# Supplementary material for: Expanding the drug discovery space with predicted metabolite–target interactions
Source: Commun Biol. 2021 Mar 5;4:288. doi: 10.1038/s42003-021-01822-x (PMC7935942; doi:10.1038/s42003-021-01822-x)
Supplement: Supplementary file 4 — Supplementary Data 1 [file 42003_2021_1822_MOESM4_ESM.xlsx]

## Sheet: Supplementary Data 1
Supplementary Data 1	Metabolomics results per each metabolite per disease state. bPE=bootstrapped power estimation, MWU= Mann-WitheyU test, XGB=XGBoost classifier, gXGB = generalized XGBoost classifier with random effects
HMDB	Original name in IBDMDB	Differential abundance in CD (bPE)	Differential abundance in UC (bPE)	q-value CD (MWU)	q-value UC (MWU)	Shapley value CD (XGB)	Shapley value UC (XGB)	Shapley value nonIBD (XGB)	Feature gain (XGB)	Feature importance (XGB)	Shapley value CD (gXGB)	Shapley value UC (gXGB)	Shapley value nonIBD (gXGB)	Feature Importance (gXGB)	Original HMP2 HMDBID	Metabolites	direct_parent	sub_class	main_class	super_class	SMILES	Consensus scoring CD	Consensus scoring UC	Ontology
HMDB0000017	4-pyridoxate	-0.125908	-0.0957324	0.243201	0.0192875	0	0	0	0.590327		0.0933318	0	0	0.00201714	HMDB00017	4-Pyridoxic acid	Pyridinecarboxylic acids	Pyridinecarboxylic acids and derivatives	Pyridines and derivatives	Organoheterocyclic compounds	CC1=NC=C(CO)C(C(O)=O)=C1O	0.286938	0.247608	endogenous
HMDB0000017	4-pyridoxate	-0.125908	-0.0957324	0.243201	0.0192875	0	0	0	0.590327		0.0933318	0	0	0.00201714	HMDB00017	4-Pyridoxic acid	Pyridinecarboxylic acids	Pyridinecarboxylic acids and derivatives	Pyridines and derivatives	Organoheterocyclic compounds	CC1=NC=C(CO)C(C(O)=O)=C1O	0.286938	0.247608	endogenous
HMDB0000019	alpha-ketoisovalerate	-0.167202	-0.20905	0.144878	0.0272661	0	0	0	0.51866		0	0	0	0.00175427	HMDB00019	alpha-Ketoisovaleric acid	Short-chain keto acids and derivatives	Short-chain keto acids and derivatives	Keto acids and derivatives	Organic acids and derivatives	CC(C)C(=O)C(O)=O	0.247042	0.232392	animal-endogenous
HMDB0000019	alpha-ketoisovalerate	-0.167202	-0.20905	0.144878	0.0272661	0	0	0	0.51866		0	0	0	0.00175427	HMDB00019	alpha-Ketoisovaleric acid	Short-chain keto acids and derivatives	Short-chain keto acids and derivatives	Keto acids and derivatives	Organic acids and derivatives	CC(C)C(=O)C(O)=O	0.247042	0.232392	animal-endogenous
HMDB0000019	alpha-ketoisovalerate	-0.167202	-0.20905	0.144878	0.0272661	0	0	0	0.51866		0	0	0	0.00175427	HMDB00019	alpha-Ketoisovaleric acid	Short-chain keto acids and derivatives	Short-chain keto acids and derivatives	Keto acids and derivatives	Organic acids and derivatives	CC(C)C(=O)C(O)=O	0.247042	0.232392	animal-endogenous
HMDB0000019	alpha-ketoisovalerate	-0.167202	-0.20905	0.144878	0.0272661	0	0	0	0.51866		0	0	0	0.00175427	HMDB00019	alpha-Ketoisovaleric acid	Short-chain keto acids and derivatives	Short-chain keto acids and derivatives	Keto acids and derivatives	Organic acids and derivatives	CC(C)C(=O)C(O)=O	0.247042	0.232392	animal-endogenous
HMDB0000019	alpha-ketoisovalerate	-0.167202	-0.20905	0.144878	0.0272661	0	0	0	0.51866		0	0	0	0.00175427	HMDB00019	alpha-Ketoisovaleric acid	Short-chain keto acids and derivatives	Short-chain keto acids and derivatives	Keto acids and derivatives	Organic acids and derivatives	CC(C)C(=O)C(O)=O	0.247042	0.232392	animal-endogenous
HMDB0000019	alpha-ketoisovalerate	-0.167202	-0.20905	0.144878	0.0272661	0	0	0	0.51866		0	0	0	0.00175427	HMDB00019	alpha-Ketoisovaleric acid	Short-chain keto acids and derivatives	Short-chain keto acids and derivatives	Keto acids and derivatives	Organic acids and derivatives	CC(C)C(=O)C(O)=O	0.247042	0.232392	animal-endogenous
HMDB0000019	alpha-ketoisovalerate	-0.167202	-0.20905	0.144878	0.0272661	0	0	0	0.51866		0	0	0	0.00175427	HMDB0004260	alpha-Ketoisovaleric acid	Short-chain keto acids and derivatives	Short-chain keto acids and derivatives	Keto acids and derivatives	Organic acids and derivatives	CC(C)C(=O)C(O)=O	0.247042	0.232392	animal-endogenous
HMDB0000019	alpha-ketoisovalerate	-0.167202	-0.20905	0.144878	0.0272661	0	0	0	0.51866		0	0	0	0.00175427	HMDB0004260	alpha-Ketoisovaleric acid	Short-chain keto acids and derivatives	Short-chain keto acids and derivatives	Keto acids and derivatives	Organic acids and derivatives	CC(C)C(=O)C(O)=O	0.247042	0.232392	animal-endogenous
HMDB0000019	alpha-ketoisovalerate	-0.167202	-0.20905	0.144878	0.0272661	0	0	0	0.51866		0	0	0	0.00175427	HMDB0004260	alpha-Ketoisovaleric acid	Short-chain keto acids and derivatives	Short-chain keto acids and derivatives	Keto acids and derivatives	Organic acids and derivatives	CC(C)C(=O)C(O)=O	0.247042	0.232392	animal-endogenous
HMDB0000019	alpha-ketoisovalerate	-0.167202	-0.20905	0.144878	0.0272661	0	0	0	0.51866		0	0	0	0.00175427	HMDB0004260	alpha-Ketoisovaleric acid	Short-chain keto acids and derivatives	Short-chain keto acids and derivatives	Keto acids and derivatives	Organic acids and derivatives	CC(C)C(=O)C(O)=O	0.247042	0.232392	animal-endogenous
HMDB0000019	alpha-ketoisovalerate	-0.167202	-0.20905	0.144878	0.0272661	0	0	0	0.51866		0	0	0	0.00175427	HMDB0004260	alpha-Ketoisovaleric acid	Short-chain keto acids and derivatives	Short-chain keto acids and derivatives	Keto acids and derivatives	Organic acids and derivatives	CC(C)C(=O)C(O)=O	0.247042	0.232392	animal-endogenous
HMDB0000019	alpha-ketoisovalerate	-0.167202	-0.20905	0.144878	0.0272661	0	0	0	0.51866		0	0	0	0.00175427	HMDB0004260	alpha-Ketoisovaleric acid	Short-chain keto acids and derivatives	Short-chain keto acids and derivatives	Keto acids and derivatives	Organic acids and derivatives	CC(C)C(=O)C(O)=O	0.247042	0.232392	animal-endogenous
HMDB0000019	alpha-ketoisovalerate	-0.167202	-0.20905	0.144878	0.0272661	0	0	0	0.51866		0	0	0	0.00175427	HMDB04260	alpha-Ketoisovaleric acid	Short-chain keto acids and derivatives	Short-chain keto acids and derivatives	Keto acids and derivatives	Organic acids and derivatives	CC(C)C(=O)C(O)=O	0.247042	0.232392	animal-endogenous
HMDB0000019	alpha-ketoisovalerate	-0.167202	-0.20905	0.144878	0.0272661	0	0	0	0.51866		0	0	0	0.00175427	HMDB04260	alpha-Ketoisovaleric acid	Short-chain keto acids and derivatives	Short-chain keto acids and derivatives	Keto acids and derivatives	Organic acids and derivatives	CC(C)C(=O)C(O)=O	0.247042	0.232392	animal-endogenous
HMDB0000019	alpha-ketoisovalerate	-0.167202	-0.20905	0.144878	0.0272661	0	0	0	0.51866		0	0	0	0.00175427	HMDB04260	alpha-Ketoisovaleric acid	Short-chain keto acids and derivatives	Short-chain keto acids and derivatives	Keto acids and derivatives	Organic acids and derivatives	CC(C)C(=O)C(O)=O	0.247042	0.232392	animal-endogenous
HMDB0000019	alpha-ketoisovalerate	-0.167202	-0.20905	0.144878	0.0272661	0	0	0	0.51866		0	0	0	0.00175427	HMDB04260	alpha-Ketoisovaleric acid	Short-chain keto acids and derivatives	Short-chain keto acids and derivatives	Keto acids and derivatives	Organic acids and derivatives	CC(C)C(=O)C(O)=O	0.247042	0.232392	animal-endogenous
HMDB0000019	alpha-ketoisovalerate	-0.167202	-0.20905	0.144878	0.0272661	0	0	0	0.51866		0	0	0	0.00175427	HMDB04260	alpha-Ketoisovaleric acid	Short-chain keto acids and derivatives	Short-chain keto acids and derivatives	Keto acids and derivatives	Organic acids and derivatives	CC(C)C(=O)C(O)=O	0.247042	0.232392	animal-endogenous
HMDB0000019	alpha-ketoisovalerate	-0.167202	-0.20905	0.144878	0.0272661	0	0	0	0.51866		0	0	0	0.00175427	HMDB04260	alpha-Ketoisovaleric acid	Short-chain keto acids and derivatives	Short-chain keto acids and derivatives	Keto acids and derivatives	Organic acids and derivatives	CC(C)C(=O)C(O)=O	0.247042	0.232392	animal-endogenous
HMDB0000020	p-hydroxyphenylacetate	0.289017	0.316593	0.0328633	3.20729e-06	0.0587269	0.00889175	0.0128446	0.404453	0.00148356	0	0	0	0.00314821	HMDB00020	p-Hydroxyphenylacetic acid	1-hydroxy-2-unsubstituted benzenoids	1-hydroxy-2-unsubstituted benzenoids	Phenols	Benzenoids	OC(=O)CC1=CC=C(O)C=C1	0.436713	0.334201	microbe
HMDB0000020	p-hydroxyphenylacetate	0.289017	0.316593	0.0328633	3.20729e-06	0.0587269	0.00889175	0.0128446	0.404453	0.00148356	0	0	0	0.00314821	HMDB00020	p-Hydroxyphenylacetic acid	1-hydroxy-2-unsubstituted benzenoids	1-hydroxy-2-unsubstituted benzenoids	Phenols	Benzenoids	OC(=O)CC1=CC=C(O)C=C1	0.436713	0.334201	microbe
HMDB0000020	p-hydroxyphenylacetate	0.289017	0.316593	0.0328633	3.20729e-06	0.0587269	0.00889175	0.0128446	0.404453	0.00148356	0	0	0	0.00314821	HMDB00020	p-Hydroxyphenylacetic acid	1-hydroxy-2-unsubstituted benzenoids	1-hydroxy-2-unsubstituted benzenoids	Phenols	Benzenoids	OC(=O)CC1=CC=C(O)C=C1	0.436713	0.334201	microbe
HMDB0000020	p-hydroxyphenylacetate	0.289017	0.316593	0.0328633	3.20729e-06	0.0587269	0.00889175	0.0128446	0.404453	0.00148356	0	0	0	0.00314821	HMDB00020	p-Hydroxyphenylacetic acid	1-hydroxy-2-unsubstituted benzenoids	1-hydroxy-2-unsubstituted benzenoids	Phenols	Benzenoids	OC(=O)CC1=CC=C(O)C=C1	0.436713	0.334201	microbe
HMDB0000026	N-carbamoyl-beta-alanine	0.274829	0.497983	7.39468e-07	2.73221e-08	0	0	0	0.914993		0	0	0	0.00138751	HMDB00026	Ureidopropionic acid	Ureas	Ureas	Organic carbonic acids and derivatives	Organic acids and derivatives	NC(=O)NCCC(O)=O	0.378701	0.333616	animal-endogenous
HMDB0000026	N-carbamoyl-beta-alanine	0.274829	0.497983	7.39468e-07	2.73221e-08	0	0	0	0.914993		0	0	0	0.00138751	HMDB00026	Ureidopropionic acid	Ureas	Ureas	Organic carbonic acids and derivatives	Organic acids and derivatives	NC(=O)NCCC(O)=O	0.378701	0.333616	animal-endogenous
HMDB0000026	N-carbamoyl-beta-alanine	0.274829	0.497983	7.39468e-07	2.73221e-08	0	0	0	0.914993		0	0	0	0.00138751	HMDB00026	Ureidopropionic acid	Ureas	Ureas	Organic carbonic acids and derivatives	Organic acids and derivatives	NC(=O)NCCC(O)=O	0.378701	0.333616	animal-endogenous
HMDB0000026	N-carbamoyl-beta-alanine	0.274829	0.497983	7.39468e-07	2.73221e-08	0	0	0	0.914993		0	0	0	0.00138751	HMDB00026	Ureidopropionic acid	Ureas	Ureas	Organic carbonic acids and derivatives	Organic acids and derivatives	NC(=O)NCCC(O)=O	0.378701	0.333616	animal-endogenous
HMDB0000026	N-carbamoyl-beta-alanine	0.274829	0.497983	7.39468e-07	2.73221e-08	0	0	0	0.914993		0	0	0	0.00138751	HMDB00026	Ureidopropionic acid	Ureas	Ureas	Organic carbonic acids and derivatives	Organic acids and derivatives	NC(=O)NCCC(O)=O	0.378701	0.333616	animal-endogenous
HMDB0000026	N-carbamoyl-beta-alanine	0.274829	0.497983	7.39468e-07	2.73221e-08	0	0	0	0.914993		0	0	0	0.00138751	HMDB00026	Ureidopropionic acid	Ureas	Ureas	Organic carbonic acids and derivatives	Organic acids and derivatives	NC(=O)NCCC(O)=O	0.378701	0.333616	animal-endogenous
HMDB0000026	N-carbamoyl-beta-alanine	0.274829	0.497983	7.39468e-07	2.73221e-08	0	0	0	0.914993		0	0	0	0.00138751	HMDB0062812	Ureidopropionic acid	Ureas	Ureas	Organic carbonic acids and derivatives	Organic acids and derivatives	NC(=O)NCCC(O)=O	0.378701	0.333616	animal-endogenous
HMDB0000026	N-carbamoyl-beta-alanine	0.274829	0.497983	7.39468e-07	2.73221e-08	0	0	0	0.914993		0	0	0	0.00138751	HMDB0062812	Ureidopropionic acid	Ureas	Ureas	Organic carbonic acids and derivatives	Organic acids and derivatives	NC(=O)NCCC(O)=O	0.378701	0.333616	animal-endogenous
HMDB0000026	N-carbamoyl-beta-alanine	0.274829	0.497983	7.39468e-07	2.73221e-08	0	0	0	0.914993		0	0	0	0.00138751	HMDB0062812	Ureidopropionic acid	Ureas	Ureas	Organic carbonic acids and derivatives	Organic acids and derivatives	NC(=O)NCCC(O)=O	0.378701	0.333616	animal-endogenous
HMDB0000026	N-carbamoyl-beta-alanine	0.274829	0.497983	7.39468e-07	2.73221e-08	0	0	0	0.914993		0	0	0	0.00138751	HMDB0062812	Ureidopropionic acid	Ureas	Ureas	Organic carbonic acids and derivatives	Organic acids and derivatives	NC(=O)NCCC(O)=O	0.378701	0.333616	animal-endogenous
HMDB0000026	N-carbamoyl-beta-alanine	0.274829	0.497983	7.39468e-07	2.73221e-08	0	0	0	0.914993		0	0	0	0.00138751	HMDB0062812	Ureidopropionic acid	Ureas	Ureas	Organic carbonic acids and derivatives	Organic acids and derivatives	NC(=O)NCCC(O)=O	0.378701	0.333616	animal-endogenous
HMDB0000026	N-carbamoyl-beta-alanine	0.274829	0.497983	7.39468e-07	2.73221e-08	0	0	0	0.914993		0	0	0	0.00138751	HMDB0062812	Ureidopropionic acid	Ureas	Ureas	Organic carbonic acids and derivatives	Organic acids and derivatives	NC(=O)NCCC(O)=O	0.378701	0.333616	animal-endogenous
HMDB0000026	N-carbamoyl-beta-alanine	0.274829	0.497983	7.39468e-07	2.73221e-08	0	0	0	0.914993		0	0	0	0.00138751	HMDB62812	Ureidopropionic acid	Ureas	Ureas	Organic carbonic acids and derivatives	Organic acids and derivatives	NC(=O)NCCC(O)=O	0.378701	0.333616	animal-endogenous
HMDB0000026	N-carbamoyl-beta-alanine	0.274829	0.497983	7.39468e-07	2.73221e-08	0	0	0	0.914993		0	0	0	0.00138751	HMDB62812	Ureidopropionic acid	Ureas	Ureas	Organic carbonic acids and derivatives	Organic acids and derivatives	NC(=O)NCCC(O)=O	0.378701	0.333616	animal-endogenous
HMDB0000026	N-carbamoyl-beta-alanine	0.274829	0.497983	7.39468e-07	2.73221e-08	0	0	0	0.914993		0	0	0	0.00138751	HMDB62812	Ureidopropionic acid	Ureas	Ureas	Organic carbonic acids and derivatives	Organic acids and derivatives	NC(=O)NCCC(O)=O	0.378701	0.333616	animal-endogenous
HMDB0000026	N-carbamoyl-beta-alanine	0.274829	0.497983	7.39468e-07	2.73221e-08	0	0	0	0.914993		0	0	0	0.00138751	HMDB62812	Ureidopropionic acid	Ureas	Ureas	Organic carbonic acids and derivatives	Organic acids and derivatives	NC(=O)NCCC(O)=O	0.378701	0.333616	animal-endogenous
HMDB0000026	N-carbamoyl-beta-alanine	0.274829	0.497983	7.39468e-07	2.73221e-08	0	0	0	0.914993		0	0	0	0.00138751	HMDB62812	Ureidopropionic acid	Ureas	Ureas	Organic carbonic acids and derivatives	Organic acids and derivatives	NC(=O)NCCC(O)=O	0.378701	0.333616	animal-endogenous
HMDB0000026	N-carbamoyl-beta-alanine	0.274829	0.497983	7.39468e-07	2.73221e-08	0	0	0	0.914993		0	0	0	0.00138751	HMDB62812	Ureidopropionic acid	Ureas	Ureas	Organic carbonic acids and derivatives	Organic acids and derivatives	NC(=O)NCCC(O)=O	0.378701	0.333616	animal-endogenous
HMDB0000030	biotin	0.158856	0.247822	0.315897	0.276477	0.00403102	0	0	0.327012	0.00154985	0	0.0177135	0	0.00128856	HMDB00030	Biotin	Biotin and derivatives		Biotin and derivatives	Organoheterocyclic compounds	[H][C@]12CS[C@@H](CCCCC(O)=O)[C@@]1([H])NC(=O)N2	0.257742	0.237989	animal
HMDB0000030	biotin	0.158856	0.247822	0.315897	0.276477	0.00403102	0	0	0.327012	0.00154985	0	0.0177135	0	0.00128856	HMDB00030	Biotin	Biotin and derivatives		Biotin and derivatives	Organoheterocyclic compounds	[H][C@]12CS[C@@H](CCCCC(O)=O)[C@@]1([H])NC(=O)N2	0.257742	0.237989	animal
HMDB0000030	biotin	0.158856	0.247822	0.315897	0.276477	0.00403102	0	0	0.327012	0.00154985	0	0.0177135	0	0.00128856	HMDB00030	Biotin	Biotin and derivatives		Biotin and derivatives	Organoheterocyclic compounds	[H][C@]12CS[C@@H](CCCCC(O)=O)[C@@]1([H])NC(=O)N2	0.257742	0.237989	animal
HMDB0000030	biotin	0.158856	0.247822	0.315897	0.276477	0.00403102	0	0	0.327012	0.00154985	0	0.0177135	0	0.00128856	HMDB00030	Biotin	Biotin and derivatives		Biotin and derivatives	Organoheterocyclic compounds	[H][C@]12CS[C@@H](CCCCC(O)=O)[C@@]1([H])NC(=O)N2	0.257742	0.237989	animal
HMDB0000034	adenine	-0.401829	-0.230609	0.0113248	0.146787	0	0.00505505	0	0.522274	0.00186011	0	0	0	0.00123579	HMDB00034	Adenine	6-aminopurines	Purines and purine derivatives	Imidazopyrimidines	Organoheterocyclic compounds	NC1=C2NC=NC2=NC=N1	0.303238	0.254381	animal-endogenous
HMDB0000034	adenine	-0.401829	-0.230609	0.0113248	0.146787	0	0.00505505	0	0.522274	0.00186011	0	0	0	0.00123579	HMDB00034	Adenine	6-aminopurines	Purines and purine derivatives	Imidazopyrimidines	Organoheterocyclic compounds	NC1=C2NC=NC2=NC=N1	0.303238	0.254381	animal-endogenous
HMDB0000034	adenine	-0.401829	-0.230609	0.0113248	0.146787	0	0.00505505	0	0.522274	0.00186011	0	0	0	0.00123579	HMDB00034	Adenine	6-aminopurines	Purines and purine derivatives	Imidazopyrimidines	Organoheterocyclic compounds	NC1=C2NC=NC2=NC=N1	0.303238	0.254381	animal-endogenous
HMDB0000034	adenine	-0.401829	-0.230609	0.0113248	0.146787	0	0.00505505	0	0.522274	0.00186011	0	0	0	0.00123579	HMDB00034	Adenine	6-aminopurines	Purines and purine derivatives	Imidazopyrimidines	Organoheterocyclic compounds	NC1=C2NC=NC2=NC=N1	0.303238	0.254381	animal-endogenous
HMDB0000034	adenine	-0.401829	-0.230609	0.0113248	0.146787	0	0.00505505	0	0.522274	0.00186011	0	0	0	0.00123579	HMDB00034	Adenine	6-aminopurines	Purines and purine derivatives	Imidazopyrimidines	Organoheterocyclic compounds	NC1=C2NC=NC2=NC=N1	0.303238	0.254381	animal-endogenous
HMDB0000034	adenine	-0.401829	-0.230609	0.0113248	0.146787	0	0.00505505	0	0.522274	0.00186011	0	0	0	0.00123579	HMDB00034	Adenine	6-aminopurines	Purines and purine derivatives	Imidazopyrimidines	Organoheterocyclic compounds	NC1=C2NC=NC2=NC=N1	0.303238	0.254381	animal-endogenous
HMDB0000036	taurocholate	0.15803	0.0352282	0.000879818	0.799912	0.0213275	0.00859673	0	0.655785	0.00169684	0	0	0	0.00297158	HMDB00036	Taurocholic acid	Trihydroxy bile acids, alcohols and derivatives	Bile acids, alcohols and derivatives	Steroids and steroid derivatives	Lipids and lipid-like molecules	[H][C@@]1(CC[C@@]2([H])[C@]3([H])[C@H](O)C[C@]4([H])C[C@H](O)CC[C@]4(C)[C@@]3([H])C[C@H](O)[C@]12C)[C@H](C)CCC(=O)NCCS(O)(=O)=O	0.408181	0.290233	animal-endogenous
HMDB0000036	taurocholate	0.15803	0.0352282	0.000879818	0.799912	0.0213275	0.00859673	0	0.655785	0.00169684	0	0	0	0.00297158	HMDB00036	Taurocholic acid	Trihydroxy bile acids, alcohols and derivatives	Bile acids, alcohols and derivatives	Steroids and steroid derivatives	Lipids and lipid-like molecules	[H][C@@]1(CC[C@@]2([H])[C@]3([H])[C@H](O)C[C@]4([H])C[C@H](O)CC[C@]4(C)[C@@]3([H])C[C@H](O)[C@]12C)[C@H](C)CCC(=O)NCCS(O)(=O)=O	0.408181	0.290233	animal-endogenous
HMDB0000036	taurocholate	0.15803	0.0352282	0.000879818	0.799912	0.0213275	0.00859673	0	0.655785	0.00169684	0	0	0	0.00297158	HMDB00036	Taurocholic acid	Trihydroxy bile acids, alcohols and derivatives	Bile acids, alcohols and derivatives	Steroids and steroid derivatives	Lipids and lipid-like molecules	[H][C@@]1(CC[C@@]2([H])[C@]3([H])[C@H](O)C[C@]4([H])C[C@H](O)CC[C@]4(C)[C@@]3([H])C[C@H](O)[C@]12C)[C@H](C)CCC(=O)NCCS(O)(=O)=O	0.408181	0.290233	animal-endogenous
HMDB0000036	taurocholate	0.15803	0.0352282	0.000879818	0.799912	0.0213275	0.00859673	0	0.655785	0.00169684	0	0	0	0.00297158	HMDB00036	Taurocholic acid	Trihydroxy bile acids, alcohols and derivatives	Bile acids, alcohols and derivatives	Steroids and steroid derivatives	Lipids and lipid-like molecules	[H][C@@]1(CC[C@@]2([H])[C@]3([H])[C@H](O)C[C@]4([H])C[C@H](O)CC[C@]4(C)[C@@]3([H])C[C@H](O)[C@]12C)[C@H](C)CCC(=O)NCCS(O)(=O)=O	0.408181	0.290233	animal-endogenous
HMDB0000039	butyrate	-0.150866	-0.0586096	0.0454767	0.0541578	0	0	0	0.26895		0	0	0	0.00129303	HMDB00039	Butyric acid	Straight chain fatty acids	Fatty acids and conjugates	Fatty Acyls	Lipids and lipid-like molecules	CCCC(O)=O	0.218933	0.187943	animal-endogenous-microbe
HMDB0000039	butyrate	-0.150866	-0.0586096	0.0454767	0.0541578	0	0	0	0.26895		0	0	0	0.00129303	HMDB00039	Butyric acid	Straight chain fatty acids	Fatty acids and conjugates	Fatty Acyls	Lipids and lipid-like molecules	CCCC(O)=O	0.218933	0.187943	animal-endogenous-microbe
HMDB0000039	butyrate	-0.150866	-0.0586096	0.0454767	0.0541578	0	0	0	0.26895		0	0	0	0.00129303	HMDB00039	Butyric acid	Straight chain fatty acids	Fatty acids and conjugates	Fatty Acyls	Lipids and lipid-like molecules	CCCC(O)=O	0.218933	0.187943	animal-endogenous-microbe
HMDB0000039	butyrate	-0.150866	-0.0586096	0.0454767	0.0541578	0	0	0	0.26895		0	0	0	0.00129303	HMDB00039	Butyric acid	Straight chain fatty acids	Fatty acids and conjugates	Fatty Acyls	Lipids and lipid-like molecules	CCCC(O)=O	0.218933	0.187943	animal-endogenous-microbe
HMDB0000039	butyrate	-0.150866	-0.0586096	0.0454767	0.0541578	0	0	0	0.26895		0	0	0	0.00129303	HMDB00039	Butyric acid	Straight chain fatty acids	Fatty acids and conjugates	Fatty Acyls	Lipids and lipid-like molecules	CCCC(O)=O	0.218933	0.187943	animal-endogenous-microbe
HMDB0000039	butyrate	-0.150866	-0.0586096	0.0454767	0.0541578	0	0	0	0.26895		0	0	0	0.00129303	HMDB00039	Butyric acid	Straight chain fatty acids	Fatty acids and conjugates	Fatty Acyls	Lipids and lipid-like molecules	CCCC(O)=O	0.218933	0.187943	animal-endogenous-microbe
HMDB0000039	butyrate	-0.150866	-0.0586096	0.0454767	0.0541578	0	0	0	0.26895		0	0	0	0.00129303	HMDB00039	Butyric acid	Straight chain fatty acids	Fatty acids and conjugates	Fatty Acyls	Lipids and lipid-like molecules	CCCC(O)=O	0.218933	0.187943	animal-endogenous-microbe
HMDB0000039	butyrate	-0.150866	-0.0586096	0.0454767	0.0541578	0	0	0	0.26895		0	0	0	0.00129303	HMDB00039	Butyric acid	Straight chain fatty acids	Fatty acids and conjugates	Fatty Acyls	Lipids and lipid-like molecules	CCCC(O)=O	0.218933	0.187943	animal-endogenous-microbe
HMDB0000043	betaine	0.235076	0.227509	8.26008e-08	1.36064e-08	0	0	0	1.30539		0	0	0	0.00148739	HMDB00043	Betaine	Alpha amino acids	Amino acids, peptides, and analogues	Carboxylic acids and derivatives	Organic acids and derivatives	C[N+](C)(C)CC(O)=O	0.421195	0.36376	animal-endogenous
HMDB0000043	betaine	0.235076	0.227509	8.26008e-08	1.36064e-08	0	0	0	1.30539		0	0	0	0.00148739	HMDB00043	Betaine	Alpha amino acids	Amino acids, peptides, and analogues	Carboxylic acids and derivatives	Organic acids and derivatives	C[N+](C)(C)CC(O)=O	0.421195	0.36376	animal-endogenous
HMDB0000043	betaine	0.235076	0.227509	8.26008e-08	1.36064e-08	0	0	0	1.30539		0	0	0	0.00148739	HMDB00043	Betaine	Alpha amino acids	Amino acids, peptides, and analogues	Carboxylic acids and derivatives	Organic acids and derivatives	C[N+](C)(C)CC(O)=O	0.421195	0.36376	animal-endogenous
HMDB0000043	betaine	0.235076	0.227509	8.26008e-08	1.36064e-08	0	0	0	1.30539		0	0	0	0.00148739	HMDB00043	Betaine	Alpha amino acids	Amino acids, peptides, and analogues	Carboxylic acids and derivatives	Organic acids and derivatives	C[N+](C)(C)CC(O)=O	0.421195	0.36376	animal-endogenous
HMDB0000043	betaine	0.235076	0.227509	8.26008e-08	1.36064e-08	0	0	0	1.30539		0	0	0	0.00148739	HMDB00043	Betaine	Alpha amino acids	Amino acids, peptides, and analogues	Carboxylic acids and derivatives	Organic acids and derivatives	C[N+](C)(C)CC(O)=O	0.421195	0.36376	animal-endogenous
HMDB0000043	betaine	0.235076	0.227509	8.26008e-08	1.36064e-08	0	0	0	1.30539		0	0	0	0.00148739	HMDB00043	Betaine	Alpha amino acids	Amino acids, peptides, and analogues	Carboxylic acids and derivatives	Organic acids and derivatives	C[N+](C)(C)CC(O)=O	0.421195	0.36376	animal-endogenous
HMDB0000043	betaine	0.235076	0.227509	8.26008e-08	1.36064e-08	0	0	0	1.30539		0	0	0	0.00148739	HMDB0059606	Betaine	Alpha amino acids	Amino acids, peptides, and analogues	Carboxylic acids and derivatives	Organic acids and derivatives	C[N+](C)(C)CC(O)=O	0.421195	0.36376	animal-endogenous
HMDB0000043	betaine	0.235076	0.227509	8.26008e-08	1.36064e-08	0	0	0	1.30539		0	0	0	0.00148739	HMDB0059606	Betaine	Alpha amino acids	Amino acids, peptides, and analogues	Carboxylic acids and derivatives	Organic acids and derivatives	C[N+](C)(C)CC(O)=O	0.421195	0.36376	animal-endogenous
HMDB0000043	betaine	0.235076	0.227509	8.26008e-08	1.36064e-08	0	0	0	1.30539		0	0	0	0.00148739	HMDB0059606	Betaine	Alpha amino acids	Amino acids, peptides, and analogues	Carboxylic acids and derivatives	Organic acids and derivatives	C[N+](C)(C)CC(O)=O	0.421195	0.36376	animal-endogenous
HMDB0000043	betaine	0.235076	0.227509	8.26008e-08	1.36064e-08	0	0	0	1.30539		0	0	0	0.00148739	HMDB0059606	Betaine	Alpha amino acids	Amino acids, peptides, and analogues	Carboxylic acids and derivatives	Organic acids and derivatives	C[N+](C)(C)CC(O)=O	0.421195	0.36376	animal-endogenous
HMDB0000043	betaine	0.235076	0.227509	8.26008e-08	1.36064e-08	0	0	0	1.30539		0	0	0	0.00148739	HMDB0059606	Betaine	Alpha amino acids	Amino acids, peptides, and analogues	Carboxylic acids and derivatives	Organic acids and derivatives	C[N+](C)(C)CC(O)=O	0.421195	0.36376	animal-endogenous
HMDB0000043	betaine	0.235076	0.227509	8.26008e-08	1.36064e-08	0	0	0	1.30539		0	0	0	0.00148739	HMDB0059606	Betaine	Alpha amino acids	Amino acids, peptides, and analogues	Carboxylic acids and derivatives	Organic acids and derivatives	C[N+](C)(C)CC(O)=O	0.421195	0.36376	animal-endogenous
HMDB0000043	betaine	0.235076	0.227509	8.26008e-08	1.36064e-08	0	0	0	1.30539		0	0	0	0.00148739	HMDB59606	Betaine	Alpha amino acids	Amino acids, peptides, and analogues	Carboxylic acids and derivatives	Organic acids and derivatives	C[N+](C)(C)CC(O)=O	0.421195	0.36376	animal-endogenous
HMDB0000043	betaine	0.235076	0.227509	8.26008e-08	1.36064e-08	0	0	0	1.30539		0	0	0	0.00148739	HMDB59606	Betaine	Alpha amino acids	Amino acids, peptides, and analogues	Carboxylic acids and derivatives	Organic acids and derivatives	C[N+](C)(C)CC(O)=O	0.421195	0.36376	animal-endogenous
HMDB0000043	betaine	0.235076	0.227509	8.26008e-08	1.36064e-08	0	0	0	1.30539		0	0	0	0.00148739	HMDB59606	Betaine	Alpha amino acids	Amino acids, peptides, and analogues	Carboxylic acids and derivatives	Organic acids and derivatives	C[N+](C)(C)CC(O)=O	0.421195	0.36376	animal-endogenous
HMDB0000043	betaine	0.235076	0.227509	8.26008e-08	1.36064e-08	0	0	0	1.30539		0	0	0	0.00148739	HMDB59606	Betaine	Alpha amino acids	Amino acids, peptides, and analogues	Carboxylic acids and derivatives	Organic acids and derivatives	C[N+](C)(C)CC(O)=O	0.421195	0.36376	animal-endogenous
HMDB0000043	betaine	0.235076	0.227509	8.26008e-08	1.36064e-08	0	0	0	1.30539		0	0	0	0.00148739	HMDB59606	Betaine	Alpha amino acids	Amino acids, peptides, and analogues	Carboxylic acids and derivatives	Organic acids and derivatives	C[N+](C)(C)CC(O)=O	0.421195	0.36376	animal-endogenous
HMDB0000043	betaine	0.235076	0.227509	8.26008e-08	1.36064e-08	0	0	0	1.30539		0	0	0	0.00148739	HMDB59606	Betaine	Alpha amino acids	Amino acids, peptides, and analogues	Carboxylic acids and derivatives	Organic acids and derivatives	C[N+](C)(C)CC(O)=O	0.421195	0.36376	animal-endogenous
HMDB0000044	ascorbate	-0.368883	-0.314392	0.0163179	0.0543417	0	0	0.0172484	0.818579		0.00506587	0	0	0.00231683	HMDB00044	Ascorbic acid	Butenolides	Furanones	Dihydrofurans	Organoheterocyclic compounds	[H][C@@]1(OC(=O)C(O)=C1O)[C@@H](O)CO	0.311766	0.267918	animal-microbe
HMDB0000044	ascorbate	-0.368883	-0.314392	0.0163179	0.0543417	0	0	0.0172484	0.818579		0.00506587	0	0	0.00231683	HMDB00044	Ascorbic acid	Butenolides	Furanones	Dihydrofurans	Organoheterocyclic compounds	[H][C@@]1(OC(=O)C(O)=C1O)[C@@H](O)CO	0.311766	0.267918	animal-microbe
HMDB0000044	ascorbate	-0.368883	-0.314392	0.0163179	0.0543417	0	0	0.0172484	0.818579		0.00506587	0	0	0.00231683	HMDB00044	Ascorbic acid	Butenolides	Furanones	Dihydrofurans	Organoheterocyclic compounds	[H][C@@]1(OC(=O)C(O)=C1O)[C@@H](O)CO	0.311766	0.267918	animal-microbe
HMDB0000044	ascorbate	-0.368883	-0.314392	0.0163179	0.0543417	0	0	0.0172484	0.818579		0.00506587	0	0	0.00231683	HMDB00044	Ascorbic acid	Butenolides	Furanones	Dihydrofurans	Organoheterocyclic compounds	[H][C@@]1(OC(=O)C(O)=C1O)[C@@H](O)CO	0.311766	0.267918	animal-microbe
HMDB0000044	ascorbate	-0.368883	-0.314392	0.0163179	0.0543417	0	0	0.0172484	0.818579		0.00506587	0	0	0.00231683	HMDB00044	Ascorbic acid	Butenolides	Furanones	Dihydrofurans	Organoheterocyclic compounds	[H][C@@]1(OC(=O)C(O)=C1O)[C@@H](O)CO	0.311766	0.267918	animal-microbe
HMDB0000044	ascorbate	-0.368883	-0.314392	0.0163179	0.0543417	0	0	0.0172484	0.818579		0.00506587	0	0	0.00231683	HMDB00044	Ascorbic acid	Butenolides	Furanones	Dihydrofurans	Organoheterocyclic compounds	[H][C@@]1(OC(=O)C(O)=C1O)[C@@H](O)CO	0.311766	0.267918	animal-microbe
HMDB0000044	ascorbate	-0.368883	-0.314392	0.0163179	0.0543417	0	0	0.0172484	0.818579		0.00506587	0	0	0.00231683	HMDB0014273	Ascorbic acid	Butenolides	Furanones	Dihydrofurans	Organoheterocyclic compounds	[H][C@@]1(OC(=O)C(O)=C1O)[C@@H](O)CO	0.311766	0.267918	animal-microbe
HMDB0000044	ascorbate	-0.368883	-0.314392	0.0163179	0.0543417	0	0	0.0172484	0.818579		0.00506587	0	0	0.00231683	HMDB0014273	Ascorbic acid	Butenolides	Furanones	Dihydrofurans	Organoheterocyclic compounds	[H][C@@]1(OC(=O)C(O)=C1O)[C@@H](O)CO	0.311766	0.267918	animal-microbe
HMDB0000044	ascorbate	-0.368883	-0.314392	0.0163179	0.0543417	0	0	0.0172484	0.818579		0.00506587	0	0	0.00231683	HMDB0014273	Ascorbic acid	Butenolides	Furanones	Dihydrofurans	Organoheterocyclic compounds	[H][C@@]1(OC(=O)C(O)=C1O)[C@@H](O)CO	0.311766	0.267918	animal-microbe
HMDB0000044	ascorbate	-0.368883	-0.314392	0.0163179	0.0543417	0	0	0.0172484	0.818579		0.00506587	0	0	0.00231683	HMDB0014273	Ascorbic acid	Butenolides	Furanones	Dihydrofurans	Organoheterocyclic compounds	[H][C@@]1(OC(=O)C(O)=C1O)[C@@H](O)CO	0.311766	0.267918	animal-microbe
HMDB0000044	ascorbate	-0.368883	-0.314392	0.0163179	0.0543417	0	0	0.0172484	0.818579		0.00506587	0	0	0.00231683	HMDB0014273	Ascorbic acid	Butenolides	Furanones	Dihydrofurans	Organoheterocyclic compounds	[H][C@@]1(OC(=O)C(O)=C1O)[C@@H](O)CO	0.311766	0.267918	animal-microbe
HMDB0000044	ascorbate	-0.368883	-0.314392	0.0163179	0.0543417	0	0	0.0172484	0.818579		0.00506587	0	0	0.00231683	HMDB0014273	Ascorbic acid	Butenolides	Furanones	Dihydrofurans	Organoheterocyclic compounds	[H][C@@]1(OC(=O)C(O)=C1O)[C@@H](O)CO	0.311766	0.267918	animal-microbe
HMDB0000044	ascorbate	-0.368883	-0.314392	0.0163179	0.0543417	0	0	0.0172484	0.818579		0.00506587	0	0	0.00231683	HMDB0029945	Ascorbic acid	Butenolides	Furanones	Dihydrofurans	Organoheterocyclic compounds	[H][C@@]1(OC(=O)C(O)=C1O)[C@@H](O)CO	0.311766	0.267918	animal-microbe
HMDB0000044	ascorbate	-0.368883	-0.314392	0.0163179	0.0543417	0	0	0.0172484	0.818579		0.00506587	0	0	0.00231683	HMDB0029945	Ascorbic acid	Butenolides	Furanones	Dihydrofurans	Organoheterocyclic compounds	[H][C@@]1(OC(=O)C(O)=C1O)[C@@H](O)CO	0.311766	0.267918	animal-microbe
HMDB0000044	ascorbate	-0.368883	-0.314392	0.0163179	0.0543417	0	0	0.0172484	0.818579		0.00506587	0	0	0.00231683	HMDB0029945	Ascorbic acid	Butenolides	Furanones	Dihydrofurans	Organoheterocyclic compounds	[H][C@@]1(OC(=O)C(O)=C1O)[C@@H](O)CO	0.311766	0.267918	animal-microbe
HMDB0000044	ascorbate	-0.368883	-0.314392	0.0163179	0.0543417	0	0	0.0172484	0.818579		0.00506587	0	0	0.00231683	HMDB0029945	Ascorbic acid	Butenolides	Furanones	Dihydrofurans	Organoheterocyclic compounds	[H][C@@]1(OC(=O)C(O)=C1O)[C@@H](O)CO	0.311766	0.267918	animal-microbe
HMDB0000044	ascorbate	-0.368883	-0.314392	0.0163179	0.0543417	0	0	0.0172484	0.818579		0.00506587	0	0	0.00231683	HMDB0029945	Ascorbic acid	Butenolides	Furanones	Dihydrofurans	Organoheterocyclic compounds	[H][C@@]1(OC(=O)C(O)=C1O)[C@@H](O)CO	0.311766	0.267918	animal-microbe
HMDB0000044	ascorbate	-0.368883	-0.314392	0.0163179	0.0543417	0	0	0.0172484	0.818579		0.00506587	0	0	0.00231683	HMDB0029945	Ascorbic acid	Butenolides	Furanones	Dihydrofurans	Organoheterocyclic compounds	[H][C@@]1(OC(=O)C(O)=C1O)[C@@H](O)CO	0.311766	0.267918	animal-microbe
HMDB0000044	ascorbate	-0.368883	-0.314392	0.0163179	0.0543417	0	0	0.0172484	0.818579		0.00506587	0	0	0.00231683	HMDB14273	Ascorbic acid	Butenolides	Furanones	Dihydrofurans	Organoheterocyclic compounds	[H][C@@]1(OC(=O)C(O)=C1O)[C@@H](O)CO	0.311766	0.267918	animal-microbe
HMDB0000044	ascorbate	-0.368883	-0.314392	0.0163179	0.0543417	0	0	0.0172484	0.818579		0.00506587	0	0	0.00231683	HMDB14273	Ascorbic acid	Butenolides	Furanones	Dihydrofurans	Organoheterocyclic compounds	[H][C@@]1(OC(=O)C(O)=C1O)[C@@H](O)CO	0.311766	0.267918	animal-microbe
HMDB0000044	ascorbate	-0.368883	-0.314392	0.0163179	0.0543417	0	0	0.0172484	0.818579		0.00506587	0	0	0.00231683	HMDB14273	Ascorbic acid	Butenolides	Furanones	Dihydrofurans	Organoheterocyclic compounds	[H][C@@]1(OC(=O)C(O)=C1O)[C@@H](O)CO	0.311766	0.267918	animal-microbe
HMDB0000044	ascorbate	-0.368883	-0.314392	0.0163179	0.0543417	0	0	0.0172484	0.818579		0.00506587	0	0	0.00231683	HMDB14273	Ascorbic acid	Butenolides	Furanones	Dihydrofurans	Organoheterocyclic compounds	[H][C@@]1(OC(=O)C(O)=C1O)[C@@H](O)CO	0.311766	0.267918	animal-microbe
HMDB0000044	ascorbate	-0.368883	-0.314392	0.0163179	0.0543417	0	0	0.0172484	0.818579		0.00506587	0	0	0.00231683	HMDB14273	Ascorbic acid	Butenolides	Furanones	Dihydrofurans	Organoheterocyclic compounds	[H][C@@]1(OC(=O)C(O)=C1O)[C@@H](O)CO	0.311766	0.267918	animal-microbe
HMDB0000044	ascorbate	-0.368883	-0.314392	0.0163179	0.0543417	0	0	0.0172484	0.818579		0.00506587	0	0	0.00231683	HMDB14273	Ascorbic acid	Butenolides	Furanones	Dihydrofurans	Organoheterocyclic compounds	[H][C@@]1(OC(=O)C(O)=C1O)[C@@H](O)CO	0.311766	0.267918	animal-microbe
HMDB0000044	ascorbate	-0.368883	-0.314392	0.0163179	0.0543417	0	0	0.0172484	0.818579		0.00506587	0	0	0.00231683	HMDB29945	Ascorbic acid	Butenolides	Furanones	Dihydrofurans	Organoheterocyclic compounds	[H][C@@]1(OC(=O)C(O)=C1O)[C@@H](O)CO	0.311766	0.267918	animal-microbe
HMDB0000044	ascorbate	-0.368883	-0.314392	0.0163179	0.0543417	0	0	0.0172484	0.818579		0.00506587	0	0	0.00231683	HMDB29945	Ascorbic acid	Butenolides	Furanones	Dihydrofurans	Organoheterocyclic compounds	[H][C@@]1(OC(=O)C(O)=C1O)[C@@H](O)CO	0.311766	0.267918	animal-microbe
HMDB0000044	ascorbate	-0.368883	-0.314392	0.0163179	0.0543417	0	0	0.0172484	0.818579		0.00506587	0	0	0.00231683	HMDB29945	Ascorbic acid	Butenolides	Furanones	Dihydrofurans	Organoheterocyclic compounds	[H][C@@]1(OC(=O)C(O)=C1O)[C@@H](O)CO	0.311766	0.267918	animal-microbe
HMDB0000044	ascorbate	-0.368883	-0.314392	0.0163179	0.0543417	0	0	0.0172484	0.818579		0.00506587	0	0	0.00231683	HMDB29945	Ascorbic acid	Butenolides	Furanones	Dihydrofurans	Organoheterocyclic compounds	[H][C@@]1(OC(=O)C(O)=C1O)[C@@H](O)CO	0.311766	0.267918	animal-microbe
HMDB0000044	ascorbate	-0.368883	-0.314392	0.0163179	0.0543417	0	0	0.0172484	0.818579		0.00506587	0	0	0.00231683	HMDB29945	Ascorbic acid	Butenolides	Furanones	Dihydrofurans	Organoheterocyclic compounds	[H][C@@]1(OC(=O)C(O)=C1O)[C@@H](O)CO	0.311766	0.267918	animal-microbe
HMDB0000044	ascorbate	-0.368883	-0.314392	0.0163179	0.0543417	0	0	0.0172484	0.818579		0.00506587	0	0	0.00231683	HMDB29945	Ascorbic acid	Butenolides	Furanones	Dihydrofurans	Organoheterocyclic compounds	[H][C@@]1(OC(=O)C(O)=C1O)[C@@H](O)CO	0.311766	0.267918	animal-microbe
HMDB0000050	adenosine	0.359812	0.450171	4.64728e-07	1.41334e-06	0	0	0.0127056	1.12672	0.00164198	0	0	0	0.00206564	HMDB0004401	Adenosine	Purine nucleosides		Purine nucleosides	Nucleosides, nucleotides, and analogues	NC1=C2N=CN([C@@H]3O[C@H](CO)[C@@H](O)[C@H]3O)C2=NC=N1	0.4326	0.366066	animal-endogenous
HMDB0000050	adenosine	0.359812	0.450171	4.64728e-07	1.41334e-06	0	0	0.0127056	1.12672	0.00164198	0	0	0	0.00206564	HMDB0004401	Adenosine	Purine nucleosides		Purine nucleosides	Nucleosides, nucleotides, and analogues	NC1=C2N=CN([C@@H]3O[C@H](CO)[C@@H](O)[C@H]3O)C2=NC=N1	0.4326	0.366066	animal-endogenous
HMDB0000050	adenosine	0.359812	0.450171	4.64728e-07	1.41334e-06	0	0	0.0127056	1.12672	0.00164198	0	0	0	0.00206564	HMDB0004401	Adenosine	Purine nucleosides		Purine nucleosides	Nucleosides, nucleotides, and analogues	NC1=C2N=CN([C@@H]3O[C@H](CO)[C@@H](O)[C@H]3O)C2=NC=N1	0.4326	0.366066	animal-endogenous
HMDB0000050	adenosine	0.359812	0.450171	4.64728e-07	1.41334e-06	0	0	0.0127056	1.12672	0.00164198	0	0	0	0.00206564	HMDB0004401	Adenosine	Purine nucleosides		Purine nucleosides	Nucleosides, nucleotides, and analogues	NC1=C2N=CN([C@@H]3O[C@H](CO)[C@@H](O)[C@H]3O)C2=NC=N1	0.4326	0.366066	animal-endogenous
HMDB0000050	adenosine	0.359812	0.450171	4.64728e-07	1.41334e-06	0	0	0.0127056	1.12672	0.00164198	0	0	0	0.00206564	HMDB0004401	Adenosine	Purine nucleosides		Purine nucleosides	Nucleosides, nucleotides, and analogues	NC1=C2N=CN([C@@H]3O[C@H](CO)[C@@H](O)[C@H]3O)C2=NC=N1	0.4326	0.366066	animal-endogenous
HMDB0000050	adenosine	0.359812	0.450171	4.64728e-07	1.41334e-06	0	0	0.0127056	1.12672	0.00164198	0	0	0	0.00206564	HMDB0004401	Adenosine	Purine nucleosides		Purine nucleosides	Nucleosides, nucleotides, and analogues	NC1=C2N=CN([C@@H]3O[C@H](CO)[C@@H](O)[C@H]3O)C2=NC=N1	0.4326	0.366066	animal-endogenous
HMDB0000050	adenosine	0.359812	0.450171	4.64728e-07	1.41334e-06	0	0	0.0127056	1.12672	0.00164198	0	0	0	0.00206564	HMDB0004402	Adenosine	Purine nucleosides		Purine nucleosides	Nucleosides, nucleotides, and analogues	NC1=C2N=CN([C@@H]3O[C@H](CO)[C@@H](O)[C@H]3O)C2=NC=N1	0.4326	0.366066	animal-endogenous
HMDB0000050	adenosine	0.359812	0.450171	4.64728e-07	1.41334e-06	0	0	0.0127056	1.12672	0.00164198	0	0	0	0.00206564	HMDB0004402	Adenosine	Purine nucleosides		Purine nucleosides	Nucleosides, nucleotides, and analogues	NC1=C2N=CN([C@@H]3O[C@H](CO)[C@@H](O)[C@H]3O)C2=NC=N1	0.4326	0.366066	animal-endogenous
HMDB0000050	adenosine	0.359812	0.450171	4.64728e-07	1.41334e-06	0	0	0.0127056	1.12672	0.00164198	0	0	0	0.00206564	HMDB0004402	Adenosine	Purine nucleosides		Purine nucleosides	Nucleosides, nucleotides, and analogues	NC1=C2N=CN([C@@H]3O[C@H](CO)[C@@H](O)[C@H]3O)C2=NC=N1	0.4326	0.366066	animal-endogenous
HMDB0000050	adenosine	0.359812	0.450171	4.64728e-07	1.41334e-06	0	0	0.0127056	1.12672	0.00164198	0	0	0	0.00206564	HMDB0004402	Adenosine	Purine nucleosides		Purine nucleosides	Nucleosides, nucleotides, and analogues	NC1=C2N=CN([C@@H]3O[C@H](CO)[C@@H](O)[C@H]3O)C2=NC=N1	0.4326	0.366066	animal-endogenous
HMDB0000050	adenosine	0.359812	0.450171	4.64728e-07	1.41334e-06	0	0	0.0127056	1.12672	0.00164198	0	0	0	0.00206564	HMDB0004402	Adenosine	Purine nucleosides		Purine nucleosides	Nucleosides, nucleotides, and analogues	NC1=C2N=CN([C@@H]3O[C@H](CO)[C@@H](O)[C@H]3O)C2=NC=N1	0.4326	0.366066	animal-endogenous
HMDB0000050	adenosine	0.359812	0.450171	4.64728e-07	1.41334e-06	0	0	0.0127056	1.12672	0.00164198	0	0	0	0.00206564	HMDB0004402	Adenosine	Purine nucleosides		Purine nucleosides	Nucleosides, nucleotides, and analogues	NC1=C2N=CN([C@@H]3O[C@H](CO)[C@@H](O)[C@H]3O)C2=NC=N1	0.4326	0.366066	animal-endogenous
HMDB0000050	adenosine	0.359812	0.450171	4.64728e-07	1.41334e-06	0	0	0.0127056	1.12672	0.00164198	0	0	0	0.00206564	HMDB0004421	Adenosine	Purine nucleosides		Purine nucleosides	Nucleosides, nucleotides, and analogues	NC1=C2N=CN([C@@H]3O[C@H](CO)[C@@H](O)[C@H]3O)C2=NC=N1	0.4326	0.366066	animal-endogenous
HMDB0000050	adenosine	0.359812	0.450171	4.64728e-07	1.41334e-06	0	0	0.0127056	1.12672	0.00164198	0	0	0	0.00206564	HMDB0004421	Adenosine	Purine nucleosides		Purine nucleosides	Nucleosides, nucleotides, and analogues	NC1=C2N=CN([C@@H]3O[C@H](CO)[C@@H](O)[C@H]3O)C2=NC=N1	0.4326	0.366066	animal-endogenous
HMDB0000050	adenosine	0.359812	0.450171	4.64728e-07	1.41334e-06	0	0	0.0127056	1.12672	0.00164198	0	0	0	0.00206564	HMDB0004421	Adenosine	Purine nucleosides		Purine nucleosides	Nucleosides, nucleotides, and analogues	NC1=C2N=CN([C@@H]3O[C@H](CO)[C@@H](O)[C@H]3O)C2=NC=N1	0.4326	0.366066	animal-endogenous
HMDB0000050	adenosine	0.359812	0.450171	4.64728e-07	1.41334e-06	0	0	0.0127056	1.12672	0.00164198	0	0	0	0.00206564	HMDB0004421	Adenosine	Purine nucleosides		Purine nucleosides	Nucleosides, nucleotides, and analogues	NC1=C2N=CN([C@@H]3O[C@H](CO)[C@@H](O)[C@H]3O)C2=NC=N1	0.4326	0.366066	animal-endogenous
HMDB0000050	adenosine	0.359812	0.450171	4.64728e-07	1.41334e-06	0	0	0.0127056	1.12672	0.00164198	0	0	0	0.00206564	HMDB0004421	Adenosine	Purine nucleosides		Purine nucleosides	Nucleosides, nucleotides, and analogues	NC1=C2N=CN([C@@H]3O[C@H](CO)[C@@H](O)[C@H]3O)C2=NC=N1	0.4326	0.366066	animal-endogenous
HMDB0000050	adenosine	0.359812	0.450171	4.64728e-07	1.41334e-06	0	0	0.0127056	1.12672	0.00164198	0	0	0	0.00206564	HMDB0004421	Adenosine	Purine nucleosides		Purine nucleosides	Nucleosides, nucleotides, and analogues	NC1=C2N=CN([C@@H]3O[C@H](CO)[C@@H](O)[C@H]3O)C2=NC=N1	0.4326	0.366066	animal-endogenous
HMDB0000050	adenosine	0.359812	0.450171	4.64728e-07	1.41334e-06	0	0	0.0127056	1.12672	0.00164198	0	0	0	0.00206564	HMDB00050	Adenosine	Purine nucleosides		Purine nucleosides	Nucleosides, nucleotides, and analogues	NC1=C2N=CN([C@@H]3O[C@H](CO)[C@@H](O)[C@H]3O)C2=NC=N1	0.4326	0.366066	animal-endogenous
HMDB0000050	adenosine	0.359812	0.450171	4.64728e-07	1.41334e-06	0	0	0.0127056	1.12672	0.00164198	0	0	0	0.00206564	HMDB00050	Adenosine	Purine nucleosides		Purine nucleosides	Nucleosides, nucleotides, and analogues	NC1=C2N=CN([C@@H]3O[C@H](CO)[C@@H](O)[C@H]3O)C2=NC=N1	0.4326	0.366066	animal-endogenous
HMDB0000050	adenosine	0.359812	0.450171	4.64728e-07	1.41334e-06	0	0	0.0127056	1.12672	0.00164198	0	0	0	0.00206564	HMDB00050	Adenosine	Purine nucleosides		Purine nucleosides	Nucleosides, nucleotides, and analogues	NC1=C2N=CN([C@@H]3O[C@H](CO)[C@@H](O)[C@H]3O)C2=NC=N1	0.4326	0.366066	animal-endogenous
HMDB0000050	adenosine	0.359812	0.450171	4.64728e-07	1.41334e-06	0	0	0.0127056	1.12672	0.00164198	0	0	0	0.00206564	HMDB00050	Adenosine	Purine nucleosides		Purine nucleosides	Nucleosides, nucleotides, and analogues	NC1=C2N=CN([C@@H]3O[C@H](CO)[C@@H](O)[C@H]3O)C2=NC=N1	0.4326	0.366066	animal-endogenous
HMDB0000050	adenosine	0.359812	0.450171	4.64728e-07	1.41334e-06	0	0	0.0127056	1.12672	0.00164198	0	0	0	0.00206564	HMDB00050	Adenosine	Purine nucleosides		Purine nucleosides	Nucleosides, nucleotides, and analogues	NC1=C2N=CN([C@@H]3O[C@H](CO)[C@@H](O)[C@H]3O)C2=NC=N1	0.4326	0.366066	animal-endogenous
HMDB0000050	adenosine	0.359812	0.450171	4.64728e-07	1.41334e-06	0	0	0.0127056	1.12672	0.00164198	0	0	0	0.00206564	HMDB00050	Adenosine	Purine nucleosides		Purine nucleosides	Nucleosides, nucleotides, and analogues	NC1=C2N=CN([C@@H]3O[C@H](CO)[C@@H](O)[C@H]3O)C2=NC=N1	0.4326	0.366066	animal-endogenous
HMDB0000050	adenosine	0.359812	0.450171	4.64728e-07	1.41334e-06	0	0	0.0127056	1.12672	0.00164198	0	0	0	0.00206564	HMDB04401	Adenosine	Purine nucleosides		Purine nucleosides	Nucleosides, nucleotides, and analogues	NC1=C2N=CN([C@@H]3O[C@H](CO)[C@@H](O)[C@H]3O)C2=NC=N1	0.4326	0.366066	animal-endogenous
HMDB0000050	adenosine	0.359812	0.450171	4.64728e-07	1.41334e-06	0	0	0.0127056	1.12672	0.00164198	0	0	0	0.00206564	HMDB04401	Adenosine	Purine nucleosides		Purine nucleosides	Nucleosides, nucleotides, and analogues	NC1=C2N=CN([C@@H]3O[C@H](CO)[C@@H](O)[C@H]3O)C2=NC=N1	0.4326	0.366066	animal-endogenous
HMDB0000050	adenosine	0.359812	0.450171	4.64728e-07	1.41334e-06	0	0	0.0127056	1.12672	0.00164198	0	0	0	0.00206564	HMDB04401	Adenosine	Purine nucleosides		Purine nucleosides	Nucleosides, nucleotides, and analogues	NC1=C2N=CN([C@@H]3O[C@H](CO)[C@@H](O)[C@H]3O)C2=NC=N1	0.4326	0.366066	animal-endogenous
HMDB0000050	adenosine	0.359812	0.450171	4.64728e-07	1.41334e-06	0	0	0.0127056	1.12672	0.00164198	0	0	0	0.00206564	HMDB04401	Adenosine	Purine nucleosides		Purine nucleosides	Nucleosides, nucleotides, and analogues	NC1=C2N=CN([C@@H]3O[C@H](CO)[C@@H](O)[C@H]3O)C2=NC=N1	0.4326	0.366066	animal-endogenous
HMDB0000050	adenosine	0.359812	0.450171	4.64728e-07	1.41334e-06	0	0	0.0127056	1.12672	0.00164198	0	0	0	0.00206564	HMDB04401	Adenosine	Purine nucleosides		Purine nucleosides	Nucleosides, nucleotides, and analogues	NC1=C2N=CN([C@@H]3O[C@H](CO)[C@@H](O)[C@H]3O)C2=NC=N1	0.4326	0.366066	animal-endogenous
HMDB0000050	adenosine	0.359812	0.450171	4.64728e-07	1.41334e-06	0	0	0.0127056	1.12672	0.00164198	0	0	0	0.00206564	HMDB04401	Adenosine	Purine nucleosides		Purine nucleosides	Nucleosides, nucleotides, and analogues	NC1=C2N=CN([C@@H]3O[C@H](CO)[C@@H](O)[C@H]3O)C2=NC=N1	0.4326	0.366066	animal-endogenous
HMDB0000050	adenosine	0.359812	0.450171	4.64728e-07	1.41334e-06	0	0	0.0127056	1.12672	0.00164198	0	0	0	0.00206564	HMDB04402	Adenosine	Purine nucleosides		Purine nucleosides	Nucleosides, nucleotides, and analogues	NC1=C2N=CN([C@@H]3O[C@H](CO)[C@@H](O)[C@H]3O)C2=NC=N1	0.4326	0.366066	animal-endogenous
HMDB0000050	adenosine	0.359812	0.450171	4.64728e-07	1.41334e-06	0	0	0.0127056	1.12672	0.00164198	0	0	0	0.00206564	HMDB04402	Adenosine	Purine nucleosides		Purine nucleosides	Nucleosides, nucleotides, and analogues	NC1=C2N=CN([C@@H]3O[C@H](CO)[C@@H](O)[C@H]3O)C2=NC=N1	0.4326	0.366066	animal-endogenous
HMDB0000050	adenosine	0.359812	0.450171	4.64728e-07	1.41334e-06	0	0	0.0127056	1.12672	0.00164198	0	0	0	0.00206564	HMDB04402	Adenosine	Purine nucleosides		Purine nucleosides	Nucleosides, nucleotides, and analogues	NC1=C2N=CN([C@@H]3O[C@H](CO)[C@@H](O)[C@H]3O)C2=NC=N1	0.4326	0.366066	animal-endogenous
HMDB0000050	adenosine	0.359812	0.450171	4.64728e-07	1.41334e-06	0	0	0.0127056	1.12672	0.00164198	0	0	0	0.00206564	HMDB04402	Adenosine	Purine nucleosides		Purine nucleosides	Nucleosides, nucleotides, and analogues	NC1=C2N=CN([C@@H]3O[C@H](CO)[C@@H](O)[C@H]3O)C2=NC=N1	0.4326	0.366066	animal-endogenous
HMDB0000050	adenosine	0.359812	0.450171	4.64728e-07	1.41334e-06	0	0	0.0127056	1.12672	0.00164198	0	0	0	0.00206564	HMDB04402	Adenosine	Purine nucleosides		Purine nucleosides	Nucleosides, nucleotides, and analogues	NC1=C2N=CN([C@@H]3O[C@H](CO)[C@@H](O)[C@H]3O)C2=NC=N1	0.4326	0.366066	animal-endogenous
HMDB0000050	adenosine	0.359812	0.450171	4.64728e-07	1.41334e-06	0	0	0.0127056	1.12672	0.00164198	0	0	0	0.00206564	HMDB04402	Adenosine	Purine nucleosides		Purine nucleosides	Nucleosides, nucleotides, and analogues	NC1=C2N=CN([C@@H]3O[C@H](CO)[C@@H](O)[C@H]3O)C2=NC=N1	0.4326	0.366066	animal-endogenous
HMDB0000050	adenosine	0.359812	0.450171	4.64728e-07	1.41334e-06	0	0	0.0127056	1.12672	0.00164198	0	0	0	0.00206564	HMDB04421	Adenosine	Purine nucleosides		Purine nucleosides	Nucleosides, nucleotides, and analogues	NC1=C2N=CN([C@@H]3O[C@H](CO)[C@@H](O)[C@H]3O)C2=NC=N1	0.4326	0.366066	animal-endogenous
HMDB0000050	adenosine	0.359812	0.450171	4.64728e-07	1.41334e-06	0	0	0.0127056	1.12672	0.00164198	0	0	0	0.00206564	HMDB04421	Adenosine	Purine nucleosides		Purine nucleosides	Nucleosides, nucleotides, and analogues	NC1=C2N=CN([C@@H]3O[C@H](CO)[C@@H](O)[C@H]3O)C2=NC=N1	0.4326	0.366066	animal-endogenous
HMDB0000050	adenosine	0.359812	0.450171	4.64728e-07	1.41334e-06	0	0	0.0127056	1.12672	0.00164198	0	0	0	0.00206564	HMDB04421	Adenosine	Purine nucleosides		Purine nucleosides	Nucleosides, nucleotides, and analogues	NC1=C2N=CN([C@@H]3O[C@H](CO)[C@@H](O)[C@H]3O)C2=NC=N1	0.4326	0.366066	animal-endogenous
HMDB0000050	adenosine	0.359812	0.450171	4.64728e-07	1.41334e-06	0	0	0.0127056	1.12672	0.00164198	0	0	0	0.00206564	HMDB04421	Adenosine	Purine nucleosides		Purine nucleosides	Nucleosides, nucleotides, and analogues	NC1=C2N=CN([C@@H]3O[C@H](CO)[C@@H](O)[C@H]3O)C2=NC=N1	0.4326	0.366066	animal-endogenous
HMDB0000050	adenosine	0.359812	0.450171	4.64728e-07	1.41334e-06	0	0	0.0127056	1.12672	0.00164198	0	0	0	0.00206564	HMDB04421	Adenosine	Purine nucleosides		Purine nucleosides	Nucleosides, nucleotides, and analogues	NC1=C2N=CN([C@@H]3O[C@H](CO)[C@@H](O)[C@H]3O)C2=NC=N1	0.4326	0.366066	animal-endogenous
HMDB0000050	adenosine	0.359812	0.450171	4.64728e-07	1.41334e-06	0	0	0.0127056	1.12672	0.00164198	0	0	0	0.00206564	HMDB04421	Adenosine	Purine nucleosides		Purine nucleosides	Nucleosides, nucleotides, and analogues	NC1=C2N=CN([C@@H]3O[C@H](CO)[C@@H](O)[C@H]3O)C2=NC=N1	0.4326	0.366066	animal-endogenous
HMDB0000054	bilirubin	0.262573	0.22565	2.76309e-05	0.00415082	0.0680734	0.00538241	0	0.296985	0.0048235	0	0	0	0.00245424	HMDB00054	Bilirubin	Bilirubins	Bilirubins	Tetrapyrroles and derivatives	Organoheterocyclic compounds	CC1=C(C=C)\C(NC1=O)=C\C1=C(C)C(CCC(O)=O)=C(CC2=C(CCC(O)=O)C(C)=C(N2)\C=C2/NC(=O)C(C=C)=C2C)N1	0.520852	0.334366	animal-endogenous
HMDB0000054	bilirubin	0.262573	0.22565	2.76309e-05	0.00415082	0.0680734	0.00538241	0	0.296985	0.0048235	0	0	0	0.00245424	HMDB00054	Bilirubin	Bilirubins	Bilirubins	Tetrapyrroles and derivatives	Organoheterocyclic compounds	CC1=C(C=C)\C(NC1=O)=C\C1=C(C)C(CCC(O)=O)=C(CC2=C(CCC(O)=O)C(C)=C(N2)\C=C2/NC(=O)C(C=C)=C2C)N1	0.520852	0.334366	animal-endogenous
HMDB0000054	bilirubin	0.262573	0.22565	2.76309e-05	0.00415082	0.0680734	0.00538241	0	0.296985	0.0048235	0	0	0	0.00245424	HMDB00054	Bilirubin	Bilirubins	Bilirubins	Tetrapyrroles and derivatives	Organoheterocyclic compounds	CC1=C(C=C)\C(NC1=O)=C\C1=C(C)C(CCC(O)=O)=C(CC2=C(CCC(O)=O)C(C)=C(N2)\C=C2/NC(=O)C(C=C)=C2C)N1	0.520852	0.334366	animal-endogenous
HMDB0000054	bilirubin	0.262573	0.22565	2.76309e-05	0.00415082	0.0680734	0.00538241	0	0.296985	0.0048235	0	0	0	0.00245424	HMDB00054	Bilirubin	Bilirubins	Bilirubins	Tetrapyrroles and derivatives	Organoheterocyclic compounds	CC1=C(C=C)\C(NC1=O)=C\C1=C(C)C(CCC(O)=O)=C(CC2=C(CCC(O)=O)C(C)=C(N2)\C=C2/NC(=O)C(C=C)=C2C)N1	0.520852	0.334366	animal-endogenous
HMDB0000054	bilirubin	0.262573	0.22565	2.76309e-05	0.00415082	0.0680734	0.00538241	0	0.296985	0.0048235	0	0	0	0.00245424	HMDB00054	Bilirubin	Bilirubins	Bilirubins	Tetrapyrroles and derivatives	Organoheterocyclic compounds	CC1=C(C=C)\C(NC1=O)=C\C1=C(C)C(CCC(O)=O)=C(CC2=C(CCC(O)=O)C(C)=C(N2)\C=C2/NC(=O)C(C=C)=C2C)N1	0.520852	0.334366	animal-endogenous
HMDB0000054	bilirubin	0.262573	0.22565	2.76309e-05	0.00415082	0.0680734	0.00538241	0	0.296985	0.0048235	0	0	0	0.00245424	HMDB00054	Bilirubin	Bilirubins	Bilirubins	Tetrapyrroles and derivatives	Organoheterocyclic compounds	CC1=C(C=C)\C(NC1=O)=C\C1=C(C)C(CCC(O)=O)=C(CC2=C(CCC(O)=O)C(C)=C(N2)\C=C2/NC(=O)C(C=C)=C2C)N1	0.520852	0.334366	animal-endogenous
HMDB0000056	beta-alanine	0.336355	0.469983	0.0231199	0.0014899	0.00641375	0	0.00175453	0.376892		0	0	0	0.00185362	HMDB00056	beta-Alanine	Beta amino acids and derivatives	Amino acids, peptides, and analogues	Carboxylic acids and derivatives	Organic acids and derivatives	NCCC(O)=O	0.273183	0.240508	endogenous
HMDB0000056	beta-alanine	0.336355	0.469983	0.0231199	0.0014899	0.00641375	0	0.00175453	0.376892		0	0	0	0.00185362	HMDB00056	beta-Alanine	Beta amino acids and derivatives	Amino acids, peptides, and analogues	Carboxylic acids and derivatives	Organic acids and derivatives	NCCC(O)=O	0.273183	0.240508	endogenous
HMDB0000056	beta-alanine	0.336355	0.469983	0.0231199	0.0014899	0.00641375	0	0.00175453	0.376892		0	0	0	0.00185362	HMDB00056	beta-Alanine	Beta amino acids and derivatives	Amino acids, peptides, and analogues	Carboxylic acids and derivatives	Organic acids and derivatives	NCCC(O)=O	0.273183	0.240508	endogenous
HMDB0000056	beta-alanine	0.336355	0.469983	0.0231199	0.0014899	0.00641375	0	0.00175453	0.376892		0	0	0	0.00185362	HMDB00056	beta-Alanine	Beta amino acids and derivatives	Amino acids, peptides, and analogues	Carboxylic acids and derivatives	Organic acids and derivatives	NCCC(O)=O	0.273183	0.240508	endogenous
HMDB0000062	carnitine	0.13152	0.0484369	0.00359043	0.00453925	0	0	0.0020693	0.918921		0	0	0	0.00137435	HMDB0001467	L-Carnitine	Carnitines	Quaternary ammonium salts	Organonitrogen compounds	Organic nitrogen compounds	C[N+](C)(C)C[C@H](O)CC([O-])=O	0.312043	0.271129	animal-endogenous
HMDB0000062	carnitine	0.13152	0.0484369	0.00359043	0.00453925	0	0	0.0020693	0.918921		0	0	0	0.00137435	HMDB0001467	L-Carnitine	Carnitines	Quaternary ammonium salts	Organonitrogen compounds	Organic nitrogen compounds	C[N+](C)(C)C[C@H](O)CC([O-])=O	0.312043	0.271129	animal-endogenous
HMDB0000062	carnitine	0.13152	0.0484369	0.00359043	0.00453925	0	0	0.0020693	0.918921		0	0	0	0.00137435	HMDB0001467	L-Carnitine	Carnitines	Quaternary ammonium salts	Organonitrogen compounds	Organic nitrogen compounds	C[N+](C)(C)C[C@H](O)CC([O-])=O	0.312043	0.271129	animal-endogenous
HMDB0000062	carnitine	0.13152	0.0484369	0.00359043	0.00453925	0	0	0.0020693	0.918921		0	0	0	0.00137435	HMDB0001467	L-Carnitine	Carnitines	Quaternary ammonium salts	Organonitrogen compounds	Organic nitrogen compounds	C[N+](C)(C)C[C@H](O)CC([O-])=O	0.312043	0.271129	animal-endogenous
HMDB0000062	carnitine	0.13152	0.0484369	0.00359043	0.00453925	0	0	0.0020693	0.918921		0	0	0	0.00137435	HMDB0001467	L-Carnitine	Carnitines	Quaternary ammonium salts	Organonitrogen compounds	Organic nitrogen compounds	C[N+](C)(C)C[C@H](O)CC([O-])=O	0.312043	0.271129	animal-endogenous
HMDB0000062	carnitine	0.13152	0.0484369	0.00359043	0.00453925	0	0	0.0020693	0.918921		0	0	0	0.00137435	HMDB0001467	L-Carnitine	Carnitines	Quaternary ammonium salts	Organonitrogen compounds	Organic nitrogen compounds	C[N+](C)(C)C[C@H](O)CC([O-])=O	0.312043	0.271129	animal-endogenous
HMDB0000062	carnitine	0.13152	0.0484369	0.00359043	0.00453925	0	0	0.0020693	0.918921		0	0	0	0.00137435	HMDB00062	L-Carnitine	Carnitines	Quaternary ammonium salts	Organonitrogen compounds	Organic nitrogen compounds	C[N+](C)(C)C[C@H](O)CC([O-])=O	0.312043	0.271129	animal-endogenous
HMDB0000062	carnitine	0.13152	0.0484369	0.00359043	0.00453925	0	0	0.0020693	0.918921		0	0	0	0.00137435	HMDB00062	L-Carnitine	Carnitines	Quaternary ammonium salts	Organonitrogen compounds	Organic nitrogen compounds	C[N+](C)(C)C[C@H](O)CC([O-])=O	0.312043	0.271129	animal-endogenous
HMDB0000062	carnitine	0.13152	0.0484369	0.00359043	0.00453925	0	0	0.0020693	0.918921		0	0	0	0.00137435	HMDB00062	L-Carnitine	Carnitines	Quaternary ammonium salts	Organonitrogen compounds	Organic nitrogen compounds	C[N+](C)(C)C[C@H](O)CC([O-])=O	0.312043	0.271129	animal-endogenous
HMDB0000062	carnitine	0.13152	0.0484369	0.00359043	0.00453925	0	0	0.0020693	0.918921		0	0	0	0.00137435	HMDB00062	L-Carnitine	Carnitines	Quaternary ammonium salts	Organonitrogen compounds	Organic nitrogen compounds	C[N+](C)(C)C[C@H](O)CC([O-])=O	0.312043	0.271129	animal-endogenous
HMDB0000062	carnitine	0.13152	0.0484369	0.00359043	0.00453925	0	0	0.0020693	0.918921		0	0	0	0.00137435	HMDB00062	L-Carnitine	Carnitines	Quaternary ammonium salts	Organonitrogen compounds	Organic nitrogen compounds	C[N+](C)(C)C[C@H](O)CC([O-])=O	0.312043	0.271129	animal-endogenous
HMDB0000062	carnitine	0.13152	0.0484369	0.00359043	0.00453925	0	0	0.0020693	0.918921		0	0	0	0.00137435	HMDB00062	L-Carnitine	Carnitines	Quaternary ammonium salts	Organonitrogen compounds	Organic nitrogen compounds	C[N+](C)(C)C[C@H](O)CC([O-])=O	0.312043	0.271129	animal-endogenous
HMDB0000062	carnitine	0.13152	0.0484369	0.00359043	0.00453925	0	0	0.0020693	0.918921		0	0	0	0.00137435	HMDB01467	L-Carnitine	Carnitines	Quaternary ammonium salts	Organonitrogen compounds	Organic nitrogen compounds	C[N+](C)(C)C[C@H](O)CC([O-])=O	0.312043	0.271129	animal-endogenous
HMDB0000062	carnitine	0.13152	0.0484369	0.00359043	0.00453925	0	0	0.0020693	0.918921		0	0	0	0.00137435	HMDB01467	L-Carnitine	Carnitines	Quaternary ammonium salts	Organonitrogen compounds	Organic nitrogen compounds	C[N+](C)(C)C[C@H](O)CC([O-])=O	0.312043	0.271129	animal-endogenous
HMDB0000062	carnitine	0.13152	0.0484369	0.00359043	0.00453925	0	0	0.0020693	0.918921		0	0	0	0.00137435	HMDB01467	L-Carnitine	Carnitines	Quaternary ammonium salts	Organonitrogen compounds	Organic nitrogen compounds	C[N+](C)(C)C[C@H](O)CC([O-])=O	0.312043	0.271129	animal-endogenous
HMDB0000062	carnitine	0.13152	0.0484369	0.00359043	0.00453925	0	0	0.0020693	0.918921		0	0	0	0.00137435	HMDB01467	L-Carnitine	Carnitines	Quaternary ammonium salts	Organonitrogen compounds	Organic nitrogen compounds	C[N+](C)(C)C[C@H](O)CC([O-])=O	0.312043	0.271129	animal-endogenous
HMDB0000062	carnitine	0.13152	0.0484369	0.00359043	0.00453925	0	0	0.0020693	0.918921		0	0	0	0.00137435	HMDB01467	L-Carnitine	Carnitines	Quaternary ammonium salts	Organonitrogen compounds	Organic nitrogen compounds	C[N+](C)(C)C[C@H](O)CC([O-])=O	0.312043	0.271129	animal-endogenous
HMDB0000062	carnitine	0.13152	0.0484369	0.00359043	0.00453925	0	0	0.0020693	0.918921		0	0	0	0.00137435	HMDB01467	L-Carnitine	Carnitines	Quaternary ammonium salts	Organonitrogen compounds	Organic nitrogen compounds	C[N+](C)(C)C[C@H](O)CC([O-])=O	0.312043	0.271129	animal-endogenous
HMDB0000063	cortisol	0.142998	0.115332	0.0206466	0.369299	0	0.0054279	0	1.02012	0.00193145	0	0.0856193	0	0.00126807	HMDB00063	Cortisol	21-hydroxysteroids	Hydroxysteroids	Steroids and steroid derivatives	Lipids and lipid-like molecules	[H][C@@]12CC[C@](O)(C(=O)CO)[C@@]1(C)C[C@H](O)[C@@]1([H])[C@@]2([H])CCC2=CC(=O)CC[C@]12C	0.341347	0.345592	animal-endogenous
HMDB0000063	cortisol	0.142998	0.115332	0.0206466	0.369299	0	0.0054279	0	1.02012	0.00193145	0	0.0856193	0	0.00126807	HMDB00063	Cortisol	21-hydroxysteroids	Hydroxysteroids	Steroids and steroid derivatives	Lipids and lipid-like molecules	[H][C@@]12CC[C@](O)(C(=O)CO)[C@@]1(C)C[C@H](O)[C@@]1([H])[C@@]2([H])CCC2=CC(=O)CC[C@]12C	0.341347	0.345592	animal-endogenous
HMDB0000063	cortisol	0.142998	0.115332	0.0206466	0.369299	0	0.0054279	0	1.02012	0.00193145	0	0.0856193	0	0.00126807	HMDB00063	Cortisol	21-hydroxysteroids	Hydroxysteroids	Steroids and steroid derivatives	Lipids and lipid-like molecules	[H][C@@]12CC[C@](O)(C(=O)CO)[C@@]1(C)C[C@H](O)[C@@]1([H])[C@@]2([H])CCC2=CC(=O)CC[C@]12C	0.341347	0.345592	animal-endogenous
HMDB0000063	cortisol	0.142998	0.115332	0.0206466	0.369299	0	0.0054279	0	1.02012	0.00193145	0	0.0856193	0	0.00126807	HMDB00063	Cortisol	21-hydroxysteroids	Hydroxysteroids	Steroids and steroid derivatives	Lipids and lipid-like molecules	[H][C@@]12CC[C@](O)(C(=O)CO)[C@@]1(C)C[C@H](O)[C@@]1([H])[C@@]2([H])CCC2=CC(=O)CC[C@]12C	0.341347	0.345592	animal-endogenous
HMDB0000063	cortisol	0.142998	0.115332	0.0206466	0.369299	0	0.0054279	0	1.02012	0.00193145	0	0.0856193	0	0.00126807	HMDB0014879	Cortisol	21-hydroxysteroids	Hydroxysteroids	Steroids and steroid derivatives	Lipids and lipid-like molecules	[H][C@@]12CC[C@](O)(C(=O)CO)[C@@]1(C)C[C@H](O)[C@@]1([H])[C@@]2([H])CCC2=CC(=O)CC[C@]12C	0.341347	0.345592	animal-endogenous
HMDB0000063	cortisol	0.142998	0.115332	0.0206466	0.369299	0	0.0054279	0	1.02012	0.00193145	0	0.0856193	0	0.00126807	HMDB0014879	Cortisol	21-hydroxysteroids	Hydroxysteroids	Steroids and steroid derivatives	Lipids and lipid-like molecules	[H][C@@]12CC[C@](O)(C(=O)CO)[C@@]1(C)C[C@H](O)[C@@]1([H])[C@@]2([H])CCC2=CC(=O)CC[C@]12C	0.341347	0.345592	animal-endogenous
HMDB0000063	cortisol	0.142998	0.115332	0.0206466	0.369299	0	0.0054279	0	1.02012	0.00193145	0	0.0856193	0	0.00126807	HMDB0014879	Cortisol	21-hydroxysteroids	Hydroxysteroids	Steroids and steroid derivatives	Lipids and lipid-like molecules	[H][C@@]12CC[C@](O)(C(=O)CO)[C@@]1(C)C[C@H](O)[C@@]1([H])[C@@]2([H])CCC2=CC(=O)CC[C@]12C	0.341347	0.345592	animal-endogenous
HMDB0000063	cortisol	0.142998	0.115332	0.0206466	0.369299	0	0.0054279	0	1.02012	0.00193145	0	0.0856193	0	0.00126807	HMDB0014879	Cortisol	21-hydroxysteroids	Hydroxysteroids	Steroids and steroid derivatives	Lipids and lipid-like molecules	[H][C@@]12CC[C@](O)(C(=O)CO)[C@@]1(C)C[C@H](O)[C@@]1([H])[C@@]2([H])CCC2=CC(=O)CC[C@]12C	0.341347	0.345592	animal-endogenous
HMDB0000063	cortisol	0.142998	0.115332	0.0206466	0.369299	0	0.0054279	0	1.02012	0.00193145	0	0.0856193	0	0.00126807	HMDB14879	Cortisol	21-hydroxysteroids	Hydroxysteroids	Steroids and steroid derivatives	Lipids and lipid-like molecules	[H][C@@]12CC[C@](O)(C(=O)CO)[C@@]1(C)C[C@H](O)[C@@]1([H])[C@@]2([H])CCC2=CC(=O)CC[C@]12C	0.341347	0.345592	animal-endogenous
HMDB0000063	cortisol	0.142998	0.115332	0.0206466	0.369299	0	0.0054279	0	1.02012	0.00193145	0	0.0856193	0	0.00126807	HMDB14879	Cortisol	21-hydroxysteroids	Hydroxysteroids	Steroids and steroid derivatives	Lipids and lipid-like molecules	[H][C@@]12CC[C@](O)(C(=O)CO)[C@@]1(C)C[C@H](O)[C@@]1([H])[C@@]2([H])CCC2=CC(=O)CC[C@]12C	0.341347	0.345592	animal-endogenous
HMDB0000063	cortisol	0.142998	0.115332	0.0206466	0.369299	0	0.0054279	0	1.02012	0.00193145	0	0.0856193	0	0.00126807	HMDB14879	Cortisol	21-hydroxysteroids	Hydroxysteroids	Steroids and steroid derivatives	Lipids and lipid-like molecules	[H][C@@]12CC[C@](O)(C(=O)CO)[C@@]1(C)C[C@H](O)[C@@]1([H])[C@@]2([H])CCC2=CC(=O)CC[C@]12C	0.341347	0.345592	animal-endogenous
HMDB0000063	cortisol	0.142998	0.115332	0.0206466	0.369299	0	0.0054279	0	1.02012	0.00193145	0	0.0856193	0	0.00126807	HMDB14879	Cortisol	21-hydroxysteroids	Hydroxysteroids	Steroids and steroid derivatives	Lipids and lipid-like molecules	[H][C@@]12CC[C@](O)(C(=O)CO)[C@@]1(C)C[C@H](O)[C@@]1([H])[C@@]2([H])CCC2=CC(=O)CC[C@]12C	0.341347	0.345592	animal-endogenous
HMDB0000064	creatine	0.437043	0.319361	7.54066e-10	1.58756e-08	0.0102866	0	0	0.635109	0.00777431	0	0	0	0.00140284	HMDB00064	Creatine	Alpha amino acids and derivatives	Amino acids, peptides, and analogues	Carboxylic acids and derivatives	Organic acids and derivatives	CN(CC(O)=O)C(N)=N	0.530305	0.430239	animal-endogenous
HMDB0000064	creatine	0.437043	0.319361	7.54066e-10	1.58756e-08	0.0102866	0	0	0.635109	0.00777431	0	0	0	0.00140284	HMDB00064	Creatine	Alpha amino acids and derivatives	Amino acids, peptides, and analogues	Carboxylic acids and derivatives	Organic acids and derivatives	CN(CC(O)=O)C(N)=N	0.530305	0.430239	animal-endogenous
HMDB0000064	creatine	0.437043	0.319361	7.54066e-10	1.58756e-08	0.0102866	0	0	0.635109	0.00777431	0	0	0	0.00140284	HMDB00064	Creatine	Alpha amino acids and derivatives	Amino acids, peptides, and analogues	Carboxylic acids and derivatives	Organic acids and derivatives	CN(CC(O)=O)C(N)=N	0.530305	0.430239	animal-endogenous
HMDB0000064	creatine	0.437043	0.319361	7.54066e-10	1.58756e-08	0.0102866	0	0	0.635109	0.00777431	0	0	0	0.00140284	HMDB00064	Creatine	Alpha amino acids and derivatives	Amino acids, peptides, and analogues	Carboxylic acids and derivatives	Organic acids and derivatives	CN(CC(O)=O)C(N)=N	0.530305	0.430239	animal-endogenous
HMDB0000064	creatine	0.437043	0.319361	7.54066e-10	1.58756e-08	0.0102866	0	0	0.635109	0.00777431	0	0	0	0.00140284	HMDB00064	Creatine	Alpha amino acids and derivatives	Amino acids, peptides, and analogues	Carboxylic acids and derivatives	Organic acids and derivatives	CN(CC(O)=O)C(N)=N	0.530305	0.430239	animal-endogenous
HMDB0000064	creatine	0.437043	0.319361	7.54066e-10	1.58756e-08	0.0102866	0	0	0.635109	0.00777431	0	0	0	0.00140284	HMDB00064	Creatine	Alpha amino acids and derivatives	Amino acids, peptides, and analogues	Carboxylic acids and derivatives	Organic acids and derivatives	CN(CC(O)=O)C(N)=N	0.530305	0.430239	animal-endogenous
HMDB0000067	cholesterol	0.435353	0.15577	1.25121e-06	0.173869	0.00876096	0	0	0.499017		0	0	0	0.00313689	HMDB0000507	Cholesterol	Cholesterols and derivatives	Cholestane steroids	Steroids and steroid derivatives	Lipids and lipid-like molecules	[H][C@@]1(CC[C@@]2([H])[C@]3([H])CC=C4C[C@@H](O)CC[C@]4(C)[C@@]3([H])CC[C@]12C)[C@H](C)CCCC(C)C	0.393766	0.250759	animal-endogenous
HMDB0000067	cholesterol	0.435353	0.15577	1.25121e-06	0.173869	0.00876096	0	0	0.499017		0	0	0	0.00313689	HMDB0000507	Cholesterol	Cholesterols and derivatives	Cholestane steroids	Steroids and steroid derivatives	Lipids and lipid-like molecules	[H][C@@]1(CC[C@@]2([H])[C@]3([H])CC=C4C[C@@H](O)CC[C@]4(C)[C@@]3([H])CC[C@]12C)[C@H](C)CCCC(C)C	0.393766	0.250759	animal-endogenous
HMDB0000067	cholesterol	0.435353	0.15577	1.25121e-06	0.173869	0.00876096	0	0	0.499017		0	0	0	0.00313689	HMDB0000507	Cholesterol	Cholesterols and derivatives	Cholestane steroids	Steroids and steroid derivatives	Lipids and lipid-like molecules	[H][C@@]1(CC[C@@]2([H])[C@]3([H])CC=C4C[C@@H](O)CC[C@]4(C)[C@@]3([H])CC[C@]12C)[C@H](C)CCCC(C)C	0.393766	0.250759	animal-endogenous
HMDB0000067	cholesterol	0.435353	0.15577	1.25121e-06	0.173869	0.00876096	0	0	0.499017		0	0	0	0.00313689	HMDB0000507	Cholesterol	Cholesterols and derivatives	Cholestane steroids	Steroids and steroid derivatives	Lipids and lipid-like molecules	[H][C@@]1(CC[C@@]2([H])[C@]3([H])CC=C4C[C@@H](O)CC[C@]4(C)[C@@]3([H])CC[C@]12C)[C@H](C)CCCC(C)C	0.393766	0.250759	animal-endogenous
HMDB0000067	cholesterol	0.435353	0.15577	1.25121e-06	0.173869	0.00876096	0	0	0.499017		0	0	0	0.00313689	HMDB0000507	Cholesterol	Cholesterols and derivatives	Cholestane steroids	Steroids and steroid derivatives	Lipids and lipid-like molecules	[H][C@@]1(CC[C@@]2([H])[C@]3([H])CC=C4C[C@@H](O)CC[C@]4(C)[C@@]3([H])CC[C@]12C)[C@H](C)CCCC(C)C	0.393766	0.250759	animal-endogenous
HMDB0000067	cholesterol	0.435353	0.15577	1.25121e-06	0.173869	0.00876096	0	0	0.499017		0	0	0	0.00313689	HMDB0000507	Cholesterol	Cholesterols and derivatives	Cholestane steroids	Steroids and steroid derivatives	Lipids and lipid-like molecules	[H][C@@]1(CC[C@@]2([H])[C@]3([H])CC=C4C[C@@H](O)CC[C@]4(C)[C@@]3([H])CC[C@]12C)[C@H](C)CCCC(C)C	0.393766	0.250759	animal-endogenous
HMDB0000067	cholesterol	0.435353	0.15577	1.25121e-06	0.173869	0.00876096	0	0	0.499017		0	0	0	0.00313689	HMDB00067	Cholesterol	Cholesterols and derivatives	Cholestane steroids	Steroids and steroid derivatives	Lipids and lipid-like molecules	[H][C@@]1(CC[C@@]2([H])[C@]3([H])CC=C4C[C@@H](O)CC[C@]4(C)[C@@]3([H])CC[C@]12C)[C@H](C)CCCC(C)C	0.393766	0.250759	animal-endogenous
HMDB0000067	cholesterol	0.435353	0.15577	1.25121e-06	0.173869	0.00876096	0	0	0.499017		0	0	0	0.00313689	HMDB00067	Cholesterol	Cholesterols and derivatives	Cholestane steroids	Steroids and steroid derivatives	Lipids and lipid-like molecules	[H][C@@]1(CC[C@@]2([H])[C@]3([H])CC=C4C[C@@H](O)CC[C@]4(C)[C@@]3([H])CC[C@]12C)[C@H](C)CCCC(C)C	0.393766	0.250759	animal-endogenous
HMDB0000067	cholesterol	0.435353	0.15577	1.25121e-06	0.173869	0.00876096	0	0	0.499017		0	0	0	0.00313689	HMDB00067	Cholesterol	Cholesterols and derivatives	Cholestane steroids	Steroids and steroid derivatives	Lipids and lipid-like molecules	[H][C@@]1(CC[C@@]2([H])[C@]3([H])CC=C4C[C@@H](O)CC[C@]4(C)[C@@]3([H])CC[C@]12C)[C@H](C)CCCC(C)C	0.393766	0.250759	animal-endogenous
HMDB0000067	cholesterol	0.435353	0.15577	1.25121e-06	0.173869	0.00876096	0	0	0.499017		0	0	0	0.00313689	HMDB00067	Cholesterol	Cholesterols and derivatives	Cholestane steroids	Steroids and steroid derivatives	Lipids and lipid-like molecules	[H][C@@]1(CC[C@@]2([H])[C@]3([H])CC=C4C[C@@H](O)CC[C@]4(C)[C@@]3([H])CC[C@]12C)[C@H](C)CCCC(C)C	0.393766	0.250759	animal-endogenous
HMDB0000067	cholesterol	0.435353	0.15577	1.25121e-06	0.173869	0.00876096	0	0	0.499017		0	0	0	0.00313689	HMDB00067	Cholesterol	Cholesterols and derivatives	Cholestane steroids	Steroids and steroid derivatives	Lipids and lipid-like molecules	[H][C@@]1(CC[C@@]2([H])[C@]3([H])CC=C4C[C@@H](O)CC[C@]4(C)[C@@]3([H])CC[C@]12C)[C@H](C)CCCC(C)C	0.393766	0.250759	animal-endogenous
HMDB0000067	cholesterol	0.435353	0.15577	1.25121e-06	0.173869	0.00876096	0	0	0.499017		0	0	0	0.00313689	HMDB00067	Cholesterol	Cholesterols and derivatives	Cholestane steroids	Steroids and steroid derivatives	Lipids and lipid-like molecules	[H][C@@]1(CC[C@@]2([H])[C@]3([H])CC=C4C[C@@H](O)CC[C@]4(C)[C@@]3([H])CC[C@]12C)[C@H](C)CCCC(C)C	0.393766	0.250759	animal-endogenous
HMDB0000067	cholesterol	0.435353	0.15577	1.25121e-06	0.173869	0.00876096	0	0	0.499017		0	0	0	0.00313689	HMDB00507	Cholesterol	Cholesterols and derivatives	Cholestane steroids	Steroids and steroid derivatives	Lipids and lipid-like molecules	[H][C@@]1(CC[C@@]2([H])[C@]3([H])CC=C4C[C@@H](O)CC[C@]4(C)[C@@]3([H])CC[C@]12C)[C@H](C)CCCC(C)C	0.393766	0.250759	animal-endogenous
HMDB0000067	cholesterol	0.435353	0.15577	1.25121e-06	0.173869	0.00876096	0	0	0.499017		0	0	0	0.00313689	HMDB00507	Cholesterol	Cholesterols and derivatives	Cholestane steroids	Steroids and steroid derivatives	Lipids and lipid-like molecules	[H][C@@]1(CC[C@@]2([H])[C@]3([H])CC=C4C[C@@H](O)CC[C@]4(C)[C@@]3([H])CC[C@]12C)[C@H](C)CCCC(C)C	0.393766	0.250759	animal-endogenous
HMDB0000067	cholesterol	0.435353	0.15577	1.25121e-06	0.173869	0.00876096	0	0	0.499017		0	0	0	0.00313689	HMDB00507	Cholesterol	Cholesterols and derivatives	Cholestane steroids	Steroids and steroid derivatives	Lipids and lipid-like molecules	[H][C@@]1(CC[C@@]2([H])[C@]3([H])CC=C4C[C@@H](O)CC[C@]4(C)[C@@]3([H])CC[C@]12C)[C@H](C)CCCC(C)C	0.393766	0.250759	animal-endogenous
HMDB0000067	cholesterol	0.435353	0.15577	1.25121e-06	0.173869	0.00876096	0	0	0.499017		0	0	0	0.00313689	HMDB00507	Cholesterol	Cholesterols and derivatives	Cholestane steroids	Steroids and steroid derivatives	Lipids and lipid-like molecules	[H][C@@]1(CC[C@@]2([H])[C@]3([H])CC=C4C[C@@H](O)CC[C@]4(C)[C@@]3([H])CC[C@]12C)[C@H](C)CCCC(C)C	0.393766	0.250759	animal-endogenous
HMDB0000067	cholesterol	0.435353	0.15577	1.25121e-06	0.173869	0.00876096	0	0	0.499017		0	0	0	0.00313689	HMDB00507	Cholesterol	Cholesterols and derivatives	Cholestane steroids	Steroids and steroid derivatives	Lipids and lipid-like molecules	[H][C@@]1(CC[C@@]2([H])[C@]3([H])CC=C4C[C@@H](O)CC[C@]4(C)[C@@]3([H])CC[C@]12C)[C@H](C)CCCC(C)C	0.393766	0.250759	animal-endogenous
HMDB0000067	cholesterol	0.435353	0.15577	1.25121e-06	0.173869	0.00876096	0	0	0.499017		0	0	0	0.00313689	HMDB00507	Cholesterol	Cholesterols and derivatives	Cholestane steroids	Steroids and steroid derivatives	Lipids and lipid-like molecules	[H][C@@]1(CC[C@@]2([H])[C@]3([H])CC=C4C[C@@H](O)CC[C@]4(C)[C@@]3([H])CC[C@]12C)[C@H](C)CCCC(C)C	0.393766	0.250759	animal-endogenous
HMDB0000067	cholesterol	0.435353	0.15577	1.25121e-06	0.173869	0.00876096	0	0	0.499017		0	0	0	0.00313689	HMDB0062453	Cholesterol	Cholesterols and derivatives	Cholestane steroids	Steroids and steroid derivatives	Lipids and lipid-like molecules	[H][C@@]1(CC[C@@]2([H])[C@]3([H])CC=C4C[C@@H](O)CC[C@]4(C)[C@@]3([H])CC[C@]12C)[C@H](C)CCCC(C)C	0.393766	0.250759	animal-endogenous
HMDB0000067	cholesterol	0.435353	0.15577	1.25121e-06	0.173869	0.00876096	0	0	0.499017		0	0	0	0.00313689	HMDB0062453	Cholesterol	Cholesterols and derivatives	Cholestane steroids	Steroids and steroid derivatives	Lipids and lipid-like molecules	[H][C@@]1(CC[C@@]2([H])[C@]3([H])CC=C4C[C@@H](O)CC[C@]4(C)[C@@]3([H])CC[C@]12C)[C@H](C)CCCC(C)C	0.393766	0.250759	animal-endogenous
HMDB0000067	cholesterol	0.435353	0.15577	1.25121e-06	0.173869	0.00876096	0	0	0.499017		0	0	0	0.00313689	HMDB0062453	Cholesterol	Cholesterols and derivatives	Cholestane steroids	Steroids and steroid derivatives	Lipids and lipid-like molecules	[H][C@@]1(CC[C@@]2([H])[C@]3([H])CC=C4C[C@@H](O)CC[C@]4(C)[C@@]3([H])CC[C@]12C)[C@H](C)CCCC(C)C	0.393766	0.250759	animal-endogenous
HMDB0000067	cholesterol	0.435353	0.15577	1.25121e-06	0.173869	0.00876096	0	0	0.499017		0	0	0	0.00313689	HMDB0062453	Cholesterol	Cholesterols and derivatives	Cholestane steroids	Steroids and steroid derivatives	Lipids and lipid-like molecules	[H][C@@]1(CC[C@@]2([H])[C@]3([H])CC=C4C[C@@H](O)CC[C@]4(C)[C@@]3([H])CC[C@]12C)[C@H](C)CCCC(C)C	0.393766	0.250759	animal-endogenous
HMDB0000067	cholesterol	0.435353	0.15577	1.25121e-06	0.173869	0.00876096	0	0	0.499017		0	0	0	0.00313689	HMDB0062453	Cholesterol	Cholesterols and derivatives	Cholestane steroids	Steroids and steroid derivatives	Lipids and lipid-like molecules	[H][C@@]1(CC[C@@]2([H])[C@]3([H])CC=C4C[C@@H](O)CC[C@]4(C)[C@@]3([H])CC[C@]12C)[C@H](C)CCCC(C)C	0.393766	0.250759	animal-endogenous
HMDB0000067	cholesterol	0.435353	0.15577	1.25121e-06	0.173869	0.00876096	0	0	0.499017		0	0	0	0.00313689	HMDB0062453	Cholesterol	Cholesterols and derivatives	Cholestane steroids	Steroids and steroid derivatives	Lipids and lipid-like molecules	[H][C@@]1(CC[C@@]2([H])[C@]3([H])CC=C4C[C@@H](O)CC[C@]4(C)[C@@]3([H])CC[C@]12C)[C@H](C)CCCC(C)C	0.393766	0.250759	animal-endogenous
HMDB0000067	cholesterol	0.435353	0.15577	1.25121e-06	0.173869	0.00876096	0	0	0.499017		0	0	0	0.00313689	HMDB62453	Cholesterol	Cholesterols and derivatives	Cholestane steroids	Steroids and steroid derivatives	Lipids and lipid-like molecules	[H][C@@]1(CC[C@@]2([H])[C@]3([H])CC=C4C[C@@H](O)CC[C@]4(C)[C@@]3([H])CC[C@]12C)[C@H](C)CCCC(C)C	0.393766	0.250759	animal-endogenous
HMDB0000067	cholesterol	0.435353	0.15577	1.25121e-06	0.173869	0.00876096	0	0	0.499017		0	0	0	0.00313689	HMDB62453	Cholesterol	Cholesterols and derivatives	Cholestane steroids	Steroids and steroid derivatives	Lipids and lipid-like molecules	[H][C@@]1(CC[C@@]2([H])[C@]3([H])CC=C4C[C@@H](O)CC[C@]4(C)[C@@]3([H])CC[C@]12C)[C@H](C)CCCC(C)C	0.393766	0.250759	animal-endogenous
HMDB0000067	cholesterol	0.435353	0.15577	1.25121e-06	0.173869	0.00876096	0	0	0.499017		0	0	0	0.00313689	HMDB62453	Cholesterol	Cholesterols and derivatives	Cholestane steroids	Steroids and steroid derivatives	Lipids and lipid-like molecules	[H][C@@]1(CC[C@@]2([H])[C@]3([H])CC=C4C[C@@H](O)CC[C@]4(C)[C@@]3([H])CC[C@]12C)[C@H](C)CCCC(C)C	0.393766	0.250759	animal-endogenous
HMDB0000067	cholesterol	0.435353	0.15577	1.25121e-06	0.173869	0.00876096	0	0	0.499017		0	0	0	0.00313689	HMDB62453	Cholesterol	Cholesterols and derivatives	Cholestane steroids	Steroids and steroid derivatives	Lipids and lipid-like molecules	[H][C@@]1(CC[C@@]2([H])[C@]3([H])CC=C4C[C@@H](O)CC[C@]4(C)[C@@]3([H])CC[C@]12C)[C@H](C)CCCC(C)C	0.393766	0.250759	animal-endogenous
HMDB0000067	cholesterol	0.435353	0.15577	1.25121e-06	0.173869	0.00876096	0	0	0.499017		0	0	0	0.00313689	HMDB62453	Cholesterol	Cholesterols and derivatives	Cholestane steroids	Steroids and steroid derivatives	Lipids and lipid-like molecules	[H][C@@]1(CC[C@@]2([H])[C@]3([H])CC=C4C[C@@H](O)CC[C@]4(C)[C@@]3([H])CC[C@]12C)[C@H](C)CCCC(C)C	0.393766	0.250759	animal-endogenous
HMDB0000067	cholesterol	0.435353	0.15577	1.25121e-06	0.173869	0.00876096	0	0	0.499017		0	0	0	0.00313689	HMDB62453	Cholesterol	Cholesterols and derivatives	Cholestane steroids	Steroids and steroid derivatives	Lipids and lipid-like molecules	[H][C@@]1(CC[C@@]2([H])[C@]3([H])CC=C4C[C@@H](O)CC[C@]4(C)[C@@]3([H])CC[C@]12C)[C@H](C)CCCC(C)C	0.393766	0.250759	animal-endogenous
HMDB0000086	alpha-glycerophosphocholine	0.347972	0.460109	3.39998e-07	3.81325e-09	0	0	0	0.957539		0	0	0	0.00562159	HMDB0000049	Glycerophosphocholine	Glycerophosphocholines	Glycerophosphocholines	Glycerophospholipids	Lipids and lipid-like molecules	C[N+](C)(C)CCOP([O-])(=O)OC[C@H](O)CO	0.45379	0.408872	animal-endogenous
HMDB0000086	alpha-glycerophosphocholine	0.347972	0.460109	3.39998e-07	3.81325e-09	0	0	0	0.957539		0	0	0	0.00562159	HMDB0000049	Glycerophosphocholine	Glycerophosphocholines	Glycerophosphocholines	Glycerophospholipids	Lipids and lipid-like molecules	C[N+](C)(C)CCOP([O-])(=O)OC[C@H](O)CO	0.45379	0.408872	animal-endogenous
HMDB0000086	alpha-glycerophosphocholine	0.347972	0.460109	3.39998e-07	3.81325e-09	0	0	0	0.957539		0	0	0	0.00562159	HMDB0000049	Glycerophosphocholine	Glycerophosphocholines	Glycerophosphocholines	Glycerophospholipids	Lipids and lipid-like molecules	C[N+](C)(C)CCOP([O-])(=O)OC[C@H](O)CO	0.45379	0.408872	animal-endogenous
HMDB0000086	alpha-glycerophosphocholine	0.347972	0.460109	3.39998e-07	3.81325e-09	0	0	0	0.957539		0	0	0	0.00562159	HMDB0000049	Glycerophosphocholine	Glycerophosphocholines	Glycerophosphocholines	Glycerophospholipids	Lipids and lipid-like molecules	C[N+](C)(C)CCOP([O-])(=O)OC[C@H](O)CO	0.45379	0.408872	animal-endogenous
HMDB0000086	alpha-glycerophosphocholine	0.347972	0.460109	3.39998e-07	3.81325e-09	0	0	0	0.957539		0	0	0	0.00562159	HMDB00049	Glycerophosphocholine	Glycerophosphocholines	Glycerophosphocholines	Glycerophospholipids	Lipids and lipid-like molecules	C[N+](C)(C)CCOP([O-])(=O)OC[C@H](O)CO	0.45379	0.408872	animal-endogenous
HMDB0000086	alpha-glycerophosphocholine	0.347972	0.460109	3.39998e-07	3.81325e-09	0	0	0	0.957539		0	0	0	0.00562159	HMDB00049	Glycerophosphocholine	Glycerophosphocholines	Glycerophosphocholines	Glycerophospholipids	Lipids and lipid-like molecules	C[N+](C)(C)CCOP([O-])(=O)OC[C@H](O)CO	0.45379	0.408872	animal-endogenous
HMDB0000086	alpha-glycerophosphocholine	0.347972	0.460109	3.39998e-07	3.81325e-09	0	0	0	0.957539		0	0	0	0.00562159	HMDB00049	Glycerophosphocholine	Glycerophosphocholines	Glycerophosphocholines	Glycerophospholipids	Lipids and lipid-like molecules	C[N+](C)(C)CCOP([O-])(=O)OC[C@H](O)CO	0.45379	0.408872	animal-endogenous
HMDB0000086	alpha-glycerophosphocholine	0.347972	0.460109	3.39998e-07	3.81325e-09	0	0	0	0.957539		0	0	0	0.00562159	HMDB00049	Glycerophosphocholine	Glycerophosphocholines	Glycerophosphocholines	Glycerophospholipids	Lipids and lipid-like molecules	C[N+](C)(C)CCOP([O-])(=O)OC[C@H](O)CO	0.45379	0.408872	animal-endogenous
HMDB0000086	alpha-glycerophosphocholine	0.347972	0.460109	3.39998e-07	3.81325e-09	0	0	0	0.957539		0	0	0	0.00562159	HMDB00086	Glycerophosphocholine	Glycerophosphocholines	Glycerophosphocholines	Glycerophospholipids	Lipids and lipid-like molecules	C[N+](C)(C)CCOP([O-])(=O)OC[C@H](O)CO	0.45379	0.408872	animal-endogenous
HMDB0000086	alpha-glycerophosphocholine	0.347972	0.460109	3.39998e-07	3.81325e-09	0	0	0	0.957539		0	0	0	0.00562159	HMDB00086	Glycerophosphocholine	Glycerophosphocholines	Glycerophosphocholines	Glycerophospholipids	Lipids and lipid-like molecules	C[N+](C)(C)CCOP([O-])(=O)OC[C@H](O)CO	0.45379	0.408872	animal-endogenous
HMDB0000086	alpha-glycerophosphocholine	0.347972	0.460109	3.39998e-07	3.81325e-09	0	0	0	0.957539		0	0	0	0.00562159	HMDB00086	Glycerophosphocholine	Glycerophosphocholines	Glycerophosphocholines	Glycerophospholipids	Lipids and lipid-like molecules	C[N+](C)(C)CCOP([O-])(=O)OC[C@H](O)CO	0.45379	0.408872	animal-endogenous
HMDB0000086	alpha-glycerophosphocholine	0.347972	0.460109	3.39998e-07	3.81325e-09	0	0	0	0.957539		0	0	0	0.00562159	HMDB00086	Glycerophosphocholine	Glycerophosphocholines	Glycerophosphocholines	Glycerophospholipids	Lipids and lipid-like molecules	C[N+](C)(C)CCOP([O-])(=O)OC[C@H](O)CO	0.45379	0.408872	animal-endogenous
HMDB0000089	cytidine	-0.0341737	0.208484	0.391368	0.0149328	0	0	0	0.969268		0	0	0	0.00136755	HMDB00089	Cytidine	Pyrimidine nucleosides		Pyrimidine nucleosides	Nucleosides, nucleotides, and analogues	NC1=NC(=O)N(C=C1)[C@@H]1O[C@H](CO)[C@@H](O)[C@H]1O	0.27293	0.268274	animal-endogenous
HMDB0000089	cytidine	-0.0341737	0.208484	0.391368	0.0149328	0	0	0	0.969268		0	0	0	0.00136755	HMDB00089	Cytidine	Pyrimidine nucleosides		Pyrimidine nucleosides	Nucleosides, nucleotides, and analogues	NC1=NC(=O)N(C=C1)[C@@H]1O[C@H](CO)[C@@H](O)[C@H]1O	0.27293	0.268274	animal-endogenous
HMDB0000089	cytidine	-0.0341737	0.208484	0.391368	0.0149328	0	0	0	0.969268		0	0	0	0.00136755	HMDB00089	Cytidine	Pyrimidine nucleosides		Pyrimidine nucleosides	Nucleosides, nucleotides, and analogues	NC1=NC(=O)N(C=C1)[C@@H]1O[C@H](CO)[C@@H](O)[C@H]1O	0.27293	0.268274	animal-endogenous
HMDB0000089	cytidine	-0.0341737	0.208484	0.391368	0.0149328	0	0	0	0.969268		0	0	0	0.00136755	HMDB00089	Cytidine	Pyrimidine nucleosides		Pyrimidine nucleosides	Nucleosides, nucleotides, and analogues	NC1=NC(=O)N(C=C1)[C@@H]1O[C@H](CO)[C@@H](O)[C@H]1O	0.27293	0.268274	animal-endogenous
HMDB0000089	cytidine	-0.0341737	0.208484	0.391368	0.0149328	0	0	0	0.969268		0	0	0	0.00136755	HMDB00089	Cytidine	Pyrimidine nucleosides		Pyrimidine nucleosides	Nucleosides, nucleotides, and analogues	NC1=NC(=O)N(C=C1)[C@@H]1O[C@H](CO)[C@@H](O)[C@H]1O	0.27293	0.268274	animal-endogenous
HMDB0000089	cytidine	-0.0341737	0.208484	0.391368	0.0149328	0	0	0	0.969268		0	0	0	0.00136755	HMDB00089	Cytidine	Pyrimidine nucleosides		Pyrimidine nucleosides	Nucleosides, nucleotides, and analogues	NC1=NC(=O)N(C=C1)[C@@H]1O[C@H](CO)[C@@H](O)[C@H]1O	0.27293	0.268274	animal-endogenous
HMDB0000092	dimethylglycine	0.265928	0.124572	0.000543185	0.00925347	0.000777335	0.0221048	0.00256642	0.576955		0	0	0	0.001272	HMDB00092	Dimethylglycine	Alpha amino acids	Amino acids, peptides, and analogues	Carboxylic acids and derivatives	Organic acids and derivatives	CN(C)CC(O)=O	0.298783	0.246771	endogenous-microbe
HMDB0000092	dimethylglycine	0.265928	0.124572	0.000543185	0.00925347	0.000777335	0.0221048	0.00256642	0.576955		0	0	0	0.001272	HMDB00092	Dimethylglycine	Alpha amino acids	Amino acids, peptides, and analogues	Carboxylic acids and derivatives	Organic acids and derivatives	CN(C)CC(O)=O	0.298783	0.246771	endogenous-microbe
HMDB0000092	dimethylglycine	0.265928	0.124572	0.000543185	0.00925347	0.000777335	0.0221048	0.00256642	0.576955		0	0	0	0.001272	HMDB00092	Dimethylglycine	Alpha amino acids	Amino acids, peptides, and analogues	Carboxylic acids and derivatives	Organic acids and derivatives	CN(C)CC(O)=O	0.298783	0.246771	endogenous-microbe
HMDB0000092	dimethylglycine	0.265928	0.124572	0.000543185	0.00925347	0.000777335	0.0221048	0.00256642	0.576955		0	0	0	0.001272	HMDB00092	Dimethylglycine	Alpha amino acids	Amino acids, peptides, and analogues	Carboxylic acids and derivatives	Organic acids and derivatives	CN(C)CC(O)=O	0.298783	0.246771	endogenous-microbe
HMDB0000094	citrate	0.208565	0.13305	0.00172793	0.0603055	0.0279339	0	0	0.920184	0.00543192	0	0	0	0.00305188	HMDB00094	Citric acid	Tricarboxylic acids and derivatives	Tricarboxylic acids and derivatives	Carboxylic acids and derivatives	Organic acids and derivatives	OC(=O)CC(O)(CC(O)=O)C(O)=O	0.485732	0.378775	animal-endogenous
HMDB0000094	citrate	0.208565	0.13305	0.00172793	0.0603055	0.0279339	0	0	0.920184	0.00543192	0	0	0	0.00305188	HMDB00094	Citric acid	Tricarboxylic acids and derivatives	Tricarboxylic acids and derivatives	Carboxylic acids and derivatives	Organic acids and derivatives	OC(=O)CC(O)(CC(O)=O)C(O)=O	0.485732	0.378775	animal-endogenous
HMDB0000094	citrate	0.208565	0.13305	0.00172793	0.0603055	0.0279339	0	0	0.920184	0.00543192	0	0	0	0.00305188	HMDB00094	Citric acid	Tricarboxylic acids and derivatives	Tricarboxylic acids and derivatives	Carboxylic acids and derivatives	Organic acids and derivatives	OC(=O)CC(O)(CC(O)=O)C(O)=O	0.485732	0.378775	animal-endogenous
HMDB0000094	citrate	0.208565	0.13305	0.00172793	0.0603055	0.0279339	0	0	0.920184	0.00543192	0	0	0	0.00305188	HMDB00094	Citric acid	Tricarboxylic acids and derivatives	Tricarboxylic acids and derivatives	Carboxylic acids and derivatives	Organic acids and derivatives	OC(=O)CC(O)(CC(O)=O)C(O)=O	0.485732	0.378775	animal-endogenous
HMDB0000094	citrate	0.208565	0.13305	0.00172793	0.0603055	0.0279339	0	0	0.920184	0.00543192	0	0	0	0.00305188	HMDB00094	Citric acid	Tricarboxylic acids and derivatives	Tricarboxylic acids and derivatives	Carboxylic acids and derivatives	Organic acids and derivatives	OC(=O)CC(O)(CC(O)=O)C(O)=O	0.485732	0.378775	animal-endogenous
HMDB0000094	citrate	0.208565	0.13305	0.00172793	0.0603055	0.0279339	0	0	0.920184	0.00543192	0	0	0	0.00305188	HMDB00094	Citric acid	Tricarboxylic acids and derivatives	Tricarboxylic acids and derivatives	Carboxylic acids and derivatives	Organic acids and derivatives	OC(=O)CC(O)(CC(O)=O)C(O)=O	0.485732	0.378775	animal-endogenous
HMDB0000097	choline	0.3974	0.473733	7.38782e-08	3.40822e-07	0	0	0	0.329648		0.00862007	0	0	0.00141096	HMDB00097	Choline	Cholines	Quaternary ammonium salts	Organonitrogen compounds	Organic nitrogen compounds	C[N+](C)(C)CCO	0.355868	0.277638	animal
HMDB0000097	choline	0.3974	0.473733	7.38782e-08	3.40822e-07	0	0	0	0.329648		0.00862007	0	0	0.00141096	HMDB00097	Choline	Cholines	Quaternary ammonium salts	Organonitrogen compounds	Organic nitrogen compounds	C[N+](C)(C)CCO	0.355868	0.277638	animal
HMDB0000097	choline	0.3974	0.473733	7.38782e-08	3.40822e-07	0	0	0	0.329648		0.00862007	0	0	0.00141096	HMDB00097	Choline	Cholines	Quaternary ammonium salts	Organonitrogen compounds	Organic nitrogen compounds	C[N+](C)(C)CCO	0.355868	0.277638	animal
HMDB0000097	choline	0.3974	0.473733	7.38782e-08	3.40822e-07	0	0	0	0.329648		0.00862007	0	0	0.00141096	HMDB00097	Choline	Cholines	Quaternary ammonium salts	Organonitrogen compounds	Organic nitrogen compounds	C[N+](C)(C)CCO	0.355868	0.277638	animal
HMDB0000098	xylose	-0.02594	-0.116555	0.754439	0.0115677	0	0	0	0.56961		0.00445058	0	0	0.00333129	HMDB0003763	D-Xylose	Pentoses	Carbohydrates and carbohydrate conjugates	Organooxygen compounds	Organic oxygen compounds	O[C@@H]1COC(O)[C@H](O)[C@H]1O	0.276502	0.277128	endogenous
HMDB0000098	xylose	-0.02594	-0.116555	0.754439	0.0115677	0	0	0	0.56961		0.00445058	0	0	0.00333129	HMDB0003763	D-Xylose	Pentoses	Carbohydrates and carbohydrate conjugates	Organooxygen compounds	Organic oxygen compounds	O[C@@H]1COC(O)[C@H](O)[C@H]1O	0.276502	0.277128	endogenous
HMDB0000098	xylose	-0.02594	-0.116555	0.754439	0.0115677	0	0	0	0.56961		0.00445058	0	0	0.00333129	HMDB0003763	D-Xylose	Pentoses	Carbohydrates and carbohydrate conjugates	Organooxygen compounds	Organic oxygen compounds	O[C@@H]1COC(O)[C@H](O)[C@H]1O	0.276502	0.277128	endogenous
HMDB0000098	xylose	-0.02594	-0.116555	0.754439	0.0115677	0	0	0	0.56961		0.00445058	0	0	0.00333129	HMDB0003763	D-Xylose	Pentoses	Carbohydrates and carbohydrate conjugates	Organooxygen compounds	Organic oxygen compounds	O[C@@H]1COC(O)[C@H](O)[C@H]1O	0.276502	0.277128	endogenous
HMDB0000098	xylose	-0.02594	-0.116555	0.754439	0.0115677	0	0	0	0.56961		0.00445058	0	0	0.00333129	HMDB00098	D-Xylose	Pentoses	Carbohydrates and carbohydrate conjugates	Organooxygen compounds	Organic oxygen compounds	O[C@@H]1COC(O)[C@H](O)[C@H]1O	0.276502	0.277128	endogenous
HMDB0000098	xylose	-0.02594	-0.116555	0.754439	0.0115677	0	0	0	0.56961		0.00445058	0	0	0.00333129	HMDB00098	D-Xylose	Pentoses	Carbohydrates and carbohydrate conjugates	Organooxygen compounds	Organic oxygen compounds	O[C@@H]1COC(O)[C@H](O)[C@H]1O	0.276502	0.277128	endogenous
HMDB0000098	xylose	-0.02594	-0.116555	0.754439	0.0115677	0	0	0	0.56961		0.00445058	0	0	0.00333129	HMDB00098	D-Xylose	Pentoses	Carbohydrates and carbohydrate conjugates	Organooxygen compounds	Organic oxygen compounds	O[C@@H]1COC(O)[C@H](O)[C@H]1O	0.276502	0.277128	endogenous
HMDB0000098	xylose	-0.02594	-0.116555	0.754439	0.0115677	0	0	0	0.56961		0.00445058	0	0	0.00333129	HMDB00098	D-Xylose	Pentoses	Carbohydrates and carbohydrate conjugates	Organooxygen compounds	Organic oxygen compounds	O[C@@H]1COC(O)[C@H](O)[C@H]1O	0.276502	0.277128	endogenous
HMDB0000098	xylose	-0.02594	-0.116555	0.754439	0.0115677	0	0	0	0.56961		0.00445058	0	0	0.00333129	HMDB0060254	D-Xylose	Pentoses	Carbohydrates and carbohydrate conjugates	Organooxygen compounds	Organic oxygen compounds	O[C@@H]1COC(O)[C@H](O)[C@H]1O	0.276502	0.277128	endogenous
HMDB0000098	xylose	-0.02594	-0.116555	0.754439	0.0115677	0	0	0	0.56961		0.00445058	0	0	0.00333129	HMDB0060254	D-Xylose	Pentoses	Carbohydrates and carbohydrate conjugates	Organooxygen compounds	Organic oxygen compounds	O[C@@H]1COC(O)[C@H](O)[C@H]1O	0.276502	0.277128	endogenous
HMDB0000098	xylose	-0.02594	-0.116555	0.754439	0.0115677	0	0	0	0.56961		0.00445058	0	0	0.00333129	HMDB0060254	D-Xylose	Pentoses	Carbohydrates and carbohydrate conjugates	Organooxygen compounds	Organic oxygen compounds	O[C@@H]1COC(O)[C@H](O)[C@H]1O	0.276502	0.277128	endogenous
HMDB0000098	xylose	-0.02594	-0.116555	0.754439	0.0115677	0	0	0	0.56961		0.00445058	0	0	0.00333129	HMDB0060254	D-Xylose	Pentoses	Carbohydrates and carbohydrate conjugates	Organooxygen compounds	Organic oxygen compounds	O[C@@H]1COC(O)[C@H](O)[C@H]1O	0.276502	0.277128	endogenous
HMDB0000098	xylose	-0.02594	-0.116555	0.754439	0.0115677	0	0	0	0.56961		0.00445058	0	0	0.00333129	HMDB03763	D-Xylose	Pentoses	Carbohydrates and carbohydrate conjugates	Organooxygen compounds	Organic oxygen compounds	O[C@@H]1COC(O)[C@H](O)[C@H]1O	0.276502	0.277128	endogenous
HMDB0000098	xylose	-0.02594	-0.116555	0.754439	0.0115677	0	0	0	0.56961		0.00445058	0	0	0.00333129	HMDB03763	D-Xylose	Pentoses	Carbohydrates and carbohydrate conjugates	Organooxygen compounds	Organic oxygen compounds	O[C@@H]1COC(O)[C@H](O)[C@H]1O	0.276502	0.277128	endogenous
HMDB0000098	xylose	-0.02594	-0.116555	0.754439	0.0115677	0	0	0	0.56961		0.00445058	0	0	0.00333129	HMDB03763	D-Xylose	Pentoses	Carbohydrates and carbohydrate conjugates	Organooxygen compounds	Organic oxygen compounds	O[C@@H]1COC(O)[C@H](O)[C@H]1O	0.276502	0.277128	endogenous
HMDB0000098	xylose	-0.02594	-0.116555	0.754439	0.0115677	0	0	0	0.56961		0.00445058	0	0	0.00333129	HMDB03763	D-Xylose	Pentoses	Carbohydrates and carbohydrate conjugates	Organooxygen compounds	Organic oxygen compounds	O[C@@H]1COC(O)[C@H](O)[C@H]1O	0.276502	0.277128	endogenous
HMDB0000098	xylose	-0.02594	-0.116555	0.754439	0.0115677	0	0	0	0.56961		0.00445058	0	0	0.00333129	HMDB60254	D-Xylose	Pentoses	Carbohydrates and carbohydrate conjugates	Organooxygen compounds	Organic oxygen compounds	O[C@@H]1COC(O)[C@H](O)[C@H]1O	0.276502	0.277128	endogenous
HMDB0000098	xylose	-0.02594	-0.116555	0.754439	0.0115677	0	0	0	0.56961		0.00445058	0	0	0.00333129	HMDB60254	D-Xylose	Pentoses	Carbohydrates and carbohydrate conjugates	Organooxygen compounds	Organic oxygen compounds	O[C@@H]1COC(O)[C@H](O)[C@H]1O	0.276502	0.277128	endogenous
HMDB0000098	xylose	-0.02594	-0.116555	0.754439	0.0115677	0	0	0	0.56961		0.00445058	0	0	0.00333129	HMDB60254	D-Xylose	Pentoses	Carbohydrates and carbohydrate conjugates	Organooxygen compounds	Organic oxygen compounds	O[C@@H]1COC(O)[C@H](O)[C@H]1O	0.276502	0.277128	endogenous
HMDB0000098	xylose	-0.02594	-0.116555	0.754439	0.0115677	0	0	0	0.56961		0.00445058	0	0	0.00333129	HMDB60254	D-Xylose	Pentoses	Carbohydrates and carbohydrate conjugates	Organooxygen compounds	Organic oxygen compounds	O[C@@H]1COC(O)[C@H](O)[C@H]1O	0.276502	0.277128	endogenous
HMDB0000101	2-deoxyadenosine	-0.132428	-0.177262	0.949681	0.517473	0	0	0	0.955346		0	0	0	0.00120189	HMDB0005778	Deoxyadenosine	Purine 2'-deoxyribonucleosides	Purine 2'-deoxyribonucleosides	Purine nucleosides	Nucleosides, nucleotides, and analogues	NC1=C2N=CN([C@H]3C[C@H](O)[C@@H](CO)O3)C2=NC=N1	0.258351	0.241489	endogenous
HMDB0000101	2-deoxyadenosine	-0.132428	-0.177262	0.949681	0.517473	0	0	0	0.955346		0	0	0	0.00120189	HMDB0005778	Deoxyadenosine	Purine 2'-deoxyribonucleosides	Purine 2'-deoxyribonucleosides	Purine nucleosides	Nucleosides, nucleotides, and analogues	NC1=C2N=CN([C@H]3C[C@H](O)[C@@H](CO)O3)C2=NC=N1	0.258351	0.241489	endogenous
HMDB0000101	2-deoxyadenosine	-0.132428	-0.177262	0.949681	0.517473	0	0	0	0.955346		0	0	0	0.00120189	HMDB00101	Deoxyadenosine	Purine 2'-deoxyribonucleosides	Purine 2'-deoxyribonucleosides	Purine nucleosides	Nucleosides, nucleotides, and analogues	NC1=C2N=CN([C@H]3C[C@H](O)[C@@H](CO)O3)C2=NC=N1	0.258351	0.241489	endogenous
HMDB0000101	2-deoxyadenosine	-0.132428	-0.177262	0.949681	0.517473	0	0	0	0.955346		0	0	0	0.00120189	HMDB00101	Deoxyadenosine	Purine 2'-deoxyribonucleosides	Purine 2'-deoxyribonucleosides	Purine nucleosides	Nucleosides, nucleotides, and analogues	NC1=C2N=CN([C@H]3C[C@H](O)[C@@H](CO)O3)C2=NC=N1	0.258351	0.241489	endogenous
HMDB0000101	2-deoxyadenosine	-0.132428	-0.177262	0.949681	0.517473	0	0	0	0.955346		0	0	0	0.00120189	HMDB0011722	Deoxyadenosine	Purine 2'-deoxyribonucleosides	Purine 2'-deoxyribonucleosides	Purine nucleosides	Nucleosides, nucleotides, and analogues	NC1=C2N=CN([C@H]3C[C@H](O)[C@@H](CO)O3)C2=NC=N1	0.258351	0.241489	endogenous
HMDB0000101	2-deoxyadenosine	-0.132428	-0.177262	0.949681	0.517473	0	0	0	0.955346		0	0	0	0.00120189	HMDB0011722	Deoxyadenosine	Purine 2'-deoxyribonucleosides	Purine 2'-deoxyribonucleosides	Purine nucleosides	Nucleosides, nucleotides, and analogues	NC1=C2N=CN([C@H]3C[C@H](O)[C@@H](CO)O3)C2=NC=N1	0.258351	0.241489	endogenous
HMDB0000101	2-deoxyadenosine	-0.132428	-0.177262	0.949681	0.517473	0	0	0	0.955346		0	0	0	0.00120189	HMDB05778	Deoxyadenosine	Purine 2'-deoxyribonucleosides	Purine 2'-deoxyribonucleosides	Purine nucleosides	Nucleosides, nucleotides, and analogues	NC1=C2N=CN([C@H]3C[C@H](O)[C@@H](CO)O3)C2=NC=N1	0.258351	0.241489	endogenous
HMDB0000101	2-deoxyadenosine	-0.132428	-0.177262	0.949681	0.517473	0	0	0	0.955346		0	0	0	0.00120189	HMDB05778	Deoxyadenosine	Purine 2'-deoxyribonucleosides	Purine 2'-deoxyribonucleosides	Purine nucleosides	Nucleosides, nucleotides, and analogues	NC1=C2N=CN([C@H]3C[C@H](O)[C@@H](CO)O3)C2=NC=N1	0.258351	0.241489	endogenous
HMDB0000101	2-deoxyadenosine	-0.132428	-0.177262	0.949681	0.517473	0	0	0	0.955346		0	0	0	0.00120189	HMDB11722	Deoxyadenosine	Purine 2'-deoxyribonucleosides	Purine 2'-deoxyribonucleosides	Purine nucleosides	Nucleosides, nucleotides, and analogues	NC1=C2N=CN([C@H]3C[C@H](O)[C@@H](CO)O3)C2=NC=N1	0.258351	0.241489	endogenous
HMDB0000101	2-deoxyadenosine	-0.132428	-0.177262	0.949681	0.517473	0	0	0	0.955346		0	0	0	0.00120189	HMDB11722	Deoxyadenosine	Purine 2'-deoxyribonucleosides	Purine 2'-deoxyribonucleosides	Purine nucleosides	Nucleosides, nucleotides, and analogues	NC1=C2N=CN([C@H]3C[C@H](O)[C@@H](CO)O3)C2=NC=N1	0.258351	0.241489	endogenous
HMDB0000118	homovanillate	0.00031478	0.196484	0.0450824	0.310306	0.0135356	0.00226172	0	0.487358	0.00753112	0	0	0	0.00187514	HMDB0004285	Homovanillic acid	Methoxyphenols	Methoxyphenols	Phenols	Benzenoids	COC1=C(O)C=CC(CC(O)=O)=C1	0.429295	0.359041	endogenous-microbe
HMDB0000118	homovanillate	0.00031478	0.196484	0.0450824	0.310306	0.0135356	0.00226172	0	0.487358	0.00753112	0	0	0	0.00187514	HMDB0004285	Homovanillic acid	Methoxyphenols	Methoxyphenols	Phenols	Benzenoids	COC1=C(O)C=CC(CC(O)=O)=C1	0.429295	0.359041	endogenous-microbe
HMDB0000118	homovanillate	0.00031478	0.196484	0.0450824	0.310306	0.0135356	0.00226172	0	0.487358	0.00753112	0	0	0	0.00187514	HMDB0004285	Homovanillic acid	Methoxyphenols	Methoxyphenols	Phenols	Benzenoids	COC1=C(O)C=CC(CC(O)=O)=C1	0.429295	0.359041	endogenous-microbe
HMDB0000118	homovanillate	0.00031478	0.196484	0.0450824	0.310306	0.0135356	0.00226172	0	0.487358	0.00753112	0	0	0	0.00187514	HMDB0004285	Homovanillic acid	Methoxyphenols	Methoxyphenols	Phenols	Benzenoids	COC1=C(O)C=CC(CC(O)=O)=C1	0.429295	0.359041	endogenous-microbe
HMDB0000118	homovanillate	0.00031478	0.196484	0.0450824	0.310306	0.0135356	0.00226172	0	0.487358	0.00753112	0	0	0	0.00187514	HMDB0004285	Homovanillic acid	Methoxyphenols	Methoxyphenols	Phenols	Benzenoids	COC1=C(O)C=CC(CC(O)=O)=C1	0.429295	0.359041	endogenous-microbe
HMDB0000118	homovanillate	0.00031478	0.196484	0.0450824	0.310306	0.0135356	0.00226172	0	0.487358	0.00753112	0	0	0	0.00187514	HMDB0004285	Homovanillic acid	Methoxyphenols	Methoxyphenols	Phenols	Benzenoids	COC1=C(O)C=CC(CC(O)=O)=C1	0.429295	0.359041	endogenous-microbe
HMDB0000118	homovanillate	0.00031478	0.196484	0.0450824	0.310306	0.0135356	0.00226172	0	0.487358	0.00753112	0	0	0	0.00187514	HMDB00118	Homovanillic acid	Methoxyphenols	Methoxyphenols	Phenols	Benzenoids	COC1=C(O)C=CC(CC(O)=O)=C1	0.429295	0.359041	endogenous-microbe
HMDB0000118	homovanillate	0.00031478	0.196484	0.0450824	0.310306	0.0135356	0.00226172	0	0.487358	0.00753112	0	0	0	0.00187514	HMDB00118	Homovanillic acid	Methoxyphenols	Methoxyphenols	Phenols	Benzenoids	COC1=C(O)C=CC(CC(O)=O)=C1	0.429295	0.359041	endogenous-microbe
HMDB0000118	homovanillate	0.00031478	0.196484	0.0450824	0.310306	0.0135356	0.00226172	0	0.487358	0.00753112	0	0	0	0.00187514	HMDB00118	Homovanillic acid	Methoxyphenols	Methoxyphenols	Phenols	Benzenoids	COC1=C(O)C=CC(CC(O)=O)=C1	0.429295	0.359041	endogenous-microbe
HMDB0000118	homovanillate	0.00031478	0.196484	0.0450824	0.310306	0.0135356	0.00226172	0	0.487358	0.00753112	0	0	0	0.00187514	HMDB00118	Homovanillic acid	Methoxyphenols	Methoxyphenols	Phenols	Benzenoids	COC1=C(O)C=CC(CC(O)=O)=C1	0.429295	0.359041	endogenous-microbe
HMDB0000118	homovanillate	0.00031478	0.196484	0.0450824	0.310306	0.0135356	0.00226172	0	0.487358	0.00753112	0	0	0	0.00187514	HMDB00118	Homovanillic acid	Methoxyphenols	Methoxyphenols	Phenols	Benzenoids	COC1=C(O)C=CC(CC(O)=O)=C1	0.429295	0.359041	endogenous-microbe
HMDB0000118	homovanillate	0.00031478	0.196484	0.0450824	0.310306	0.0135356	0.00226172	0	0.487358	0.00753112	0	0	0	0.00187514	HMDB00118	Homovanillic acid	Methoxyphenols	Methoxyphenols	Phenols	Benzenoids	COC1=C(O)C=CC(CC(O)=O)=C1	0.429295	0.359041	endogenous-microbe
HMDB0000118	homovanillate	0.00031478	0.196484	0.0450824	0.310306	0.0135356	0.00226172	0	0.487358	0.00753112	0	0	0	0.00187514	HMDB04285	Homovanillic acid	Methoxyphenols	Methoxyphenols	Phenols	Benzenoids	COC1=C(O)C=CC(CC(O)=O)=C1	0.429295	0.359041	endogenous-microbe
HMDB0000118	homovanillate	0.00031478	0.196484	0.0450824	0.310306	0.0135356	0.00226172	0	0.487358	0.00753112	0	0	0	0.00187514	HMDB04285	Homovanillic acid	Methoxyphenols	Methoxyphenols	Phenols	Benzenoids	COC1=C(O)C=CC(CC(O)=O)=C1	0.429295	0.359041	endogenous-microbe
HMDB0000118	homovanillate	0.00031478	0.196484	0.0450824	0.310306	0.0135356	0.00226172	0	0.487358	0.00753112	0	0	0	0.00187514	HMDB04285	Homovanillic acid	Methoxyphenols	Methoxyphenols	Phenols	Benzenoids	COC1=C(O)C=CC(CC(O)=O)=C1	0.429295	0.359041	endogenous-microbe
HMDB0000118	homovanillate	0.00031478	0.196484	0.0450824	0.310306	0.0135356	0.00226172	0	0.487358	0.00753112	0	0	0	0.00187514	HMDB04285	Homovanillic acid	Methoxyphenols	Methoxyphenols	Phenols	Benzenoids	COC1=C(O)C=CC(CC(O)=O)=C1	0.429295	0.359041	endogenous-microbe
HMDB0000118	homovanillate	0.00031478	0.196484	0.0450824	0.310306	0.0135356	0.00226172	0	0.487358	0.00753112	0	0	0	0.00187514	HMDB04285	Homovanillic acid	Methoxyphenols	Methoxyphenols	Phenols	Benzenoids	COC1=C(O)C=CC(CC(O)=O)=C1	0.429295	0.359041	endogenous-microbe
HMDB0000118	homovanillate	0.00031478	0.196484	0.0450824	0.310306	0.0135356	0.00226172	0	0.487358	0.00753112	0	0	0	0.00187514	HMDB04285	Homovanillic acid	Methoxyphenols	Methoxyphenols	Phenols	Benzenoids	COC1=C(O)C=CC(CC(O)=O)=C1	0.429295	0.359041	endogenous-microbe
HMDB0000122	fructose/glucose/galactose	0.134466	-0.0787594	0.246914	0.0975837	0	0	0	1.55215		0.0267057	0	0	0.00125274	HMDB0000516	D-Glucose	Hexoses	Carbohydrates and carbohydrate conjugates	Organooxygen compounds	Organic oxygen compounds	OC[C@H]1O[C@@H](O)[C@H](O)[C@@H](O)[C@@H]1O	0.333611	0.301993	animal-endogenous
HMDB0000122	fructose/glucose/galactose	0.134466	-0.0787594	0.246914	0.0975837	0	0	0	1.55215		0.0267057	0	0	0.00125274	HMDB0000516	D-Glucose	Hexoses	Carbohydrates and carbohydrate conjugates	Organooxygen compounds	Organic oxygen compounds	OC[C@H]1O[C@@H](O)[C@H](O)[C@@H](O)[C@@H]1O	0.333611	0.301993	animal-endogenous
HMDB0000122	fructose/glucose/galactose	0.134466	-0.0787594	0.246914	0.0975837	0	0	0	1.55215		0.0267057	0	0	0.00125274	HMDB0000516	D-Glucose	Hexoses	Carbohydrates and carbohydrate conjugates	Organooxygen compounds	Organic oxygen compounds	OC[C@H]1O[C@@H](O)[C@H](O)[C@@H](O)[C@@H]1O	0.333611	0.301993	animal-endogenous
HMDB0000122	fructose/glucose/galactose	0.134466	-0.0787594	0.246914	0.0975837	0	0	0	1.55215		0.0267057	0	0	0.00125274	HMDB0000516	D-Glucose	Hexoses	Carbohydrates and carbohydrate conjugates	Organooxygen compounds	Organic oxygen compounds	OC[C@H]1O[C@@H](O)[C@H](O)[C@@H](O)[C@@H]1O	0.333611	0.301993	animal-endogenous
HMDB0000122	fructose/glucose/galactose	0.134466	-0.0787594	0.246914	0.0975837	0	0	0	1.55215		0.0267057	0	0	0.00125274	HMDB0000516	D-Glucose	Hexoses	Carbohydrates and carbohydrate conjugates	Organooxygen compounds	Organic oxygen compounds	OC[C@H]1O[C@@H](O)[C@H](O)[C@@H](O)[C@@H]1O	0.333611	0.301993	animal-endogenous
HMDB0000122	fructose/glucose/galactose	0.134466	-0.0787594	0.246914	0.0975837	0	0	0	1.55215		0.0267057	0	0	0.00125274	HMDB0000516	D-Glucose	Hexoses	Carbohydrates and carbohydrate conjugates	Organooxygen compounds	Organic oxygen compounds	OC[C@H]1O[C@@H](O)[C@H](O)[C@@H](O)[C@@H]1O	0.333611	0.301993	animal-endogenous
HMDB0000122	fructose/glucose/galactose	0.134466	-0.0787594	0.246914	0.0975837	0	0	0	1.55215		0.0267057	0	0	0.00125274	HMDB0003340	D-Glucose	Hexoses	Carbohydrates and carbohydrate conjugates	Organooxygen compounds	Organic oxygen compounds	OC[C@H]1O[C@@H](O)[C@H](O)[C@@H](O)[C@@H]1O	0.333611	0.301993	animal-endogenous
HMDB0000122	fructose/glucose/galactose	0.134466	-0.0787594	0.246914	0.0975837	0	0	0	1.55215		0.0267057	0	0	0.00125274	HMDB0003340	D-Glucose	Hexoses	Carbohydrates and carbohydrate conjugates	Organooxygen compounds	Organic oxygen compounds	OC[C@H]1O[C@@H](O)[C@H](O)[C@@H](O)[C@@H]1O	0.333611	0.301993	animal-endogenous
HMDB0000122	fructose/glucose/galactose	0.134466	-0.0787594	0.246914	0.0975837	0	0	0	1.55215		0.0267057	0	0	0.00125274	HMDB0003340	D-Glucose	Hexoses	Carbohydrates and carbohydrate conjugates	Organooxygen compounds	Organic oxygen compounds	OC[C@H]1O[C@@H](O)[C@H](O)[C@@H](O)[C@@H]1O	0.333611	0.301993	animal-endogenous
HMDB0000122	fructose/glucose/galactose	0.134466	-0.0787594	0.246914	0.0975837	0	0	0	1.55215		0.0267057	0	0	0.00125274	HMDB0003340	D-Glucose	Hexoses	Carbohydrates and carbohydrate conjugates	Organooxygen compounds	Organic oxygen compounds	OC[C@H]1O[C@@H](O)[C@H](O)[C@@H](O)[C@@H]1O	0.333611	0.301993	animal-endogenous
HMDB0000122	fructose/glucose/galactose	0.134466	-0.0787594	0.246914	0.0975837	0	0	0	1.55215		0.0267057	0	0	0.00125274	HMDB0003340	D-Glucose	Hexoses	Carbohydrates and carbohydrate conjugates	Organooxygen compounds	Organic oxygen compounds	OC[C@H]1O[C@@H](O)[C@H](O)[C@@H](O)[C@@H]1O	0.333611	0.301993	animal-endogenous
HMDB0000122	fructose/glucose/galactose	0.134466	-0.0787594	0.246914	0.0975837	0	0	0	1.55215		0.0267057	0	0	0.00125274	HMDB0003340	D-Glucose	Hexoses	Carbohydrates and carbohydrate conjugates	Organooxygen compounds	Organic oxygen compounds	OC[C@H]1O[C@@H](O)[C@H](O)[C@@H](O)[C@@H]1O	0.333611	0.301993	animal-endogenous
HMDB0000122	fructose/glucose/galactose	0.134466	-0.0787594	0.246914	0.0975837	0	0	0	1.55215		0.0267057	0	0	0.00125274	HMDB0006564	D-Glucose	Hexoses	Carbohydrates and carbohydrate conjugates	Organooxygen compounds	Organic oxygen compounds	OC[C@H]1O[C@@H](O)[C@H](O)[C@@H](O)[C@@H]1O	0.333611	0.301993	animal-endogenous
HMDB0000122	fructose/glucose/galactose	0.134466	-0.0787594	0.246914	0.0975837	0	0	0	1.55215		0.0267057	0	0	0.00125274	HMDB0006564	D-Glucose	Hexoses	Carbohydrates and carbohydrate conjugates	Organooxygen compounds	Organic oxygen compounds	OC[C@H]1O[C@@H](O)[C@H](O)[C@@H](O)[C@@H]1O	0.333611	0.301993	animal-endogenous
HMDB0000122	fructose/glucose/galactose	0.134466	-0.0787594	0.246914	0.0975837	0	0	0	1.55215		0.0267057	0	0	0.00125274	HMDB0006564	D-Glucose	Hexoses	Carbohydrates and carbohydrate conjugates	Organooxygen compounds	Organic oxygen compounds	OC[C@H]1O[C@@H](O)[C@H](O)[C@@H](O)[C@@H]1O	0.333611	0.301993	animal-endogenous
HMDB0000122	fructose/glucose/galactose	0.134466	-0.0787594	0.246914	0.0975837	0	0	0	1.55215		0.0267057	0	0	0.00125274	HMDB0006564	D-Glucose	Hexoses	Carbohydrates and carbohydrate conjugates	Organooxygen compounds	Organic oxygen compounds	OC[C@H]1O[C@@H](O)[C@H](O)[C@@H](O)[C@@H]1O	0.333611	0.301993	animal-endogenous
HMDB0000122	fructose/glucose/galactose	0.134466	-0.0787594	0.246914	0.0975837	0	0	0	1.55215		0.0267057	0	0	0.00125274	HMDB0006564	D-Glucose	Hexoses	Carbohydrates and carbohydrate conjugates	Organooxygen compounds	Organic oxygen compounds	OC[C@H]1O[C@@H](O)[C@H](O)[C@@H](O)[C@@H]1O	0.333611	0.301993	animal-endogenous
HMDB0000122	fructose/glucose/galactose	0.134466	-0.0787594	0.246914	0.0975837	0	0	0	1.55215		0.0267057	0	0	0.00125274	HMDB0006564	D-Glucose	Hexoses	Carbohydrates and carbohydrate conjugates	Organooxygen compounds	Organic oxygen compounds	OC[C@H]1O[C@@H](O)[C@H](O)[C@@H](O)[C@@H]1O	0.333611	0.301993	animal-endogenous
HMDB0000122	fructose/glucose/galactose	0.134466	-0.0787594	0.246914	0.0975837	0	0	0	1.55215		0.0267057	0	0	0.00125274	HMDB00122	D-Glucose	Hexoses	Carbohydrates and carbohydrate conjugates	Organooxygen compounds	Organic oxygen compounds	OC[C@H]1O[C@@H](O)[C@H](O)[C@@H](O)[C@@H]1O	0.333611	0.301993	animal-endogenous
HMDB0000122	fructose/glucose/galactose	0.134466	-0.0787594	0.246914	0.0975837	0	0	0	1.55215		0.0267057	0	0	0.00125274	HMDB00122	D-Glucose	Hexoses	Carbohydrates and carbohydrate conjugates	Organooxygen compounds	Organic oxygen compounds	OC[C@H]1O[C@@H](O)[C@H](O)[C@@H](O)[C@@H]1O	0.333611	0.301993	animal-endogenous
HMDB0000122	fructose/glucose/galactose	0.134466	-0.0787594	0.246914	0.0975837	0	0	0	1.55215		0.0267057	0	0	0.00125274	HMDB00122	D-Glucose	Hexoses	Carbohydrates and carbohydrate conjugates	Organooxygen compounds	Organic oxygen compounds	OC[C@H]1O[C@@H](O)[C@H](O)[C@@H](O)[C@@H]1O	0.333611	0.301993	animal-endogenous
HMDB0000122	fructose/glucose/galactose	0.134466	-0.0787594	0.246914	0.0975837	0	0	0	1.55215		0.0267057	0	0	0.00125274	HMDB00122	D-Glucose	Hexoses	Carbohydrates and carbohydrate conjugates	Organooxygen compounds	Organic oxygen compounds	OC[C@H]1O[C@@H](O)[C@H](O)[C@@H](O)[C@@H]1O	0.333611	0.301993	animal-endogenous
HMDB0000122	fructose/glucose/galactose	0.134466	-0.0787594	0.246914	0.0975837	0	0	0	1.55215		0.0267057	0	0	0.00125274	HMDB00122	D-Glucose	Hexoses	Carbohydrates and carbohydrate conjugates	Organooxygen compounds	Organic oxygen compounds	OC[C@H]1O[C@@H](O)[C@H](O)[C@@H](O)[C@@H]1O	0.333611	0.301993	animal-endogenous
HMDB0000122	fructose/glucose/galactose	0.134466	-0.0787594	0.246914	0.0975837	0	0	0	1.55215		0.0267057	0	0	0.00125274	HMDB00122	D-Glucose	Hexoses	Carbohydrates and carbohydrate conjugates	Organooxygen compounds	Organic oxygen compounds	OC[C@H]1O[C@@H](O)[C@H](O)[C@@H](O)[C@@H]1O	0.333611	0.301993	animal-endogenous
HMDB0000122	fructose/glucose/galactose	0.134466	-0.0787594	0.246914	0.0975837	0	0	0	1.55215		0.0267057	0	0	0.00125274	HMDB00516	D-Glucose	Hexoses	Carbohydrates and carbohydrate conjugates	Organooxygen compounds	Organic oxygen compounds	OC[C@H]1O[C@@H](O)[C@H](O)[C@@H](O)[C@@H]1O	0.333611	0.301993	animal-endogenous
HMDB0000122	fructose/glucose/galactose	0.134466	-0.0787594	0.246914	0.0975837	0	0	0	1.55215		0.0267057	0	0	0.00125274	HMDB00516	D-Glucose	Hexoses	Carbohydrates and carbohydrate conjugates	Organooxygen compounds	Organic oxygen compounds	OC[C@H]1O[C@@H](O)[C@H](O)[C@@H](O)[C@@H]1O	0.333611	0.301993	animal-endogenous
HMDB0000122	fructose/glucose/galactose	0.134466	-0.0787594	0.246914	0.0975837	0	0	0	1.55215		0.0267057	0	0	0.00125274	HMDB00516	D-Glucose	Hexoses	Carbohydrates and carbohydrate conjugates	Organooxygen compounds	Organic oxygen compounds	OC[C@H]1O[C@@H](O)[C@H](O)[C@@H](O)[C@@H]1O	0.333611	0.301993	animal-endogenous
HMDB0000122	fructose/glucose/galactose	0.134466	-0.0787594	0.246914	0.0975837	0	0	0	1.55215		0.0267057	0	0	0.00125274	HMDB00516	D-Glucose	Hexoses	Carbohydrates and carbohydrate conjugates	Organooxygen compounds	Organic oxygen compounds	OC[C@H]1O[C@@H](O)[C@H](O)[C@@H](O)[C@@H]1O	0.333611	0.301993	animal-endogenous
HMDB0000122	fructose/glucose/galactose	0.134466	-0.0787594	0.246914	0.0975837	0	0	0	1.55215		0.0267057	0	0	0.00125274	HMDB00516	D-Glucose	Hexoses	Carbohydrates and carbohydrate conjugates	Organooxygen compounds	Organic oxygen compounds	OC[C@H]1O[C@@H](O)[C@H](O)[C@@H](O)[C@@H]1O	0.333611	0.301993	animal-endogenous
HMDB0000122	fructose/glucose/galactose	0.134466	-0.0787594	0.246914	0.0975837	0	0	0	1.55215		0.0267057	0	0	0.00125274	HMDB00516	D-Glucose	Hexoses	Carbohydrates and carbohydrate conjugates	Organooxygen compounds	Organic oxygen compounds	OC[C@H]1O[C@@H](O)[C@H](O)[C@@H](O)[C@@H]1O	0.333611	0.301993	animal-endogenous
HMDB0000122	fructose/glucose/galactose	0.134466	-0.0787594	0.246914	0.0975837	0	0	0	1.55215		0.0267057	0	0	0.00125274	HMDB0062170	D-Glucose	Hexoses	Carbohydrates and carbohydrate conjugates	Organooxygen compounds	Organic oxygen compounds	OC[C@H]1O[C@@H](O)[C@H](O)[C@@H](O)[C@@H]1O	0.333611	0.301993	animal-endogenous
HMDB0000122	fructose/glucose/galactose	0.134466	-0.0787594	0.246914	0.0975837	0	0	0	1.55215		0.0267057	0	0	0.00125274	HMDB0062170	D-Glucose	Hexoses	Carbohydrates and carbohydrate conjugates	Organooxygen compounds	Organic oxygen compounds	OC[C@H]1O[C@@H](O)[C@H](O)[C@@H](O)[C@@H]1O	0.333611	0.301993	animal-endogenous
HMDB0000122	fructose/glucose/galactose	0.134466	-0.0787594	0.246914	0.0975837	0	0	0	1.55215		0.0267057	0	0	0.00125274	HMDB0062170	D-Glucose	Hexoses	Carbohydrates and carbohydrate conjugates	Organooxygen compounds	Organic oxygen compounds	OC[C@H]1O[C@@H](O)[C@H](O)[C@@H](O)[C@@H]1O	0.333611	0.301993	animal-endogenous
HMDB0000122	fructose/glucose/galactose	0.134466	-0.0787594	0.246914	0.0975837	0	0	0	1.55215		0.0267057	0	0	0.00125274	HMDB0062170	D-Glucose	Hexoses	Carbohydrates and carbohydrate conjugates	Organooxygen compounds	Organic oxygen compounds	OC[C@H]1O[C@@H](O)[C@H](O)[C@@H](O)[C@@H]1O	0.333611	0.301993	animal-endogenous
HMDB0000122	fructose/glucose/galactose	0.134466	-0.0787594	0.246914	0.0975837	0	0	0	1.55215		0.0267057	0	0	0.00125274	HMDB0062170	D-Glucose	Hexoses	Carbohydrates and carbohydrate conjugates	Organooxygen compounds	Organic oxygen compounds	OC[C@H]1O[C@@H](O)[C@H](O)[C@@H](O)[C@@H]1O	0.333611	0.301993	animal-endogenous
HMDB0000122	fructose/glucose/galactose	0.134466	-0.0787594	0.246914	0.0975837	0	0	0	1.55215		0.0267057	0	0	0.00125274	HMDB0062170	D-Glucose	Hexoses	Carbohydrates and carbohydrate conjugates	Organooxygen compounds	Organic oxygen compounds	OC[C@H]1O[C@@H](O)[C@H](O)[C@@H](O)[C@@H]1O	0.333611	0.301993	animal-endogenous
HMDB0000122	fructose/glucose/galactose	0.134466	-0.0787594	0.246914	0.0975837	0	0	0	1.55215		0.0267057	0	0	0.00125274	HMDB03340	D-Glucose	Hexoses	Carbohydrates and carbohydrate conjugates	Organooxygen compounds	Organic oxygen compounds	OC[C@H]1O[C@@H](O)[C@H](O)[C@@H](O)[C@@H]1O	0.333611	0.301993	animal-endogenous
HMDB0000122	fructose/glucose/galactose	0.134466	-0.0787594	0.246914	0.0975837	0	0	0	1.55215		0.0267057	0	0	0.00125274	HMDB03340	D-Glucose	Hexoses	Carbohydrates and carbohydrate conjugates	Organooxygen compounds	Organic oxygen compounds	OC[C@H]1O[C@@H](O)[C@H](O)[C@@H](O)[C@@H]1O	0.333611	0.301993	animal-endogenous
HMDB0000122	fructose/glucose/galactose	0.134466	-0.0787594	0.246914	0.0975837	0	0	0	1.55215		0.0267057	0	0	0.00125274	HMDB03340	D-Glucose	Hexoses	Carbohydrates and carbohydrate conjugates	Organooxygen compounds	Organic oxygen compounds	OC[C@H]1O[C@@H](O)[C@H](O)[C@@H](O)[C@@H]1O	0.333611	0.301993	animal-endogenous
HMDB0000122	fructose/glucose/galactose	0.134466	-0.0787594	0.246914	0.0975837	0	0	0	1.55215		0.0267057	0	0	0.00125274	HMDB03340	D-Glucose	Hexoses	Carbohydrates and carbohydrate conjugates	Organooxygen compounds	Organic oxygen compounds	OC[C@H]1O[C@@H](O)[C@H](O)[C@@H](O)[C@@H]1O	0.333611	0.301993	animal-endogenous
HMDB0000122	fructose/glucose/galactose	0.134466	-0.0787594	0.246914	0.0975837	0	0	0	1.55215		0.0267057	0	0	0.00125274	HMDB03340	D-Glucose	Hexoses	Carbohydrates and carbohydrate conjugates	Organooxygen compounds	Organic oxygen compounds	OC[C@H]1O[C@@H](O)[C@H](O)[C@@H](O)[C@@H]1O	0.333611	0.301993	animal-endogenous
HMDB0000122	fructose/glucose/galactose	0.134466	-0.0787594	0.246914	0.0975837	0	0	0	1.55215		0.0267057	0	0	0.00125274	HMDB03340	D-Glucose	Hexoses	Carbohydrates and carbohydrate conjugates	Organooxygen compounds	Organic oxygen compounds	OC[C@H]1O[C@@H](O)[C@H](O)[C@@H](O)[C@@H]1O	0.333611	0.301993	animal-endogenous
HMDB0000122	fructose/glucose/galactose	0.134466	-0.0787594	0.246914	0.0975837	0	0	0	1.55215		0.0267057	0	0	0.00125274	HMDB06564	D-Glucose	Hexoses	Carbohydrates and carbohydrate conjugates	Organooxygen compounds	Organic oxygen compounds	OC[C@H]1O[C@@H](O)[C@H](O)[C@@H](O)[C@@H]1O	0.333611	0.301993	animal-endogenous
HMDB0000122	fructose/glucose/galactose	0.134466	-0.0787594	0.246914	0.0975837	0	0	0	1.55215		0.0267057	0	0	0.00125274	HMDB06564	D-Glucose	Hexoses	Carbohydrates and carbohydrate conjugates	Organooxygen compounds	Organic oxygen compounds	OC[C@H]1O[C@@H](O)[C@H](O)[C@@H](O)[C@@H]1O	0.333611	0.301993	animal-endogenous
HMDB0000122	fructose/glucose/galactose	0.134466	-0.0787594	0.246914	0.0975837	0	0	0	1.55215		0.0267057	0	0	0.00125274	HMDB06564	D-Glucose	Hexoses	Carbohydrates and carbohydrate conjugates	Organooxygen compounds	Organic oxygen compounds	OC[C@H]1O[C@@H](O)[C@H](O)[C@@H](O)[C@@H]1O	0.333611	0.301993	animal-endogenous
HMDB0000122	fructose/glucose/galactose	0.134466	-0.0787594	0.246914	0.0975837	0	0	0	1.55215		0.0267057	0	0	0.00125274	HMDB06564	D-Glucose	Hexoses	Carbohydrates and carbohydrate conjugates	Organooxygen compounds	Organic oxygen compounds	OC[C@H]1O[C@@H](O)[C@H](O)[C@@H](O)[C@@H]1O	0.333611	0.301993	animal-endogenous
HMDB0000122	fructose/glucose/galactose	0.134466	-0.0787594	0.246914	0.0975837	0	0	0	1.55215		0.0267057	0	0	0.00125274	HMDB06564	D-Glucose	Hexoses	Carbohydrates and carbohydrate conjugates	Organooxygen compounds	Organic oxygen compounds	OC[C@H]1O[C@@H](O)[C@H](O)[C@@H](O)[C@@H]1O	0.333611	0.301993	animal-endogenous
HMDB0000122	fructose/glucose/galactose	0.134466	-0.0787594	0.246914	0.0975837	0	0	0	1.55215		0.0267057	0	0	0.00125274	HMDB06564	D-Glucose	Hexoses	Carbohydrates and carbohydrate conjugates	Organooxygen compounds	Organic oxygen compounds	OC[C@H]1O[C@@H](O)[C@H](O)[C@@H](O)[C@@H]1O	0.333611	0.301993	animal-endogenous
HMDB0000122	fructose/glucose/galactose	0.134466	-0.0787594	0.246914	0.0975837	0	0	0	1.55215		0.0267057	0	0	0.00125274	HMDB62170	D-Glucose	Hexoses	Carbohydrates and carbohydrate conjugates	Organooxygen compounds	Organic oxygen compounds	OC[C@H]1O[C@@H](O)[C@H](O)[C@@H](O)[C@@H]1O	0.333611	0.301993	animal-endogenous
HMDB0000122	fructose/glucose/galactose	0.134466	-0.0787594	0.246914	0.0975837	0	0	0	1.55215		0.0267057	0	0	0.00125274	HMDB62170	D-Glucose	Hexoses	Carbohydrates and carbohydrate conjugates	Organooxygen compounds	Organic oxygen compounds	OC[C@H]1O[C@@H](O)[C@H](O)[C@@H](O)[C@@H]1O	0.333611	0.301993	animal-endogenous
HMDB0000122	fructose/glucose/galactose	0.134466	-0.0787594	0.246914	0.0975837	0	0	0	1.55215		0.0267057	0	0	0.00125274	HMDB62170	D-Glucose	Hexoses	Carbohydrates and carbohydrate conjugates	Organooxygen compounds	Organic oxygen compounds	OC[C@H]1O[C@@H](O)[C@H](O)[C@@H](O)[C@@H]1O	0.333611	0.301993	animal-endogenous
HMDB0000122	fructose/glucose/galactose	0.134466	-0.0787594	0.246914	0.0975837	0	0	0	1.55215		0.0267057	0	0	0.00125274	HMDB62170	D-Glucose	Hexoses	Carbohydrates and carbohydrate conjugates	Organooxygen compounds	Organic oxygen compounds	OC[C@H]1O[C@@H](O)[C@H](O)[C@@H](O)[C@@H]1O	0.333611	0.301993	animal-endogenous
HMDB0000122	fructose/glucose/galactose	0.134466	-0.0787594	0.246914	0.0975837	0	0	0	1.55215		0.0267057	0	0	0.00125274	HMDB62170	D-Glucose	Hexoses	Carbohydrates and carbohydrate conjugates	Organooxygen compounds	Organic oxygen compounds	OC[C@H]1O[C@@H](O)[C@H](O)[C@@H](O)[C@@H]1O	0.333611	0.301993	animal-endogenous
HMDB0000122	fructose/glucose/galactose	0.134466	-0.0787594	0.246914	0.0975837	0	0	0	1.55215		0.0267057	0	0	0.00125274	HMDB62170	D-Glucose	Hexoses	Carbohydrates and carbohydrate conjugates	Organooxygen compounds	Organic oxygen compounds	OC[C@H]1O[C@@H](O)[C@H](O)[C@@H](O)[C@@H]1O	0.333611	0.301993	animal-endogenous
HMDB0000123	glycine	0.162882	0.0268957	0.159804	0.033553	0	0	0	0.525476		0	0	0	0.00118424	HMDB00123	Glycine	Alpha amino acids	Amino acids, peptides, and analogues	Carboxylic acids and derivatives	Organic acids and derivatives	NCC(O)=O	0.230905	0.217333	animal-endogenous
HMDB0000123	glycine	0.162882	0.0268957	0.159804	0.033553	0	0	0	0.525476		0	0	0	0.00118424	HMDB00123	Glycine	Alpha amino acids	Amino acids, peptides, and analogues	Carboxylic acids and derivatives	Organic acids and derivatives	NCC(O)=O	0.230905	0.217333	animal-endogenous
HMDB0000123	glycine	0.162882	0.0268957	0.159804	0.033553	0	0	0	0.525476		0	0	0	0.00118424	HMDB00123	Glycine	Alpha amino acids	Amino acids, peptides, and analogues	Carboxylic acids and derivatives	Organic acids and derivatives	NCC(O)=O	0.230905	0.217333	animal-endogenous
HMDB0000123	glycine	0.162882	0.0268957	0.159804	0.033553	0	0	0	0.525476		0	0	0	0.00118424	HMDB00123	Glycine	Alpha amino acids	Amino acids, peptides, and analogues	Carboxylic acids and derivatives	Organic acids and derivatives	NCC(O)=O	0.230905	0.217333	animal-endogenous
HMDB0000123	glycine	0.162882	0.0268957	0.159804	0.033553	0	0	0	0.525476		0	0	0	0.00118424	HMDB00123	Glycine	Alpha amino acids	Amino acids, peptides, and analogues	Carboxylic acids and derivatives	Organic acids and derivatives	NCC(O)=O	0.230905	0.217333	animal-endogenous
HMDB0000123	glycine	0.162882	0.0268957	0.159804	0.033553	0	0	0	0.525476		0	0	0	0.00118424	HMDB00123	Glycine	Alpha amino acids	Amino acids, peptides, and analogues	Carboxylic acids and derivatives	Organic acids and derivatives	NCC(O)=O	0.230905	0.217333	animal-endogenous
HMDB0000124	pentose monophosphate	-0.00343877	0.048748	0.615421	0.632131	0	0.00197676	0	0.381489	0.00157789	0.00929167	0	0	0.001216	HMDB00124	Fructose 6-phosphate	Hexose phosphates	Carbohydrates and carbohydrate conjugates	Organooxygen compounds	Organic oxygen compounds	OCC(=O)[C@@H](O)[C@H](O)[C@H](O)COP(O)(O)=O	0.246134	0.222625	endogenous
HMDB0000124	pentose monophosphate	-0.00343877	0.048748	0.615421	0.632131	0	0.00197676	0	0.381489	0.00157789	0.00929167	0	0	0.001216	HMDB00124	Fructose 6-phosphate	Hexose phosphates	Carbohydrates and carbohydrate conjugates	Organooxygen compounds	Organic oxygen compounds	OCC(=O)[C@@H](O)[C@H](O)[C@H](O)COP(O)(O)=O	0.246134	0.222625	endogenous
HMDB0000126	alpha-glycerophosphate	-0.0163104	-0.00356188	0.0726773	0.511052	0	0	0	0.522456		0.0304545	0	0	0.00184851	HMDB0002722	Glycerol 3-phosphate	Glycerophosphates	Glycerophosphates	Glycerophospholipids	Lipids and lipid-like molecules	OC[C@@H](O)COP(O)(O)=O	0.267794	0.214524	endogenous
HMDB0000126	alpha-glycerophosphate	-0.0163104	-0.00356188	0.0726773	0.511052	0	0	0	0.522456		0.0304545	0	0	0.00184851	HMDB0002722	Glycerol 3-phosphate	Glycerophosphates	Glycerophosphates	Glycerophospholipids	Lipids and lipid-like molecules	OC[C@@H](O)COP(O)(O)=O	0.267794	0.214524	endogenous
HMDB0000126	alpha-glycerophosphate	-0.0163104	-0.00356188	0.0726773	0.511052	0	0	0	0.522456		0.0304545	0	0	0.00184851	HMDB00126	Glycerol 3-phosphate	Glycerophosphates	Glycerophosphates	Glycerophospholipids	Lipids and lipid-like molecules	OC[C@@H](O)COP(O)(O)=O	0.267794	0.214524	endogenous
HMDB0000126	alpha-glycerophosphate	-0.0163104	-0.00356188	0.0726773	0.511052	0	0	0	0.522456		0.0304545	0	0	0.00184851	HMDB00126	Glycerol 3-phosphate	Glycerophosphates	Glycerophosphates	Glycerophospholipids	Lipids and lipid-like molecules	OC[C@@H](O)COP(O)(O)=O	0.267794	0.214524	endogenous
HMDB0000126	alpha-glycerophosphate	-0.0163104	-0.00356188	0.0726773	0.511052	0	0	0	0.522456		0.0304545	0	0	0.00184851	HMDB02722	Glycerol 3-phosphate	Glycerophosphates	Glycerophosphates	Glycerophospholipids	Lipids and lipid-like molecules	OC[C@@H](O)COP(O)(O)=O	0.267794	0.214524	endogenous
HMDB0000126	alpha-glycerophosphate	-0.0163104	-0.00356188	0.0726773	0.511052	0	0	0	0.522456		0.0304545	0	0	0.00184851	HMDB02722	Glycerol 3-phosphate	Glycerophosphates	Glycerophosphates	Glycerophospholipids	Lipids and lipid-like molecules	OC[C@@H](O)COP(O)(O)=O	0.267794	0.214524	endogenous
HMDB0000128	guanidoacetic acid	0.0797341	-0.0264915	1.0384e-05	2.87326e-06	0	0	0	0.602714		0	0	0	0.00167348	HMDB00128	Guanidoacetic acid	Alpha amino acids and derivatives	Amino acids, peptides, and analogues	Carboxylic acids and derivatives	Organic acids and derivatives	NC(=N)NCC(O)=O	0.340942	0.292777	endogenous
HMDB0000128	guanidoacetic acid	0.0797341	-0.0264915	1.0384e-05	2.87326e-06	0	0	0	0.602714		0	0	0	0.00167348	HMDB00128	Guanidoacetic acid	Alpha amino acids and derivatives	Amino acids, peptides, and analogues	Carboxylic acids and derivatives	Organic acids and derivatives	NC(=N)NCC(O)=O	0.340942	0.292777	endogenous
HMDB0000132	guanine	-0.555407	-0.395694	8.16031e-07	6.8945e-06	0	0.00332334	0.00178767	0.408535	0.00204497	0.00617201	0	0	0.00125381	HMDB00132	Guanine	Purines and purine derivatives	Purines and purine derivatives	Imidazopyrimidines	Organoheterocyclic compounds	NC1=NC(=O)C2=C(N1)N=CN2	0.376024	0.304351	animal-endogenous
HMDB0000132	guanine	-0.555407	-0.395694	8.16031e-07	6.8945e-06	0	0.00332334	0.00178767	0.408535	0.00204497	0.00617201	0	0	0.00125381	HMDB00132	Guanine	Purines and purine derivatives	Purines and purine derivatives	Imidazopyrimidines	Organoheterocyclic compounds	NC1=NC(=O)C2=C(N1)N=CN2	0.376024	0.304351	animal-endogenous
HMDB0000132	guanine	-0.555407	-0.395694	8.16031e-07	6.8945e-06	0	0.00332334	0.00178767	0.408535	0.00204497	0.00617201	0	0	0.00125381	HMDB00132	Guanine	Purines and purine derivatives	Purines and purine derivatives	Imidazopyrimidines	Organoheterocyclic compounds	NC1=NC(=O)C2=C(N1)N=CN2	0.376024	0.304351	animal-endogenous
HMDB0000132	guanine	-0.555407	-0.395694	8.16031e-07	6.8945e-06	0	0.00332334	0.00178767	0.408535	0.00204497	0.00617201	0	0	0.00125381	HMDB00132	Guanine	Purines and purine derivatives	Purines and purine derivatives	Imidazopyrimidines	Organoheterocyclic compounds	NC1=NC(=O)C2=C(N1)N=CN2	0.376024	0.304351	animal-endogenous
HMDB0000132	guanine	-0.555407	-0.395694	8.16031e-07	6.8945e-06	0	0.00332334	0.00178767	0.408535	0.00204497	0.00617201	0	0	0.00125381	HMDB00132	Guanine	Purines and purine derivatives	Purines and purine derivatives	Imidazopyrimidines	Organoheterocyclic compounds	NC1=NC(=O)C2=C(N1)N=CN2	0.376024	0.304351	animal-endogenous
HMDB0000132	guanine	-0.555407	-0.395694	8.16031e-07	6.8945e-06	0	0.00332334	0.00178767	0.408535	0.00204497	0.00617201	0	0	0.00125381	HMDB00132	Guanine	Purines and purine derivatives	Purines and purine derivatives	Imidazopyrimidines	Organoheterocyclic compounds	NC1=NC(=O)C2=C(N1)N=CN2	0.376024	0.304351	animal-endogenous
HMDB0000133	guanosine	-0.213388	-0.229461	0.15312	0.174801	0	0.00966808	0.00359858	0.820594	0.00354623	0	0	0	0.0012642	HMDB00133	Guanosine	Purine nucleosides		Purine nucleosides	Nucleosides, nucleotides, and analogues	NC1=NC2=C(N=CN2[C@@H]2O[C@H](CO)[C@@H](O)[C@H]2O)C(=O)N1	0.339993	0.312523	animal-endogenous
HMDB0000133	guanosine	-0.213388	-0.229461	0.15312	0.174801	0	0.00966808	0.00359858	0.820594	0.00354623	0	0	0	0.0012642	HMDB00133	Guanosine	Purine nucleosides		Purine nucleosides	Nucleosides, nucleotides, and analogues	NC1=NC2=C(N=CN2[C@@H]2O[C@H](CO)[C@@H](O)[C@H]2O)C(=O)N1	0.339993	0.312523	animal-endogenous
HMDB0000133	guanosine	-0.213388	-0.229461	0.15312	0.174801	0	0.00966808	0.00359858	0.820594	0.00354623	0	0	0	0.0012642	HMDB00133	Guanosine	Purine nucleosides		Purine nucleosides	Nucleosides, nucleotides, and analogues	NC1=NC2=C(N=CN2[C@@H]2O[C@H](CO)[C@@H](O)[C@H]2O)C(=O)N1	0.339993	0.312523	animal-endogenous
HMDB0000133	guanosine	-0.213388	-0.229461	0.15312	0.174801	0	0.00966808	0.00359858	0.820594	0.00354623	0	0	0	0.0012642	HMDB00133	Guanosine	Purine nucleosides		Purine nucleosides	Nucleosides, nucleotides, and analogues	NC1=NC2=C(N=CN2[C@@H]2O[C@H](CO)[C@@H](O)[C@H]2O)C(=O)N1	0.339993	0.312523	animal-endogenous
HMDB0000133	guanosine	-0.213388	-0.229461	0.15312	0.174801	0	0.00966808	0.00359858	0.820594	0.00354623	0	0	0	0.0012642	HMDB00133	Guanosine	Purine nucleosides		Purine nucleosides	Nucleosides, nucleotides, and analogues	NC1=NC2=C(N=CN2[C@@H]2O[C@H](CO)[C@@H](O)[C@H]2O)C(=O)N1	0.339993	0.312523	animal-endogenous
HMDB0000133	guanosine	-0.213388	-0.229461	0.15312	0.174801	0	0.00966808	0.00359858	0.820594	0.00354623	0	0	0	0.0012642	HMDB00133	Guanosine	Purine nucleosides		Purine nucleosides	Nucleosides, nucleotides, and analogues	NC1=NC2=C(N=CN2[C@@H]2O[C@H](CO)[C@@H](O)[C@H]2O)C(=O)N1	0.339993	0.312523	animal-endogenous
HMDB0000134	fumarate/maleate	0.093485	0.0403283	0.43369	0.771667	0	0	0.00580346	0.665054		0	0	0	0.00127267	HMDB00134	Fumaric acid	Dicarboxylic acids and derivatives	Dicarboxylic acids and derivatives	Carboxylic acids and derivatives	Organic acids and derivatives	OC(=O)\C=C\C(O)=O	0.237682	0.211412	animal-endogenous-fungi
HMDB0000134	fumarate/maleate	0.093485	0.0403283	0.43369	0.771667	0	0	0.00580346	0.665054		0	0	0	0.00127267	HMDB00134	Fumaric acid	Dicarboxylic acids and derivatives	Dicarboxylic acids and derivatives	Carboxylic acids and derivatives	Organic acids and derivatives	OC(=O)\C=C\C(O)=O	0.237682	0.211412	animal-endogenous-fungi
HMDB0000134	fumarate/maleate	0.093485	0.0403283	0.43369	0.771667	0	0	0.00580346	0.665054		0	0	0	0.00127267	HMDB00134	Fumaric acid	Dicarboxylic acids and derivatives	Dicarboxylic acids and derivatives	Carboxylic acids and derivatives	Organic acids and derivatives	OC(=O)\C=C\C(O)=O	0.237682	0.211412	animal-endogenous-fungi
HMDB0000134	fumarate/maleate	0.093485	0.0403283	0.43369	0.771667	0	0	0.00580346	0.665054		0	0	0	0.00127267	HMDB00134	Fumaric acid	Dicarboxylic acids and derivatives	Dicarboxylic acids and derivatives	Carboxylic acids and derivatives	Organic acids and derivatives	OC(=O)\C=C\C(O)=O	0.237682	0.211412	animal-endogenous-fungi
HMDB0000134	fumarate/maleate	0.093485	0.0403283	0.43369	0.771667	0	0	0.00580346	0.665054		0	0	0	0.00127267	HMDB00134	Fumaric acid	Dicarboxylic acids and derivatives	Dicarboxylic acids and derivatives	Carboxylic acids and derivatives	Organic acids and derivatives	OC(=O)\C=C\C(O)=O	0.237682	0.211412	animal-endogenous-fungi
HMDB0000134	fumarate/maleate	0.093485	0.0403283	0.43369	0.771667	0	0	0.00580346	0.665054		0	0	0	0.00127267	HMDB00134	Fumaric acid	Dicarboxylic acids and derivatives	Dicarboxylic acids and derivatives	Carboxylic acids and derivatives	Organic acids and derivatives	OC(=O)\C=C\C(O)=O	0.237682	0.211412	animal-endogenous-fungi
HMDB0000134	fumarate/maleate	0.093485	0.0403283	0.43369	0.771667	0	0	0.00580346	0.665054		0	0	0	0.00127267	HMDB00134	Fumaric acid	Dicarboxylic acids and derivatives	Dicarboxylic acids and derivatives	Carboxylic acids and derivatives	Organic acids and derivatives	OC(=O)\C=C\C(O)=O	0.237682	0.211412	animal-endogenous-fungi
HMDB0000134	fumarate/maleate	0.093485	0.0403283	0.43369	0.771667	0	0	0.00580346	0.665054		0	0	0	0.00127267	HMDB00134	Fumaric acid	Dicarboxylic acids and derivatives	Dicarboxylic acids and derivatives	Carboxylic acids and derivatives	Organic acids and derivatives	OC(=O)\C=C\C(O)=O	0.237682	0.211412	animal-endogenous-fungi
HMDB0000138	glycocholate	0.221761	0.0689393	0.0790847	0.653515	0	0.00948454	0.00880044	0.58711		0	0	0	0.00139691	HMDB00138	Glycocholic acid	Glycinated bile acids and derivatives	Bile acids, alcohols and derivatives	Steroids and steroid derivatives	Lipids and lipid-like molecules	C[C@H](CCC(O)=NCC(O)=O)[C@H]1CC[C@H]2[C@@H]3[C@H](O)C[C@@H]4C[C@H](O)CC[C@]4(C)[C@H]3C[C@H](O)[C@]12C	0.251454	0.213968	animal-endogenous-microbe
HMDB0000138	glycocholate	0.221761	0.0689393	0.0790847	0.653515	0	0.00948454	0.00880044	0.58711		0	0	0	0.00139691	HMDB00138	Glycocholic acid	Glycinated bile acids and derivatives	Bile acids, alcohols and derivatives	Steroids and steroid derivatives	Lipids and lipid-like molecules	C[C@H](CCC(O)=NCC(O)=O)[C@H]1CC[C@H]2[C@@H]3[C@H](O)C[C@@H]4C[C@H](O)CC[C@]4(C)[C@H]3C[C@H](O)[C@]12C	0.251454	0.213968	animal-endogenous-microbe
HMDB0000138	glycocholate	0.221761	0.0689393	0.0790847	0.653515	0	0.00948454	0.00880044	0.58711		0	0	0	0.00139691	HMDB00138	Glycocholic acid	Glycinated bile acids and derivatives	Bile acids, alcohols and derivatives	Steroids and steroid derivatives	Lipids and lipid-like molecules	C[C@H](CCC(O)=NCC(O)=O)[C@H]1CC[C@H]2[C@@H]3[C@H](O)C[C@@H]4C[C@H](O)CC[C@]4(C)[C@H]3C[C@H](O)[C@]12C	0.251454	0.213968	animal-endogenous-microbe
HMDB0000138	glycocholate	0.221761	0.0689393	0.0790847	0.653515	0	0.00948454	0.00880044	0.58711		0	0	0	0.00139691	HMDB00138	Glycocholic acid	Glycinated bile acids and derivatives	Bile acids, alcohols and derivatives	Steroids and steroid derivatives	Lipids and lipid-like molecules	C[C@H](CCC(O)=NCC(O)=O)[C@H]1CC[C@H]2[C@@H]3[C@H](O)C[C@@H]4C[C@H](O)CC[C@]4(C)[C@H]3C[C@H](O)[C@]12C	0.251454	0.213968	animal-endogenous-microbe
HMDB0000138	glycocholate	0.221761	0.0689393	0.0790847	0.653515	0	0.00948454	0.00880044	0.58711		0	0	0	0.00139691	HMDB00138	Glycocholic acid	Glycinated bile acids and derivatives	Bile acids, alcohols and derivatives	Steroids and steroid derivatives	Lipids and lipid-like molecules	C[C@H](CCC(O)=NCC(O)=O)[C@H]1CC[C@H]2[C@@H]3[C@H](O)C[C@@H]4C[C@H](O)CC[C@]4(C)[C@H]3C[C@H](O)[C@]12C	0.251454	0.213968	animal-endogenous-microbe
HMDB0000138	glycocholate	0.221761	0.0689393	0.0790847	0.653515	0	0.00948454	0.00880044	0.58711		0	0	0	0.00139691	HMDB00138	Glycocholic acid	Glycinated bile acids and derivatives	Bile acids, alcohols and derivatives	Steroids and steroid derivatives	Lipids and lipid-like molecules	C[C@H](CCC(O)=NCC(O)=O)[C@H]1CC[C@H]2[C@@H]3[C@H](O)C[C@@H]4C[C@H](O)CC[C@]4(C)[C@H]3C[C@H](O)[C@]12C	0.251454	0.213968	animal-endogenous-microbe
HMDB0000138	glycocholate	0.221761	0.0689393	0.0790847	0.653515	0	0.00948454	0.00880044	0.58711		0	0	0	0.00139691	HMDB0032596	Glycocholic acid	Glycinated bile acids and derivatives	Bile acids, alcohols and derivatives	Steroids and steroid derivatives	Lipids and lipid-like molecules	C[C@H](CCC(O)=NCC(O)=O)[C@H]1CC[C@H]2[C@@H]3[C@H](O)C[C@@H]4C[C@H](O)CC[C@]4(C)[C@H]3C[C@H](O)[C@]12C	0.251454	0.213968	animal-endogenous-microbe
HMDB0000138	glycocholate	0.221761	0.0689393	0.0790847	0.653515	0	0.00948454	0.00880044	0.58711		0	0	0	0.00139691	HMDB0032596	Glycocholic acid	Glycinated bile acids and derivatives	Bile acids, alcohols and derivatives	Steroids and steroid derivatives	Lipids and lipid-like molecules	C[C@H](CCC(O)=NCC(O)=O)[C@H]1CC[C@H]2[C@@H]3[C@H](O)C[C@@H]4C[C@H](O)CC[C@]4(C)[C@H]3C[C@H](O)[C@]12C	0.251454	0.213968	animal-endogenous-microbe
HMDB0000138	glycocholate	0.221761	0.0689393	0.0790847	0.653515	0	0.00948454	0.00880044	0.58711		0	0	0	0.00139691	HMDB0032596	Glycocholic acid	Glycinated bile acids and derivatives	Bile acids, alcohols and derivatives	Steroids and steroid derivatives	Lipids and lipid-like molecules	C[C@H](CCC(O)=NCC(O)=O)[C@H]1CC[C@H]2[C@@H]3[C@H](O)C[C@@H]4C[C@H](O)CC[C@]4(C)[C@H]3C[C@H](O)[C@]12C	0.251454	0.213968	animal-endogenous-microbe
HMDB0000138	glycocholate	0.221761	0.0689393	0.0790847	0.653515	0	0.00948454	0.00880044	0.58711		0	0	0	0.00139691	HMDB0032596	Glycocholic acid	Glycinated bile acids and derivatives	Bile acids, alcohols and derivatives	Steroids and steroid derivatives	Lipids and lipid-like molecules	C[C@H](CCC(O)=NCC(O)=O)[C@H]1CC[C@H]2[C@@H]3[C@H](O)C[C@@H]4C[C@H](O)CC[C@]4(C)[C@H]3C[C@H](O)[C@]12C	0.251454	0.213968	animal-endogenous-microbe
HMDB0000138	glycocholate	0.221761	0.0689393	0.0790847	0.653515	0	0.00948454	0.00880044	0.58711		0	0	0	0.00139691	HMDB0032596	Glycocholic acid	Glycinated bile acids and derivatives	Bile acids, alcohols and derivatives	Steroids and steroid derivatives	Lipids and lipid-like molecules	C[C@H](CCC(O)=NCC(O)=O)[C@H]1CC[C@H]2[C@@H]3[C@H](O)C[C@@H]4C[C@H](O)CC[C@]4(C)[C@H]3C[C@H](O)[C@]12C	0.251454	0.213968	animal-endogenous-microbe
HMDB0000138	glycocholate	0.221761	0.0689393	0.0790847	0.653515	0	0.00948454	0.00880044	0.58711		0	0	0	0.00139691	HMDB0032596	Glycocholic acid	Glycinated bile acids and derivatives	Bile acids, alcohols and derivatives	Steroids and steroid derivatives	Lipids and lipid-like molecules	C[C@H](CCC(O)=NCC(O)=O)[C@H]1CC[C@H]2[C@@H]3[C@H](O)C[C@@H]4C[C@H](O)CC[C@]4(C)[C@H]3C[C@H](O)[C@]12C	0.251454	0.213968	animal-endogenous-microbe
HMDB0000138	glycocholate	0.221761	0.0689393	0.0790847	0.653515	0	0.00948454	0.00880044	0.58711		0	0	0	0.00139691	HMDB31818	Glycocholic acid	Glycinated bile acids and derivatives	Bile acids, alcohols and derivatives	Steroids and steroid derivatives	Lipids and lipid-like molecules	C[C@H](CCC(O)=NCC(O)=O)[C@H]1CC[C@H]2[C@@H]3[C@H](O)C[C@@H]4C[C@H](O)CC[C@]4(C)[C@H]3C[C@H](O)[C@]12C	0.251454	0.213968	animal-endogenous-microbe
HMDB0000138	glycocholate	0.221761	0.0689393	0.0790847	0.653515	0	0.00948454	0.00880044	0.58711		0	0	0	0.00139691	HMDB31818	Glycocholic acid	Glycinated bile acids and derivatives	Bile acids, alcohols and derivatives	Steroids and steroid derivatives	Lipids and lipid-like molecules	C[C@H](CCC(O)=NCC(O)=O)[C@H]1CC[C@H]2[C@@H]3[C@H](O)C[C@@H]4C[C@H](O)CC[C@]4(C)[C@H]3C[C@H](O)[C@]12C	0.251454	0.213968	animal-endogenous-microbe
HMDB0000138	glycocholate	0.221761	0.0689393	0.0790847	0.653515	0	0.00948454	0.00880044	0.58711		0	0	0	0.00139691	HMDB31818	Glycocholic acid	Glycinated bile acids and derivatives	Bile acids, alcohols and derivatives	Steroids and steroid derivatives	Lipids and lipid-like molecules	C[C@H](CCC(O)=NCC(O)=O)[C@H]1CC[C@H]2[C@@H]3[C@H](O)C[C@@H]4C[C@H](O)CC[C@]4(C)[C@H]3C[C@H](O)[C@]12C	0.251454	0.213968	animal-endogenous-microbe
HMDB0000138	glycocholate	0.221761	0.0689393	0.0790847	0.653515	0	0.00948454	0.00880044	0.58711		0	0	0	0.00139691	HMDB31818	Glycocholic acid	Glycinated bile acids and derivatives	Bile acids, alcohols and derivatives	Steroids and steroid derivatives	Lipids and lipid-like molecules	C[C@H](CCC(O)=NCC(O)=O)[C@H]1CC[C@H]2[C@@H]3[C@H](O)C[C@@H]4C[C@H](O)CC[C@]4(C)[C@H]3C[C@H](O)[C@]12C	0.251454	0.213968	animal-endogenous-microbe
HMDB0000138	glycocholate	0.221761	0.0689393	0.0790847	0.653515	0	0.00948454	0.00880044	0.58711		0	0	0	0.00139691	HMDB31818	Glycocholic acid	Glycinated bile acids and derivatives	Bile acids, alcohols and derivatives	Steroids and steroid derivatives	Lipids and lipid-like molecules	C[C@H](CCC(O)=NCC(O)=O)[C@H]1CC[C@H]2[C@@H]3[C@H](O)C[C@@H]4C[C@H](O)CC[C@]4(C)[C@H]3C[C@H](O)[C@]12C	0.251454	0.213968	animal-endogenous-microbe
HMDB0000138	glycocholate	0.221761	0.0689393	0.0790847	0.653515	0	0.00948454	0.00880044	0.58711		0	0	0	0.00139691	HMDB31818	Glycocholic acid	Glycinated bile acids and derivatives	Bile acids, alcohols and derivatives	Steroids and steroid derivatives	Lipids and lipid-like molecules	C[C@H](CCC(O)=NCC(O)=O)[C@H]1CC[C@H]2[C@@H]3[C@H](O)C[C@@H]4C[C@H](O)CC[C@]4(C)[C@H]3C[C@H](O)[C@]12C	0.251454	0.213968	animal-endogenous-microbe
HMDB0000138	glycocholate	0.221761	0.0689393	0.0790847	0.653515	0	0.00948454	0.00880044	0.58711		0	0	0	0.00139691	HMDB32596	Glycocholic acid	Glycinated bile acids and derivatives	Bile acids, alcohols and derivatives	Steroids and steroid derivatives	Lipids and lipid-like molecules	C[C@H](CCC(O)=NCC(O)=O)[C@H]1CC[C@H]2[C@@H]3[C@H](O)C[C@@H]4C[C@H](O)CC[C@]4(C)[C@H]3C[C@H](O)[C@]12C	0.251454	0.213968	animal-endogenous-microbe
HMDB0000138	glycocholate	0.221761	0.0689393	0.0790847	0.653515	0	0.00948454	0.00880044	0.58711		0	0	0	0.00139691	HMDB32596	Glycocholic acid	Glycinated bile acids and derivatives	Bile acids, alcohols and derivatives	Steroids and steroid derivatives	Lipids and lipid-like molecules	C[C@H](CCC(O)=NCC(O)=O)[C@H]1CC[C@H]2[C@@H]3[C@H](O)C[C@@H]4C[C@H](O)CC[C@]4(C)[C@H]3C[C@H](O)[C@]12C	0.251454	0.213968	animal-endogenous-microbe
HMDB0000138	glycocholate	0.221761	0.0689393	0.0790847	0.653515	0	0.00948454	0.00880044	0.58711		0	0	0	0.00139691	HMDB32596	Glycocholic acid	Glycinated bile acids and derivatives	Bile acids, alcohols and derivatives	Steroids and steroid derivatives	Lipids and lipid-like molecules	C[C@H](CCC(O)=NCC(O)=O)[C@H]1CC[C@H]2[C@@H]3[C@H](O)C[C@@H]4C[C@H](O)CC[C@]4(C)[C@H]3C[C@H](O)[C@]12C	0.251454	0.213968	animal-endogenous-microbe
HMDB0000138	glycocholate	0.221761	0.0689393	0.0790847	0.653515	0	0.00948454	0.00880044	0.58711		0	0	0	0.00139691	HMDB32596	Glycocholic acid	Glycinated bile acids and derivatives	Bile acids, alcohols and derivatives	Steroids and steroid derivatives	Lipids and lipid-like molecules	C[C@H](CCC(O)=NCC(O)=O)[C@H]1CC[C@H]2[C@@H]3[C@H](O)C[C@@H]4C[C@H](O)CC[C@]4(C)[C@H]3C[C@H](O)[C@]12C	0.251454	0.213968	animal-endogenous-microbe
HMDB0000138	glycocholate	0.221761	0.0689393	0.0790847	0.653515	0	0.00948454	0.00880044	0.58711		0	0	0	0.00139691	HMDB32596	Glycocholic acid	Glycinated bile acids and derivatives	Bile acids, alcohols and derivatives	Steroids and steroid derivatives	Lipids and lipid-like molecules	C[C@H](CCC(O)=NCC(O)=O)[C@H]1CC[C@H]2[C@@H]3[C@H](O)C[C@@H]4C[C@H](O)CC[C@]4(C)[C@H]3C[C@H](O)[C@]12C	0.251454	0.213968	animal-endogenous-microbe
HMDB0000138	glycocholate	0.221761	0.0689393	0.0790847	0.653515	0	0.00948454	0.00880044	0.58711		0	0	0	0.00139691	HMDB32596	Glycocholic acid	Glycinated bile acids and derivatives	Bile acids, alcohols and derivatives	Steroids and steroid derivatives	Lipids and lipid-like molecules	C[C@H](CCC(O)=NCC(O)=O)[C@H]1CC[C@H]2[C@@H]3[C@H](O)C[C@@H]4C[C@H](O)CC[C@]4(C)[C@H]3C[C@H](O)[C@]12C	0.251454	0.213968	animal-endogenous-microbe
HMDB0000139	glycerate	-0.523652	-0.572221	0.000124686	2.86054e-06	0.00330262	0	0.00276164	1.2954	0.00324141	0	0	0	0.00205967	HMDB00139	Glyceric acid	Sugar acids and derivatives	Carbohydrates and carbohydrate conjugates	Organooxygen compounds	Organic oxygen compounds	OC[C@@H](O)C(O)=O	0.437246	0.395949	endogenous-fungi
HMDB0000139	glycerate	-0.523652	-0.572221	0.000124686	2.86054e-06	0.00330262	0	0.00276164	1.2954	0.00324141	0	0	0	0.00205967	HMDB00139	Glyceric acid	Sugar acids and derivatives	Carbohydrates and carbohydrate conjugates	Organooxygen compounds	Organic oxygen compounds	OC[C@@H](O)C(O)=O	0.437246	0.395949	endogenous-fungi
HMDB0000139	glycerate	-0.523652	-0.572221	0.000124686	2.86054e-06	0.00330262	0	0.00276164	1.2954	0.00324141	0	0	0	0.00205967	HMDB00139	Glyceric acid	Sugar acids and derivatives	Carbohydrates and carbohydrate conjugates	Organooxygen compounds	Organic oxygen compounds	OC[C@@H](O)C(O)=O	0.437246	0.395949	endogenous-fungi
HMDB0000139	glycerate	-0.523652	-0.572221	0.000124686	2.86054e-06	0.00330262	0	0.00276164	1.2954	0.00324141	0	0	0	0.00205967	HMDB00139	Glyceric acid	Sugar acids and derivatives	Carbohydrates and carbohydrate conjugates	Organooxygen compounds	Organic oxygen compounds	OC[C@@H](O)C(O)=O	0.437246	0.395949	endogenous-fungi
HMDB0000139	glycerate	-0.523652	-0.572221	0.000124686	2.86054e-06	0.00330262	0	0.00276164	1.2954	0.00324141	0	0	0	0.00205967	HMDB00139	Glyceric acid	Sugar acids and derivatives	Carbohydrates and carbohydrate conjugates	Organooxygen compounds	Organic oxygen compounds	OC[C@@H](O)C(O)=O	0.437246	0.395949	endogenous-fungi
HMDB0000139	glycerate	-0.523652	-0.572221	0.000124686	2.86054e-06	0.00330262	0	0.00276164	1.2954	0.00324141	0	0	0	0.00205967	HMDB00139	Glyceric acid	Sugar acids and derivatives	Carbohydrates and carbohydrate conjugates	Organooxygen compounds	Organic oxygen compounds	OC[C@@H](O)C(O)=O	0.437246	0.395949	endogenous-fungi
HMDB0000139	glycerate	-0.523652	-0.572221	0.000124686	2.86054e-06	0.00330262	0	0.00276164	1.2954	0.00324141	0	0	0	0.00205967	HMDB0031818	Glyceric acid	Sugar acids and derivatives	Carbohydrates and carbohydrate conjugates	Organooxygen compounds	Organic oxygen compounds	OC[C@@H](O)C(O)=O	0.437246	0.395949	endogenous-fungi
HMDB0000139	glycerate	-0.523652	-0.572221	0.000124686	2.86054e-06	0.00330262	0	0.00276164	1.2954	0.00324141	0	0	0	0.00205967	HMDB0031818	Glyceric acid	Sugar acids and derivatives	Carbohydrates and carbohydrate conjugates	Organooxygen compounds	Organic oxygen compounds	OC[C@@H](O)C(O)=O	0.437246	0.395949	endogenous-fungi
HMDB0000139	glycerate	-0.523652	-0.572221	0.000124686	2.86054e-06	0.00330262	0	0.00276164	1.2954	0.00324141	0	0	0	0.00205967	HMDB0031818	Glyceric acid	Sugar acids and derivatives	Carbohydrates and carbohydrate conjugates	Organooxygen compounds	Organic oxygen compounds	OC[C@@H](O)C(O)=O	0.437246	0.395949	endogenous-fungi
HMDB0000139	glycerate	-0.523652	-0.572221	0.000124686	2.86054e-06	0.00330262	0	0.00276164	1.2954	0.00324141	0	0	0	0.00205967	HMDB0031818	Glyceric acid	Sugar acids and derivatives	Carbohydrates and carbohydrate conjugates	Organooxygen compounds	Organic oxygen compounds	OC[C@@H](O)C(O)=O	0.437246	0.395949	endogenous-fungi
HMDB0000139	glycerate	-0.523652	-0.572221	0.000124686	2.86054e-06	0.00330262	0	0.00276164	1.2954	0.00324141	0	0	0	0.00205967	HMDB0031818	Glyceric acid	Sugar acids and derivatives	Carbohydrates and carbohydrate conjugates	Organooxygen compounds	Organic oxygen compounds	OC[C@@H](O)C(O)=O	0.437246	0.395949	endogenous-fungi
HMDB0000139	glycerate	-0.523652	-0.572221	0.000124686	2.86054e-06	0.00330262	0	0.00276164	1.2954	0.00324141	0	0	0	0.00205967	HMDB0031818	Glyceric acid	Sugar acids and derivatives	Carbohydrates and carbohydrate conjugates	Organooxygen compounds	Organic oxygen compounds	OC[C@@H](O)C(O)=O	0.437246	0.395949	endogenous-fungi
HMDB0000148	glutamate	-0.0372679	-0.177276	0.184786	0.402711	0	0	0	0.960143		0	0	0	0.00120686	HMDB00148	L-Glutamic acid	Glutamic acid and derivatives	Amino acids, peptides, and analogues	Carboxylic acids and derivatives	Organic acids and derivatives	N[C@@H](CCC(O)=O)C(O)=O	0.266562	0.248079	animal-endogenous
HMDB0000148	glutamate	-0.0372679	-0.177276	0.184786	0.402711	0	0	0	0.960143		0	0	0	0.00120686	HMDB00148	L-Glutamic acid	Glutamic acid and derivatives	Amino acids, peptides, and analogues	Carboxylic acids and derivatives	Organic acids and derivatives	N[C@@H](CCC(O)=O)C(O)=O	0.266562	0.248079	animal-endogenous
HMDB0000148	glutamate	-0.0372679	-0.177276	0.184786	0.402711	0	0	0	0.960143		0	0	0	0.00120686	HMDB00148	L-Glutamic acid	Glutamic acid and derivatives	Amino acids, peptides, and analogues	Carboxylic acids and derivatives	Organic acids and derivatives	N[C@@H](CCC(O)=O)C(O)=O	0.266562	0.248079	animal-endogenous
HMDB0000148	glutamate	-0.0372679	-0.177276	0.184786	0.402711	0	0	0	0.960143		0	0	0	0.00120686	HMDB00148	L-Glutamic acid	Glutamic acid and derivatives	Amino acids, peptides, and analogues	Carboxylic acids and derivatives	Organic acids and derivatives	N[C@@H](CCC(O)=O)C(O)=O	0.266562	0.248079	animal-endogenous
HMDB0000148	glutamate	-0.0372679	-0.177276	0.184786	0.402711	0	0	0	0.960143		0	0	0	0.00120686	HMDB00148	L-Glutamic acid	Glutamic acid and derivatives	Amino acids, peptides, and analogues	Carboxylic acids and derivatives	Organic acids and derivatives	N[C@@H](CCC(O)=O)C(O)=O	0.266562	0.248079	animal-endogenous
HMDB0000148	glutamate	-0.0372679	-0.177276	0.184786	0.402711	0	0	0	0.960143		0	0	0	0.00120686	HMDB00148	L-Glutamic acid	Glutamic acid and derivatives	Amino acids, peptides, and analogues	Carboxylic acids and derivatives	Organic acids and derivatives	N[C@@H](CCC(O)=O)C(O)=O	0.266562	0.248079	animal-endogenous
HMDB0003339	glutamate	-0.0372679	-0.177276	0.184786	0.402711	0	0	0	0.960143		0	0	0	0.00120686	HMDB03339	D-Glutamic acid	Glutamic acid and derivatives	Amino acids, peptides, and analogues	Carboxylic acids and derivatives	Organic acids and derivatives	N[C@H](CCC(O)=O)C(O)=O	0.266562	0.248079	animal-endogenous
HMDB0003339	glutamate	-0.0372679	-0.177276	0.184786	0.402711	0	0	0	0.960143		0	0	0	0.00120686	HMDB03339	D-Glutamic acid	Glutamic acid and derivatives	Amino acids, peptides, and analogues	Carboxylic acids and derivatives	Organic acids and derivatives	N[C@H](CCC(O)=O)C(O)=O	0.266562	0.248079	animal-endogenous
HMDB0003339	glutamate	-0.0372679	-0.177276	0.184786	0.402711	0	0	0	0.960143		0	0	0	0.00120686	HMDB03339	D-Glutamic acid	Glutamic acid and derivatives	Amino acids, peptides, and analogues	Carboxylic acids and derivatives	Organic acids and derivatives	N[C@H](CCC(O)=O)C(O)=O	0.266562	0.248079	animal-endogenous
HMDB0003339	glutamate	-0.0372679	-0.177276	0.184786	0.402711	0	0	0	0.960143		0	0	0	0.00120686	HMDB03339	D-Glutamic acid	Glutamic acid and derivatives	Amino acids, peptides, and analogues	Carboxylic acids and derivatives	Organic acids and derivatives	N[C@H](CCC(O)=O)C(O)=O	0.266562	0.248079	animal-endogenous
HMDB0000152	gentisate	0.092668	0.191189	0.375487	0.173405	0	0.00677376	0	0.0699506		0	0	0	0.00122505	HMDB00152	Gentisic acid	Hydroxybenzoic acid derivatives	Benzoic acids and derivatives	Benzene and substituted derivatives	Benzenoids	OC(=O)C1=C(O)C=CC(O)=C1	0.158065	0.154265	endogenous-fungi
HMDB0000152	gentisate	0.092668	0.191189	0.375487	0.173405	0	0.00677376	0	0.0699506		0	0	0	0.00122505	HMDB00152	Gentisic acid	Hydroxybenzoic acid derivatives	Benzoic acids and derivatives	Benzene and substituted derivatives	Benzenoids	OC(=O)C1=C(O)C=CC(O)=C1	0.158065	0.154265	endogenous-fungi
HMDB0000152	gentisate	0.092668	0.191189	0.375487	0.173405	0	0.00677376	0	0.0699506		0	0	0	0.00122505	HMDB00152	Gentisic acid	Hydroxybenzoic acid derivatives	Benzoic acids and derivatives	Benzene and substituted derivatives	Benzenoids	OC(=O)C1=C(O)C=CC(O)=C1	0.158065	0.154265	endogenous-fungi
HMDB0000152	gentisate	0.092668	0.191189	0.375487	0.173405	0	0.00677376	0	0.0699506		0	0	0	0.00122505	HMDB00152	Gentisic acid	Hydroxybenzoic acid derivatives	Benzoic acids and derivatives	Benzene and substituted derivatives	Benzenoids	OC(=O)C1=C(O)C=CC(O)=C1	0.158065	0.154265	endogenous-fungi
HMDB0000152	gentisate	0.092668	0.191189	0.375487	0.173405	0	0.00677376	0	0.0699506		0	0	0	0.00122505	HMDB00152	Gentisic acid	Hydroxybenzoic acid derivatives	Benzoic acids and derivatives	Benzene and substituted derivatives	Benzenoids	OC(=O)C1=C(O)C=CC(O)=C1	0.158065	0.154265	endogenous-fungi
HMDB0000152	gentisate	0.092668	0.191189	0.375487	0.173405	0	0.00677376	0	0.0699506		0	0	0	0.00122505	HMDB00152	Gentisic acid	Hydroxybenzoic acid derivatives	Benzoic acids and derivatives	Benzene and substituted derivatives	Benzenoids	OC(=O)C1=C(O)C=CC(O)=C1	0.158065	0.154265	endogenous-fungi
HMDB0000156	malate	0.137015	0.120375	0.126896	0.33253	0	0	0	0.673211		0	0	0	0.00126494	HMDB0000744	Malic acid	Beta hydroxy acids and derivatives	Beta hydroxy acids and derivatives	Hydroxy acids and derivatives	Organic acids and derivatives	O[C@@H](CC(O)=O)C(O)=O	0.251985	0.218235	animal-endogenous-fungi
HMDB0000156	malate	0.137015	0.120375	0.126896	0.33253	0	0	0	0.673211		0	0	0	0.00126494	HMDB0000744	Malic acid	Beta hydroxy acids and derivatives	Beta hydroxy acids and derivatives	Hydroxy acids and derivatives	Organic acids and derivatives	O[C@@H](CC(O)=O)C(O)=O	0.251985	0.218235	animal-endogenous-fungi
HMDB0000156	malate	0.137015	0.120375	0.126896	0.33253	0	0	0	0.673211		0	0	0	0.00126494	HMDB0000744	Malic acid	Beta hydroxy acids and derivatives	Beta hydroxy acids and derivatives	Hydroxy acids and derivatives	Organic acids and derivatives	O[C@@H](CC(O)=O)C(O)=O	0.251985	0.218235	animal-endogenous-fungi
HMDB0000156	malate	0.137015	0.120375	0.126896	0.33253	0	0	0	0.673211		0	0	0	0.00126494	HMDB0000744	Malic acid	Beta hydroxy acids and derivatives	Beta hydroxy acids and derivatives	Hydroxy acids and derivatives	Organic acids and derivatives	O[C@@H](CC(O)=O)C(O)=O	0.251985	0.218235	animal-endogenous-fungi
HMDB0000156	malate	0.137015	0.120375	0.126896	0.33253	0	0	0	0.673211		0	0	0	0.00126494	HMDB0000744	Malic acid	Beta hydroxy acids and derivatives	Beta hydroxy acids and derivatives	Hydroxy acids and derivatives	Organic acids and derivatives	O[C@@H](CC(O)=O)C(O)=O	0.251985	0.218235	animal-endogenous-fungi
HMDB0000156	malate	0.137015	0.120375	0.126896	0.33253	0	0	0	0.673211		0	0	0	0.00126494	HMDB0000744	Malic acid	Beta hydroxy acids and derivatives	Beta hydroxy acids and derivatives	Hydroxy acids and derivatives	Organic acids and derivatives	O[C@@H](CC(O)=O)C(O)=O	0.251985	0.218235	animal-endogenous-fungi
HMDB0000156	malate	0.137015	0.120375	0.126896	0.33253	0	0	0	0.673211		0	0	0	0.00126494	HMDB0000744	Malic acid	Beta hydroxy acids and derivatives	Beta hydroxy acids and derivatives	Hydroxy acids and derivatives	Organic acids and derivatives	O[C@@H](CC(O)=O)C(O)=O	0.251985	0.218235	animal-endogenous-fungi
HMDB0000156	malate	0.137015	0.120375	0.126896	0.33253	0	0	0	0.673211		0	0	0	0.00126494	HMDB0000744	Malic acid	Beta hydroxy acids and derivatives	Beta hydroxy acids and derivatives	Hydroxy acids and derivatives	Organic acids and derivatives	O[C@@H](CC(O)=O)C(O)=O	0.251985	0.218235	animal-endogenous-fungi
HMDB0000156	malate	0.137015	0.120375	0.126896	0.33253	0	0	0	0.673211		0	0	0	0.00126494	HMDB00156	Malic acid	Beta hydroxy acids and derivatives	Beta hydroxy acids and derivatives	Hydroxy acids and derivatives	Organic acids and derivatives	O[C@@H](CC(O)=O)C(O)=O	0.251985	0.218235	animal-endogenous-fungi
HMDB0000156	malate	0.137015	0.120375	0.126896	0.33253	0	0	0	0.673211		0	0	0	0.00126494	HMDB00156	Malic acid	Beta hydroxy acids and derivatives	Beta hydroxy acids and derivatives	Hydroxy acids and derivatives	Organic acids and derivatives	O[C@@H](CC(O)=O)C(O)=O	0.251985	0.218235	animal-endogenous-fungi
HMDB0000156	malate	0.137015	0.120375	0.126896	0.33253	0	0	0	0.673211		0	0	0	0.00126494	HMDB00156	Malic acid	Beta hydroxy acids and derivatives	Beta hydroxy acids and derivatives	Hydroxy acids and derivatives	Organic acids and derivatives	O[C@@H](CC(O)=O)C(O)=O	0.251985	0.218235	animal-endogenous-fungi
HMDB0000156	malate	0.137015	0.120375	0.126896	0.33253	0	0	0	0.673211		0	0	0	0.00126494	HMDB00156	Malic acid	Beta hydroxy acids and derivatives	Beta hydroxy acids and derivatives	Hydroxy acids and derivatives	Organic acids and derivatives	O[C@@H](CC(O)=O)C(O)=O	0.251985	0.218235	animal-endogenous-fungi
HMDB0000156	malate	0.137015	0.120375	0.126896	0.33253	0	0	0	0.673211		0	0	0	0.00126494	HMDB00156	Malic acid	Beta hydroxy acids and derivatives	Beta hydroxy acids and derivatives	Hydroxy acids and derivatives	Organic acids and derivatives	O[C@@H](CC(O)=O)C(O)=O	0.251985	0.218235	animal-endogenous-fungi
HMDB0000156	malate	0.137015	0.120375	0.126896	0.33253	0	0	0	0.673211		0	0	0	0.00126494	HMDB00156	Malic acid	Beta hydroxy acids and derivatives	Beta hydroxy acids and derivatives	Hydroxy acids and derivatives	Organic acids and derivatives	O[C@@H](CC(O)=O)C(O)=O	0.251985	0.218235	animal-endogenous-fungi
HMDB0000156	malate	0.137015	0.120375	0.126896	0.33253	0	0	0	0.673211		0	0	0	0.00126494	HMDB00156	Malic acid	Beta hydroxy acids and derivatives	Beta hydroxy acids and derivatives	Hydroxy acids and derivatives	Organic acids and derivatives	O[C@@H](CC(O)=O)C(O)=O	0.251985	0.218235	animal-endogenous-fungi
HMDB0000156	malate	0.137015	0.120375	0.126896	0.33253	0	0	0	0.673211		0	0	0	0.00126494	HMDB00156	Malic acid	Beta hydroxy acids and derivatives	Beta hydroxy acids and derivatives	Hydroxy acids and derivatives	Organic acids and derivatives	O[C@@H](CC(O)=O)C(O)=O	0.251985	0.218235	animal-endogenous-fungi
HMDB0000156	malate	0.137015	0.120375	0.126896	0.33253	0	0	0	0.673211		0	0	0	0.00126494	HMDB00744	Malic acid	Beta hydroxy acids and derivatives	Beta hydroxy acids and derivatives	Hydroxy acids and derivatives	Organic acids and derivatives	O[C@@H](CC(O)=O)C(O)=O	0.251985	0.218235	animal-endogenous-fungi
HMDB0000156	malate	0.137015	0.120375	0.126896	0.33253	0	0	0	0.673211		0	0	0	0.00126494	HMDB00744	Malic acid	Beta hydroxy acids and derivatives	Beta hydroxy acids and derivatives	Hydroxy acids and derivatives	Organic acids and derivatives	O[C@@H](CC(O)=O)C(O)=O	0.251985	0.218235	animal-endogenous-fungi
HMDB0000156	malate	0.137015	0.120375	0.126896	0.33253	0	0	0	0.673211		0	0	0	0.00126494	HMDB00744	Malic acid	Beta hydroxy acids and derivatives	Beta hydroxy acids and derivatives	Hydroxy acids and derivatives	Organic acids and derivatives	O[C@@H](CC(O)=O)C(O)=O	0.251985	0.218235	animal-endogenous-fungi
HMDB0000156	malate	0.137015	0.120375	0.126896	0.33253	0	0	0	0.673211		0	0	0	0.00126494	HMDB00744	Malic acid	Beta hydroxy acids and derivatives	Beta hydroxy acids and derivatives	Hydroxy acids and derivatives	Organic acids and derivatives	O[C@@H](CC(O)=O)C(O)=O	0.251985	0.218235	animal-endogenous-fungi
HMDB0000156	malate	0.137015	0.120375	0.126896	0.33253	0	0	0	0.673211		0	0	0	0.00126494	HMDB00744	Malic acid	Beta hydroxy acids and derivatives	Beta hydroxy acids and derivatives	Hydroxy acids and derivatives	Organic acids and derivatives	O[C@@H](CC(O)=O)C(O)=O	0.251985	0.218235	animal-endogenous-fungi
HMDB0000156	malate	0.137015	0.120375	0.126896	0.33253	0	0	0	0.673211		0	0	0	0.00126494	HMDB00744	Malic acid	Beta hydroxy acids and derivatives	Beta hydroxy acids and derivatives	Hydroxy acids and derivatives	Organic acids and derivatives	O[C@@H](CC(O)=O)C(O)=O	0.251985	0.218235	animal-endogenous-fungi
HMDB0000156	malate	0.137015	0.120375	0.126896	0.33253	0	0	0	0.673211		0	0	0	0.00126494	HMDB00744	Malic acid	Beta hydroxy acids and derivatives	Beta hydroxy acids and derivatives	Hydroxy acids and derivatives	Organic acids and derivatives	O[C@@H](CC(O)=O)C(O)=O	0.251985	0.218235	animal-endogenous-fungi
HMDB0000156	malate	0.137015	0.120375	0.126896	0.33253	0	0	0	0.673211		0	0	0	0.00126494	HMDB00744	Malic acid	Beta hydroxy acids and derivatives	Beta hydroxy acids and derivatives	Hydroxy acids and derivatives	Organic acids and derivatives	O[C@@H](CC(O)=O)C(O)=O	0.251985	0.218235	animal-endogenous-fungi
HMDB0000157	hypoxanthine	-0.0330782	0.00784647	0.367654	0.71611	0	0.00502203	0	0.666956	0.00132495	0	0	0	0.00125399	HMDB00157	Hypoxanthine	Hypoxanthines	Purines and purine derivatives	Imidazopyrimidines	Organoheterocyclic compounds	OC1=NC=NC2=C1NC=N2	0.272331	0.246282	animal-endogenous
HMDB0000157	hypoxanthine	-0.0330782	0.00784647	0.367654	0.71611	0	0.00502203	0	0.666956	0.00132495	0	0	0	0.00125399	HMDB00157	Hypoxanthine	Hypoxanthines	Purines and purine derivatives	Imidazopyrimidines	Organoheterocyclic compounds	OC1=NC=NC2=C1NC=N2	0.272331	0.246282	animal-endogenous
HMDB0000157	hypoxanthine	-0.0330782	0.00784647	0.367654	0.71611	0	0.00502203	0	0.666956	0.00132495	0	0	0	0.00125399	HMDB00157	Hypoxanthine	Hypoxanthines	Purines and purine derivatives	Imidazopyrimidines	Organoheterocyclic compounds	OC1=NC=NC2=C1NC=N2	0.272331	0.246282	animal-endogenous
HMDB0000157	hypoxanthine	-0.0330782	0.00784647	0.367654	0.71611	0	0.00502203	0	0.666956	0.00132495	0	0	0	0.00125399	HMDB00157	Hypoxanthine	Hypoxanthines	Purines and purine derivatives	Imidazopyrimidines	Organoheterocyclic compounds	OC1=NC=NC2=C1NC=N2	0.272331	0.246282	animal-endogenous
HMDB0000157	hypoxanthine	-0.0330782	0.00784647	0.367654	0.71611	0	0.00502203	0	0.666956	0.00132495	0	0	0	0.00125399	HMDB00157	Hypoxanthine	Hypoxanthines	Purines and purine derivatives	Imidazopyrimidines	Organoheterocyclic compounds	OC1=NC=NC2=C1NC=N2	0.272331	0.246282	animal-endogenous
HMDB0000157	hypoxanthine	-0.0330782	0.00784647	0.367654	0.71611	0	0.00502203	0	0.666956	0.00132495	0	0	0	0.00125399	HMDB00157	Hypoxanthine	Hypoxanthines	Purines and purine derivatives	Imidazopyrimidines	Organoheterocyclic compounds	OC1=NC=NC2=C1NC=N2	0.272331	0.246282	animal-endogenous
HMDB0000158	tyrosine	0.237139	0.32826	0.0055067	0.00272899	0	0.00365226	0	1.58697	0.00151349	0	0	0	0.00128872	HMDB0000647	L-Tyrosine	Tyrosine and derivatives	Amino acids, peptides, and analogues	Carboxylic acids and derivatives	Organic acids and derivatives	N[C@@H](CC1=CC=C(O)C=C1)C(O)=O	0.385727	0.349212	animal-endogenous
HMDB0000158	tyrosine	0.237139	0.32826	0.0055067	0.00272899	0	0.00365226	0	1.58697	0.00151349	0	0	0	0.00128872	HMDB0000647	L-Tyrosine	Tyrosine and derivatives	Amino acids, peptides, and analogues	Carboxylic acids and derivatives	Organic acids and derivatives	N[C@@H](CC1=CC=C(O)C=C1)C(O)=O	0.385727	0.349212	animal-endogenous
HMDB0000158	tyrosine	0.237139	0.32826	0.0055067	0.00272899	0	0.00365226	0	1.58697	0.00151349	0	0	0	0.00128872	HMDB0000647	L-Tyrosine	Tyrosine and derivatives	Amino acids, peptides, and analogues	Carboxylic acids and derivatives	Organic acids and derivatives	N[C@@H](CC1=CC=C(O)C=C1)C(O)=O	0.385727	0.349212	animal-endogenous
HMDB0000158	tyrosine	0.237139	0.32826	0.0055067	0.00272899	0	0.00365226	0	1.58697	0.00151349	0	0	0	0.00128872	HMDB0000647	L-Tyrosine	Tyrosine and derivatives	Amino acids, peptides, and analogues	Carboxylic acids and derivatives	Organic acids and derivatives	N[C@@H](CC1=CC=C(O)C=C1)C(O)=O	0.385727	0.349212	animal-endogenous
HMDB0000158	tyrosine	0.237139	0.32826	0.0055067	0.00272899	0	0.00365226	0	1.58697	0.00151349	0	0	0	0.00128872	HMDB0000647	L-Tyrosine	Tyrosine and derivatives	Amino acids, peptides, and analogues	Carboxylic acids and derivatives	Organic acids and derivatives	N[C@@H](CC1=CC=C(O)C=C1)C(O)=O	0.385727	0.349212	animal-endogenous
HMDB0000158	tyrosine	0.237139	0.32826	0.0055067	0.00272899	0	0.00365226	0	1.58697	0.00151349	0	0	0	0.00128872	HMDB0000647	L-Tyrosine	Tyrosine and derivatives	Amino acids, peptides, and analogues	Carboxylic acids and derivatives	Organic acids and derivatives	N[C@@H](CC1=CC=C(O)C=C1)C(O)=O	0.385727	0.349212	animal-endogenous
HMDB0000158	tyrosine	0.237139	0.32826	0.0055067	0.00272899	0	0.00365226	0	1.58697	0.00151349	0	0	0	0.00128872	HMDB00158	L-Tyrosine	Tyrosine and derivatives	Amino acids, peptides, and analogues	Carboxylic acids and derivatives	Organic acids and derivatives	N[C@@H](CC1=CC=C(O)C=C1)C(O)=O	0.385727	0.349212	animal-endogenous
HMDB0000158	tyrosine	0.237139	0.32826	0.0055067	0.00272899	0	0.00365226	0	1.58697	0.00151349	0	0	0	0.00128872	HMDB00158	L-Tyrosine	Tyrosine and derivatives	Amino acids, peptides, and analogues	Carboxylic acids and derivatives	Organic acids and derivatives	N[C@@H](CC1=CC=C(O)C=C1)C(O)=O	0.385727	0.349212	animal-endogenous
HMDB0000158	tyrosine	0.237139	0.32826	0.0055067	0.00272899	0	0.00365226	0	1.58697	0.00151349	0	0	0	0.00128872	HMDB00158	L-Tyrosine	Tyrosine and derivatives	Amino acids, peptides, and analogues	Carboxylic acids and derivatives	Organic acids and derivatives	N[C@@H](CC1=CC=C(O)C=C1)C(O)=O	0.385727	0.349212	animal-endogenous
HMDB0000158	tyrosine	0.237139	0.32826	0.0055067	0.00272899	0	0.00365226	0	1.58697	0.00151349	0	0	0	0.00128872	HMDB00158	L-Tyrosine	Tyrosine and derivatives	Amino acids, peptides, and analogues	Carboxylic acids and derivatives	Organic acids and derivatives	N[C@@H](CC1=CC=C(O)C=C1)C(O)=O	0.385727	0.349212	animal-endogenous
HMDB0000158	tyrosine	0.237139	0.32826	0.0055067	0.00272899	0	0.00365226	0	1.58697	0.00151349	0	0	0	0.00128872	HMDB00158	L-Tyrosine	Tyrosine and derivatives	Amino acids, peptides, and analogues	Carboxylic acids and derivatives	Organic acids and derivatives	N[C@@H](CC1=CC=C(O)C=C1)C(O)=O	0.385727	0.349212	animal-endogenous
HMDB0000158	tyrosine	0.237139	0.32826	0.0055067	0.00272899	0	0.00365226	0	1.58697	0.00151349	0	0	0	0.00128872	HMDB00158	L-Tyrosine	Tyrosine and derivatives	Amino acids, peptides, and analogues	Carboxylic acids and derivatives	Organic acids and derivatives	N[C@@H](CC1=CC=C(O)C=C1)C(O)=O	0.385727	0.349212	animal-endogenous
HMDB0000158	tyrosine	0.237139	0.32826	0.0055067	0.00272899	0	0.00365226	0	1.58697	0.00151349	0	0	0	0.00128872	HMDB00647	L-Tyrosine	Tyrosine and derivatives	Amino acids, peptides, and analogues	Carboxylic acids and derivatives	Organic acids and derivatives	N[C@@H](CC1=CC=C(O)C=C1)C(O)=O	0.385727	0.349212	animal-endogenous
HMDB0000158	tyrosine	0.237139	0.32826	0.0055067	0.00272899	0	0.00365226	0	1.58697	0.00151349	0	0	0	0.00128872	HMDB00647	L-Tyrosine	Tyrosine and derivatives	Amino acids, peptides, and analogues	Carboxylic acids and derivatives	Organic acids and derivatives	N[C@@H](CC1=CC=C(O)C=C1)C(O)=O	0.385727	0.349212	animal-endogenous
HMDB0000158	tyrosine	0.237139	0.32826	0.0055067	0.00272899	0	0.00365226	0	1.58697	0.00151349	0	0	0	0.00128872	HMDB00647	L-Tyrosine	Tyrosine and derivatives	Amino acids, peptides, and analogues	Carboxylic acids and derivatives	Organic acids and derivatives	N[C@@H](CC1=CC=C(O)C=C1)C(O)=O	0.385727	0.349212	animal-endogenous
HMDB0000158	tyrosine	0.237139	0.32826	0.0055067	0.00272899	0	0.00365226	0	1.58697	0.00151349	0	0	0	0.00128872	HMDB00647	L-Tyrosine	Tyrosine and derivatives	Amino acids, peptides, and analogues	Carboxylic acids and derivatives	Organic acids and derivatives	N[C@@H](CC1=CC=C(O)C=C1)C(O)=O	0.385727	0.349212	animal-endogenous
HMDB0000158	tyrosine	0.237139	0.32826	0.0055067	0.00272899	0	0.00365226	0	1.58697	0.00151349	0	0	0	0.00128872	HMDB00647	L-Tyrosine	Tyrosine and derivatives	Amino acids, peptides, and analogues	Carboxylic acids and derivatives	Organic acids and derivatives	N[C@@H](CC1=CC=C(O)C=C1)C(O)=O	0.385727	0.349212	animal-endogenous
HMDB0000158	tyrosine	0.237139	0.32826	0.0055067	0.00272899	0	0.00365226	0	1.58697	0.00151349	0	0	0	0.00128872	HMDB00647	L-Tyrosine	Tyrosine and derivatives	Amino acids, peptides, and analogues	Carboxylic acids and derivatives	Organic acids and derivatives	N[C@@H](CC1=CC=C(O)C=C1)C(O)=O	0.385727	0.349212	animal-endogenous
HMDB0000159	phenylalanine	0.394871	0.402767	2.08481e-05	0.000144432	0	0	0	0.645287		0	0	0	0.00131058	HMDB0000612	L-Phenylalanine	Phenylalanine and derivatives	Amino acids, peptides, and analogues	Carboxylic acids and derivatives	Organic acids and derivatives	N[C@@H](CC1=CC=CC=C1)C(O)=O	0.442367	0.315176	animal
HMDB0000159	phenylalanine	0.394871	0.402767	2.08481e-05	0.000144432	0	0	0	0.645287		0	0	0	0.00131058	HMDB0000612	L-Phenylalanine	Phenylalanine and derivatives	Amino acids, peptides, and analogues	Carboxylic acids and derivatives	Organic acids and derivatives	N[C@@H](CC1=CC=CC=C1)C(O)=O	0.442367	0.315176	animal
HMDB0000159	phenylalanine	0.394871	0.402767	2.08481e-05	0.000144432	0	0	0	0.645287		0	0	0	0.00131058	HMDB0000612	L-Phenylalanine	Phenylalanine and derivatives	Amino acids, peptides, and analogues	Carboxylic acids and derivatives	Organic acids and derivatives	N[C@@H](CC1=CC=CC=C1)C(O)=O	0.442367	0.315176	animal
HMDB0000159	phenylalanine	0.394871	0.402767	2.08481e-05	0.000144432	0	0	0	0.645287		0	0	0	0.00131058	HMDB0000612	L-Phenylalanine	Phenylalanine and derivatives	Amino acids, peptides, and analogues	Carboxylic acids and derivatives	Organic acids and derivatives	N[C@@H](CC1=CC=CC=C1)C(O)=O	0.442367	0.315176	animal
HMDB0000159	phenylalanine	0.394871	0.402767	2.08481e-05	0.000144432	0	0	0	0.645287		0	0	0	0.00131058	HMDB00159	L-Phenylalanine	Phenylalanine and derivatives	Amino acids, peptides, and analogues	Carboxylic acids and derivatives	Organic acids and derivatives	N[C@@H](CC1=CC=CC=C1)C(O)=O	0.442367	0.315176	animal
HMDB0000159	phenylalanine	0.394871	0.402767	2.08481e-05	0.000144432	0	0	0	0.645287		0	0	0	0.00131058	HMDB00159	L-Phenylalanine	Phenylalanine and derivatives	Amino acids, peptides, and analogues	Carboxylic acids and derivatives	Organic acids and derivatives	N[C@@H](CC1=CC=CC=C1)C(O)=O	0.442367	0.315176	animal
HMDB0000159	phenylalanine	0.394871	0.402767	2.08481e-05	0.000144432	0	0	0	0.645287		0	0	0	0.00131058	HMDB00159	L-Phenylalanine	Phenylalanine and derivatives	Amino acids, peptides, and analogues	Carboxylic acids and derivatives	Organic acids and derivatives	N[C@@H](CC1=CC=CC=C1)C(O)=O	0.442367	0.315176	animal
HMDB0000159	phenylalanine	0.394871	0.402767	2.08481e-05	0.000144432	0	0	0	0.645287		0	0	0	0.00131058	HMDB00159	L-Phenylalanine	Phenylalanine and derivatives	Amino acids, peptides, and analogues	Carboxylic acids and derivatives	Organic acids and derivatives	N[C@@H](CC1=CC=CC=C1)C(O)=O	0.442367	0.315176	animal
HMDB0000159	phenylalanine	0.394871	0.402767	2.08481e-05	0.000144432	0	0	0	0.645287		0	0	0	0.00131058	HMDB00612	L-Phenylalanine	Phenylalanine and derivatives	Amino acids, peptides, and analogues	Carboxylic acids and derivatives	Organic acids and derivatives	N[C@@H](CC1=CC=CC=C1)C(O)=O	0.442367	0.315176	animal
HMDB0000159	phenylalanine	0.394871	0.402767	2.08481e-05	0.000144432	0	0	0	0.645287		0	0	0	0.00131058	HMDB00612	L-Phenylalanine	Phenylalanine and derivatives	Amino acids, peptides, and analogues	Carboxylic acids and derivatives	Organic acids and derivatives	N[C@@H](CC1=CC=CC=C1)C(O)=O	0.442367	0.315176	animal
HMDB0000159	phenylalanine	0.394871	0.402767	2.08481e-05	0.000144432	0	0	0	0.645287		0	0	0	0.00131058	HMDB00612	L-Phenylalanine	Phenylalanine and derivatives	Amino acids, peptides, and analogues	Carboxylic acids and derivatives	Organic acids and derivatives	N[C@@H](CC1=CC=CC=C1)C(O)=O	0.442367	0.315176	animal
HMDB0000159	phenylalanine	0.394871	0.402767	2.08481e-05	0.000144432	0	0	0	0.645287		0	0	0	0.00131058	HMDB00612	L-Phenylalanine	Phenylalanine and derivatives	Amino acids, peptides, and analogues	Carboxylic acids and derivatives	Organic acids and derivatives	N[C@@H](CC1=CC=CC=C1)C(O)=O	0.442367	0.315176	animal
HMDB0000779	phenylalanine	0.394871	0.402767	2.08481e-05	0.000144432	0	0	0	0.645287		0	0	0	0.00131058	HMDB00779	Phenyllactic acid	Phenylpropanoic acids		Phenylpropanoic acids	Phenylpropanoids and polyketides	OC(CC1=CC=CC=C1)C(O)=O	0.442367	0.315176	animal
HMDB0000779	phenylalanine	0.394871	0.402767	2.08481e-05	0.000144432	0	0	0	0.645287		0	0	0	0.00131058	HMDB00779	Phenyllactic acid	Phenylpropanoic acids		Phenylpropanoic acids	Phenylpropanoids and polyketides	OC(CC1=CC=CC=C1)C(O)=O	0.442367	0.315176	animal
HMDB0000779	phenylalanine	0.394871	0.402767	2.08481e-05	0.000144432	0	0	0	0.645287		0	0	0	0.00131058	HMDB00779	Phenyllactic acid	Phenylpropanoic acids		Phenylpropanoic acids	Phenylpropanoids and polyketides	OC(CC1=CC=CC=C1)C(O)=O	0.442367	0.315176	animal
HMDB0000779	phenylalanine	0.394871	0.402767	2.08481e-05	0.000144432	0	0	0	0.645287		0	0	0	0.00131058	HMDB00779	Phenyllactic acid	Phenylpropanoic acids		Phenylpropanoic acids	Phenylpropanoids and polyketides	OC(CC1=CC=CC=C1)C(O)=O	0.442367	0.315176	animal
HMDB0000161	alanine	-0.0900977	-0.0589496	0.453825	0.236589	0	0	0.00224665	1.2811		0	0	0	0.00121574	HMDB00161	L-Alanine	Alanine and derivatives	Amino acids, peptides, and analogues	Carboxylic acids and derivatives	Organic acids and derivatives	C[C@H](N)C(O)=O	0.2971	0.275148	animal-endogenous
HMDB0000161	alanine	-0.0900977	-0.0589496	0.453825	0.236589	0	0	0.00224665	1.2811		0	0	0	0.00121574	HMDB00161	L-Alanine	Alanine and derivatives	Amino acids, peptides, and analogues	Carboxylic acids and derivatives	Organic acids and derivatives	C[C@H](N)C(O)=O	0.2971	0.275148	animal-endogenous
HMDB0000161	alanine	-0.0900977	-0.0589496	0.453825	0.236589	0	0	0.00224665	1.2811		0	0	0	0.00121574	HMDB00161	L-Alanine	Alanine and derivatives	Amino acids, peptides, and analogues	Carboxylic acids and derivatives	Organic acids and derivatives	C[C@H](N)C(O)=O	0.2971	0.275148	animal-endogenous
HMDB0000161	alanine	-0.0900977	-0.0589496	0.453825	0.236589	0	0	0.00224665	1.2811		0	0	0	0.00121574	HMDB00161	L-Alanine	Alanine and derivatives	Amino acids, peptides, and analogues	Carboxylic acids and derivatives	Organic acids and derivatives	C[C@H](N)C(O)=O	0.2971	0.275148	animal-endogenous
HMDB0000161	alanine	-0.0900977	-0.0589496	0.453825	0.236589	0	0	0.00224665	1.2811		0	0	0	0.00121574	HMDB00161	L-Alanine	Alanine and derivatives	Amino acids, peptides, and analogues	Carboxylic acids and derivatives	Organic acids and derivatives	C[C@H](N)C(O)=O	0.2971	0.275148	animal-endogenous
HMDB0000161	alanine	-0.0900977	-0.0589496	0.453825	0.236589	0	0	0.00224665	1.2811		0	0	0	0.00121574	HMDB00161	L-Alanine	Alanine and derivatives	Amino acids, peptides, and analogues	Carboxylic acids and derivatives	Organic acids and derivatives	C[C@H](N)C(O)=O	0.2971	0.275148	animal-endogenous
HMDB0000162	proline	0.0640771	0.0335325	0.165587	0.0266572	0	0	0	1.02259		0	0	0	0.00123151	HMDB00162	L-Proline	Proline and derivatives	Amino acids, peptides, and analogues	Carboxylic acids and derivatives	Organic acids and derivatives	OC(=O)[C@@H]1CCCN1	0.28319	0.266516	animal-endogenous
HMDB0000162	proline	0.0640771	0.0335325	0.165587	0.0266572	0	0	0	1.02259		0	0	0	0.00123151	HMDB00162	L-Proline	Proline and derivatives	Amino acids, peptides, and analogues	Carboxylic acids and derivatives	Organic acids and derivatives	OC(=O)[C@@H]1CCCN1	0.28319	0.266516	animal-endogenous
HMDB0000162	proline	0.0640771	0.0335325	0.165587	0.0266572	0	0	0	1.02259		0	0	0	0.00123151	HMDB00162	L-Proline	Proline and derivatives	Amino acids, peptides, and analogues	Carboxylic acids and derivatives	Organic acids and derivatives	OC(=O)[C@@H]1CCCN1	0.28319	0.266516	animal-endogenous
HMDB0000162	proline	0.0640771	0.0335325	0.165587	0.0266572	0	0	0	1.02259		0	0	0	0.00123151	HMDB00162	L-Proline	Proline and derivatives	Amino acids, peptides, and analogues	Carboxylic acids and derivatives	Organic acids and derivatives	OC(=O)[C@@H]1CCCN1	0.28319	0.266516	animal-endogenous
HMDB0000162	proline	0.0640771	0.0335325	0.165587	0.0266572	0	0	0	1.02259		0	0	0	0.00123151	HMDB00162	L-Proline	Proline and derivatives	Amino acids, peptides, and analogues	Carboxylic acids and derivatives	Organic acids and derivatives	OC(=O)[C@@H]1CCCN1	0.28319	0.266516	animal-endogenous
HMDB0000162	proline	0.0640771	0.0335325	0.165587	0.0266572	0	0	0	1.02259		0	0	0	0.00123151	HMDB00162	L-Proline	Proline and derivatives	Amino acids, peptides, and analogues	Carboxylic acids and derivatives	Organic acids and derivatives	OC(=O)[C@@H]1CCCN1	0.28319	0.266516	animal-endogenous
HMDB0000167	threonine	0.0159836	0.0617517	0.513154	0.618927	0	0	0	0.128037		0	0	0	0.00124571	HMDB00167	L-Threonine	L-alpha-amino acids	Amino acids, peptides, and analogues	Carboxylic acids and derivatives	Organic acids and derivatives	C[C@@H](O)[C@H](N)C(O)=O	0.163256	0.143997	animal
HMDB0000167	threonine	0.0159836	0.0617517	0.513154	0.618927	0	0	0	0.128037		0	0	0	0.00124571	HMDB00167	L-Threonine	L-alpha-amino acids	Amino acids, peptides, and analogues	Carboxylic acids and derivatives	Organic acids and derivatives	C[C@@H](O)[C@H](N)C(O)=O	0.163256	0.143997	animal
HMDB0000167	threonine	0.0159836	0.0617517	0.513154	0.618927	0	0	0	0.128037		0	0	0	0.00124571	HMDB00167	L-Threonine	L-alpha-amino acids	Amino acids, peptides, and analogues	Carboxylic acids and derivatives	Organic acids and derivatives	C[C@@H](O)[C@H](N)C(O)=O	0.163256	0.143997	animal
HMDB0000167	threonine	0.0159836	0.0617517	0.513154	0.618927	0	0	0	0.128037		0	0	0	0.00124571	HMDB00167	L-Threonine	L-alpha-amino acids	Amino acids, peptides, and analogues	Carboxylic acids and derivatives	Organic acids and derivatives	C[C@@H](O)[C@H](N)C(O)=O	0.163256	0.143997	animal
HMDB0000168	asparagine	-0.0451912	-0.243947	0.615434	0.00572924	0	0	0	0.337905		0.0144729	0	0	0.00156512	HMDB00168	L-Asparagine	Asparagine and derivatives	Amino acids, peptides, and analogues	Carboxylic acids and derivatives	Organic acids and derivatives	N[C@@H](CC(N)=O)C(O)=O	0.208966	0.22042	animal-endogenous
HMDB0000168	asparagine	-0.0451912	-0.243947	0.615434	0.00572924	0	0	0	0.337905		0.0144729	0	0	0.00156512	HMDB00168	L-Asparagine	Asparagine and derivatives	Amino acids, peptides, and analogues	Carboxylic acids and derivatives	Organic acids and derivatives	N[C@@H](CC(N)=O)C(O)=O	0.208966	0.22042	animal-endogenous
HMDB0000168	asparagine	-0.0451912	-0.243947	0.615434	0.00572924	0	0	0	0.337905		0.0144729	0	0	0.00156512	HMDB00168	L-Asparagine	Asparagine and derivatives	Amino acids, peptides, and analogues	Carboxylic acids and derivatives	Organic acids and derivatives	N[C@@H](CC(N)=O)C(O)=O	0.208966	0.22042	animal-endogenous
HMDB0000168	asparagine	-0.0451912	-0.243947	0.615434	0.00572924	0	0	0	0.337905		0.0144729	0	0	0.00156512	HMDB00168	L-Asparagine	Asparagine and derivatives	Amino acids, peptides, and analogues	Carboxylic acids and derivatives	Organic acids and derivatives	N[C@@H](CC(N)=O)C(O)=O	0.208966	0.22042	animal-endogenous
HMDB0000168	asparagine	-0.0451912	-0.243947	0.615434	0.00572924	0	0	0	0.337905		0.0144729	0	0	0.00156512	HMDB00168	L-Asparagine	Asparagine and derivatives	Amino acids, peptides, and analogues	Carboxylic acids and derivatives	Organic acids and derivatives	N[C@@H](CC(N)=O)C(O)=O	0.208966	0.22042	animal-endogenous
HMDB0000168	asparagine	-0.0451912	-0.243947	0.615434	0.00572924	0	0	0	0.337905		0.0144729	0	0	0.00156512	HMDB00168	L-Asparagine	Asparagine and derivatives	Amino acids, peptides, and analogues	Carboxylic acids and derivatives	Organic acids and derivatives	N[C@@H](CC(N)=O)C(O)=O	0.208966	0.22042	animal-endogenous
HMDB0000172	isoleucine	0.109703	0.122322	0.0100893	0.0121612	0	0	0	0.541883		0	0	0	0.00128814	HMDB00172	L-Isoleucine	Isoleucine and derivatives	Amino acids, peptides, and analogues	Carboxylic acids and derivatives	Organic acids and derivatives	CC[C@H](C)[C@H](N)C(O)=O	0.265634	0.228784	animal
HMDB0000172	isoleucine	0.109703	0.122322	0.0100893	0.0121612	0	0	0	0.541883		0	0	0	0.00128814	HMDB00172	L-Isoleucine	Isoleucine and derivatives	Amino acids, peptides, and analogues	Carboxylic acids and derivatives	Organic acids and derivatives	CC[C@H](C)[C@H](N)C(O)=O	0.265634	0.228784	animal
HMDB0000172	isoleucine	0.109703	0.122322	0.0100893	0.0121612	0	0	0	0.541883		0	0	0	0.00128814	HMDB00172	L-Isoleucine	Isoleucine and derivatives	Amino acids, peptides, and analogues	Carboxylic acids and derivatives	Organic acids and derivatives	CC[C@H](C)[C@H](N)C(O)=O	0.265634	0.228784	animal
HMDB0000172	isoleucine	0.109703	0.122322	0.0100893	0.0121612	0	0	0	0.541883		0	0	0	0.00128814	HMDB00172	L-Isoleucine	Isoleucine and derivatives	Amino acids, peptides, and analogues	Carboxylic acids and derivatives	Organic acids and derivatives	CC[C@H](C)[C@H](N)C(O)=O	0.265634	0.228784	animal
HMDB0000174	fucose	-0.0323371	-0.291699	0.00542974	0.268865	0	0	0	0.466185		0	0	0	0.0013325	HMDB00174	L-Fucose	Hexoses	Carbohydrates and carbohydrate conjugates	Organooxygen compounds	Organic oxygen compounds	[H][C@@]1(C)OC([H])(O)[C@@]([H])(O)[C@]([H])(O)[C@]1([H])O	0.26549	0.199173	animal-endogenous
HMDB0000174	fucose	-0.0323371	-0.291699	0.00542974	0.268865	0	0	0	0.466185		0	0	0	0.0013325	HMDB00174	L-Fucose	Hexoses	Carbohydrates and carbohydrate conjugates	Organooxygen compounds	Organic oxygen compounds	[H][C@@]1(C)OC([H])(O)[C@@]([H])(O)[C@]([H])(O)[C@]1([H])O	0.26549	0.199173	animal-endogenous
HMDB0000174	fucose	-0.0323371	-0.291699	0.00542974	0.268865	0	0	0	0.466185		0	0	0	0.0013325	HMDB00174	L-Fucose	Hexoses	Carbohydrates and carbohydrate conjugates	Organooxygen compounds	Organic oxygen compounds	[H][C@@]1(C)OC([H])(O)[C@@]([H])(O)[C@]([H])(O)[C@]1([H])O	0.26549	0.199173	animal-endogenous
HMDB0000174	fucose	-0.0323371	-0.291699	0.00542974	0.268865	0	0	0	0.466185		0	0	0	0.0013325	HMDB00174	L-Fucose	Hexoses	Carbohydrates and carbohydrate conjugates	Organooxygen compounds	Organic oxygen compounds	[H][C@@]1(C)OC([H])(O)[C@@]([H])(O)[C@]([H])(O)[C@]1([H])O	0.26549	0.199173	animal-endogenous
HMDB0000174	fucose	-0.0323371	-0.291699	0.00542974	0.268865	0	0	0	0.466185		0	0	0	0.0013325	HMDB00174	L-Fucose	Hexoses	Carbohydrates and carbohydrate conjugates	Organooxygen compounds	Organic oxygen compounds	[H][C@@]1(C)OC([H])(O)[C@@]([H])(O)[C@]([H])(O)[C@]1([H])O	0.26549	0.199173	animal-endogenous
HMDB0000174	fucose	-0.0323371	-0.291699	0.00542974	0.268865	0	0	0	0.466185		0	0	0	0.0013325	HMDB00174	L-Fucose	Hexoses	Carbohydrates and carbohydrate conjugates	Organooxygen compounds	Organic oxygen compounds	[H][C@@]1(C)OC([H])(O)[C@@]([H])(O)[C@]([H])(O)[C@]1([H])O	0.26549	0.199173	animal-endogenous
HMDB0000177	histidine	0.362805	0.514925	1.17431e-08	4.33695e-12	0	0	0	0.226636		0	0	0	0.00153784	HMDB0003412	L-Histidine	Histidine and derivatives	Amino acids, peptides, and analogues	Carboxylic acids and derivatives	Organic acids and derivatives	N[C@@H](CC1=CN=CN1)C(O)=O	0.362314	0.330615	animal
HMDB0000177	histidine	0.362805	0.514925	1.17431e-08	4.33695e-12	0	0	0	0.226636		0	0	0	0.00153784	HMDB0003412	L-Histidine	Histidine and derivatives	Amino acids, peptides, and analogues	Carboxylic acids and derivatives	Organic acids and derivatives	N[C@@H](CC1=CN=CN1)C(O)=O	0.362314	0.330615	animal
HMDB0000177	histidine	0.362805	0.514925	1.17431e-08	4.33695e-12	0	0	0	0.226636		0	0	0	0.00153784	HMDB0003412	L-Histidine	Histidine and derivatives	Amino acids, peptides, and analogues	Carboxylic acids and derivatives	Organic acids and derivatives	N[C@@H](CC1=CN=CN1)C(O)=O	0.362314	0.330615	animal
HMDB0000177	histidine	0.362805	0.514925	1.17431e-08	4.33695e-12	0	0	0	0.226636		0	0	0	0.00153784	HMDB0003412	L-Histidine	Histidine and derivatives	Amino acids, peptides, and analogues	Carboxylic acids and derivatives	Organic acids and derivatives	N[C@@H](CC1=CN=CN1)C(O)=O	0.362314	0.330615	animal
HMDB0000177	histidine	0.362805	0.514925	1.17431e-08	4.33695e-12	0	0	0	0.226636		0	0	0	0.00153784	HMDB00177	L-Histidine	Histidine and derivatives	Amino acids, peptides, and analogues	Carboxylic acids and derivatives	Organic acids and derivatives	N[C@@H](CC1=CN=CN1)C(O)=O	0.362314	0.330615	animal
HMDB0000177	histidine	0.362805	0.514925	1.17431e-08	4.33695e-12	0	0	0	0.226636		0	0	0	0.00153784	HMDB00177	L-Histidine	Histidine and derivatives	Amino acids, peptides, and analogues	Carboxylic acids and derivatives	Organic acids and derivatives	N[C@@H](CC1=CN=CN1)C(O)=O	0.362314	0.330615	animal
HMDB0000177	histidine	0.362805	0.514925	1.17431e-08	4.33695e-12	0	0	0	0.226636		0	0	0	0.00153784	HMDB00177	L-Histidine	Histidine and derivatives	Amino acids, peptides, and analogues	Carboxylic acids and derivatives	Organic acids and derivatives	N[C@@H](CC1=CN=CN1)C(O)=O	0.362314	0.330615	animal
HMDB0000177	histidine	0.362805	0.514925	1.17431e-08	4.33695e-12	0	0	0	0.226636		0	0	0	0.00153784	HMDB00177	L-Histidine	Histidine and derivatives	Amino acids, peptides, and analogues	Carboxylic acids and derivatives	Organic acids and derivatives	N[C@@H](CC1=CN=CN1)C(O)=O	0.362314	0.330615	animal
HMDB0000177	histidine	0.362805	0.514925	1.17431e-08	4.33695e-12	0	0	0	0.226636		0	0	0	0.00153784	HMDB03412	L-Histidine	Histidine and derivatives	Amino acids, peptides, and analogues	Carboxylic acids and derivatives	Organic acids and derivatives	N[C@@H](CC1=CN=CN1)C(O)=O	0.362314	0.330615	animal
HMDB0000177	histidine	0.362805	0.514925	1.17431e-08	4.33695e-12	0	0	0	0.226636		0	0	0	0.00153784	HMDB03412	L-Histidine	Histidine and derivatives	Amino acids, peptides, and analogues	Carboxylic acids and derivatives	Organic acids and derivatives	N[C@@H](CC1=CN=CN1)C(O)=O	0.362314	0.330615	animal
HMDB0000177	histidine	0.362805	0.514925	1.17431e-08	4.33695e-12	0	0	0	0.226636		0	0	0	0.00153784	HMDB03412	L-Histidine	Histidine and derivatives	Amino acids, peptides, and analogues	Carboxylic acids and derivatives	Organic acids and derivatives	N[C@@H](CC1=CN=CN1)C(O)=O	0.362314	0.330615	animal
HMDB0000177	histidine	0.362805	0.514925	1.17431e-08	4.33695e-12	0	0	0	0.226636		0	0	0	0.00153784	HMDB03412	L-Histidine	Histidine and derivatives	Amino acids, peptides, and analogues	Carboxylic acids and derivatives	Organic acids and derivatives	N[C@@H](CC1=CN=CN1)C(O)=O	0.362314	0.330615	animal
HMDB0000182	lysine	-0.0605911	0.254864	0.0356163	0.000390747	0.0206649	0.00610659	0	0.769827	0.00303683	0	0	0	0.00240896	HMDB00182	L-Lysine	L-alpha-amino acids	Amino acids, peptides, and analogues	Carboxylic acids and derivatives	Organic acids and derivatives	NCCCC[C@H](N)C(O)=O	0.401542	0.347742	animal
HMDB0000182	lysine	-0.0605911	0.254864	0.0356163	0.000390747	0.0206649	0.00610659	0	0.769827	0.00303683	0	0	0	0.00240896	HMDB00182	L-Lysine	L-alpha-amino acids	Amino acids, peptides, and analogues	Carboxylic acids and derivatives	Organic acids and derivatives	NCCCC[C@H](N)C(O)=O	0.401542	0.347742	animal
HMDB0000182	lysine	-0.0605911	0.254864	0.0356163	0.000390747	0.0206649	0.00610659	0	0.769827	0.00303683	0	0	0	0.00240896	HMDB00182	L-Lysine	L-alpha-amino acids	Amino acids, peptides, and analogues	Carboxylic acids and derivatives	Organic acids and derivatives	NCCCC[C@H](N)C(O)=O	0.401542	0.347742	animal
HMDB0000182	lysine	-0.0605911	0.254864	0.0356163	0.000390747	0.0206649	0.00610659	0	0.769827	0.00303683	0	0	0	0.00240896	HMDB00182	L-Lysine	L-alpha-amino acids	Amino acids, peptides, and analogues	Carboxylic acids and derivatives	Organic acids and derivatives	NCCCC[C@H](N)C(O)=O	0.401542	0.347742	animal
HMDB0000182	lysine	-0.0605911	0.254864	0.0356163	0.000390747	0.0206649	0.00610659	0	0.769827	0.00303683	0	0	0	0.00240896	HMDB0062809	L-Lysine	L-alpha-amino acids	Amino acids, peptides, and analogues	Carboxylic acids and derivatives	Organic acids and derivatives	NCCCC[C@H](N)C(O)=O	0.401542	0.347742	animal
HMDB0000182	lysine	-0.0605911	0.254864	0.0356163	0.000390747	0.0206649	0.00610659	0	0.769827	0.00303683	0	0	0	0.00240896	HMDB0062809	L-Lysine	L-alpha-amino acids	Amino acids, peptides, and analogues	Carboxylic acids and derivatives	Organic acids and derivatives	NCCCC[C@H](N)C(O)=O	0.401542	0.347742	animal
HMDB0000182	lysine	-0.0605911	0.254864	0.0356163	0.000390747	0.0206649	0.00610659	0	0.769827	0.00303683	0	0	0	0.00240896	HMDB0062809	L-Lysine	L-alpha-amino acids	Amino acids, peptides, and analogues	Carboxylic acids and derivatives	Organic acids and derivatives	NCCCC[C@H](N)C(O)=O	0.401542	0.347742	animal
HMDB0000182	lysine	-0.0605911	0.254864	0.0356163	0.000390747	0.0206649	0.00610659	0	0.769827	0.00303683	0	0	0	0.00240896	HMDB0062809	L-Lysine	L-alpha-amino acids	Amino acids, peptides, and analogues	Carboxylic acids and derivatives	Organic acids and derivatives	NCCCC[C@H](N)C(O)=O	0.401542	0.347742	animal
HMDB0000182	lysine	-0.0605911	0.254864	0.0356163	0.000390747	0.0206649	0.00610659	0	0.769827	0.00303683	0	0	0	0.00240896	HMDB62809	L-Lysine	L-alpha-amino acids	Amino acids, peptides, and analogues	Carboxylic acids and derivatives	Organic acids and derivatives	NCCCC[C@H](N)C(O)=O	0.401542	0.347742	animal
HMDB0000182	lysine	-0.0605911	0.254864	0.0356163	0.000390747	0.0206649	0.00610659	0	0.769827	0.00303683	0	0	0	0.00240896	HMDB62809	L-Lysine	L-alpha-amino acids	Amino acids, peptides, and analogues	Carboxylic acids and derivatives	Organic acids and derivatives	NCCCC[C@H](N)C(O)=O	0.401542	0.347742	animal
HMDB0000182	lysine	-0.0605911	0.254864	0.0356163	0.000390747	0.0206649	0.00610659	0	0.769827	0.00303683	0	0	0	0.00240896	HMDB62809	L-Lysine	L-alpha-amino acids	Amino acids, peptides, and analogues	Carboxylic acids and derivatives	Organic acids and derivatives	NCCCC[C@H](N)C(O)=O	0.401542	0.347742	animal
HMDB0000182	lysine	-0.0605911	0.254864	0.0356163	0.000390747	0.0206649	0.00610659	0	0.769827	0.00303683	0	0	0	0.00240896	HMDB62809	L-Lysine	L-alpha-amino acids	Amino acids, peptides, and analogues	Carboxylic acids and derivatives	Organic acids and derivatives	NCCCC[C@H](N)C(O)=O	0.401542	0.347742	animal
HMDB0000186	lactose	0.248946	-0.0839075	0.00375131	0.632458	0	0	0	0.702436		0	0	0	0.00126997	HMDB0005761	Alpha-Lactose	O-glycosyl compounds	Carbohydrates and carbohydrate conjugates	Organooxygen compounds	Organic oxygen compounds	OC[C@H]1O[C@@H](O[C@H]2[C@H](O)[C@@H](O)[C@@H](O)O[C@@H]2CO)[C@H](O)[C@@H](O)[C@H]1O	0.290231	0.216762	animal-endogenous
HMDB0000186	lactose	0.248946	-0.0839075	0.00375131	0.632458	0	0	0	0.702436		0	0	0	0.00126997	HMDB0005761	Alpha-Lactose	O-glycosyl compounds	Carbohydrates and carbohydrate conjugates	Organooxygen compounds	Organic oxygen compounds	OC[C@H]1O[C@@H](O[C@H]2[C@H](O)[C@@H](O)[C@@H](O)O[C@@H]2CO)[C@H](O)[C@@H](O)[C@H]1O	0.290231	0.216762	animal-endogenous
HMDB0000186	lactose	0.248946	-0.0839075	0.00375131	0.632458	0	0	0	0.702436		0	0	0	0.00126997	HMDB0005761	Alpha-Lactose	O-glycosyl compounds	Carbohydrates and carbohydrate conjugates	Organooxygen compounds	Organic oxygen compounds	OC[C@H]1O[C@@H](O[C@H]2[C@H](O)[C@@H](O)[C@@H](O)O[C@@H]2CO)[C@H](O)[C@@H](O)[C@H]1O	0.290231	0.216762	animal-endogenous
HMDB0000186	lactose	0.248946	-0.0839075	0.00375131	0.632458	0	0	0	0.702436		0	0	0	0.00126997	HMDB0005761	Alpha-Lactose	O-glycosyl compounds	Carbohydrates and carbohydrate conjugates	Organooxygen compounds	Organic oxygen compounds	OC[C@H]1O[C@@H](O[C@H]2[C@H](O)[C@@H](O)[C@@H](O)O[C@@H]2CO)[C@H](O)[C@@H](O)[C@H]1O	0.290231	0.216762	animal-endogenous
HMDB0000186	lactose	0.248946	-0.0839075	0.00375131	0.632458	0	0	0	0.702436		0	0	0	0.00126997	HMDB0005761	Alpha-Lactose	O-glycosyl compounds	Carbohydrates and carbohydrate conjugates	Organooxygen compounds	Organic oxygen compounds	OC[C@H]1O[C@@H](O[C@H]2[C@H](O)[C@@H](O)[C@@H](O)O[C@@H]2CO)[C@H](O)[C@@H](O)[C@H]1O	0.290231	0.216762	animal-endogenous
HMDB0000186	lactose	0.248946	-0.0839075	0.00375131	0.632458	0	0	0	0.702436		0	0	0	0.00126997	HMDB0005761	Alpha-Lactose	O-glycosyl compounds	Carbohydrates and carbohydrate conjugates	Organooxygen compounds	Organic oxygen compounds	OC[C@H]1O[C@@H](O[C@H]2[C@H](O)[C@@H](O)[C@@H](O)O[C@@H]2CO)[C@H](O)[C@@H](O)[C@H]1O	0.290231	0.216762	animal-endogenous
HMDB0000186	lactose	0.248946	-0.0839075	0.00375131	0.632458	0	0	0	0.702436		0	0	0	0.00126997	HMDB00186	Alpha-Lactose	O-glycosyl compounds	Carbohydrates and carbohydrate conjugates	Organooxygen compounds	Organic oxygen compounds	OC[C@H]1O[C@@H](O[C@H]2[C@H](O)[C@@H](O)[C@@H](O)O[C@@H]2CO)[C@H](O)[C@@H](O)[C@H]1O	0.290231	0.216762	animal-endogenous
HMDB0000186	lactose	0.248946	-0.0839075	0.00375131	0.632458	0	0	0	0.702436		0	0	0	0.00126997	HMDB00186	Alpha-Lactose	O-glycosyl compounds	Carbohydrates and carbohydrate conjugates	Organooxygen compounds	Organic oxygen compounds	OC[C@H]1O[C@@H](O[C@H]2[C@H](O)[C@@H](O)[C@@H](O)O[C@@H]2CO)[C@H](O)[C@@H](O)[C@H]1O	0.290231	0.216762	animal-endogenous
HMDB0000186	lactose	0.248946	-0.0839075	0.00375131	0.632458	0	0	0	0.702436		0	0	0	0.00126997	HMDB00186	Alpha-Lactose	O-glycosyl compounds	Carbohydrates and carbohydrate conjugates	Organooxygen compounds	Organic oxygen compounds	OC[C@H]1O[C@@H](O[C@H]2[C@H](O)[C@@H](O)[C@@H](O)O[C@@H]2CO)[C@H](O)[C@@H](O)[C@H]1O	0.290231	0.216762	animal-endogenous
HMDB0000186	lactose	0.248946	-0.0839075	0.00375131	0.632458	0	0	0	0.702436		0	0	0	0.00126997	HMDB00186	Alpha-Lactose	O-glycosyl compounds	Carbohydrates and carbohydrate conjugates	Organooxygen compounds	Organic oxygen compounds	OC[C@H]1O[C@@H](O[C@H]2[C@H](O)[C@@H](O)[C@@H](O)O[C@@H]2CO)[C@H](O)[C@@H](O)[C@H]1O	0.290231	0.216762	animal-endogenous
HMDB0000186	lactose	0.248946	-0.0839075	0.00375131	0.632458	0	0	0	0.702436		0	0	0	0.00126997	HMDB00186	Alpha-Lactose	O-glycosyl compounds	Carbohydrates and carbohydrate conjugates	Organooxygen compounds	Organic oxygen compounds	OC[C@H]1O[C@@H](O[C@H]2[C@H](O)[C@@H](O)[C@@H](O)O[C@@H]2CO)[C@H](O)[C@@H](O)[C@H]1O	0.290231	0.216762	animal-endogenous
HMDB0000186	lactose	0.248946	-0.0839075	0.00375131	0.632458	0	0	0	0.702436		0	0	0	0.00126997	HMDB00186	Alpha-Lactose	O-glycosyl compounds	Carbohydrates and carbohydrate conjugates	Organooxygen compounds	Organic oxygen compounds	OC[C@H]1O[C@@H](O[C@H]2[C@H](O)[C@@H](O)[C@@H](O)O[C@@H]2CO)[C@H](O)[C@@H](O)[C@H]1O	0.290231	0.216762	animal-endogenous
HMDB0000186	lactose	0.248946	-0.0839075	0.00375131	0.632458	0	0	0	0.702436		0	0	0	0.00126997	HMDB05761	Alpha-Lactose	O-glycosyl compounds	Carbohydrates and carbohydrate conjugates	Organooxygen compounds	Organic oxygen compounds	OC[C@H]1O[C@@H](O[C@H]2[C@H](O)[C@@H](O)[C@@H](O)O[C@@H]2CO)[C@H](O)[C@@H](O)[C@H]1O	0.290231	0.216762	animal-endogenous
HMDB0000186	lactose	0.248946	-0.0839075	0.00375131	0.632458	0	0	0	0.702436		0	0	0	0.00126997	HMDB05761	Alpha-Lactose	O-glycosyl compounds	Carbohydrates and carbohydrate conjugates	Organooxygen compounds	Organic oxygen compounds	OC[C@H]1O[C@@H](O[C@H]2[C@H](O)[C@@H](O)[C@@H](O)O[C@@H]2CO)[C@H](O)[C@@H](O)[C@H]1O	0.290231	0.216762	animal-endogenous
HMDB0000186	lactose	0.248946	-0.0839075	0.00375131	0.632458	0	0	0	0.702436		0	0	0	0.00126997	HMDB05761	Alpha-Lactose	O-glycosyl compounds	Carbohydrates and carbohydrate conjugates	Organooxygen compounds	Organic oxygen compounds	OC[C@H]1O[C@@H](O[C@H]2[C@H](O)[C@@H](O)[C@@H](O)O[C@@H]2CO)[C@H](O)[C@@H](O)[C@H]1O	0.290231	0.216762	animal-endogenous
HMDB0000186	lactose	0.248946	-0.0839075	0.00375131	0.632458	0	0	0	0.702436		0	0	0	0.00126997	HMDB05761	Alpha-Lactose	O-glycosyl compounds	Carbohydrates and carbohydrate conjugates	Organooxygen compounds	Organic oxygen compounds	OC[C@H]1O[C@@H](O[C@H]2[C@H](O)[C@@H](O)[C@@H](O)O[C@@H]2CO)[C@H](O)[C@@H](O)[C@H]1O	0.290231	0.216762	animal-endogenous
HMDB0000186	lactose	0.248946	-0.0839075	0.00375131	0.632458	0	0	0	0.702436		0	0	0	0.00126997	HMDB05761	Alpha-Lactose	O-glycosyl compounds	Carbohydrates and carbohydrate conjugates	Organooxygen compounds	Organic oxygen compounds	OC[C@H]1O[C@@H](O[C@H]2[C@H](O)[C@@H](O)[C@@H](O)O[C@@H]2CO)[C@H](O)[C@@H](O)[C@H]1O	0.290231	0.216762	animal-endogenous
HMDB0000186	lactose	0.248946	-0.0839075	0.00375131	0.632458	0	0	0	0.702436		0	0	0	0.00126997	HMDB05761	Alpha-Lactose	O-glycosyl compounds	Carbohydrates and carbohydrate conjugates	Organooxygen compounds	Organic oxygen compounds	OC[C@H]1O[C@@H](O[C@H]2[C@H](O)[C@@H](O)[C@@H](O)O[C@@H]2CO)[C@H](O)[C@@H](O)[C@H]1O	0.290231	0.216762	animal-endogenous
HMDB0000187	serine	-0.369575	-0.496196	0.000112309	7.48925e-06	0	0	0	0.437946		0	0	0	0.00124098	HMDB0000589	L-Serine	Serine and derivatives	Amino acids, peptides, and analogues	Carboxylic acids and derivatives	Organic acids and derivatives	N[C@@H](CO)C(O)=O	0.298038	0.265246	animal-endogenous
HMDB0000187	serine	-0.369575	-0.496196	0.000112309	7.48925e-06	0	0	0	0.437946		0	0	0	0.00124098	HMDB0000589	L-Serine	Serine and derivatives	Amino acids, peptides, and analogues	Carboxylic acids and derivatives	Organic acids and derivatives	N[C@@H](CO)C(O)=O	0.298038	0.265246	animal-endogenous
HMDB0000187	serine	-0.369575	-0.496196	0.000112309	7.48925e-06	0	0	0	0.437946		0	0	0	0.00124098	HMDB0000589	L-Serine	Serine and derivatives	Amino acids, peptides, and analogues	Carboxylic acids and derivatives	Organic acids and derivatives	N[C@@H](CO)C(O)=O	0.298038	0.265246	animal-endogenous
HMDB0000187	serine	-0.369575	-0.496196	0.000112309	7.48925e-06	0	0	0	0.437946		0	0	0	0.00124098	HMDB0000589	L-Serine	Serine and derivatives	Amino acids, peptides, and analogues	Carboxylic acids and derivatives	Organic acids and derivatives	N[C@@H](CO)C(O)=O	0.298038	0.265246	animal-endogenous
HMDB0000187	serine	-0.369575	-0.496196	0.000112309	7.48925e-06	0	0	0	0.437946		0	0	0	0.00124098	HMDB0000589	L-Serine	Serine and derivatives	Amino acids, peptides, and analogues	Carboxylic acids and derivatives	Organic acids and derivatives	N[C@@H](CO)C(O)=O	0.298038	0.265246	animal-endogenous
HMDB0000187	serine	-0.369575	-0.496196	0.000112309	7.48925e-06	0	0	0	0.437946		0	0	0	0.00124098	HMDB0000589	L-Serine	Serine and derivatives	Amino acids, peptides, and analogues	Carboxylic acids and derivatives	Organic acids and derivatives	N[C@@H](CO)C(O)=O	0.298038	0.265246	animal-endogenous
HMDB0000187	serine	-0.369575	-0.496196	0.000112309	7.48925e-06	0	0	0	0.437946		0	0	0	0.00124098	HMDB00187	L-Serine	Serine and derivatives	Amino acids, peptides, and analogues	Carboxylic acids and derivatives	Organic acids and derivatives	N[C@@H](CO)C(O)=O	0.298038	0.265246	animal-endogenous
HMDB0000187	serine	-0.369575	-0.496196	0.000112309	7.48925e-06	0	0	0	0.437946		0	0	0	0.00124098	HMDB00187	L-Serine	Serine and derivatives	Amino acids, peptides, and analogues	Carboxylic acids and derivatives	Organic acids and derivatives	N[C@@H](CO)C(O)=O	0.298038	0.265246	animal-endogenous
HMDB0000187	serine	-0.369575	-0.496196	0.000112309	7.48925e-06	0	0	0	0.437946		0	0	0	0.00124098	HMDB00187	L-Serine	Serine and derivatives	Amino acids, peptides, and analogues	Carboxylic acids and derivatives	Organic acids and derivatives	N[C@@H](CO)C(O)=O	0.298038	0.265246	animal-endogenous
HMDB0000187	serine	-0.369575	-0.496196	0.000112309	7.48925e-06	0	0	0	0.437946		0	0	0	0.00124098	HMDB00187	L-Serine	Serine and derivatives	Amino acids, peptides, and analogues	Carboxylic acids and derivatives	Organic acids and derivatives	N[C@@H](CO)C(O)=O	0.298038	0.265246	animal-endogenous
HMDB0000187	serine	-0.369575	-0.496196	0.000112309	7.48925e-06	0	0	0	0.437946		0	0	0	0.00124098	HMDB00187	L-Serine	Serine and derivatives	Amino acids, peptides, and analogues	Carboxylic acids and derivatives	Organic acids and derivatives	N[C@@H](CO)C(O)=O	0.298038	0.265246	animal-endogenous
HMDB0000187	serine	-0.369575	-0.496196	0.000112309	7.48925e-06	0	0	0	0.437946		0	0	0	0.00124098	HMDB00187	L-Serine	Serine and derivatives	Amino acids, peptides, and analogues	Carboxylic acids and derivatives	Organic acids and derivatives	N[C@@H](CO)C(O)=O	0.298038	0.265246	animal-endogenous
HMDB0000187	serine	-0.369575	-0.496196	0.000112309	7.48925e-06	0	0	0	0.437946		0	0	0	0.00124098	HMDB00589	L-Serine	Serine and derivatives	Amino acids, peptides, and analogues	Carboxylic acids and derivatives	Organic acids and derivatives	N[C@@H](CO)C(O)=O	0.298038	0.265246	animal-endogenous
HMDB0000187	serine	-0.369575	-0.496196	0.000112309	7.48925e-06	0	0	0	0.437946		0	0	0	0.00124098	HMDB00589	L-Serine	Serine and derivatives	Amino acids, peptides, and analogues	Carboxylic acids and derivatives	Organic acids and derivatives	N[C@@H](CO)C(O)=O	0.298038	0.265246	animal-endogenous
HMDB0000187	serine	-0.369575	-0.496196	0.000112309	7.48925e-06	0	0	0	0.437946		0	0	0	0.00124098	HMDB00589	L-Serine	Serine and derivatives	Amino acids, peptides, and analogues	Carboxylic acids and derivatives	Organic acids and derivatives	N[C@@H](CO)C(O)=O	0.298038	0.265246	animal-endogenous
HMDB0000187	serine	-0.369575	-0.496196	0.000112309	7.48925e-06	0	0	0	0.437946		0	0	0	0.00124098	HMDB00589	L-Serine	Serine and derivatives	Amino acids, peptides, and analogues	Carboxylic acids and derivatives	Organic acids and derivatives	N[C@@H](CO)C(O)=O	0.298038	0.265246	animal-endogenous
HMDB0000187	serine	-0.369575	-0.496196	0.000112309	7.48925e-06	0	0	0	0.437946		0	0	0	0.00124098	HMDB00589	L-Serine	Serine and derivatives	Amino acids, peptides, and analogues	Carboxylic acids and derivatives	Organic acids and derivatives	N[C@@H](CO)C(O)=O	0.298038	0.265246	animal-endogenous
HMDB0000187	serine	-0.369575	-0.496196	0.000112309	7.48925e-06	0	0	0	0.437946		0	0	0	0.00124098	HMDB00589	L-Serine	Serine and derivatives	Amino acids, peptides, and analogues	Carboxylic acids and derivatives	Organic acids and derivatives	N[C@@H](CO)C(O)=O	0.298038	0.265246	animal-endogenous
HMDB0000187	serine	-0.369575	-0.496196	0.000112309	7.48925e-06	0	0	0	0.437946		0	0	0	0.00124098	HMDB0062263	L-Serine	Serine and derivatives	Amino acids, peptides, and analogues	Carboxylic acids and derivatives	Organic acids and derivatives	N[C@@H](CO)C(O)=O	0.298038	0.265246	animal-endogenous
HMDB0000187	serine	-0.369575	-0.496196	0.000112309	7.48925e-06	0	0	0	0.437946		0	0	0	0.00124098	HMDB0062263	L-Serine	Serine and derivatives	Amino acids, peptides, and analogues	Carboxylic acids and derivatives	Organic acids and derivatives	N[C@@H](CO)C(O)=O	0.298038	0.265246	animal-endogenous
HMDB0000187	serine	-0.369575	-0.496196	0.000112309	7.48925e-06	0	0	0	0.437946		0	0	0	0.00124098	HMDB0062263	L-Serine	Serine and derivatives	Amino acids, peptides, and analogues	Carboxylic acids and derivatives	Organic acids and derivatives	N[C@@H](CO)C(O)=O	0.298038	0.265246	animal-endogenous
HMDB0000187	serine	-0.369575	-0.496196	0.000112309	7.48925e-06	0	0	0	0.437946		0	0	0	0.00124098	HMDB0062263	L-Serine	Serine and derivatives	Amino acids, peptides, and analogues	Carboxylic acids and derivatives	Organic acids and derivatives	N[C@@H](CO)C(O)=O	0.298038	0.265246	animal-endogenous
HMDB0000187	serine	-0.369575	-0.496196	0.000112309	7.48925e-06	0	0	0	0.437946		0	0	0	0.00124098	HMDB0062263	L-Serine	Serine and derivatives	Amino acids, peptides, and analogues	Carboxylic acids and derivatives	Organic acids and derivatives	N[C@@H](CO)C(O)=O	0.298038	0.265246	animal-endogenous
HMDB0000187	serine	-0.369575	-0.496196	0.000112309	7.48925e-06	0	0	0	0.437946		0	0	0	0.00124098	HMDB0062263	L-Serine	Serine and derivatives	Amino acids, peptides, and analogues	Carboxylic acids and derivatives	Organic acids and derivatives	N[C@@H](CO)C(O)=O	0.298038	0.265246	animal-endogenous
HMDB0000187	serine	-0.369575	-0.496196	0.000112309	7.48925e-06	0	0	0	0.437946		0	0	0	0.00124098	HMDB62263	L-Serine	Serine and derivatives	Amino acids, peptides, and analogues	Carboxylic acids and derivatives	Organic acids and derivatives	N[C@@H](CO)C(O)=O	0.298038	0.265246	animal-endogenous
HMDB0000187	serine	-0.369575	-0.496196	0.000112309	7.48925e-06	0	0	0	0.437946		0	0	0	0.00124098	HMDB62263	L-Serine	Serine and derivatives	Amino acids, peptides, and analogues	Carboxylic acids and derivatives	Organic acids and derivatives	N[C@@H](CO)C(O)=O	0.298038	0.265246	animal-endogenous
HMDB0000187	serine	-0.369575	-0.496196	0.000112309	7.48925e-06	0	0	0	0.437946		0	0	0	0.00124098	HMDB62263	L-Serine	Serine and derivatives	Amino acids, peptides, and analogues	Carboxylic acids and derivatives	Organic acids and derivatives	N[C@@H](CO)C(O)=O	0.298038	0.265246	animal-endogenous
HMDB0000187	serine	-0.369575	-0.496196	0.000112309	7.48925e-06	0	0	0	0.437946		0	0	0	0.00124098	HMDB62263	L-Serine	Serine and derivatives	Amino acids, peptides, and analogues	Carboxylic acids and derivatives	Organic acids and derivatives	N[C@@H](CO)C(O)=O	0.298038	0.265246	animal-endogenous
HMDB0000187	serine	-0.369575	-0.496196	0.000112309	7.48925e-06	0	0	0	0.437946		0	0	0	0.00124098	HMDB62263	L-Serine	Serine and derivatives	Amino acids, peptides, and analogues	Carboxylic acids and derivatives	Organic acids and derivatives	N[C@@H](CO)C(O)=O	0.298038	0.265246	animal-endogenous
HMDB0000187	serine	-0.369575	-0.496196	0.000112309	7.48925e-06	0	0	0	0.437946		0	0	0	0.00124098	HMDB62263	L-Serine	Serine and derivatives	Amino acids, peptides, and analogues	Carboxylic acids and derivatives	Organic acids and derivatives	N[C@@H](CO)C(O)=O	0.298038	0.265246	animal-endogenous
HMDB0000190	lactate	0.275398	0.303973	0.887268	0.594285	0	0	0	0.859986		0	0	0	0.00125086	HMDB0003328	L-Lactic acid	Alpha hydroxy acids and derivatives	Alpha hydroxy acids and derivatives	Hydroxy acids and derivatives	Organic acids and derivatives	C[C@H](O)C(O)=O	0.250378	0.232615	animal-endogenous-fungi-microbe
HMDB0000190	lactate	0.275398	0.303973	0.887268	0.594285	0	0	0	0.859986		0	0	0	0.00125086	HMDB0003328	L-Lactic acid	Alpha hydroxy acids and derivatives	Alpha hydroxy acids and derivatives	Hydroxy acids and derivatives	Organic acids and derivatives	C[C@H](O)C(O)=O	0.250378	0.232615	animal-endogenous-fungi-microbe
HMDB0000190	lactate	0.275398	0.303973	0.887268	0.594285	0	0	0	0.859986		0	0	0	0.00125086	HMDB0003328	L-Lactic acid	Alpha hydroxy acids and derivatives	Alpha hydroxy acids and derivatives	Hydroxy acids and derivatives	Organic acids and derivatives	C[C@H](O)C(O)=O	0.250378	0.232615	animal-endogenous-fungi-microbe
HMDB0000190	lactate	0.275398	0.303973	0.887268	0.594285	0	0	0	0.859986		0	0	0	0.00125086	HMDB0003328	L-Lactic acid	Alpha hydroxy acids and derivatives	Alpha hydroxy acids and derivatives	Hydroxy acids and derivatives	Organic acids and derivatives	C[C@H](O)C(O)=O	0.250378	0.232615	animal-endogenous-fungi-microbe
HMDB0000190	lactate	0.275398	0.303973	0.887268	0.594285	0	0	0	0.859986		0	0	0	0.00125086	HMDB0003328	L-Lactic acid	Alpha hydroxy acids and derivatives	Alpha hydroxy acids and derivatives	Hydroxy acids and derivatives	Organic acids and derivatives	C[C@H](O)C(O)=O	0.250378	0.232615	animal-endogenous-fungi-microbe
HMDB0000190	lactate	0.275398	0.303973	0.887268	0.594285	0	0	0	0.859986		0	0	0	0.00125086	HMDB0003328	L-Lactic acid	Alpha hydroxy acids and derivatives	Alpha hydroxy acids and derivatives	Hydroxy acids and derivatives	Organic acids and derivatives	C[C@H](O)C(O)=O	0.250378	0.232615	animal-endogenous-fungi-microbe
HMDB0000190	lactate	0.275398	0.303973	0.887268	0.594285	0	0	0	0.859986		0	0	0	0.00125086	HMDB0003328	L-Lactic acid	Alpha hydroxy acids and derivatives	Alpha hydroxy acids and derivatives	Hydroxy acids and derivatives	Organic acids and derivatives	C[C@H](O)C(O)=O	0.250378	0.232615	animal-endogenous-fungi-microbe
HMDB0000190	lactate	0.275398	0.303973	0.887268	0.594285	0	0	0	0.859986		0	0	0	0.00125086	HMDB0003328	L-Lactic acid	Alpha hydroxy acids and derivatives	Alpha hydroxy acids and derivatives	Hydroxy acids and derivatives	Organic acids and derivatives	C[C@H](O)C(O)=O	0.250378	0.232615	animal-endogenous-fungi-microbe
HMDB0000190	lactate	0.275398	0.303973	0.887268	0.594285	0	0	0	0.859986		0	0	0	0.00125086	HMDB0003328	L-Lactic acid	Alpha hydroxy acids and derivatives	Alpha hydroxy acids and derivatives	Hydroxy acids and derivatives	Organic acids and derivatives	C[C@H](O)C(O)=O	0.250378	0.232615	animal-endogenous-fungi-microbe
HMDB0000190	lactate	0.275398	0.303973	0.887268	0.594285	0	0	0	0.859986		0	0	0	0.00125086	HMDB0003328	L-Lactic acid	Alpha hydroxy acids and derivatives	Alpha hydroxy acids and derivatives	Hydroxy acids and derivatives	Organic acids and derivatives	C[C@H](O)C(O)=O	0.250378	0.232615	animal-endogenous-fungi-microbe
HMDB0000190	lactate	0.275398	0.303973	0.887268	0.594285	0	0	0	0.859986		0	0	0	0.00125086	HMDB00190	L-Lactic acid	Alpha hydroxy acids and derivatives	Alpha hydroxy acids and derivatives	Hydroxy acids and derivatives	Organic acids and derivatives	C[C@H](O)C(O)=O	0.250378	0.232615	animal-endogenous-fungi-microbe
HMDB0000190	lactate	0.275398	0.303973	0.887268	0.594285	0	0	0	0.859986		0	0	0	0.00125086	HMDB00190	L-Lactic acid	Alpha hydroxy acids and derivatives	Alpha hydroxy acids and derivatives	Hydroxy acids and derivatives	Organic acids and derivatives	C[C@H](O)C(O)=O	0.250378	0.232615	animal-endogenous-fungi-microbe
HMDB0000190	lactate	0.275398	0.303973	0.887268	0.594285	0	0	0	0.859986		0	0	0	0.00125086	HMDB00190	L-Lactic acid	Alpha hydroxy acids and derivatives	Alpha hydroxy acids and derivatives	Hydroxy acids and derivatives	Organic acids and derivatives	C[C@H](O)C(O)=O	0.250378	0.232615	animal-endogenous-fungi-microbe
HMDB0000190	lactate	0.275398	0.303973	0.887268	0.594285	0	0	0	0.859986		0	0	0	0.00125086	HMDB00190	L-Lactic acid	Alpha hydroxy acids and derivatives	Alpha hydroxy acids and derivatives	Hydroxy acids and derivatives	Organic acids and derivatives	C[C@H](O)C(O)=O	0.250378	0.232615	animal-endogenous-fungi-microbe
HMDB0000190	lactate	0.275398	0.303973	0.887268	0.594285	0	0	0	0.859986		0	0	0	0.00125086	HMDB00190	L-Lactic acid	Alpha hydroxy acids and derivatives	Alpha hydroxy acids and derivatives	Hydroxy acids and derivatives	Organic acids and derivatives	C[C@H](O)C(O)=O	0.250378	0.232615	animal-endogenous-fungi-microbe
HMDB0000190	lactate	0.275398	0.303973	0.887268	0.594285	0	0	0	0.859986		0	0	0	0.00125086	HMDB00190	L-Lactic acid	Alpha hydroxy acids and derivatives	Alpha hydroxy acids and derivatives	Hydroxy acids and derivatives	Organic acids and derivatives	C[C@H](O)C(O)=O	0.250378	0.232615	animal-endogenous-fungi-microbe
HMDB0000190	lactate	0.275398	0.303973	0.887268	0.594285	0	0	0	0.859986		0	0	0	0.00125086	HMDB00190	L-Lactic acid	Alpha hydroxy acids and derivatives	Alpha hydroxy acids and derivatives	Hydroxy acids and derivatives	Organic acids and derivatives	C[C@H](O)C(O)=O	0.250378	0.232615	animal-endogenous-fungi-microbe
HMDB0000190	lactate	0.275398	0.303973	0.887268	0.594285	0	0	0	0.859986		0	0	0	0.00125086	HMDB00190	L-Lactic acid	Alpha hydroxy acids and derivatives	Alpha hydroxy acids and derivatives	Hydroxy acids and derivatives	Organic acids and derivatives	C[C@H](O)C(O)=O	0.250378	0.232615	animal-endogenous-fungi-microbe
HMDB0000190	lactate	0.275398	0.303973	0.887268	0.594285	0	0	0	0.859986		0	0	0	0.00125086	HMDB00190	L-Lactic acid	Alpha hydroxy acids and derivatives	Alpha hydroxy acids and derivatives	Hydroxy acids and derivatives	Organic acids and derivatives	C[C@H](O)C(O)=O	0.250378	0.232615	animal-endogenous-fungi-microbe
HMDB0000190	lactate	0.275398	0.303973	0.887268	0.594285	0	0	0	0.859986		0	0	0	0.00125086	HMDB00190	L-Lactic acid	Alpha hydroxy acids and derivatives	Alpha hydroxy acids and derivatives	Hydroxy acids and derivatives	Organic acids and derivatives	C[C@H](O)C(O)=O	0.250378	0.232615	animal-endogenous-fungi-microbe
HMDB0000190	lactate	0.275398	0.303973	0.887268	0.594285	0	0	0	0.859986		0	0	0	0.00125086	HMDB0062492	L-Lactic acid	Alpha hydroxy acids and derivatives	Alpha hydroxy acids and derivatives	Hydroxy acids and derivatives	Organic acids and derivatives	C[C@H](O)C(O)=O	0.250378	0.232615	animal-endogenous-fungi-microbe
HMDB0000190	lactate	0.275398	0.303973	0.887268	0.594285	0	0	0	0.859986		0	0	0	0.00125086	HMDB0062492	L-Lactic acid	Alpha hydroxy acids and derivatives	Alpha hydroxy acids and derivatives	Hydroxy acids and derivatives	Organic acids and derivatives	C[C@H](O)C(O)=O	0.250378	0.232615	animal-endogenous-fungi-microbe
HMDB0000190	lactate	0.275398	0.303973	0.887268	0.594285	0	0	0	0.859986		0	0	0	0.00125086	HMDB0062492	L-Lactic acid	Alpha hydroxy acids and derivatives	Alpha hydroxy acids and derivatives	Hydroxy acids and derivatives	Organic acids and derivatives	C[C@H](O)C(O)=O	0.250378	0.232615	animal-endogenous-fungi-microbe
HMDB0000190	lactate	0.275398	0.303973	0.887268	0.594285	0	0	0	0.859986		0	0	0	0.00125086	HMDB0062492	L-Lactic acid	Alpha hydroxy acids and derivatives	Alpha hydroxy acids and derivatives	Hydroxy acids and derivatives	Organic acids and derivatives	C[C@H](O)C(O)=O	0.250378	0.232615	animal-endogenous-fungi-microbe
HMDB0000190	lactate	0.275398	0.303973	0.887268	0.594285	0	0	0	0.859986		0	0	0	0.00125086	HMDB0062492	L-Lactic acid	Alpha hydroxy acids and derivatives	Alpha hydroxy acids and derivatives	Hydroxy acids and derivatives	Organic acids and derivatives	C[C@H](O)C(O)=O	0.250378	0.232615	animal-endogenous-fungi-microbe
HMDB0000190	lactate	0.275398	0.303973	0.887268	0.594285	0	0	0	0.859986		0	0	0	0.00125086	HMDB0062492	L-Lactic acid	Alpha hydroxy acids and derivatives	Alpha hydroxy acids and derivatives	Hydroxy acids and derivatives	Organic acids and derivatives	C[C@H](O)C(O)=O	0.250378	0.232615	animal-endogenous-fungi-microbe
HMDB0000190	lactate	0.275398	0.303973	0.887268	0.594285	0	0	0	0.859986		0	0	0	0.00125086	HMDB0062492	L-Lactic acid	Alpha hydroxy acids and derivatives	Alpha hydroxy acids and derivatives	Hydroxy acids and derivatives	Organic acids and derivatives	C[C@H](O)C(O)=O	0.250378	0.232615	animal-endogenous-fungi-microbe
HMDB0000190	lactate	0.275398	0.303973	0.887268	0.594285	0	0	0	0.859986		0	0	0	0.00125086	HMDB0062492	L-Lactic acid	Alpha hydroxy acids and derivatives	Alpha hydroxy acids and derivatives	Hydroxy acids and derivatives	Organic acids and derivatives	C[C@H](O)C(O)=O	0.250378	0.232615	animal-endogenous-fungi-microbe
HMDB0000190	lactate	0.275398	0.303973	0.887268	0.594285	0	0	0	0.859986		0	0	0	0.00125086	HMDB0062492	L-Lactic acid	Alpha hydroxy acids and derivatives	Alpha hydroxy acids and derivatives	Hydroxy acids and derivatives	Organic acids and derivatives	C[C@H](O)C(O)=O	0.250378	0.232615	animal-endogenous-fungi-microbe
HMDB0000190	lactate	0.275398	0.303973	0.887268	0.594285	0	0	0	0.859986		0	0	0	0.00125086	HMDB0062492	L-Lactic acid	Alpha hydroxy acids and derivatives	Alpha hydroxy acids and derivatives	Hydroxy acids and derivatives	Organic acids and derivatives	C[C@H](O)C(O)=O	0.250378	0.232615	animal-endogenous-fungi-microbe
HMDB0000190	lactate	0.275398	0.303973	0.887268	0.594285	0	0	0	0.859986		0	0	0	0.00125086	HMDB03328	L-Lactic acid	Alpha hydroxy acids and derivatives	Alpha hydroxy acids and derivatives	Hydroxy acids and derivatives	Organic acids and derivatives	C[C@H](O)C(O)=O	0.250378	0.232615	animal-endogenous-fungi-microbe
HMDB0000190	lactate	0.275398	0.303973	0.887268	0.594285	0	0	0	0.859986		0	0	0	0.00125086	HMDB03328	L-Lactic acid	Alpha hydroxy acids and derivatives	Alpha hydroxy acids and derivatives	Hydroxy acids and derivatives	Organic acids and derivatives	C[C@H](O)C(O)=O	0.250378	0.232615	animal-endogenous-fungi-microbe
HMDB0000190	lactate	0.275398	0.303973	0.887268	0.594285	0	0	0	0.859986		0	0	0	0.00125086	HMDB03328	L-Lactic acid	Alpha hydroxy acids and derivatives	Alpha hydroxy acids and derivatives	Hydroxy acids and derivatives	Organic acids and derivatives	C[C@H](O)C(O)=O	0.250378	0.232615	animal-endogenous-fungi-microbe
HMDB0000190	lactate	0.275398	0.303973	0.887268	0.594285	0	0	0	0.859986		0	0	0	0.00125086	HMDB03328	L-Lactic acid	Alpha hydroxy acids and derivatives	Alpha hydroxy acids and derivatives	Hydroxy acids and derivatives	Organic acids and derivatives	C[C@H](O)C(O)=O	0.250378	0.232615	animal-endogenous-fungi-microbe
HMDB0000190	lactate	0.275398	0.303973	0.887268	0.594285	0	0	0	0.859986		0	0	0	0.00125086	HMDB03328	L-Lactic acid	Alpha hydroxy acids and derivatives	Alpha hydroxy acids and derivatives	Hydroxy acids and derivatives	Organic acids and derivatives	C[C@H](O)C(O)=O	0.250378	0.232615	animal-endogenous-fungi-microbe
HMDB0000190	lactate	0.275398	0.303973	0.887268	0.594285	0	0	0	0.859986		0	0	0	0.00125086	HMDB03328	L-Lactic acid	Alpha hydroxy acids and derivatives	Alpha hydroxy acids and derivatives	Hydroxy acids and derivatives	Organic acids and derivatives	C[C@H](O)C(O)=O	0.250378	0.232615	animal-endogenous-fungi-microbe
HMDB0000190	lactate	0.275398	0.303973	0.887268	0.594285	0	0	0	0.859986		0	0	0	0.00125086	HMDB03328	L-Lactic acid	Alpha hydroxy acids and derivatives	Alpha hydroxy acids and derivatives	Hydroxy acids and derivatives	Organic acids and derivatives	C[C@H](O)C(O)=O	0.250378	0.232615	animal-endogenous-fungi-microbe
HMDB0000190	lactate	0.275398	0.303973	0.887268	0.594285	0	0	0	0.859986		0	0	0	0.00125086	HMDB03328	L-Lactic acid	Alpha hydroxy acids and derivatives	Alpha hydroxy acids and derivatives	Hydroxy acids and derivatives	Organic acids and derivatives	C[C@H](O)C(O)=O	0.250378	0.232615	animal-endogenous-fungi-microbe
HMDB0000190	lactate	0.275398	0.303973	0.887268	0.594285	0	0	0	0.859986		0	0	0	0.00125086	HMDB03328	L-Lactic acid	Alpha hydroxy acids and derivatives	Alpha hydroxy acids and derivatives	Hydroxy acids and derivatives	Organic acids and derivatives	C[C@H](O)C(O)=O	0.250378	0.232615	animal-endogenous-fungi-microbe
HMDB0000190	lactate	0.275398	0.303973	0.887268	0.594285	0	0	0	0.859986		0	0	0	0.00125086	HMDB03328	L-Lactic acid	Alpha hydroxy acids and derivatives	Alpha hydroxy acids and derivatives	Hydroxy acids and derivatives	Organic acids and derivatives	C[C@H](O)C(O)=O	0.250378	0.232615	animal-endogenous-fungi-microbe
HMDB0000190	lactate	0.275398	0.303973	0.887268	0.594285	0	0	0	0.859986		0	0	0	0.00125086	HMDB62492	L-Lactic acid	Alpha hydroxy acids and derivatives	Alpha hydroxy acids and derivatives	Hydroxy acids and derivatives	Organic acids and derivatives	C[C@H](O)C(O)=O	0.250378	0.232615	animal-endogenous-fungi-microbe
HMDB0000190	lactate	0.275398	0.303973	0.887268	0.594285	0	0	0	0.859986		0	0	0	0.00125086	HMDB62492	L-Lactic acid	Alpha hydroxy acids and derivatives	Alpha hydroxy acids and derivatives	Hydroxy acids and derivatives	Organic acids and derivatives	C[C@H](O)C(O)=O	0.250378	0.232615	animal-endogenous-fungi-microbe
HMDB0000190	lactate	0.275398	0.303973	0.887268	0.594285	0	0	0	0.859986		0	0	0	0.00125086	HMDB62492	L-Lactic acid	Alpha hydroxy acids and derivatives	Alpha hydroxy acids and derivatives	Hydroxy acids and derivatives	Organic acids and derivatives	C[C@H](O)C(O)=O	0.250378	0.232615	animal-endogenous-fungi-microbe
HMDB0000190	lactate	0.275398	0.303973	0.887268	0.594285	0	0	0	0.859986		0	0	0	0.00125086	HMDB62492	L-Lactic acid	Alpha hydroxy acids and derivatives	Alpha hydroxy acids and derivatives	Hydroxy acids and derivatives	Organic acids and derivatives	C[C@H](O)C(O)=O	0.250378	0.232615	animal-endogenous-fungi-microbe
HMDB0000190	lactate	0.275398	0.303973	0.887268	0.594285	0	0	0	0.859986		0	0	0	0.00125086	HMDB62492	L-Lactic acid	Alpha hydroxy acids and derivatives	Alpha hydroxy acids and derivatives	Hydroxy acids and derivatives	Organic acids and derivatives	C[C@H](O)C(O)=O	0.250378	0.232615	animal-endogenous-fungi-microbe
HMDB0000190	lactate	0.275398	0.303973	0.887268	0.594285	0	0	0	0.859986		0	0	0	0.00125086	HMDB62492	L-Lactic acid	Alpha hydroxy acids and derivatives	Alpha hydroxy acids and derivatives	Hydroxy acids and derivatives	Organic acids and derivatives	C[C@H](O)C(O)=O	0.250378	0.232615	animal-endogenous-fungi-microbe
HMDB0000190	lactate	0.275398	0.303973	0.887268	0.594285	0	0	0	0.859986		0	0	0	0.00125086	HMDB62492	L-Lactic acid	Alpha hydroxy acids and derivatives	Alpha hydroxy acids and derivatives	Hydroxy acids and derivatives	Organic acids and derivatives	C[C@H](O)C(O)=O	0.250378	0.232615	animal-endogenous-fungi-microbe
HMDB0000190	lactate	0.275398	0.303973	0.887268	0.594285	0	0	0	0.859986		0	0	0	0.00125086	HMDB62492	L-Lactic acid	Alpha hydroxy acids and derivatives	Alpha hydroxy acids and derivatives	Hydroxy acids and derivatives	Organic acids and derivatives	C[C@H](O)C(O)=O	0.250378	0.232615	animal-endogenous-fungi-microbe
HMDB0000190	lactate	0.275398	0.303973	0.887268	0.594285	0	0	0	0.859986		0	0	0	0.00125086	HMDB62492	L-Lactic acid	Alpha hydroxy acids and derivatives	Alpha hydroxy acids and derivatives	Hydroxy acids and derivatives	Organic acids and derivatives	C[C@H](O)C(O)=O	0.250378	0.232615	animal-endogenous-fungi-microbe
HMDB0000190	lactate	0.275398	0.303973	0.887268	0.594285	0	0	0	0.859986		0	0	0	0.00125086	HMDB62492	L-Lactic acid	Alpha hydroxy acids and derivatives	Alpha hydroxy acids and derivatives	Hydroxy acids and derivatives	Organic acids and derivatives	C[C@H](O)C(O)=O	0.250378	0.232615	animal-endogenous-fungi-microbe
HMDB0000191	aspartate	-0.441638	-0.202021	0.000449289	0.148018	0	0.0212606	0	0.269612	0.0010644	0	0	0	0.00136652	HMDB00191	L-Aspartic acid	Aspartic acid and derivatives	Amino acids, peptides, and analogues	Carboxylic acids and derivatives	Organic acids and derivatives	N[C@@H](CC(O)=O)C(O)=O	0.29597	0.225053	animal-endogenous
HMDB0000191	aspartate	-0.441638	-0.202021	0.000449289	0.148018	0	0.0212606	0	0.269612	0.0010644	0	0	0	0.00136652	HMDB00191	L-Aspartic acid	Aspartic acid and derivatives	Amino acids, peptides, and analogues	Carboxylic acids and derivatives	Organic acids and derivatives	N[C@@H](CC(O)=O)C(O)=O	0.29597	0.225053	animal-endogenous
HMDB0000191	aspartate	-0.441638	-0.202021	0.000449289	0.148018	0	0.0212606	0	0.269612	0.0010644	0	0	0	0.00136652	HMDB00191	L-Aspartic acid	Aspartic acid and derivatives	Amino acids, peptides, and analogues	Carboxylic acids and derivatives	Organic acids and derivatives	N[C@@H](CC(O)=O)C(O)=O	0.29597	0.225053	animal-endogenous
HMDB0000191	aspartate	-0.441638	-0.202021	0.000449289	0.148018	0	0.0212606	0	0.269612	0.0010644	0	0	0	0.00136652	HMDB00191	L-Aspartic acid	Aspartic acid and derivatives	Amino acids, peptides, and analogues	Carboxylic acids and derivatives	Organic acids and derivatives	N[C@@H](CC(O)=O)C(O)=O	0.29597	0.225053	animal-endogenous
HMDB0000191	aspartate	-0.441638	-0.202021	0.000449289	0.148018	0	0.0212606	0	0.269612	0.0010644	0	0	0	0.00136652	HMDB00191	L-Aspartic acid	Aspartic acid and derivatives	Amino acids, peptides, and analogues	Carboxylic acids and derivatives	Organic acids and derivatives	N[C@@H](CC(O)=O)C(O)=O	0.29597	0.225053	animal-endogenous
HMDB0000191	aspartate	-0.441638	-0.202021	0.000449289	0.148018	0	0.0212606	0	0.269612	0.0010644	0	0	0	0.00136652	HMDB00191	L-Aspartic acid	Aspartic acid and derivatives	Amino acids, peptides, and analogues	Carboxylic acids and derivatives	Organic acids and derivatives	N[C@@H](CC(O)=O)C(O)=O	0.29597	0.225053	animal-endogenous
HMDB0000192	cystine	0.184141	0.132823	0.0228908	0.500325	0	0	0	0.361341		0	0	0		HMDB00192	L-Cystine	L-cysteine-S-conjugates	Amino acids, peptides, and analogues	Carboxylic acids and derivatives	Organic acids and derivatives	N[C@@H](CSSC[C@H](N)C(O)=O)C(O)=O	0.198653	0.133918	animal-endogenous
HMDB0000192	cystine	0.184141	0.132823	0.0228908	0.500325	0	0	0	0.361341		0	0	0		HMDB00192	L-Cystine	L-cysteine-S-conjugates	Amino acids, peptides, and analogues	Carboxylic acids and derivatives	Organic acids and derivatives	N[C@@H](CSSC[C@H](N)C(O)=O)C(O)=O	0.198653	0.133918	animal-endogenous
HMDB0000192	cystine	0.184141	0.132823	0.0228908	0.500325	0	0	0	0.361341		0	0	0		HMDB00192	L-Cystine	L-cysteine-S-conjugates	Amino acids, peptides, and analogues	Carboxylic acids and derivatives	Organic acids and derivatives	N[C@@H](CSSC[C@H](N)C(O)=O)C(O)=O	0.198653	0.133918	animal-endogenous
HMDB0000192	cystine	0.184141	0.132823	0.0228908	0.500325	0	0	0	0.361341		0	0	0		HMDB00192	L-Cystine	L-cysteine-S-conjugates	Amino acids, peptides, and analogues	Carboxylic acids and derivatives	Organic acids and derivatives	N[C@@H](CSSC[C@H](N)C(O)=O)C(O)=O	0.198653	0.133918	animal-endogenous
HMDB0000192	cystine	0.184141	0.132823	0.0228908	0.500325	0	0	0	0.361341		0	0	0		HMDB00192	L-Cystine	L-cysteine-S-conjugates	Amino acids, peptides, and analogues	Carboxylic acids and derivatives	Organic acids and derivatives	N[C@@H](CSSC[C@H](N)C(O)=O)C(O)=O	0.198653	0.133918	animal-endogenous
HMDB0000192	cystine	0.184141	0.132823	0.0228908	0.500325	0	0	0	0.361341		0	0	0		HMDB00192	L-Cystine	L-cysteine-S-conjugates	Amino acids, peptides, and analogues	Carboxylic acids and derivatives	Organic acids and derivatives	N[C@@H](CSSC[C@H](N)C(O)=O)C(O)=O	0.198653	0.133918	animal-endogenous
HMDB0000194	anserine	0.266015	0.475192	3.75472e-05	0.000101601	0	0	0	0.281258		0	0	0	0.00150304	HMDB00194	Anserine	Hybrid peptides	Hybrid peptides	Peptidomimetics	Organic acids and derivatives	CN1C=NC=C1C[C@H](NC(=O)CCN)C(O)=O	0.299844	0.240837	endogenous
HMDB0000194	anserine	0.266015	0.475192	3.75472e-05	0.000101601	0	0	0	0.281258		0	0	0	0.00150304	HMDB00194	Anserine	Hybrid peptides	Hybrid peptides	Peptidomimetics	Organic acids and derivatives	CN1C=NC=C1C[C@H](NC(=O)CCN)C(O)=O	0.299844	0.240837	endogenous
HMDB0000195	inosine	-0.021727	-0.0484527	0.4167	0.508011	0	0	0	0.624564		0	0	0	0.00132814	HMDB00195	Inosine	Purine nucleosides		Purine nucleosides	Nucleosides, nucleotides, and analogues	OC[C@H]1O[C@H]([C@H](O)[C@@H]1O)N1C=NC2=C(O)N=CN=C12	0.235138	0.211661	animal-endogenous
HMDB0000195	inosine	-0.021727	-0.0484527	0.4167	0.508011	0	0	0	0.624564		0	0	0	0.00132814	HMDB00195	Inosine	Purine nucleosides		Purine nucleosides	Nucleosides, nucleotides, and analogues	OC[C@H]1O[C@H]([C@H](O)[C@@H]1O)N1C=NC2=C(O)N=CN=C12	0.235138	0.211661	animal-endogenous
HMDB0000195	inosine	-0.021727	-0.0484527	0.4167	0.508011	0	0	0	0.624564		0	0	0	0.00132814	HMDB00195	Inosine	Purine nucleosides		Purine nucleosides	Nucleosides, nucleotides, and analogues	OC[C@H]1O[C@H]([C@H](O)[C@@H]1O)N1C=NC2=C(O)N=CN=C12	0.235138	0.211661	animal-endogenous
HMDB0000195	inosine	-0.021727	-0.0484527	0.4167	0.508011	0	0	0	0.624564		0	0	0	0.00132814	HMDB00195	Inosine	Purine nucleosides		Purine nucleosides	Nucleosides, nucleotides, and analogues	OC[C@H]1O[C@H]([C@H](O)[C@@H]1O)N1C=NC2=C(O)N=CN=C12	0.235138	0.211661	animal-endogenous
HMDB0000195	inosine	-0.021727	-0.0484527	0.4167	0.508011	0	0	0	0.624564		0	0	0	0.00132814	HMDB00195	Inosine	Purine nucleosides		Purine nucleosides	Nucleosides, nucleotides, and analogues	OC[C@H]1O[C@H]([C@H](O)[C@@H]1O)N1C=NC2=C(O)N=CN=C12	0.235138	0.211661	animal-endogenous
HMDB0000195	inosine	-0.021727	-0.0484527	0.4167	0.508011	0	0	0	0.624564		0	0	0	0.00132814	HMDB00195	Inosine	Purine nucleosides		Purine nucleosides	Nucleosides, nucleotides, and analogues	OC[C@H]1O[C@H]([C@H](O)[C@@H]1O)N1C=NC2=C(O)N=CN=C12	0.235138	0.211661	animal-endogenous
HMDB0000197	indoleacetate	0.0108252	-0.0776044	0.000242296	0.000179615	0	0.00967473	0	0.957057	0.00506988	0	0	0	0.00127823	HMDB00197	Indoleacetic acid	Indole-3-acetic acid derivatives	Indolyl carboxylic acids and derivatives	Indoles and derivatives	Organoheterocyclic compounds	OC(=O)CC1=CNC2=C1C=CC=C2	0.421317	0.377159	animal-endogenous-microbe
HMDB0000197	indoleacetate	0.0108252	-0.0776044	0.000242296	0.000179615	0	0.00967473	0	0.957057	0.00506988	0	0	0	0.00127823	HMDB00197	Indoleacetic acid	Indole-3-acetic acid derivatives	Indolyl carboxylic acids and derivatives	Indoles and derivatives	Organoheterocyclic compounds	OC(=O)CC1=CNC2=C1C=CC=C2	0.421317	0.377159	animal-endogenous-microbe
HMDB0000197	indoleacetate	0.0108252	-0.0776044	0.000242296	0.000179615	0	0.00967473	0	0.957057	0.00506988	0	0	0	0.00127823	HMDB00197	Indoleacetic acid	Indole-3-acetic acid derivatives	Indolyl carboxylic acids and derivatives	Indoles and derivatives	Organoheterocyclic compounds	OC(=O)CC1=CNC2=C1C=CC=C2	0.421317	0.377159	animal-endogenous-microbe
HMDB0000197	indoleacetate	0.0108252	-0.0776044	0.000242296	0.000179615	0	0.00967473	0	0.957057	0.00506988	0	0	0	0.00127823	HMDB00197	Indoleacetic acid	Indole-3-acetic acid derivatives	Indolyl carboxylic acids and derivatives	Indoles and derivatives	Organoheterocyclic compounds	OC(=O)CC1=CNC2=C1C=CC=C2	0.421317	0.377159	animal-endogenous-microbe
HMDB0000197	indoleacetate	0.0108252	-0.0776044	0.000242296	0.000179615	0	0.00967473	0	0.957057	0.00506988	0	0	0	0.00127823	HMDB00197	Indoleacetic acid	Indole-3-acetic acid derivatives	Indolyl carboxylic acids and derivatives	Indoles and derivatives	Organoheterocyclic compounds	OC(=O)CC1=CNC2=C1C=CC=C2	0.421317	0.377159	animal-endogenous-microbe
HMDB0000197	indoleacetate	0.0108252	-0.0776044	0.000242296	0.000179615	0	0.00967473	0	0.957057	0.00506988	0	0	0	0.00127823	HMDB00197	Indoleacetic acid	Indole-3-acetic acid derivatives	Indolyl carboxylic acids and derivatives	Indoles and derivatives	Organoheterocyclic compounds	OC(=O)CC1=CNC2=C1C=CC=C2	0.421317	0.377159	animal-endogenous-microbe
HMDB0000197	indoleacetate	0.0108252	-0.0776044	0.000242296	0.000179615	0	0.00967473	0	0.957057	0.00506988	0	0	0	0.00127823	HMDB00197	Indoleacetic acid	Indole-3-acetic acid derivatives	Indolyl carboxylic acids and derivatives	Indoles and derivatives	Organoheterocyclic compounds	OC(=O)CC1=CNC2=C1C=CC=C2	0.421317	0.377159	animal-endogenous-microbe
HMDB0000197	indoleacetate	0.0108252	-0.0776044	0.000242296	0.000179615	0	0.00967473	0	0.957057	0.00506988	0	0	0	0.00127823	HMDB00197	Indoleacetic acid	Indole-3-acetic acid derivatives	Indolyl carboxylic acids and derivatives	Indoles and derivatives	Organoheterocyclic compounds	OC(=O)CC1=CNC2=C1C=CC=C2	0.421317	0.377159	animal-endogenous-microbe
HMDB0000201	C2 carnitine	0.0765491	-0.0383459	1.43128e-08	2.07775e-14	0.0107815	0.169738	0.0077473	0.932458	0.00335144	0	0	0	0.00164027	HMDB0000456	L-Acetylcarnitine	Acyl carnitines	Fatty acid esters	Fatty Acyls	Lipids and lipid-like molecules	CC(=O)O[C@H](CC([O-])=O)C[N+](C)(C)C	0.478001	0.493978	animal-endogenous
HMDB0000201	C2 carnitine	0.0765491	-0.0383459	1.43128e-08	2.07775e-14	0.0107815	0.169738	0.0077473	0.932458	0.00335144	0	0	0	0.00164027	HMDB0000456	L-Acetylcarnitine	Acyl carnitines	Fatty acid esters	Fatty Acyls	Lipids and lipid-like molecules	CC(=O)O[C@H](CC([O-])=O)C[N+](C)(C)C	0.478001	0.493978	animal-endogenous
HMDB0000201	C2 carnitine	0.0765491	-0.0383459	1.43128e-08	2.07775e-14	0.0107815	0.169738	0.0077473	0.932458	0.00335144	0	0	0	0.00164027	HMDB0000456	L-Acetylcarnitine	Acyl carnitines	Fatty acid esters	Fatty Acyls	Lipids and lipid-like molecules	CC(=O)O[C@H](CC([O-])=O)C[N+](C)(C)C	0.478001	0.493978	animal-endogenous
HMDB0000201	C2 carnitine	0.0765491	-0.0383459	1.43128e-08	2.07775e-14	0.0107815	0.169738	0.0077473	0.932458	0.00335144	0	0	0	0.00164027	HMDB0000456	L-Acetylcarnitine	Acyl carnitines	Fatty acid esters	Fatty Acyls	Lipids and lipid-like molecules	CC(=O)O[C@H](CC([O-])=O)C[N+](C)(C)C	0.478001	0.493978	animal-endogenous
HMDB0000201	C2 carnitine	0.0765491	-0.0383459	1.43128e-08	2.07775e-14	0.0107815	0.169738	0.0077473	0.932458	0.00335144	0	0	0	0.00164027	HMDB0000515	L-Acetylcarnitine	Acyl carnitines	Fatty acid esters	Fatty Acyls	Lipids and lipid-like molecules	CC(=O)O[C@H](CC([O-])=O)C[N+](C)(C)C	0.478001	0.493978	animal-endogenous
HMDB0000201	C2 carnitine	0.0765491	-0.0383459	1.43128e-08	2.07775e-14	0.0107815	0.169738	0.0077473	0.932458	0.00335144	0	0	0	0.00164027	HMDB0000515	L-Acetylcarnitine	Acyl carnitines	Fatty acid esters	Fatty Acyls	Lipids and lipid-like molecules	CC(=O)O[C@H](CC([O-])=O)C[N+](C)(C)C	0.478001	0.493978	animal-endogenous
HMDB0000201	C2 carnitine	0.0765491	-0.0383459	1.43128e-08	2.07775e-14	0.0107815	0.169738	0.0077473	0.932458	0.00335144	0	0	0	0.00164027	HMDB0000515	L-Acetylcarnitine	Acyl carnitines	Fatty acid esters	Fatty Acyls	Lipids and lipid-like molecules	CC(=O)O[C@H](CC([O-])=O)C[N+](C)(C)C	0.478001	0.493978	animal-endogenous
HMDB0000201	C2 carnitine	0.0765491	-0.0383459	1.43128e-08	2.07775e-14	0.0107815	0.169738	0.0077473	0.932458	0.00335144	0	0	0	0.00164027	HMDB0000515	L-Acetylcarnitine	Acyl carnitines	Fatty acid esters	Fatty Acyls	Lipids and lipid-like molecules	CC(=O)O[C@H](CC([O-])=O)C[N+](C)(C)C	0.478001	0.493978	animal-endogenous
HMDB0000201	C2 carnitine	0.0765491	-0.0383459	1.43128e-08	2.07775e-14	0.0107815	0.169738	0.0077473	0.932458	0.00335144	0	0	0	0.00164027	HMDB00201	L-Acetylcarnitine	Acyl carnitines	Fatty acid esters	Fatty Acyls	Lipids and lipid-like molecules	CC(=O)O[C@H](CC([O-])=O)C[N+](C)(C)C	0.478001	0.493978	animal-endogenous
HMDB0000201	C2 carnitine	0.0765491	-0.0383459	1.43128e-08	2.07775e-14	0.0107815	0.169738	0.0077473	0.932458	0.00335144	0	0	0	0.00164027	HMDB00201	L-Acetylcarnitine	Acyl carnitines	Fatty acid esters	Fatty Acyls	Lipids and lipid-like molecules	CC(=O)O[C@H](CC([O-])=O)C[N+](C)(C)C	0.478001	0.493978	animal-endogenous
HMDB0000201	C2 carnitine	0.0765491	-0.0383459	1.43128e-08	2.07775e-14	0.0107815	0.169738	0.0077473	0.932458	0.00335144	0	0	0	0.00164027	HMDB00201	L-Acetylcarnitine	Acyl carnitines	Fatty acid esters	Fatty Acyls	Lipids and lipid-like molecules	CC(=O)O[C@H](CC([O-])=O)C[N+](C)(C)C	0.478001	0.493978	animal-endogenous
HMDB0000201	C2 carnitine	0.0765491	-0.0383459	1.43128e-08	2.07775e-14	0.0107815	0.169738	0.0077473	0.932458	0.00335144	0	0	0	0.00164027	HMDB00201	L-Acetylcarnitine	Acyl carnitines	Fatty acid esters	Fatty Acyls	Lipids and lipid-like molecules	CC(=O)O[C@H](CC([O-])=O)C[N+](C)(C)C	0.478001	0.493978	animal-endogenous
HMDB0000201	C2 carnitine	0.0765491	-0.0383459	1.43128e-08	2.07775e-14	0.0107815	0.169738	0.0077473	0.932458	0.00335144	0	0	0	0.00164027	HMDB00456	L-Acetylcarnitine	Acyl carnitines	Fatty acid esters	Fatty Acyls	Lipids and lipid-like molecules	CC(=O)O[C@H](CC([O-])=O)C[N+](C)(C)C	0.478001	0.493978	animal-endogenous
HMDB0000201	C2 carnitine	0.0765491	-0.0383459	1.43128e-08	2.07775e-14	0.0107815	0.169738	0.0077473	0.932458	0.00335144	0	0	0	0.00164027	HMDB00456	L-Acetylcarnitine	Acyl carnitines	Fatty acid esters	Fatty Acyls	Lipids and lipid-like molecules	CC(=O)O[C@H](CC([O-])=O)C[N+](C)(C)C	0.478001	0.493978	animal-endogenous
HMDB0000201	C2 carnitine	0.0765491	-0.0383459	1.43128e-08	2.07775e-14	0.0107815	0.169738	0.0077473	0.932458	0.00335144	0	0	0	0.00164027	HMDB00456	L-Acetylcarnitine	Acyl carnitines	Fatty acid esters	Fatty Acyls	Lipids and lipid-like molecules	CC(=O)O[C@H](CC([O-])=O)C[N+](C)(C)C	0.478001	0.493978	animal-endogenous
HMDB0000201	C2 carnitine	0.0765491	-0.0383459	1.43128e-08	2.07775e-14	0.0107815	0.169738	0.0077473	0.932458	0.00335144	0	0	0	0.00164027	HMDB00456	L-Acetylcarnitine	Acyl carnitines	Fatty acid esters	Fatty Acyls	Lipids and lipid-like molecules	CC(=O)O[C@H](CC([O-])=O)C[N+](C)(C)C	0.478001	0.493978	animal-endogenous
HMDB0000201	C2 carnitine	0.0765491	-0.0383459	1.43128e-08	2.07775e-14	0.0107815	0.169738	0.0077473	0.932458	0.00335144	0	0	0	0.00164027	HMDB00515	L-Acetylcarnitine	Acyl carnitines	Fatty acid esters	Fatty Acyls	Lipids and lipid-like molecules	CC(=O)O[C@H](CC([O-])=O)C[N+](C)(C)C	0.478001	0.493978	animal-endogenous
HMDB0000201	C2 carnitine	0.0765491	-0.0383459	1.43128e-08	2.07775e-14	0.0107815	0.169738	0.0077473	0.932458	0.00335144	0	0	0	0.00164027	HMDB00515	L-Acetylcarnitine	Acyl carnitines	Fatty acid esters	Fatty Acyls	Lipids and lipid-like molecules	CC(=O)O[C@H](CC([O-])=O)C[N+](C)(C)C	0.478001	0.493978	animal-endogenous
HMDB0000201	C2 carnitine	0.0765491	-0.0383459	1.43128e-08	2.07775e-14	0.0107815	0.169738	0.0077473	0.932458	0.00335144	0	0	0	0.00164027	HMDB00515	L-Acetylcarnitine	Acyl carnitines	Fatty acid esters	Fatty Acyls	Lipids and lipid-like molecules	CC(=O)O[C@H](CC([O-])=O)C[N+](C)(C)C	0.478001	0.493978	animal-endogenous
HMDB0000201	C2 carnitine	0.0765491	-0.0383459	1.43128e-08	2.07775e-14	0.0107815	0.169738	0.0077473	0.932458	0.00335144	0	0	0	0.00164027	HMDB00515	L-Acetylcarnitine	Acyl carnitines	Fatty acid esters	Fatty Acyls	Lipids and lipid-like molecules	CC(=O)O[C@H](CC([O-])=O)C[N+](C)(C)C	0.478001	0.493978	animal-endogenous
HMDB0000206	N6-acetyllysine	-0.121865	-0.0432804	0.527995	0.674853	0	0	0	0.334045		0	0	0	0.00124654	HMDB00206	N6-Acetyl-L-lysine	L-alpha-amino acids	Amino acids, peptides, and analogues	Carboxylic acids and derivatives	Organic acids and derivatives	CC(=O)NCCCC[C@H](N)C(O)=O	0.193568	0.172666	animal-endogenous
HMDB0000206	N6-acetyllysine	-0.121865	-0.0432804	0.527995	0.674853	0	0	0	0.334045		0	0	0	0.00124654	HMDB00206	N6-Acetyl-L-lysine	L-alpha-amino acids	Amino acids, peptides, and analogues	Carboxylic acids and derivatives	Organic acids and derivatives	CC(=O)NCCCC[C@H](N)C(O)=O	0.193568	0.172666	animal-endogenous
HMDB0000206	N6-acetyllysine	-0.121865	-0.0432804	0.527995	0.674853	0	0	0	0.334045		0	0	0	0.00124654	HMDB00206	N6-Acetyl-L-lysine	L-alpha-amino acids	Amino acids, peptides, and analogues	Carboxylic acids and derivatives	Organic acids and derivatives	CC(=O)NCCCC[C@H](N)C(O)=O	0.193568	0.172666	animal-endogenous
HMDB0000206	N6-acetyllysine	-0.121865	-0.0432804	0.527995	0.674853	0	0	0	0.334045		0	0	0	0.00124654	HMDB00206	N6-Acetyl-L-lysine	L-alpha-amino acids	Amino acids, peptides, and analogues	Carboxylic acids and derivatives	Organic acids and derivatives	CC(=O)NCCCC[C@H](N)C(O)=O	0.193568	0.172666	animal-endogenous
HMDB0000206	N6-acetyllysine	-0.121865	-0.0432804	0.527995	0.674853	0	0	0	0.334045		0	0	0	0.00124654	HMDB00206	N6-Acetyl-L-lysine	L-alpha-amino acids	Amino acids, peptides, and analogues	Carboxylic acids and derivatives	Organic acids and derivatives	CC(=O)NCCCC[C@H](N)C(O)=O	0.193568	0.172666	animal-endogenous
HMDB0000206	N6-acetyllysine	-0.121865	-0.0432804	0.527995	0.674853	0	0	0	0.334045		0	0	0	0.00124654	HMDB00206	N6-Acetyl-L-lysine	L-alpha-amino acids	Amino acids, peptides, and analogues	Carboxylic acids and derivatives	Organic acids and derivatives	CC(=O)NCCCC[C@H](N)C(O)=O	0.193568	0.172666	animal-endogenous
HMDB0000207	oleate	-0.356503	-0.278054	0.0200773	0.0425168	0	0	0	0.98607		0	0	0	0.00129457	HMDB0002066	Oleic acid	Long-chain fatty acids	Fatty acids and conjugates	Fatty Acyls	Lipids and lipid-like molecules	CCCCCCCC\C=C/CCCCCCCC(O)=O	0.300903	0.26195	animal-endogenous
HMDB0000207	oleate	-0.356503	-0.278054	0.0200773	0.0425168	0	0	0	0.98607		0	0	0	0.00129457	HMDB0002066	Oleic acid	Long-chain fatty acids	Fatty acids and conjugates	Fatty Acyls	Lipids and lipid-like molecules	CCCCCCCC\C=C/CCCCCCCC(O)=O	0.300903	0.26195	animal-endogenous
HMDB0000207	oleate	-0.356503	-0.278054	0.0200773	0.0425168	0	0	0	0.98607		0	0	0	0.00129457	HMDB0002066	Oleic acid	Long-chain fatty acids	Fatty acids and conjugates	Fatty Acyls	Lipids and lipid-like molecules	CCCCCCCC\C=C/CCCCCCCC(O)=O	0.300903	0.26195	animal-endogenous
HMDB0000207	oleate	-0.356503	-0.278054	0.0200773	0.0425168	0	0	0	0.98607		0	0	0	0.00129457	HMDB0002066	Oleic acid	Long-chain fatty acids	Fatty acids and conjugates	Fatty Acyls	Lipids and lipid-like molecules	CCCCCCCC\C=C/CCCCCCCC(O)=O	0.300903	0.26195	animal-endogenous
HMDB0000207	oleate	-0.356503	-0.278054	0.0200773	0.0425168	0	0	0	0.98607		0	0	0	0.00129457	HMDB0002066	Oleic acid	Long-chain fatty acids	Fatty acids and conjugates	Fatty Acyls	Lipids and lipid-like molecules	CCCCCCCC\C=C/CCCCCCCC(O)=O	0.300903	0.26195	animal-endogenous
HMDB0000207	oleate	-0.356503	-0.278054	0.0200773	0.0425168	0	0	0	0.98607		0	0	0	0.00129457	HMDB0002066	Oleic acid	Long-chain fatty acids	Fatty acids and conjugates	Fatty Acyls	Lipids and lipid-like molecules	CCCCCCCC\C=C/CCCCCCCC(O)=O	0.300903	0.26195	animal-endogenous
HMDB0000207	oleate	-0.356503	-0.278054	0.0200773	0.0425168	0	0	0	0.98607		0	0	0	0.00129457	HMDB00207	Oleic acid	Long-chain fatty acids	Fatty acids and conjugates	Fatty Acyls	Lipids and lipid-like molecules	CCCCCCCC\C=C/CCCCCCCC(O)=O	0.300903	0.26195	animal-endogenous
HMDB0000207	oleate	-0.356503	-0.278054	0.0200773	0.0425168	0	0	0	0.98607		0	0	0	0.00129457	HMDB00207	Oleic acid	Long-chain fatty acids	Fatty acids and conjugates	Fatty Acyls	Lipids and lipid-like molecules	CCCCCCCC\C=C/CCCCCCCC(O)=O	0.300903	0.26195	animal-endogenous
HMDB0000207	oleate	-0.356503	-0.278054	0.0200773	0.0425168	0	0	0	0.98607		0	0	0	0.00129457	HMDB00207	Oleic acid	Long-chain fatty acids	Fatty acids and conjugates	Fatty Acyls	Lipids and lipid-like molecules	CCCCCCCC\C=C/CCCCCCCC(O)=O	0.300903	0.26195	animal-endogenous
HMDB0000207	oleate	-0.356503	-0.278054	0.0200773	0.0425168	0	0	0	0.98607		0	0	0	0.00129457	HMDB00207	Oleic acid	Long-chain fatty acids	Fatty acids and conjugates	Fatty Acyls	Lipids and lipid-like molecules	CCCCCCCC\C=C/CCCCCCCC(O)=O	0.300903	0.26195	animal-endogenous
HMDB0000207	oleate	-0.356503	-0.278054	0.0200773	0.0425168	0	0	0	0.98607		0	0	0	0.00129457	HMDB00207	Oleic acid	Long-chain fatty acids	Fatty acids and conjugates	Fatty Acyls	Lipids and lipid-like molecules	CCCCCCCC\C=C/CCCCCCCC(O)=O	0.300903	0.26195	animal-endogenous
HMDB0000207	oleate	-0.356503	-0.278054	0.0200773	0.0425168	0	0	0	0.98607		0	0	0	0.00129457	HMDB00207	Oleic acid	Long-chain fatty acids	Fatty acids and conjugates	Fatty Acyls	Lipids and lipid-like molecules	CCCCCCCC\C=C/CCCCCCCC(O)=O	0.300903	0.26195	animal-endogenous
HMDB0000207	oleate	-0.356503	-0.278054	0.0200773	0.0425168	0	0	0	0.98607		0	0	0	0.00129457	HMDB02066	Oleic acid	Long-chain fatty acids	Fatty acids and conjugates	Fatty Acyls	Lipids and lipid-like molecules	CCCCCCCC\C=C/CCCCCCCC(O)=O	0.300903	0.26195	animal-endogenous
HMDB0000207	oleate	-0.356503	-0.278054	0.0200773	0.0425168	0	0	0	0.98607		0	0	0	0.00129457	HMDB02066	Oleic acid	Long-chain fatty acids	Fatty acids and conjugates	Fatty Acyls	Lipids and lipid-like molecules	CCCCCCCC\C=C/CCCCCCCC(O)=O	0.300903	0.26195	animal-endogenous
HMDB0000207	oleate	-0.356503	-0.278054	0.0200773	0.0425168	0	0	0	0.98607		0	0	0	0.00129457	HMDB02066	Oleic acid	Long-chain fatty acids	Fatty acids and conjugates	Fatty Acyls	Lipids and lipid-like molecules	CCCCCCCC\C=C/CCCCCCCC(O)=O	0.300903	0.26195	animal-endogenous
HMDB0000207	oleate	-0.356503	-0.278054	0.0200773	0.0425168	0	0	0	0.98607		0	0	0	0.00129457	HMDB02066	Oleic acid	Long-chain fatty acids	Fatty acids and conjugates	Fatty Acyls	Lipids and lipid-like molecules	CCCCCCCC\C=C/CCCCCCCC(O)=O	0.300903	0.26195	animal-endogenous
HMDB0000207	oleate	-0.356503	-0.278054	0.0200773	0.0425168	0	0	0	0.98607		0	0	0	0.00129457	HMDB02066	Oleic acid	Long-chain fatty acids	Fatty acids and conjugates	Fatty Acyls	Lipids and lipid-like molecules	CCCCCCCC\C=C/CCCCCCCC(O)=O	0.300903	0.26195	animal-endogenous
HMDB0000207	oleate	-0.356503	-0.278054	0.0200773	0.0425168	0	0	0	0.98607		0	0	0	0.00129457	HMDB02066	Oleic acid	Long-chain fatty acids	Fatty acids and conjugates	Fatty Acyls	Lipids and lipid-like molecules	CCCCCCCC\C=C/CCCCCCCC(O)=O	0.300903	0.26195	animal-endogenous
HMDB0000209	phenylacetate	-0.0464121	-0.377705	0.44888	2.38844e-05	0.0412635	0	0	0.476379	0.0025302	0	0	0	0.00594016	HMDB0001326	Phenylacetic acid	Benzene and substituted derivatives		Benzene and substituted derivatives	Benzenoids	OC(=O)CC1=CC=CC=C1	0.451448	0.385987	animal-endogenous-microbe
HMDB0000209	phenylacetate	-0.0464121	-0.377705	0.44888	2.38844e-05	0.0412635	0	0	0.476379	0.0025302	0	0	0	0.00594016	HMDB0001326	Phenylacetic acid	Benzene and substituted derivatives		Benzene and substituted derivatives	Benzenoids	OC(=O)CC1=CC=CC=C1	0.451448	0.385987	animal-endogenous-microbe
HMDB0000209	phenylacetate	-0.0464121	-0.377705	0.44888	2.38844e-05	0.0412635	0	0	0.476379	0.0025302	0	0	0	0.00594016	HMDB0001326	Phenylacetic acid	Benzene and substituted derivatives		Benzene and substituted derivatives	Benzenoids	OC(=O)CC1=CC=CC=C1	0.451448	0.385987	animal-endogenous-microbe
HMDB0000209	phenylacetate	-0.0464121	-0.377705	0.44888	2.38844e-05	0.0412635	0	0	0.476379	0.0025302	0	0	0	0.00594016	HMDB0001326	Phenylacetic acid	Benzene and substituted derivatives		Benzene and substituted derivatives	Benzenoids	OC(=O)CC1=CC=CC=C1	0.451448	0.385987	animal-endogenous-microbe
HMDB0000209	phenylacetate	-0.0464121	-0.377705	0.44888	2.38844e-05	0.0412635	0	0	0.476379	0.0025302	0	0	0	0.00594016	HMDB0001326	Phenylacetic acid	Benzene and substituted derivatives		Benzene and substituted derivatives	Benzenoids	OC(=O)CC1=CC=CC=C1	0.451448	0.385987	animal-endogenous-microbe
HMDB0000209	phenylacetate	-0.0464121	-0.377705	0.44888	2.38844e-05	0.0412635	0	0	0.476379	0.0025302	0	0	0	0.00594016	HMDB0001326	Phenylacetic acid	Benzene and substituted derivatives		Benzene and substituted derivatives	Benzenoids	OC(=O)CC1=CC=CC=C1	0.451448	0.385987	animal-endogenous-microbe
HMDB0000209	phenylacetate	-0.0464121	-0.377705	0.44888	2.38844e-05	0.0412635	0	0	0.476379	0.0025302	0	0	0	0.00594016	HMDB0001326	Phenylacetic acid	Benzene and substituted derivatives		Benzene and substituted derivatives	Benzenoids	OC(=O)CC1=CC=CC=C1	0.451448	0.385987	animal-endogenous-microbe
HMDB0000209	phenylacetate	-0.0464121	-0.377705	0.44888	2.38844e-05	0.0412635	0	0	0.476379	0.0025302	0	0	0	0.00594016	HMDB0001326	Phenylacetic acid	Benzene and substituted derivatives		Benzene and substituted derivatives	Benzenoids	OC(=O)CC1=CC=CC=C1	0.451448	0.385987	animal-endogenous-microbe
HMDB0000209	phenylacetate	-0.0464121	-0.377705	0.44888	2.38844e-05	0.0412635	0	0	0.476379	0.0025302	0	0	0	0.00594016	HMDB00209	Phenylacetic acid	Benzene and substituted derivatives		Benzene and substituted derivatives	Benzenoids	OC(=O)CC1=CC=CC=C1	0.451448	0.385987	animal-endogenous-microbe
HMDB0000209	phenylacetate	-0.0464121	-0.377705	0.44888	2.38844e-05	0.0412635	0	0	0.476379	0.0025302	0	0	0	0.00594016	HMDB00209	Phenylacetic acid	Benzene and substituted derivatives		Benzene and substituted derivatives	Benzenoids	OC(=O)CC1=CC=CC=C1	0.451448	0.385987	animal-endogenous-microbe
HMDB0000209	phenylacetate	-0.0464121	-0.377705	0.44888	2.38844e-05	0.0412635	0	0	0.476379	0.0025302	0	0	0	0.00594016	HMDB00209	Phenylacetic acid	Benzene and substituted derivatives		Benzene and substituted derivatives	Benzenoids	OC(=O)CC1=CC=CC=C1	0.451448	0.385987	animal-endogenous-microbe
HMDB0000209	phenylacetate	-0.0464121	-0.377705	0.44888	2.38844e-05	0.0412635	0	0	0.476379	0.0025302	0	0	0	0.00594016	HMDB00209	Phenylacetic acid	Benzene and substituted derivatives		Benzene and substituted derivatives	Benzenoids	OC(=O)CC1=CC=CC=C1	0.451448	0.385987	animal-endogenous-microbe
HMDB0000209	phenylacetate	-0.0464121	-0.377705	0.44888	2.38844e-05	0.0412635	0	0	0.476379	0.0025302	0	0	0	0.00594016	HMDB00209	Phenylacetic acid	Benzene and substituted derivatives		Benzene and substituted derivatives	Benzenoids	OC(=O)CC1=CC=CC=C1	0.451448	0.385987	animal-endogenous-microbe
HMDB0000209	phenylacetate	-0.0464121	-0.377705	0.44888	2.38844e-05	0.0412635	0	0	0.476379	0.0025302	0	0	0	0.00594016	HMDB00209	Phenylacetic acid	Benzene and substituted derivatives		Benzene and substituted derivatives	Benzenoids	OC(=O)CC1=CC=CC=C1	0.451448	0.385987	animal-endogenous-microbe
HMDB0000209	phenylacetate	-0.0464121	-0.377705	0.44888	2.38844e-05	0.0412635	0	0	0.476379	0.0025302	0	0	0	0.00594016	HMDB00209	Phenylacetic acid	Benzene and substituted derivatives		Benzene and substituted derivatives	Benzenoids	OC(=O)CC1=CC=CC=C1	0.451448	0.385987	animal-endogenous-microbe
HMDB0000209	phenylacetate	-0.0464121	-0.377705	0.44888	2.38844e-05	0.0412635	0	0	0.476379	0.0025302	0	0	0	0.00594016	HMDB00209	Phenylacetic acid	Benzene and substituted derivatives		Benzene and substituted derivatives	Benzenoids	OC(=O)CC1=CC=CC=C1	0.451448	0.385987	animal-endogenous-microbe
HMDB0000209	phenylacetate	-0.0464121	-0.377705	0.44888	2.38844e-05	0.0412635	0	0	0.476379	0.0025302	0	0	0	0.00594016	HMDB01326	Phenylacetic acid	Benzene and substituted derivatives		Benzene and substituted derivatives	Benzenoids	OC(=O)CC1=CC=CC=C1	0.451448	0.385987	animal-endogenous-microbe
HMDB0000209	phenylacetate	-0.0464121	-0.377705	0.44888	2.38844e-05	0.0412635	0	0	0.476379	0.0025302	0	0	0	0.00594016	HMDB01326	Phenylacetic acid	Benzene and substituted derivatives		Benzene and substituted derivatives	Benzenoids	OC(=O)CC1=CC=CC=C1	0.451448	0.385987	animal-endogenous-microbe
HMDB0000209	phenylacetate	-0.0464121	-0.377705	0.44888	2.38844e-05	0.0412635	0	0	0.476379	0.0025302	0	0	0	0.00594016	HMDB01326	Phenylacetic acid	Benzene and substituted derivatives		Benzene and substituted derivatives	Benzenoids	OC(=O)CC1=CC=CC=C1	0.451448	0.385987	animal-endogenous-microbe
HMDB0000209	phenylacetate	-0.0464121	-0.377705	0.44888	2.38844e-05	0.0412635	0	0	0.476379	0.0025302	0	0	0	0.00594016	HMDB01326	Phenylacetic acid	Benzene and substituted derivatives		Benzene and substituted derivatives	Benzenoids	OC(=O)CC1=CC=CC=C1	0.451448	0.385987	animal-endogenous-microbe
HMDB0000209	phenylacetate	-0.0464121	-0.377705	0.44888	2.38844e-05	0.0412635	0	0	0.476379	0.0025302	0	0	0	0.00594016	HMDB01326	Phenylacetic acid	Benzene and substituted derivatives		Benzene and substituted derivatives	Benzenoids	OC(=O)CC1=CC=CC=C1	0.451448	0.385987	animal-endogenous-microbe
HMDB0000209	phenylacetate	-0.0464121	-0.377705	0.44888	2.38844e-05	0.0412635	0	0	0.476379	0.0025302	0	0	0	0.00594016	HMDB01326	Phenylacetic acid	Benzene and substituted derivatives		Benzene and substituted derivatives	Benzenoids	OC(=O)CC1=CC=CC=C1	0.451448	0.385987	animal-endogenous-microbe
HMDB0000209	phenylacetate	-0.0464121	-0.377705	0.44888	2.38844e-05	0.0412635	0	0	0.476379	0.0025302	0	0	0	0.00594016	HMDB01326	Phenylacetic acid	Benzene and substituted derivatives		Benzene and substituted derivatives	Benzenoids	OC(=O)CC1=CC=CC=C1	0.451448	0.385987	animal-endogenous-microbe
HMDB0000209	phenylacetate	-0.0464121	-0.377705	0.44888	2.38844e-05	0.0412635	0	0	0.476379	0.0025302	0	0	0	0.00594016	HMDB01326	Phenylacetic acid	Benzene and substituted derivatives		Benzene and substituted derivatives	Benzenoids	OC(=O)CC1=CC=CC=C1	0.451448	0.385987	animal-endogenous-microbe
HMDB0000210	pantothenate	-0.447168	-0.569395	0.000336806	8.14682e-05	0	0.000875918	0	0.717597		0	0	0	0.00716104	HMDB00210	Pantothenic acid	Secondary alcohols	Alcohols and polyols	Organooxygen compounds	Organic oxygen compounds	CC(C)(CO)[C@@H](O)C(=O)NCCC(O)=O	0.419621	0.377548	other
HMDB0000210	pantothenate	-0.447168	-0.569395	0.000336806	8.14682e-05	0	0.000875918	0	0.717597		0	0	0	0.00716104	HMDB00210	Pantothenic acid	Secondary alcohols	Alcohols and polyols	Organooxygen compounds	Organic oxygen compounds	CC(C)(CO)[C@@H](O)C(=O)NCCC(O)=O	0.419621	0.377548	other
HMDB0000210	pantothenate	-0.447168	-0.569395	0.000336806	8.14682e-05	0	0.000875918	0	0.717597		0	0	0	0.00716104	HMDB0062717	Pantothenic acid	Secondary alcohols	Alcohols and polyols	Organooxygen compounds	Organic oxygen compounds	CC(C)(CO)[C@@H](O)C(=O)NCCC(O)=O	0.419621	0.377548	other
HMDB0000210	pantothenate	-0.447168	-0.569395	0.000336806	8.14682e-05	0	0.000875918	0	0.717597		0	0	0	0.00716104	HMDB0062717	Pantothenic acid	Secondary alcohols	Alcohols and polyols	Organooxygen compounds	Organic oxygen compounds	CC(C)(CO)[C@@H](O)C(=O)NCCC(O)=O	0.419621	0.377548	other
HMDB0000210	pantothenate	-0.447168	-0.569395	0.000336806	8.14682e-05	0	0.000875918	0	0.717597		0	0	0	0.00716104	HMDB62717	Pantothenic acid	Secondary alcohols	Alcohols and polyols	Organooxygen compounds	Organic oxygen compounds	CC(C)(CO)[C@@H](O)C(=O)NCCC(O)=O	0.419621	0.377548	other
HMDB0000210	pantothenate	-0.447168	-0.569395	0.000336806	8.14682e-05	0	0.000875918	0	0.717597		0	0	0	0.00716104	HMDB62717	Pantothenic acid	Secondary alcohols	Alcohols and polyols	Organooxygen compounds	Organic oxygen compounds	CC(C)(CO)[C@@H](O)C(=O)NCCC(O)=O	0.419621	0.377548	other
HMDB0000212	acetyl-galactosamine	0.0596658	-0.0149386	0.327302	0.459386	0.0150692	0.000904024	0	0.235657	0.00149636	0	0	0	0.00128224	HMDB0000835	N-Acetylgalactosamine	N-acyl-alpha-hexosamines	Carbohydrates and carbohydrate conjugates	Organooxygen compounds	Organic oxygen compounds	CC(=O)N[C@H]1[C@@H](O)O[C@H](CO)[C@H](O)[C@@H]1O	0.278546	0.208586	animal-endogenous
HMDB0000212	acetyl-galactosamine	0.0596658	-0.0149386	0.327302	0.459386	0.0150692	0.000904024	0	0.235657	0.00149636	0	0	0	0.00128224	HMDB0000835	N-Acetylgalactosamine	N-acyl-alpha-hexosamines	Carbohydrates and carbohydrate conjugates	Organooxygen compounds	Organic oxygen compounds	CC(=O)N[C@H]1[C@@H](O)O[C@H](CO)[C@H](O)[C@@H]1O	0.278546	0.208586	animal-endogenous
HMDB0000212	acetyl-galactosamine	0.0596658	-0.0149386	0.327302	0.459386	0.0150692	0.000904024	0	0.235657	0.00149636	0	0	0	0.00128224	HMDB0000835	N-Acetylgalactosamine	N-acyl-alpha-hexosamines	Carbohydrates and carbohydrate conjugates	Organooxygen compounds	Organic oxygen compounds	CC(=O)N[C@H]1[C@@H](O)O[C@H](CO)[C@H](O)[C@@H]1O	0.278546	0.208586	animal-endogenous
HMDB0000212	acetyl-galactosamine	0.0596658	-0.0149386	0.327302	0.459386	0.0150692	0.000904024	0	0.235657	0.00149636	0	0	0	0.00128224	HMDB0000835	N-Acetylgalactosamine	N-acyl-alpha-hexosamines	Carbohydrates and carbohydrate conjugates	Organooxygen compounds	Organic oxygen compounds	CC(=O)N[C@H]1[C@@H](O)O[C@H](CO)[C@H](O)[C@@H]1O	0.278546	0.208586	animal-endogenous
HMDB0000212	acetyl-galactosamine	0.0596658	-0.0149386	0.327302	0.459386	0.0150692	0.000904024	0	0.235657	0.00149636	0	0	0	0.00128224	HMDB0000835	N-Acetylgalactosamine	N-acyl-alpha-hexosamines	Carbohydrates and carbohydrate conjugates	Organooxygen compounds	Organic oxygen compounds	CC(=O)N[C@H]1[C@@H](O)O[C@H](CO)[C@H](O)[C@@H]1O	0.278546	0.208586	animal-endogenous
HMDB0000212	acetyl-galactosamine	0.0596658	-0.0149386	0.327302	0.459386	0.0150692	0.000904024	0	0.235657	0.00149636	0	0	0	0.00128224	HMDB0000835	N-Acetylgalactosamine	N-acyl-alpha-hexosamines	Carbohydrates and carbohydrate conjugates	Organooxygen compounds	Organic oxygen compounds	CC(=O)N[C@H]1[C@@H](O)O[C@H](CO)[C@H](O)[C@@H]1O	0.278546	0.208586	animal-endogenous
HMDB0000212	acetyl-galactosamine	0.0596658	-0.0149386	0.327302	0.459386	0.0150692	0.000904024	0	0.235657	0.00149636	0	0	0	0.00128224	HMDB00212	N-Acetylgalactosamine	N-acyl-alpha-hexosamines	Carbohydrates and carbohydrate conjugates	Organooxygen compounds	Organic oxygen compounds	CC(=O)N[C@H]1[C@@H](O)O[C@H](CO)[C@H](O)[C@@H]1O	0.278546	0.208586	animal-endogenous
HMDB0000212	acetyl-galactosamine	0.0596658	-0.0149386	0.327302	0.459386	0.0150692	0.000904024	0	0.235657	0.00149636	0	0	0	0.00128224	HMDB00212	N-Acetylgalactosamine	N-acyl-alpha-hexosamines	Carbohydrates and carbohydrate conjugates	Organooxygen compounds	Organic oxygen compounds	CC(=O)N[C@H]1[C@@H](O)O[C@H](CO)[C@H](O)[C@@H]1O	0.278546	0.208586	animal-endogenous
HMDB0000212	acetyl-galactosamine	0.0596658	-0.0149386	0.327302	0.459386	0.0150692	0.000904024	0	0.235657	0.00149636	0	0	0	0.00128224	HMDB00212	N-Acetylgalactosamine	N-acyl-alpha-hexosamines	Carbohydrates and carbohydrate conjugates	Organooxygen compounds	Organic oxygen compounds	CC(=O)N[C@H]1[C@@H](O)O[C@H](CO)[C@H](O)[C@@H]1O	0.278546	0.208586	animal-endogenous
HMDB0000212	acetyl-galactosamine	0.0596658	-0.0149386	0.327302	0.459386	0.0150692	0.000904024	0	0.235657	0.00149636	0	0	0	0.00128224	HMDB00212	N-Acetylgalactosamine	N-acyl-alpha-hexosamines	Carbohydrates and carbohydrate conjugates	Organooxygen compounds	Organic oxygen compounds	CC(=O)N[C@H]1[C@@H](O)O[C@H](CO)[C@H](O)[C@@H]1O	0.278546	0.208586	animal-endogenous
HMDB0000212	acetyl-galactosamine	0.0596658	-0.0149386	0.327302	0.459386	0.0150692	0.000904024	0	0.235657	0.00149636	0	0	0	0.00128224	HMDB00212	N-Acetylgalactosamine	N-acyl-alpha-hexosamines	Carbohydrates and carbohydrate conjugates	Organooxygen compounds	Organic oxygen compounds	CC(=O)N[C@H]1[C@@H](O)O[C@H](CO)[C@H](O)[C@@H]1O	0.278546	0.208586	animal-endogenous
HMDB0000212	acetyl-galactosamine	0.0596658	-0.0149386	0.327302	0.459386	0.0150692	0.000904024	0	0.235657	0.00149636	0	0	0	0.00128224	HMDB00212	N-Acetylgalactosamine	N-acyl-alpha-hexosamines	Carbohydrates and carbohydrate conjugates	Organooxygen compounds	Organic oxygen compounds	CC(=O)N[C@H]1[C@@H](O)O[C@H](CO)[C@H](O)[C@@H]1O	0.278546	0.208586	animal-endogenous
HMDB0000212	acetyl-galactosamine	0.0596658	-0.0149386	0.327302	0.459386	0.0150692	0.000904024	0	0.235657	0.00149636	0	0	0	0.00128224	HMDB00835	N-Acetylgalactosamine	N-acyl-alpha-hexosamines	Carbohydrates and carbohydrate conjugates	Organooxygen compounds	Organic oxygen compounds	CC(=O)N[C@H]1[C@@H](O)O[C@H](CO)[C@H](O)[C@@H]1O	0.278546	0.208586	animal-endogenous
HMDB0000212	acetyl-galactosamine	0.0596658	-0.0149386	0.327302	0.459386	0.0150692	0.000904024	0	0.235657	0.00149636	0	0	0	0.00128224	HMDB00835	N-Acetylgalactosamine	N-acyl-alpha-hexosamines	Carbohydrates and carbohydrate conjugates	Organooxygen compounds	Organic oxygen compounds	CC(=O)N[C@H]1[C@@H](O)O[C@H](CO)[C@H](O)[C@@H]1O	0.278546	0.208586	animal-endogenous
HMDB0000212	acetyl-galactosamine	0.0596658	-0.0149386	0.327302	0.459386	0.0150692	0.000904024	0	0.235657	0.00149636	0	0	0	0.00128224	HMDB00835	N-Acetylgalactosamine	N-acyl-alpha-hexosamines	Carbohydrates and carbohydrate conjugates	Organooxygen compounds	Organic oxygen compounds	CC(=O)N[C@H]1[C@@H](O)O[C@H](CO)[C@H](O)[C@@H]1O	0.278546	0.208586	animal-endogenous
HMDB0000212	acetyl-galactosamine	0.0596658	-0.0149386	0.327302	0.459386	0.0150692	0.000904024	0	0.235657	0.00149636	0	0	0	0.00128224	HMDB00835	N-Acetylgalactosamine	N-acyl-alpha-hexosamines	Carbohydrates and carbohydrate conjugates	Organooxygen compounds	Organic oxygen compounds	CC(=O)N[C@H]1[C@@H](O)O[C@H](CO)[C@H](O)[C@@H]1O	0.278546	0.208586	animal-endogenous
HMDB0000212	acetyl-galactosamine	0.0596658	-0.0149386	0.327302	0.459386	0.0150692	0.000904024	0	0.235657	0.00149636	0	0	0	0.00128224	HMDB00835	N-Acetylgalactosamine	N-acyl-alpha-hexosamines	Carbohydrates and carbohydrate conjugates	Organooxygen compounds	Organic oxygen compounds	CC(=O)N[C@H]1[C@@H](O)O[C@H](CO)[C@H](O)[C@@H]1O	0.278546	0.208586	animal-endogenous
HMDB0000212	acetyl-galactosamine	0.0596658	-0.0149386	0.327302	0.459386	0.0150692	0.000904024	0	0.235657	0.00149636	0	0	0	0.00128224	HMDB00835	N-Acetylgalactosamine	N-acyl-alpha-hexosamines	Carbohydrates and carbohydrate conjugates	Organooxygen compounds	Organic oxygen compounds	CC(=O)N[C@H]1[C@@H](O)O[C@H](CO)[C@H](O)[C@@H]1O	0.278546	0.208586	animal-endogenous
HMDB0000214	ornithine	0.234007	0.397435	0.00155679	5.18307e-08	0.0138591	0.00265334	0.00913578	0.360065	0.00143383	0	0	0	0.0013547	HMDB0000818	Ornithine	L-alpha-amino acids	Amino acids, peptides, and analogues	Carboxylic acids and derivatives	Organic acids and derivatives	NCCC[C@H](N)C(O)=O	0.333976	0.316407	endogenous
HMDB0000214	ornithine	0.234007	0.397435	0.00155679	5.18307e-08	0.0138591	0.00265334	0.00913578	0.360065	0.00143383	0	0	0	0.0013547	HMDB0000818	Ornithine	L-alpha-amino acids	Amino acids, peptides, and analogues	Carboxylic acids and derivatives	Organic acids and derivatives	NCCC[C@H](N)C(O)=O	0.333976	0.316407	endogenous
HMDB0000214	ornithine	0.234007	0.397435	0.00155679	5.18307e-08	0.0138591	0.00265334	0.00913578	0.360065	0.00143383	0	0	0	0.0013547	HMDB0000818	Ornithine	L-alpha-amino acids	Amino acids, peptides, and analogues	Carboxylic acids and derivatives	Organic acids and derivatives	NCCC[C@H](N)C(O)=O	0.333976	0.316407	endogenous
HMDB0000214	ornithine	0.234007	0.397435	0.00155679	5.18307e-08	0.0138591	0.00265334	0.00913578	0.360065	0.00143383	0	0	0	0.0013547	HMDB0000818	Ornithine	L-alpha-amino acids	Amino acids, peptides, and analogues	Carboxylic acids and derivatives	Organic acids and derivatives	NCCC[C@H](N)C(O)=O	0.333976	0.316407	endogenous
HMDB0000214	ornithine	0.234007	0.397435	0.00155679	5.18307e-08	0.0138591	0.00265334	0.00913578	0.360065	0.00143383	0	0	0	0.0013547	HMDB0004984	Ornithine	L-alpha-amino acids	Amino acids, peptides, and analogues	Carboxylic acids and derivatives	Organic acids and derivatives	NCCC[C@H](N)C(O)=O	0.333976	0.316407	endogenous
HMDB0000214	ornithine	0.234007	0.397435	0.00155679	5.18307e-08	0.0138591	0.00265334	0.00913578	0.360065	0.00143383	0	0	0	0.0013547	HMDB0004984	Ornithine	L-alpha-amino acids	Amino acids, peptides, and analogues	Carboxylic acids and derivatives	Organic acids and derivatives	NCCC[C@H](N)C(O)=O	0.333976	0.316407	endogenous
HMDB0000214	ornithine	0.234007	0.397435	0.00155679	5.18307e-08	0.0138591	0.00265334	0.00913578	0.360065	0.00143383	0	0	0	0.0013547	HMDB0004984	Ornithine	L-alpha-amino acids	Amino acids, peptides, and analogues	Carboxylic acids and derivatives	Organic acids and derivatives	NCCC[C@H](N)C(O)=O	0.333976	0.316407	endogenous
HMDB0000214	ornithine	0.234007	0.397435	0.00155679	5.18307e-08	0.0138591	0.00265334	0.00913578	0.360065	0.00143383	0	0	0	0.0013547	HMDB0004984	Ornithine	L-alpha-amino acids	Amino acids, peptides, and analogues	Carboxylic acids and derivatives	Organic acids and derivatives	NCCC[C@H](N)C(O)=O	0.333976	0.316407	endogenous
HMDB0000214	ornithine	0.234007	0.397435	0.00155679	5.18307e-08	0.0138591	0.00265334	0.00913578	0.360065	0.00143383	0	0	0	0.0013547	HMDB00214	Ornithine	L-alpha-amino acids	Amino acids, peptides, and analogues	Carboxylic acids and derivatives	Organic acids and derivatives	NCCC[C@H](N)C(O)=O	0.333976	0.316407	endogenous
HMDB0000214	ornithine	0.234007	0.397435	0.00155679	5.18307e-08	0.0138591	0.00265334	0.00913578	0.360065	0.00143383	0	0	0	0.0013547	HMDB00214	Ornithine	L-alpha-amino acids	Amino acids, peptides, and analogues	Carboxylic acids and derivatives	Organic acids and derivatives	NCCC[C@H](N)C(O)=O	0.333976	0.316407	endogenous
HMDB0000214	ornithine	0.234007	0.397435	0.00155679	5.18307e-08	0.0138591	0.00265334	0.00913578	0.360065	0.00143383	0	0	0	0.0013547	HMDB00214	Ornithine	L-alpha-amino acids	Amino acids, peptides, and analogues	Carboxylic acids and derivatives	Organic acids and derivatives	NCCC[C@H](N)C(O)=O	0.333976	0.316407	endogenous
HMDB0000214	ornithine	0.234007	0.397435	0.00155679	5.18307e-08	0.0138591	0.00265334	0.00913578	0.360065	0.00143383	0	0	0	0.0013547	HMDB00214	Ornithine	L-alpha-amino acids	Amino acids, peptides, and analogues	Carboxylic acids and derivatives	Organic acids and derivatives	NCCC[C@H](N)C(O)=O	0.333976	0.316407	endogenous
HMDB0000214	ornithine	0.234007	0.397435	0.00155679	5.18307e-08	0.0138591	0.00265334	0.00913578	0.360065	0.00143383	0	0	0	0.0013547	HMDB00818	Ornithine	L-alpha-amino acids	Amino acids, peptides, and analogues	Carboxylic acids and derivatives	Organic acids and derivatives	NCCC[C@H](N)C(O)=O	0.333976	0.316407	endogenous
HMDB0000214	ornithine	0.234007	0.397435	0.00155679	5.18307e-08	0.0138591	0.00265334	0.00913578	0.360065	0.00143383	0	0	0	0.0013547	HMDB00818	Ornithine	L-alpha-amino acids	Amino acids, peptides, and analogues	Carboxylic acids and derivatives	Organic acids and derivatives	NCCC[C@H](N)C(O)=O	0.333976	0.316407	endogenous
HMDB0000214	ornithine	0.234007	0.397435	0.00155679	5.18307e-08	0.0138591	0.00265334	0.00913578	0.360065	0.00143383	0	0	0	0.0013547	HMDB00818	Ornithine	L-alpha-amino acids	Amino acids, peptides, and analogues	Carboxylic acids and derivatives	Organic acids and derivatives	NCCC[C@H](N)C(O)=O	0.333976	0.316407	endogenous
HMDB0000214	ornithine	0.234007	0.397435	0.00155679	5.18307e-08	0.0138591	0.00265334	0.00913578	0.360065	0.00143383	0	0	0	0.0013547	HMDB00818	Ornithine	L-alpha-amino acids	Amino acids, peptides, and analogues	Carboxylic acids and derivatives	Organic acids and derivatives	NCCC[C@H](N)C(O)=O	0.333976	0.316407	endogenous
HMDB0000214	ornithine	0.234007	0.397435	0.00155679	5.18307e-08	0.0138591	0.00265334	0.00913578	0.360065	0.00143383	0	0	0	0.0013547	HMDB04984	Ornithine	L-alpha-amino acids	Amino acids, peptides, and analogues	Carboxylic acids and derivatives	Organic acids and derivatives	NCCC[C@H](N)C(O)=O	0.333976	0.316407	endogenous
HMDB0000214	ornithine	0.234007	0.397435	0.00155679	5.18307e-08	0.0138591	0.00265334	0.00913578	0.360065	0.00143383	0	0	0	0.0013547	HMDB04984	Ornithine	L-alpha-amino acids	Amino acids, peptides, and analogues	Carboxylic acids and derivatives	Organic acids and derivatives	NCCC[C@H](N)C(O)=O	0.333976	0.316407	endogenous
HMDB0000214	ornithine	0.234007	0.397435	0.00155679	5.18307e-08	0.0138591	0.00265334	0.00913578	0.360065	0.00143383	0	0	0	0.0013547	HMDB04984	Ornithine	L-alpha-amino acids	Amino acids, peptides, and analogues	Carboxylic acids and derivatives	Organic acids and derivatives	NCCC[C@H](N)C(O)=O	0.333976	0.316407	endogenous
HMDB0000214	ornithine	0.234007	0.397435	0.00155679	5.18307e-08	0.0138591	0.00265334	0.00913578	0.360065	0.00143383	0	0	0	0.0013547	HMDB04984	Ornithine	L-alpha-amino acids	Amino acids, peptides, and analogues	Carboxylic acids and derivatives	Organic acids and derivatives	NCCC[C@H](N)C(O)=O	0.333976	0.316407	endogenous
HMDB0000216	norepinephrine	-0.194727	-0.40771	0.0553555	9.60467e-05	0.0084207	0.0117681	0	0.624403		0	0	0	0.00123001	HMDB00216	Norepinephrine	Catechols	Benzenediols	Phenols	Benzenoids	NC[C@H](O)C1=CC(O)=C(O)C=C1	0.279091	0.27204	endogenous-fungi-microbe
HMDB0000216	norepinephrine	-0.194727	-0.40771	0.0553555	9.60467e-05	0.0084207	0.0117681	0	0.624403		0	0	0	0.00123001	HMDB00216	Norepinephrine	Catechols	Benzenediols	Phenols	Benzenoids	NC[C@H](O)C1=CC(O)=C(O)C=C1	0.279091	0.27204	endogenous-fungi-microbe
HMDB0000216	norepinephrine	-0.194727	-0.40771	0.0553555	9.60467e-05	0.0084207	0.0117681	0	0.624403		0	0	0	0.00123001	HMDB00216	Norepinephrine	Catechols	Benzenediols	Phenols	Benzenoids	NC[C@H](O)C1=CC(O)=C(O)C=C1	0.279091	0.27204	endogenous-fungi-microbe
HMDB0000216	norepinephrine	-0.194727	-0.40771	0.0553555	9.60467e-05	0.0084207	0.0117681	0	0.624403		0	0	0	0.00123001	HMDB00216	Norepinephrine	Catechols	Benzenediols	Phenols	Benzenoids	NC[C@H](O)C1=CC(O)=C(O)C=C1	0.279091	0.27204	endogenous-fungi-microbe
HMDB0000216	norepinephrine	-0.194727	-0.40771	0.0553555	9.60467e-05	0.0084207	0.0117681	0	0.624403		0	0	0	0.00123001	HMDB00216	Norepinephrine	Catechols	Benzenediols	Phenols	Benzenoids	NC[C@H](O)C1=CC(O)=C(O)C=C1	0.279091	0.27204	endogenous-fungi-microbe
HMDB0000216	norepinephrine	-0.194727	-0.40771	0.0553555	9.60467e-05	0.0084207	0.0117681	0	0.624403		0	0	0	0.00123001	HMDB00216	Norepinephrine	Catechols	Benzenediols	Phenols	Benzenoids	NC[C@H](O)C1=CC(O)=C(O)C=C1	0.279091	0.27204	endogenous-fungi-microbe
HMDB0000216	norepinephrine	-0.194727	-0.40771	0.0553555	9.60467e-05	0.0084207	0.0117681	0	0.624403		0	0	0	0.00123001	HMDB00216	Norepinephrine	Catechols	Benzenediols	Phenols	Benzenoids	NC[C@H](O)C1=CC(O)=C(O)C=C1	0.279091	0.27204	endogenous-fungi-microbe
HMDB0000216	norepinephrine	-0.194727	-0.40771	0.0553555	9.60467e-05	0.0084207	0.0117681	0	0.624403		0	0	0	0.00123001	HMDB00216	Norepinephrine	Catechols	Benzenediols	Phenols	Benzenoids	NC[C@H](O)C1=CC(O)=C(O)C=C1	0.279091	0.27204	endogenous-fungi-microbe
HMDB0000216	norepinephrine	-0.194727	-0.40771	0.0553555	9.60467e-05	0.0084207	0.0117681	0	0.624403		0	0	0	0.00123001	HMDB0037685	Norepinephrine	Catechols	Benzenediols	Phenols	Benzenoids	NC[C@H](O)C1=CC(O)=C(O)C=C1	0.279091	0.27204	endogenous-fungi-microbe
HMDB0000216	norepinephrine	-0.194727	-0.40771	0.0553555	9.60467e-05	0.0084207	0.0117681	0	0.624403		0	0	0	0.00123001	HMDB0037685	Norepinephrine	Catechols	Benzenediols	Phenols	Benzenoids	NC[C@H](O)C1=CC(O)=C(O)C=C1	0.279091	0.27204	endogenous-fungi-microbe
HMDB0000216	norepinephrine	-0.194727	-0.40771	0.0553555	9.60467e-05	0.0084207	0.0117681	0	0.624403		0	0	0	0.00123001	HMDB0037685	Norepinephrine	Catechols	Benzenediols	Phenols	Benzenoids	NC[C@H](O)C1=CC(O)=C(O)C=C1	0.279091	0.27204	endogenous-fungi-microbe
HMDB0000216	norepinephrine	-0.194727	-0.40771	0.0553555	9.60467e-05	0.0084207	0.0117681	0	0.624403		0	0	0	0.00123001	HMDB0037685	Norepinephrine	Catechols	Benzenediols	Phenols	Benzenoids	NC[C@H](O)C1=CC(O)=C(O)C=C1	0.279091	0.27204	endogenous-fungi-microbe
HMDB0000216	norepinephrine	-0.194727	-0.40771	0.0553555	9.60467e-05	0.0084207	0.0117681	0	0.624403		0	0	0	0.00123001	HMDB0037685	Norepinephrine	Catechols	Benzenediols	Phenols	Benzenoids	NC[C@H](O)C1=CC(O)=C(O)C=C1	0.279091	0.27204	endogenous-fungi-microbe
HMDB0000216	norepinephrine	-0.194727	-0.40771	0.0553555	9.60467e-05	0.0084207	0.0117681	0	0.624403		0	0	0	0.00123001	HMDB0037685	Norepinephrine	Catechols	Benzenediols	Phenols	Benzenoids	NC[C@H](O)C1=CC(O)=C(O)C=C1	0.279091	0.27204	endogenous-fungi-microbe
HMDB0000216	norepinephrine	-0.194727	-0.40771	0.0553555	9.60467e-05	0.0084207	0.0117681	0	0.624403		0	0	0	0.00123001	HMDB0037685	Norepinephrine	Catechols	Benzenediols	Phenols	Benzenoids	NC[C@H](O)C1=CC(O)=C(O)C=C1	0.279091	0.27204	endogenous-fungi-microbe
HMDB0000216	norepinephrine	-0.194727	-0.40771	0.0553555	9.60467e-05	0.0084207	0.0117681	0	0.624403		0	0	0	0.00123001	HMDB0037685	Norepinephrine	Catechols	Benzenediols	Phenols	Benzenoids	NC[C@H](O)C1=CC(O)=C(O)C=C1	0.279091	0.27204	endogenous-fungi-microbe
HMDB0000216	norepinephrine	-0.194727	-0.40771	0.0553555	9.60467e-05	0.0084207	0.0117681	0	0.624403		0	0	0	0.00123001	HMDB37685	Norepinephrine	Catechols	Benzenediols	Phenols	Benzenoids	NC[C@H](O)C1=CC(O)=C(O)C=C1	0.279091	0.27204	endogenous-fungi-microbe
HMDB0000216	norepinephrine	-0.194727	-0.40771	0.0553555	9.60467e-05	0.0084207	0.0117681	0	0.624403		0	0	0	0.00123001	HMDB37685	Norepinephrine	Catechols	Benzenediols	Phenols	Benzenoids	NC[C@H](O)C1=CC(O)=C(O)C=C1	0.279091	0.27204	endogenous-fungi-microbe
HMDB0000216	norepinephrine	-0.194727	-0.40771	0.0553555	9.60467e-05	0.0084207	0.0117681	0	0.624403		0	0	0	0.00123001	HMDB37685	Norepinephrine	Catechols	Benzenediols	Phenols	Benzenoids	NC[C@H](O)C1=CC(O)=C(O)C=C1	0.279091	0.27204	endogenous-fungi-microbe
HMDB0000216	norepinephrine	-0.194727	-0.40771	0.0553555	9.60467e-05	0.0084207	0.0117681	0	0.624403		0	0	0	0.00123001	HMDB37685	Norepinephrine	Catechols	Benzenediols	Phenols	Benzenoids	NC[C@H](O)C1=CC(O)=C(O)C=C1	0.279091	0.27204	endogenous-fungi-microbe
HMDB0000216	norepinephrine	-0.194727	-0.40771	0.0553555	9.60467e-05	0.0084207	0.0117681	0	0.624403		0	0	0	0.00123001	HMDB37685	Norepinephrine	Catechols	Benzenediols	Phenols	Benzenoids	NC[C@H](O)C1=CC(O)=C(O)C=C1	0.279091	0.27204	endogenous-fungi-microbe
HMDB0000216	norepinephrine	-0.194727	-0.40771	0.0553555	9.60467e-05	0.0084207	0.0117681	0	0.624403		0	0	0	0.00123001	HMDB37685	Norepinephrine	Catechols	Benzenediols	Phenols	Benzenoids	NC[C@H](O)C1=CC(O)=C(O)C=C1	0.279091	0.27204	endogenous-fungi-microbe
HMDB0000216	norepinephrine	-0.194727	-0.40771	0.0553555	9.60467e-05	0.0084207	0.0117681	0	0.624403		0	0	0	0.00123001	HMDB37685	Norepinephrine	Catechols	Benzenediols	Phenols	Benzenoids	NC[C@H](O)C1=CC(O)=C(O)C=C1	0.279091	0.27204	endogenous-fungi-microbe
HMDB0000216	norepinephrine	-0.194727	-0.40771	0.0553555	9.60467e-05	0.0084207	0.0117681	0	0.624403		0	0	0	0.00123001	HMDB37685	Norepinephrine	Catechols	Benzenediols	Phenols	Benzenoids	NC[C@H](O)C1=CC(O)=C(O)C=C1	0.279091	0.27204	endogenous-fungi-microbe
HMDB0000220	palmitate	-0.00460479	-0.146252	0.653384	0.341402	0	0	0.00273067	0.939728		0	0	0	0.00161521	HMDB00220	Palmitic acid	Long-chain fatty acids	Fatty acids and conjugates	Fatty Acyls	Lipids and lipid-like molecules	CCCCCCCCCCCCCCCC(O)=O	0.27095	0.252148	animal-endogenous
HMDB0000220	palmitate	-0.00460479	-0.146252	0.653384	0.341402	0	0	0.00273067	0.939728		0	0	0	0.00161521	HMDB00220	Palmitic acid	Long-chain fatty acids	Fatty acids and conjugates	Fatty Acyls	Lipids and lipid-like molecules	CCCCCCCCCCCCCCCC(O)=O	0.27095	0.252148	animal-endogenous
HMDB0000220	palmitate	-0.00460479	-0.146252	0.653384	0.341402	0	0	0.00273067	0.939728		0	0	0	0.00161521	HMDB00220	Palmitic acid	Long-chain fatty acids	Fatty acids and conjugates	Fatty Acyls	Lipids and lipid-like molecules	CCCCCCCCCCCCCCCC(O)=O	0.27095	0.252148	animal-endogenous
HMDB0000220	palmitate	-0.00460479	-0.146252	0.653384	0.341402	0	0	0.00273067	0.939728		0	0	0	0.00161521	HMDB00220	Palmitic acid	Long-chain fatty acids	Fatty acids and conjugates	Fatty Acyls	Lipids and lipid-like molecules	CCCCCCCCCCCCCCCC(O)=O	0.27095	0.252148	animal-endogenous
HMDB0000220	palmitate	-0.00460479	-0.146252	0.653384	0.341402	0	0	0.00273067	0.939728		0	0	0	0.00161521	HMDB00220	Palmitic acid	Long-chain fatty acids	Fatty acids and conjugates	Fatty Acyls	Lipids and lipid-like molecules	CCCCCCCCCCCCCCCC(O)=O	0.27095	0.252148	animal-endogenous
HMDB0000220	palmitate	-0.00460479	-0.146252	0.653384	0.341402	0	0	0.00273067	0.939728		0	0	0	0.00161521	HMDB00220	Palmitic acid	Long-chain fatty acids	Fatty acids and conjugates	Fatty Acyls	Lipids and lipid-like molecules	CCCCCCCCCCCCCCCC(O)=O	0.27095	0.252148	animal-endogenous
HMDB0000220	palmitate	-0.00460479	-0.146252	0.653384	0.341402	0	0	0.00273067	0.939728		0	0	0	0.00161521	HMDB0060083	Palmitic acid	Long-chain fatty acids	Fatty acids and conjugates	Fatty Acyls	Lipids and lipid-like molecules	CCCCCCCCCCCCCCCC(O)=O	0.27095	0.252148	animal-endogenous
HMDB0000220	palmitate	-0.00460479	-0.146252	0.653384	0.341402	0	0	0.00273067	0.939728		0	0	0	0.00161521	HMDB0060083	Palmitic acid	Long-chain fatty acids	Fatty acids and conjugates	Fatty Acyls	Lipids and lipid-like molecules	CCCCCCCCCCCCCCCC(O)=O	0.27095	0.252148	animal-endogenous
HMDB0000220	palmitate	-0.00460479	-0.146252	0.653384	0.341402	0	0	0.00273067	0.939728		0	0	0	0.00161521	HMDB0060083	Palmitic acid	Long-chain fatty acids	Fatty acids and conjugates	Fatty Acyls	Lipids and lipid-like molecules	CCCCCCCCCCCCCCCC(O)=O	0.27095	0.252148	animal-endogenous
HMDB0000220	palmitate	-0.00460479	-0.146252	0.653384	0.341402	0	0	0.00273067	0.939728		0	0	0	0.00161521	HMDB0060083	Palmitic acid	Long-chain fatty acids	Fatty acids and conjugates	Fatty Acyls	Lipids and lipid-like molecules	CCCCCCCCCCCCCCCC(O)=O	0.27095	0.252148	animal-endogenous
HMDB0000220	palmitate	-0.00460479	-0.146252	0.653384	0.341402	0	0	0.00273067	0.939728		0	0	0	0.00161521	HMDB0060083	Palmitic acid	Long-chain fatty acids	Fatty acids and conjugates	Fatty Acyls	Lipids and lipid-like molecules	CCCCCCCCCCCCCCCC(O)=O	0.27095	0.252148	animal-endogenous
HMDB0000220	palmitate	-0.00460479	-0.146252	0.653384	0.341402	0	0	0.00273067	0.939728		0	0	0	0.00161521	HMDB0060083	Palmitic acid	Long-chain fatty acids	Fatty acids and conjugates	Fatty Acyls	Lipids and lipid-like molecules	CCCCCCCCCCCCCCCC(O)=O	0.27095	0.252148	animal-endogenous
HMDB0000220	palmitate	-0.00460479	-0.146252	0.653384	0.341402	0	0	0.00273067	0.939728		0	0	0	0.00161521	HMDB60083	Palmitic acid	Long-chain fatty acids	Fatty acids and conjugates	Fatty Acyls	Lipids and lipid-like molecules	CCCCCCCCCCCCCCCC(O)=O	0.27095	0.252148	animal-endogenous
HMDB0000220	palmitate	-0.00460479	-0.146252	0.653384	0.341402	0	0	0.00273067	0.939728		0	0	0	0.00161521	HMDB60083	Palmitic acid	Long-chain fatty acids	Fatty acids and conjugates	Fatty Acyls	Lipids and lipid-like molecules	CCCCCCCCCCCCCCCC(O)=O	0.27095	0.252148	animal-endogenous
HMDB0000220	palmitate	-0.00460479	-0.146252	0.653384	0.341402	0	0	0.00273067	0.939728		0	0	0	0.00161521	HMDB60083	Palmitic acid	Long-chain fatty acids	Fatty acids and conjugates	Fatty Acyls	Lipids and lipid-like molecules	CCCCCCCCCCCCCCCC(O)=O	0.27095	0.252148	animal-endogenous
HMDB0000220	palmitate	-0.00460479	-0.146252	0.653384	0.341402	0	0	0.00273067	0.939728		0	0	0	0.00161521	HMDB60083	Palmitic acid	Long-chain fatty acids	Fatty acids and conjugates	Fatty Acyls	Lipids and lipid-like molecules	CCCCCCCCCCCCCCCC(O)=O	0.27095	0.252148	animal-endogenous
HMDB0000220	palmitate	-0.00460479	-0.146252	0.653384	0.341402	0	0	0.00273067	0.939728		0	0	0	0.00161521	HMDB60083	Palmitic acid	Long-chain fatty acids	Fatty acids and conjugates	Fatty Acyls	Lipids and lipid-like molecules	CCCCCCCCCCCCCCCC(O)=O	0.27095	0.252148	animal-endogenous
HMDB0000220	palmitate	-0.00460479	-0.146252	0.653384	0.341402	0	0	0.00273067	0.939728		0	0	0	0.00161521	HMDB60083	Palmitic acid	Long-chain fatty acids	Fatty acids and conjugates	Fatty Acyls	Lipids and lipid-like molecules	CCCCCCCCCCCCCCCC(O)=O	0.27095	0.252148	animal-endogenous
HMDB0000222	C16 carnitine	0.502839	0.303107	5.52353e-18	4.62325e-08	0	0	0	2.1438		0	0	0	0.00134704	HMDB0000846	L-Palmitoylcarnitine	Acyl carnitines	Fatty acid esters	Fatty Acyls	Lipids and lipid-like molecules	CCCCCCCCCCCCCCCC(=O)O[C@H](CC([O-])=O)C[N+](C)(C)C	0.589356	0.406086	animal-endogenous
HMDB0000222	C16 carnitine	0.502839	0.303107	5.52353e-18	4.62325e-08	0	0	0	2.1438		0	0	0	0.00134704	HMDB0000846	L-Palmitoylcarnitine	Acyl carnitines	Fatty acid esters	Fatty Acyls	Lipids and lipid-like molecules	CCCCCCCCCCCCCCCC(=O)O[C@H](CC([O-])=O)C[N+](C)(C)C	0.589356	0.406086	animal-endogenous
HMDB0000222	C16 carnitine	0.502839	0.303107	5.52353e-18	4.62325e-08	0	0	0	2.1438		0	0	0	0.00134704	HMDB0000846	L-Palmitoylcarnitine	Acyl carnitines	Fatty acid esters	Fatty Acyls	Lipids and lipid-like molecules	CCCCCCCCCCCCCCCC(=O)O[C@H](CC([O-])=O)C[N+](C)(C)C	0.589356	0.406086	animal-endogenous
HMDB0000222	C16 carnitine	0.502839	0.303107	5.52353e-18	4.62325e-08	0	0	0	2.1438		0	0	0	0.00134704	HMDB0000846	L-Palmitoylcarnitine	Acyl carnitines	Fatty acid esters	Fatty Acyls	Lipids and lipid-like molecules	CCCCCCCCCCCCCCCC(=O)O[C@H](CC([O-])=O)C[N+](C)(C)C	0.589356	0.406086	animal-endogenous
HMDB0000222	C16 carnitine	0.502839	0.303107	5.52353e-18	4.62325e-08	0	0	0	2.1438		0	0	0	0.00134704	HMDB00222	L-Palmitoylcarnitine	Acyl carnitines	Fatty acid esters	Fatty Acyls	Lipids and lipid-like molecules	CCCCCCCCCCCCCCCC(=O)O[C@H](CC([O-])=O)C[N+](C)(C)C	0.589356	0.406086	animal-endogenous
HMDB0000222	C16 carnitine	0.502839	0.303107	5.52353e-18	4.62325e-08	0	0	0	2.1438		0	0	0	0.00134704	HMDB00222	L-Palmitoylcarnitine	Acyl carnitines	Fatty acid esters	Fatty Acyls	Lipids and lipid-like molecules	CCCCCCCCCCCCCCCC(=O)O[C@H](CC([O-])=O)C[N+](C)(C)C	0.589356	0.406086	animal-endogenous
HMDB0000222	C16 carnitine	0.502839	0.303107	5.52353e-18	4.62325e-08	0	0	0	2.1438		0	0	0	0.00134704	HMDB00222	L-Palmitoylcarnitine	Acyl carnitines	Fatty acid esters	Fatty Acyls	Lipids and lipid-like molecules	CCCCCCCCCCCCCCCC(=O)O[C@H](CC([O-])=O)C[N+](C)(C)C	0.589356	0.406086	animal-endogenous
HMDB0000222	C16 carnitine	0.502839	0.303107	5.52353e-18	4.62325e-08	0	0	0	2.1438		0	0	0	0.00134704	HMDB00222	L-Palmitoylcarnitine	Acyl carnitines	Fatty acid esters	Fatty Acyls	Lipids and lipid-like molecules	CCCCCCCCCCCCCCCC(=O)O[C@H](CC([O-])=O)C[N+](C)(C)C	0.589356	0.406086	animal-endogenous
HMDB0000222	C16 carnitine	0.502839	0.303107	5.52353e-18	4.62325e-08	0	0	0	2.1438		0	0	0	0.00134704	HMDB00846	L-Palmitoylcarnitine	Acyl carnitines	Fatty acid esters	Fatty Acyls	Lipids and lipid-like molecules	CCCCCCCCCCCCCCCC(=O)O[C@H](CC([O-])=O)C[N+](C)(C)C	0.589356	0.406086	animal-endogenous
HMDB0000222	C16 carnitine	0.502839	0.303107	5.52353e-18	4.62325e-08	0	0	0	2.1438		0	0	0	0.00134704	HMDB00846	L-Palmitoylcarnitine	Acyl carnitines	Fatty acid esters	Fatty Acyls	Lipids and lipid-like molecules	CCCCCCCCCCCCCCCC(=O)O[C@H](CC([O-])=O)C[N+](C)(C)C	0.589356	0.406086	animal-endogenous
HMDB0000222	C16 carnitine	0.502839	0.303107	5.52353e-18	4.62325e-08	0	0	0	2.1438		0	0	0	0.00134704	HMDB00846	L-Palmitoylcarnitine	Acyl carnitines	Fatty acid esters	Fatty Acyls	Lipids and lipid-like molecules	CCCCCCCCCCCCCCCC(=O)O[C@H](CC([O-])=O)C[N+](C)(C)C	0.589356	0.406086	animal-endogenous
HMDB0000222	C16 carnitine	0.502839	0.303107	5.52353e-18	4.62325e-08	0	0	0	2.1438		0	0	0	0.00134704	HMDB00846	L-Palmitoylcarnitine	Acyl carnitines	Fatty acid esters	Fatty Acyls	Lipids and lipid-like molecules	CCCCCCCCCCCCCCCC(=O)O[C@H](CC([O-])=O)C[N+](C)(C)C	0.589356	0.406086	animal-endogenous
HMDB0000226	orotate	-0.00288368	-0.47857	0.0127257	1.4825e-08	0	0.012224	0	0.799358	0.00221002	0	0	0	0.00139027	HMDB00226	Orotic acid	Pyrimidinecarboxylic acids	Pyrimidines and pyrimidine derivatives	Diazines	Organoheterocyclic compounds	OC(=O)C1=CC(=O)NC(=O)N1	0.335521	0.368159	animal-endogenous
HMDB0000226	orotate	-0.00288368	-0.47857	0.0127257	1.4825e-08	0	0.012224	0	0.799358	0.00221002	0	0	0	0.00139027	HMDB00226	Orotic acid	Pyrimidinecarboxylic acids	Pyrimidines and pyrimidine derivatives	Diazines	Organoheterocyclic compounds	OC(=O)C1=CC(=O)NC(=O)N1	0.335521	0.368159	animal-endogenous
HMDB0000226	orotate	-0.00288368	-0.47857	0.0127257	1.4825e-08	0	0.012224	0	0.799358	0.00221002	0	0	0	0.00139027	HMDB00226	Orotic acid	Pyrimidinecarboxylic acids	Pyrimidines and pyrimidine derivatives	Diazines	Organoheterocyclic compounds	OC(=O)C1=CC(=O)NC(=O)N1	0.335521	0.368159	animal-endogenous
HMDB0000226	orotate	-0.00288368	-0.47857	0.0127257	1.4825e-08	0	0.012224	0	0.799358	0.00221002	0	0	0	0.00139027	HMDB00226	Orotic acid	Pyrimidinecarboxylic acids	Pyrimidines and pyrimidine derivatives	Diazines	Organoheterocyclic compounds	OC(=O)C1=CC(=O)NC(=O)N1	0.335521	0.368159	animal-endogenous
HMDB0000237	propionate	-0.166007	-0.325583	0.118906	0.0175399	0	0	0	0.671093		0	0	0	0.00125013	HMDB00237	Propionic acid	Carboxylic acids	Carboxylic acids	Carboxylic acids and derivatives	Organic acids and derivatives	CCC(O)=O	0.252073	0.23795	animal-microbe
HMDB0000237	propionate	-0.166007	-0.325583	0.118906	0.0175399	0	0	0	0.671093		0	0	0	0.00125013	HMDB00237	Propionic acid	Carboxylic acids	Carboxylic acids	Carboxylic acids and derivatives	Organic acids and derivatives	CCC(O)=O	0.252073	0.23795	animal-microbe
HMDB0000237	propionate	-0.166007	-0.325583	0.118906	0.0175399	0	0	0	0.671093		0	0	0	0.00125013	HMDB00237	Propionic acid	Carboxylic acids	Carboxylic acids	Carboxylic acids and derivatives	Organic acids and derivatives	CCC(O)=O	0.252073	0.23795	animal-microbe
HMDB0000237	propionate	-0.166007	-0.325583	0.118906	0.0175399	0	0	0	0.671093		0	0	0	0.00125013	HMDB00237	Propionic acid	Carboxylic acids	Carboxylic acids	Carboxylic acids and derivatives	Organic acids and derivatives	CCC(O)=O	0.252073	0.23795	animal-microbe
HMDB0000237	propionate	-0.166007	-0.325583	0.118906	0.0175399	0	0	0	0.671093		0	0	0	0.00125013	HMDB00237	Propionic acid	Carboxylic acids	Carboxylic acids	Carboxylic acids and derivatives	Organic acids and derivatives	CCC(O)=O	0.252073	0.23795	animal-microbe
HMDB0000237	propionate	-0.166007	-0.325583	0.118906	0.0175399	0	0	0	0.671093		0	0	0	0.00125013	HMDB00237	Propionic acid	Carboxylic acids	Carboxylic acids	Carboxylic acids and derivatives	Organic acids and derivatives	CCC(O)=O	0.252073	0.23795	animal-microbe
HMDB0000239	pyridoxine	0.226914	0.412234	1.51734e-06	2.06802e-05	0.0189189	0	0.00202403	0.621538	0.00131952	0	0	0	0.00241717	HMDB0002075	Pyridoxine	Pyridoxines	Pyridoxines	Pyridines and derivatives	Organoheterocyclic compounds	CC1=C(O)C(CO)=C(CO)C=N1	0.428337	0.32111	animal-endogenous
HMDB0000239	pyridoxine	0.226914	0.412234	1.51734e-06	2.06802e-05	0.0189189	0	0.00202403	0.621538	0.00131952	0	0	0	0.00241717	HMDB0002075	Pyridoxine	Pyridoxines	Pyridoxines	Pyridines and derivatives	Organoheterocyclic compounds	CC1=C(O)C(CO)=C(CO)C=N1	0.428337	0.32111	animal-endogenous
HMDB0000239	pyridoxine	0.226914	0.412234	1.51734e-06	2.06802e-05	0.0189189	0	0.00202403	0.621538	0.00131952	0	0	0	0.00241717	HMDB0002075	Pyridoxine	Pyridoxines	Pyridoxines	Pyridines and derivatives	Organoheterocyclic compounds	CC1=C(O)C(CO)=C(CO)C=N1	0.428337	0.32111	animal-endogenous
HMDB0000239	pyridoxine	0.226914	0.412234	1.51734e-06	2.06802e-05	0.0189189	0	0.00202403	0.621538	0.00131952	0	0	0	0.00241717	HMDB0002075	Pyridoxine	Pyridoxines	Pyridoxines	Pyridines and derivatives	Organoheterocyclic compounds	CC1=C(O)C(CO)=C(CO)C=N1	0.428337	0.32111	animal-endogenous
HMDB0000239	pyridoxine	0.226914	0.412234	1.51734e-06	2.06802e-05	0.0189189	0	0.00202403	0.621538	0.00131952	0	0	0	0.00241717	HMDB0002075	Pyridoxine	Pyridoxines	Pyridoxines	Pyridines and derivatives	Organoheterocyclic compounds	CC1=C(O)C(CO)=C(CO)C=N1	0.428337	0.32111	animal-endogenous
HMDB0000239	pyridoxine	0.226914	0.412234	1.51734e-06	2.06802e-05	0.0189189	0	0.00202403	0.621538	0.00131952	0	0	0	0.00241717	HMDB0002075	Pyridoxine	Pyridoxines	Pyridoxines	Pyridines and derivatives	Organoheterocyclic compounds	CC1=C(O)C(CO)=C(CO)C=N1	0.428337	0.32111	animal-endogenous
HMDB0000239	pyridoxine	0.226914	0.412234	1.51734e-06	2.06802e-05	0.0189189	0	0.00202403	0.621538	0.00131952	0	0	0	0.00241717	HMDB00239	Pyridoxine	Pyridoxines	Pyridoxines	Pyridines and derivatives	Organoheterocyclic compounds	CC1=C(O)C(CO)=C(CO)C=N1	0.428337	0.32111	animal-endogenous
HMDB0000239	pyridoxine	0.226914	0.412234	1.51734e-06	2.06802e-05	0.0189189	0	0.00202403	0.621538	0.00131952	0	0	0	0.00241717	HMDB00239	Pyridoxine	Pyridoxines	Pyridoxines	Pyridines and derivatives	Organoheterocyclic compounds	CC1=C(O)C(CO)=C(CO)C=N1	0.428337	0.32111	animal-endogenous
HMDB0000239	pyridoxine	0.226914	0.412234	1.51734e-06	2.06802e-05	0.0189189	0	0.00202403	0.621538	0.00131952	0	0	0	0.00241717	HMDB00239	Pyridoxine	Pyridoxines	Pyridoxines	Pyridines and derivatives	Organoheterocyclic compounds	CC1=C(O)C(CO)=C(CO)C=N1	0.428337	0.32111	animal-endogenous
HMDB0000239	pyridoxine	0.226914	0.412234	1.51734e-06	2.06802e-05	0.0189189	0	0.00202403	0.621538	0.00131952	0	0	0	0.00241717	HMDB00239	Pyridoxine	Pyridoxines	Pyridoxines	Pyridines and derivatives	Organoheterocyclic compounds	CC1=C(O)C(CO)=C(CO)C=N1	0.428337	0.32111	animal-endogenous
HMDB0000239	pyridoxine	0.226914	0.412234	1.51734e-06	2.06802e-05	0.0189189	0	0.00202403	0.621538	0.00131952	0	0	0	0.00241717	HMDB00239	Pyridoxine	Pyridoxines	Pyridoxines	Pyridines and derivatives	Organoheterocyclic compounds	CC1=C(O)C(CO)=C(CO)C=N1	0.428337	0.32111	animal-endogenous
HMDB0000239	pyridoxine	0.226914	0.412234	1.51734e-06	2.06802e-05	0.0189189	0	0.00202403	0.621538	0.00131952	0	0	0	0.00241717	HMDB00239	Pyridoxine	Pyridoxines	Pyridoxines	Pyridines and derivatives	Organoheterocyclic compounds	CC1=C(O)C(CO)=C(CO)C=N1	0.428337	0.32111	animal-endogenous
HMDB0000239	pyridoxine	0.226914	0.412234	1.51734e-06	2.06802e-05	0.0189189	0	0.00202403	0.621538	0.00131952	0	0	0	0.00241717	HMDB02075	Pyridoxine	Pyridoxines	Pyridoxines	Pyridines and derivatives	Organoheterocyclic compounds	CC1=C(O)C(CO)=C(CO)C=N1	0.428337	0.32111	animal-endogenous
HMDB0000239	pyridoxine	0.226914	0.412234	1.51734e-06	2.06802e-05	0.0189189	0	0.00202403	0.621538	0.00131952	0	0	0	0.00241717	HMDB02075	Pyridoxine	Pyridoxines	Pyridoxines	Pyridines and derivatives	Organoheterocyclic compounds	CC1=C(O)C(CO)=C(CO)C=N1	0.428337	0.32111	animal-endogenous
HMDB0000239	pyridoxine	0.226914	0.412234	1.51734e-06	2.06802e-05	0.0189189	0	0.00202403	0.621538	0.00131952	0	0	0	0.00241717	HMDB02075	Pyridoxine	Pyridoxines	Pyridoxines	Pyridines and derivatives	Organoheterocyclic compounds	CC1=C(O)C(CO)=C(CO)C=N1	0.428337	0.32111	animal-endogenous
HMDB0000239	pyridoxine	0.226914	0.412234	1.51734e-06	2.06802e-05	0.0189189	0	0.00202403	0.621538	0.00131952	0	0	0	0.00241717	HMDB02075	Pyridoxine	Pyridoxines	Pyridoxines	Pyridines and derivatives	Organoheterocyclic compounds	CC1=C(O)C(CO)=C(CO)C=N1	0.428337	0.32111	animal-endogenous
HMDB0000239	pyridoxine	0.226914	0.412234	1.51734e-06	2.06802e-05	0.0189189	0	0.00202403	0.621538	0.00131952	0	0	0	0.00241717	HMDB02075	Pyridoxine	Pyridoxines	Pyridoxines	Pyridines and derivatives	Organoheterocyclic compounds	CC1=C(O)C(CO)=C(CO)C=N1	0.428337	0.32111	animal-endogenous
HMDB0000239	pyridoxine	0.226914	0.412234	1.51734e-06	2.06802e-05	0.0189189	0	0.00202403	0.621538	0.00131952	0	0	0	0.00241717	HMDB02075	Pyridoxine	Pyridoxines	Pyridoxines	Pyridines and derivatives	Organoheterocyclic compounds	CC1=C(O)C(CO)=C(CO)C=N1	0.428337	0.32111	animal-endogenous
HMDB0000244	riboflavin	-0.482008	-0.147678	9.88356e-05	8.76686e-05	0	0	0	0.90636		0	0	0	0.00125088	HMDB00244	Riboflavin	Flavins	Alloxazines and isoalloxazines	Pteridines and derivatives	Organoheterocyclic compounds	CC1=C(C)C=C2N(C[C@H](O)[C@H](O)[C@H](O)CO)C3=NC(=O)NC(=O)C3=NC2=C1	0.338484	0.28977	animal
HMDB0000244	riboflavin	-0.482008	-0.147678	9.88356e-05	8.76686e-05	0	0	0	0.90636		0	0	0	0.00125088	HMDB00244	Riboflavin	Flavins	Alloxazines and isoalloxazines	Pteridines and derivatives	Organoheterocyclic compounds	CC1=C(C)C=C2N(C[C@H](O)[C@H](O)[C@H](O)CO)C3=NC(=O)NC(=O)C3=NC2=C1	0.338484	0.28977	animal
HMDB0000244	riboflavin	-0.482008	-0.147678	9.88356e-05	8.76686e-05	0	0	0	0.90636		0	0	0	0.00125088	HMDB00244	Riboflavin	Flavins	Alloxazines and isoalloxazines	Pteridines and derivatives	Organoheterocyclic compounds	CC1=C(C)C=C2N(C[C@H](O)[C@H](O)[C@H](O)CO)C3=NC(=O)NC(=O)C3=NC2=C1	0.338484	0.28977	animal
HMDB0000244	riboflavin	-0.482008	-0.147678	9.88356e-05	8.76686e-05	0	0	0	0.90636		0	0	0	0.00125088	HMDB00244	Riboflavin	Flavins	Alloxazines and isoalloxazines	Pteridines and derivatives	Organoheterocyclic compounds	CC1=C(C)C=C2N(C[C@H](O)[C@H](O)[C@H](O)CO)C3=NC(=O)NC(=O)C3=NC2=C1	0.338484	0.28977	animal
HMDB0000245	porphobilinogen	-0.255711	-0.694975	0.00111738	8.19137e-14	0.0923795	0.321977	0	1.19711	0.0053926	0.00375834	0	0.0819364	0.00728868	HMDB00245	Porphobilinogen	Aralkylamines	Amines	Organonitrogen compounds	Organic nitrogen compounds	NCC1=C(CC(O)=O)C(CCC(O)=O)=CN1	0.639054	0.617179	animal-endogenous
HMDB0000245	porphobilinogen	-0.255711	-0.694975	0.00111738	8.19137e-14	0.0923795	0.321977	0	1.19711	0.0053926	0.00375834	0	0.0819364	0.00728868	HMDB00245	Porphobilinogen	Aralkylamines	Amines	Organonitrogen compounds	Organic nitrogen compounds	NCC1=C(CC(O)=O)C(CCC(O)=O)=CN1	0.639054	0.617179	animal-endogenous
HMDB0000245	porphobilinogen	-0.255711	-0.694975	0.00111738	8.19137e-14	0.0923795	0.321977	0	1.19711	0.0053926	0.00375834	0	0.0819364	0.00728868	HMDB00245	Porphobilinogen	Aralkylamines	Amines	Organonitrogen compounds	Organic nitrogen compounds	NCC1=C(CC(O)=O)C(CCC(O)=O)=CN1	0.639054	0.617179	animal-endogenous
HMDB0000245	porphobilinogen	-0.255711	-0.694975	0.00111738	8.19137e-14	0.0923795	0.321977	0	1.19711	0.0053926	0.00375834	0	0.0819364	0.00728868	HMDB00245	Porphobilinogen	Aralkylamines	Amines	Organonitrogen compounds	Organic nitrogen compounds	NCC1=C(CC(O)=O)C(CCC(O)=O)=CN1	0.639054	0.617179	animal-endogenous
HMDB0000245	porphobilinogen	-0.255711	-0.694975	0.00111738	8.19137e-14	0.0923795	0.321977	0	1.19711	0.0053926	0.00375834	0	0.0819364	0.00728868	HMDB00245	Porphobilinogen	Aralkylamines	Amines	Organonitrogen compounds	Organic nitrogen compounds	NCC1=C(CC(O)=O)C(CCC(O)=O)=CN1	0.639054	0.617179	animal-endogenous
HMDB0000245	porphobilinogen	-0.255711	-0.694975	0.00111738	8.19137e-14	0.0923795	0.321977	0	1.19711	0.0053926	0.00375834	0	0.0819364	0.00728868	HMDB00245	Porphobilinogen	Aralkylamines	Amines	Organonitrogen compounds	Organic nitrogen compounds	NCC1=C(CC(O)=O)C(CCC(O)=O)=CN1	0.639054	0.617179	animal-endogenous
HMDB0000247	sorbitol	-0.0972679	-0.0929187	0.0242815	0.810146	0	0	0	0.287422		0	0	0	0.00153759	HMDB00247	Sorbitol	Sugar alcohols	Carbohydrates and carbohydrate conjugates	Organooxygen compounds	Organic oxygen compounds	OC[C@H](O)[C@@H](O)[C@H](O)[C@H](O)CO	0.235705	0.174376	animal-endogenous
HMDB0000247	sorbitol	-0.0972679	-0.0929187	0.0242815	0.810146	0	0	0	0.287422		0	0	0	0.00153759	HMDB00247	Sorbitol	Sugar alcohols	Carbohydrates and carbohydrate conjugates	Organooxygen compounds	Organic oxygen compounds	OC[C@H](O)[C@@H](O)[C@H](O)[C@H](O)CO	0.235705	0.174376	animal-endogenous
HMDB0000247	sorbitol	-0.0972679	-0.0929187	0.0242815	0.810146	0	0	0	0.287422		0	0	0	0.00153759	HMDB00247	Sorbitol	Sugar alcohols	Carbohydrates and carbohydrate conjugates	Organooxygen compounds	Organic oxygen compounds	OC[C@H](O)[C@@H](O)[C@H](O)[C@H](O)CO	0.235705	0.174376	animal-endogenous
HMDB0000247	sorbitol	-0.0972679	-0.0929187	0.0242815	0.810146	0	0	0	0.287422		0	0	0	0.00153759	HMDB00247	Sorbitol	Sugar alcohols	Carbohydrates and carbohydrate conjugates	Organooxygen compounds	Organic oxygen compounds	OC[C@H](O)[C@@H](O)[C@H](O)[C@H](O)CO	0.235705	0.174376	animal-endogenous
HMDB0000247	sorbitol	-0.0972679	-0.0929187	0.0242815	0.810146	0	0	0	0.287422		0	0	0	0.00153759	HMDB00247	Sorbitol	Sugar alcohols	Carbohydrates and carbohydrate conjugates	Organooxygen compounds	Organic oxygen compounds	OC[C@H](O)[C@@H](O)[C@H](O)[C@H](O)CO	0.235705	0.174376	animal-endogenous
HMDB0000247	sorbitol	-0.0972679	-0.0929187	0.0242815	0.810146	0	0	0	0.287422		0	0	0	0.00153759	HMDB00247	Sorbitol	Sugar alcohols	Carbohydrates and carbohydrate conjugates	Organooxygen compounds	Organic oxygen compounds	OC[C@H](O)[C@@H](O)[C@H](O)[C@H](O)CO	0.235705	0.174376	animal-endogenous
HMDB0000251	taurine	0.596982	0.711958	3.16279e-10	1.34128e-11	0.022646	0	0	4.64075	0.0101572	0	0	0	0.00140427	HMDB00251	Taurine	Organosulfonic acids	Organosulfonic acids and derivatives	Organic sulfonic acids and derivatives	Organic acids and derivatives	NCCS(O)(=O)=O	0.740612	0.644164	animal-endogenous
HMDB0000251	taurine	0.596982	0.711958	3.16279e-10	1.34128e-11	0.022646	0	0	4.64075	0.0101572	0	0	0	0.00140427	HMDB00251	Taurine	Organosulfonic acids	Organosulfonic acids and derivatives	Organic sulfonic acids and derivatives	Organic acids and derivatives	NCCS(O)(=O)=O	0.740612	0.644164	animal-endogenous
HMDB0000251	taurine	0.596982	0.711958	3.16279e-10	1.34128e-11	0.022646	0	0	4.64075	0.0101572	0	0	0	0.00140427	HMDB00251	Taurine	Organosulfonic acids	Organosulfonic acids and derivatives	Organic sulfonic acids and derivatives	Organic acids and derivatives	NCCS(O)(=O)=O	0.740612	0.644164	animal-endogenous
HMDB0000251	taurine	0.596982	0.711958	3.16279e-10	1.34128e-11	0.022646	0	0	4.64075	0.0101572	0	0	0	0.00140427	HMDB00251	Taurine	Organosulfonic acids	Organosulfonic acids and derivatives	Organic sulfonic acids and derivatives	Organic acids and derivatives	NCCS(O)(=O)=O	0.740612	0.644164	animal-endogenous
HMDB0000251	taurine	0.596982	0.711958	3.16279e-10	1.34128e-11	0.022646	0	0	4.64075	0.0101572	0	0	0	0.00140427	HMDB00251	Taurine	Organosulfonic acids	Organosulfonic acids and derivatives	Organic sulfonic acids and derivatives	Organic acids and derivatives	NCCS(O)(=O)=O	0.740612	0.644164	animal-endogenous
HMDB0000251	taurine	0.596982	0.711958	3.16279e-10	1.34128e-11	0.022646	0	0	4.64075	0.0101572	0	0	0	0.00140427	HMDB00251	Taurine	Organosulfonic acids	Organosulfonic acids and derivatives	Organic sulfonic acids and derivatives	Organic acids and derivatives	NCCS(O)(=O)=O	0.740612	0.644164	animal-endogenous
HMDB0000252	sphingosine	0.199001	-0.0273881	0.007149	0.994724	0.00709309	0	0.0143227	1.02009	0.00241147	0	0	0	0.00270183	HMDB00252	Sphingosine	1,2-aminoalcohols	Amines	Organonitrogen compounds	Organic nitrogen compounds	CCCCCCCCCCCCC\C=C\[C@@H](O)[C@@H](N)CO	0.408505	0.284785	animal-endogenous
HMDB0000252	sphingosine	0.199001	-0.0273881	0.007149	0.994724	0.00709309	0	0.0143227	1.02009	0.00241147	0	0	0	0.00270183	HMDB00252	Sphingosine	1,2-aminoalcohols	Amines	Organonitrogen compounds	Organic nitrogen compounds	CCCCCCCCCCCCC\C=C\[C@@H](O)[C@@H](N)CO	0.408505	0.284785	animal-endogenous
HMDB0000252	sphingosine	0.199001	-0.0273881	0.007149	0.994724	0.00709309	0	0.0143227	1.02009	0.00241147	0	0	0	0.00270183	HMDB00252	Sphingosine	1,2-aminoalcohols	Amines	Organonitrogen compounds	Organic nitrogen compounds	CCCCCCCCCCCCC\C=C\[C@@H](O)[C@@H](N)CO	0.408505	0.284785	animal-endogenous
HMDB0000252	sphingosine	0.199001	-0.0273881	0.007149	0.994724	0.00709309	0	0.0143227	1.02009	0.00241147	0	0	0	0.00270183	HMDB00252	Sphingosine	1,2-aminoalcohols	Amines	Organonitrogen compounds	Organic nitrogen compounds	CCCCCCCCCCCCC\C=C\[C@@H](O)[C@@H](N)CO	0.408505	0.284785	animal-endogenous
HMDB0000252	sphingosine	0.199001	-0.0273881	0.007149	0.994724	0.00709309	0	0.0143227	1.02009	0.00241147	0	0	0	0.00270183	HMDB00252	Sphingosine	1,2-aminoalcohols	Amines	Organonitrogen compounds	Organic nitrogen compounds	CCCCCCCCCCCCC\C=C\[C@@H](O)[C@@H](N)CO	0.408505	0.284785	animal-endogenous
HMDB0000252	sphingosine	0.199001	-0.0273881	0.007149	0.994724	0.00709309	0	0.0143227	1.02009	0.00241147	0	0	0	0.00270183	HMDB00252	Sphingosine	1,2-aminoalcohols	Amines	Organonitrogen compounds	Organic nitrogen compounds	CCCCCCCCCCCCC\C=C\[C@@H](O)[C@@H](N)CO	0.408505	0.284785	animal-endogenous
HMDB0000252	sphingosine-isomer1	0.345866	0.303201	1.98748e-09	0.000110347	0	0.00481216	0.00241868	0.556088		0.00961662	0	0	0.00135346	HMDB00252	Sphingosine	1,2-aminoalcohols	Amines	Organonitrogen compounds	Organic nitrogen compounds	CCCCCCCCCCCCC\C=C\[C@@H](O)[C@@H](N)CO	0.408505	0.284785	animal-endogenous
HMDB0000252	sphingosine-isomer1	0.345866	0.303201	1.98748e-09	0.000110347	0	0.00481216	0.00241868	0.556088		0.00961662	0	0	0.00135346	HMDB00252	Sphingosine	1,2-aminoalcohols	Amines	Organonitrogen compounds	Organic nitrogen compounds	CCCCCCCCCCCCC\C=C\[C@@H](O)[C@@H](N)CO	0.408505	0.284785	animal-endogenous
HMDB0000252	sphingosine-isomer1	0.345866	0.303201	1.98748e-09	0.000110347	0	0.00481216	0.00241868	0.556088		0.00961662	0	0	0.00135346	HMDB00252	Sphingosine	1,2-aminoalcohols	Amines	Organonitrogen compounds	Organic nitrogen compounds	CCCCCCCCCCCCC\C=C\[C@@H](O)[C@@H](N)CO	0.408505	0.284785	animal-endogenous
HMDB0000252	sphingosine-isomer1	0.345866	0.303201	1.98748e-09	0.000110347	0	0.00481216	0.00241868	0.556088		0.00961662	0	0	0.00135346	HMDB00252	Sphingosine	1,2-aminoalcohols	Amines	Organonitrogen compounds	Organic nitrogen compounds	CCCCCCCCCCCCC\C=C\[C@@H](O)[C@@H](N)CO	0.408505	0.284785	animal-endogenous
HMDB0000252	sphingosine-isomer1	0.345866	0.303201	1.98748e-09	0.000110347	0	0.00481216	0.00241868	0.556088		0.00961662	0	0	0.00135346	HMDB00252	Sphingosine	1,2-aminoalcohols	Amines	Organonitrogen compounds	Organic nitrogen compounds	CCCCCCCCCCCCC\C=C\[C@@H](O)[C@@H](N)CO	0.408505	0.284785	animal-endogenous
HMDB0000252	sphingosine-isomer1	0.345866	0.303201	1.98748e-09	0.000110347	0	0.00481216	0.00241868	0.556088		0.00961662	0	0	0.00135346	HMDB00252	Sphingosine	1,2-aminoalcohols	Amines	Organonitrogen compounds	Organic nitrogen compounds	CCCCCCCCCCCCC\C=C\[C@@H](O)[C@@H](N)CO	0.408505	0.284785	animal-endogenous
HMDB0000252	sphingosine-isomer2	0.402715	0.367206	2.10255e-09	4.71462e-05	0	0	0.00245527	0.490667		0	0	0	0.00135224	HMDB00252	Sphingosine	1,2-aminoalcohols	Amines	Organonitrogen compounds	Organic nitrogen compounds	CCCCCCCCCCCCC\C=C\[C@@H](O)[C@@H](N)CO	0.408505	0.284785	animal-endogenous
HMDB0000252	sphingosine-isomer2	0.402715	0.367206	2.10255e-09	4.71462e-05	0	0	0.00245527	0.490667		0	0	0	0.00135224	HMDB00252	Sphingosine	1,2-aminoalcohols	Amines	Organonitrogen compounds	Organic nitrogen compounds	CCCCCCCCCCCCC\C=C\[C@@H](O)[C@@H](N)CO	0.408505	0.284785	animal-endogenous
HMDB0000252	sphingosine-isomer2	0.402715	0.367206	2.10255e-09	4.71462e-05	0	0	0.00245527	0.490667		0	0	0	0.00135224	HMDB00252	Sphingosine	1,2-aminoalcohols	Amines	Organonitrogen compounds	Organic nitrogen compounds	CCCCCCCCCCCCC\C=C\[C@@H](O)[C@@H](N)CO	0.408505	0.284785	animal-endogenous
HMDB0000252	sphingosine-isomer2	0.402715	0.367206	2.10255e-09	4.71462e-05	0	0	0.00245527	0.490667		0	0	0	0.00135224	HMDB00252	Sphingosine	1,2-aminoalcohols	Amines	Organonitrogen compounds	Organic nitrogen compounds	CCCCCCCCCCCCC\C=C\[C@@H](O)[C@@H](N)CO	0.408505	0.284785	animal-endogenous
HMDB0000252	sphingosine-isomer2	0.402715	0.367206	2.10255e-09	4.71462e-05	0	0	0.00245527	0.490667		0	0	0	0.00135224	HMDB00252	Sphingosine	1,2-aminoalcohols	Amines	Organonitrogen compounds	Organic nitrogen compounds	CCCCCCCCCCCCC\C=C\[C@@H](O)[C@@H](N)CO	0.408505	0.284785	animal-endogenous
HMDB0000252	sphingosine-isomer2	0.402715	0.367206	2.10255e-09	4.71462e-05	0	0	0.00245527	0.490667		0	0	0	0.00135224	HMDB00252	Sphingosine	1,2-aminoalcohols	Amines	Organonitrogen compounds	Organic nitrogen compounds	CCCCCCCCCCCCC\C=C\[C@@H](O)[C@@H](N)CO	0.408505	0.284785	animal-endogenous
HMDB0000252	sphingosine-isomer3	0.390152	0.24526	2.94886e-11	4.56817e-05	0.00331081	0	0	0.893248		0	0	0	0.00132352	HMDB00252	Sphingosine	1,2-aminoalcohols	Amines	Organonitrogen compounds	Organic nitrogen compounds	CCCCCCCCCCCCC\C=C\[C@@H](O)[C@@H](N)CO	0.408505	0.284785	animal-endogenous
HMDB0000252	sphingosine-isomer3	0.390152	0.24526	2.94886e-11	4.56817e-05	0.00331081	0	0	0.893248		0	0	0	0.00132352	HMDB00252	Sphingosine	1,2-aminoalcohols	Amines	Organonitrogen compounds	Organic nitrogen compounds	CCCCCCCCCCCCC\C=C\[C@@H](O)[C@@H](N)CO	0.408505	0.284785	animal-endogenous
HMDB0000252	sphingosine-isomer3	0.390152	0.24526	2.94886e-11	4.56817e-05	0.00331081	0	0	0.893248		0	0	0	0.00132352	HMDB00252	Sphingosine	1,2-aminoalcohols	Amines	Organonitrogen compounds	Organic nitrogen compounds	CCCCCCCCCCCCC\C=C\[C@@H](O)[C@@H](N)CO	0.408505	0.284785	animal-endogenous
HMDB0000252	sphingosine-isomer3	0.390152	0.24526	2.94886e-11	4.56817e-05	0.00331081	0	0	0.893248		0	0	0	0.00132352	HMDB00252	Sphingosine	1,2-aminoalcohols	Amines	Organonitrogen compounds	Organic nitrogen compounds	CCCCCCCCCCCCC\C=C\[C@@H](O)[C@@H](N)CO	0.408505	0.284785	animal-endogenous
HMDB0000252	sphingosine-isomer3	0.390152	0.24526	2.94886e-11	4.56817e-05	0.00331081	0	0	0.893248		0	0	0	0.00132352	HMDB00252	Sphingosine	1,2-aminoalcohols	Amines	Organonitrogen compounds	Organic nitrogen compounds	CCCCCCCCCCCCC\C=C\[C@@H](O)[C@@H](N)CO	0.408505	0.284785	animal-endogenous
HMDB0000252	sphingosine-isomer3	0.390152	0.24526	2.94886e-11	4.56817e-05	0.00331081	0	0	0.893248		0	0	0	0.00132352	HMDB00252	Sphingosine	1,2-aminoalcohols	Amines	Organonitrogen compounds	Organic nitrogen compounds	CCCCCCCCCCCCC\C=C\[C@@H](O)[C@@H](N)CO	0.408505	0.284785	animal-endogenous
HMDB0000254	succinate	0.0905971	0.0872708	0.722692	0.893051	0.00258572	0	0	0.483463	0.00394314	0	0	0	0.00122349	HMDB00254	Succinic acid	Dicarboxylic acids and derivatives	Dicarboxylic acids and derivatives	Carboxylic acids and derivatives	Organic acids and derivatives	OC(=O)CCC(O)=O	0.312636	0.279936	animal-endogenous-microbe
HMDB0000254	succinate	0.0905971	0.0872708	0.722692	0.893051	0.00258572	0	0	0.483463	0.00394314	0	0	0	0.00122349	HMDB00254	Succinic acid	Dicarboxylic acids and derivatives	Dicarboxylic acids and derivatives	Carboxylic acids and derivatives	Organic acids and derivatives	OC(=O)CCC(O)=O	0.312636	0.279936	animal-endogenous-microbe
HMDB0000254	succinate	0.0905971	0.0872708	0.722692	0.893051	0.00258572	0	0	0.483463	0.00394314	0	0	0	0.00122349	HMDB00254	Succinic acid	Dicarboxylic acids and derivatives	Dicarboxylic acids and derivatives	Carboxylic acids and derivatives	Organic acids and derivatives	OC(=O)CCC(O)=O	0.312636	0.279936	animal-endogenous-microbe
HMDB0000254	succinate	0.0905971	0.0872708	0.722692	0.893051	0.00258572	0	0	0.483463	0.00394314	0	0	0	0.00122349	HMDB00254	Succinic acid	Dicarboxylic acids and derivatives	Dicarboxylic acids and derivatives	Carboxylic acids and derivatives	Organic acids and derivatives	OC(=O)CCC(O)=O	0.312636	0.279936	animal-endogenous-microbe
HMDB0000254	succinate	0.0905971	0.0872708	0.722692	0.893051	0.00258572	0	0	0.483463	0.00394314	0	0	0	0.00122349	HMDB00254	Succinic acid	Dicarboxylic acids and derivatives	Dicarboxylic acids and derivatives	Carboxylic acids and derivatives	Organic acids and derivatives	OC(=O)CCC(O)=O	0.312636	0.279936	animal-endogenous-microbe
HMDB0000254	succinate	0.0905971	0.0872708	0.722692	0.893051	0.00258572	0	0	0.483463	0.00394314	0	0	0	0.00122349	HMDB00254	Succinic acid	Dicarboxylic acids and derivatives	Dicarboxylic acids and derivatives	Carboxylic acids and derivatives	Organic acids and derivatives	OC(=O)CCC(O)=O	0.312636	0.279936	animal-endogenous-microbe
HMDB0000254	succinate	0.0905971	0.0872708	0.722692	0.893051	0.00258572	0	0	0.483463	0.00394314	0	0	0	0.00122349	HMDB00254	Succinic acid	Dicarboxylic acids and derivatives	Dicarboxylic acids and derivatives	Carboxylic acids and derivatives	Organic acids and derivatives	OC(=O)CCC(O)=O	0.312636	0.279936	animal-endogenous-microbe
HMDB0000254	succinate	0.0905971	0.0872708	0.722692	0.893051	0.00258572	0	0	0.483463	0.00394314	0	0	0	0.00122349	HMDB00254	Succinic acid	Dicarboxylic acids and derivatives	Dicarboxylic acids and derivatives	Carboxylic acids and derivatives	Organic acids and derivatives	OC(=O)CCC(O)=O	0.312636	0.279936	animal-endogenous-microbe
HMDB0000259	serotonin	-0.025867	-0.130912	0.00199311	0.146645	0.0141173	0	0	0.528372	0.00499373	0.367885	0	0	0.00150326	HMDB00259	Serotonin	Serotonins	Tryptamines and derivatives	Indoles and derivatives	Organoheterocyclic compounds	NCCC1=CNC2=C1C=C(O)C=C2	0.483004	0.317292	endogenous-fungi-microbe
HMDB0000259	serotonin	-0.025867	-0.130912	0.00199311	0.146645	0.0141173	0	0	0.528372	0.00499373	0.367885	0	0	0.00150326	HMDB00259	Serotonin	Serotonins	Tryptamines and derivatives	Indoles and derivatives	Organoheterocyclic compounds	NCCC1=CNC2=C1C=C(O)C=C2	0.483004	0.317292	endogenous-fungi-microbe
HMDB0000259	serotonin	-0.025867	-0.130912	0.00199311	0.146645	0.0141173	0	0	0.528372	0.00499373	0.367885	0	0	0.00150326	HMDB00259	Serotonin	Serotonins	Tryptamines and derivatives	Indoles and derivatives	Organoheterocyclic compounds	NCCC1=CNC2=C1C=C(O)C=C2	0.483004	0.317292	endogenous-fungi-microbe
HMDB0000259	serotonin	-0.025867	-0.130912	0.00199311	0.146645	0.0141173	0	0	0.528372	0.00499373	0.367885	0	0	0.00150326	HMDB00259	Serotonin	Serotonins	Tryptamines and derivatives	Indoles and derivatives	Organoheterocyclic compounds	NCCC1=CNC2=C1C=C(O)C=C2	0.483004	0.317292	endogenous-fungi-microbe
HMDB0000259	serotonin	-0.025867	-0.130912	0.00199311	0.146645	0.0141173	0	0	0.528372	0.00499373	0.367885	0	0	0.00150326	HMDB00259	Serotonin	Serotonins	Tryptamines and derivatives	Indoles and derivatives	Organoheterocyclic compounds	NCCC1=CNC2=C1C=C(O)C=C2	0.483004	0.317292	endogenous-fungi-microbe
HMDB0000259	serotonin	-0.025867	-0.130912	0.00199311	0.146645	0.0141173	0	0	0.528372	0.00499373	0.367885	0	0	0.00150326	HMDB00259	Serotonin	Serotonins	Tryptamines and derivatives	Indoles and derivatives	Organoheterocyclic compounds	NCCC1=CNC2=C1C=C(O)C=C2	0.483004	0.317292	endogenous-fungi-microbe
HMDB0000259	serotonin	-0.025867	-0.130912	0.00199311	0.146645	0.0141173	0	0	0.528372	0.00499373	0.367885	0	0	0.00150326	HMDB00259	Serotonin	Serotonins	Tryptamines and derivatives	Indoles and derivatives	Organoheterocyclic compounds	NCCC1=CNC2=C1C=C(O)C=C2	0.483004	0.317292	endogenous-fungi-microbe
HMDB0000259	serotonin	-0.025867	-0.130912	0.00199311	0.146645	0.0141173	0	0	0.528372	0.00499373	0.367885	0	0	0.00150326	HMDB00259	Serotonin	Serotonins	Tryptamines and derivatives	Indoles and derivatives	Organoheterocyclic compounds	NCCC1=CNC2=C1C=C(O)C=C2	0.483004	0.317292	endogenous-fungi-microbe
HMDB0000262	thymine	-0.481284	-0.477786	0.00215821	8.76686e-05	0	0	0	0.46614		0	0	0	0.00120032	HMDB00262	Thymine	Hydroxypyrimidines	Pyrimidines and pyrimidine derivatives	Diazines	Organoheterocyclic compounds	CC1=CNC(=O)NC1=O	0.271555	0.251864	animal-endogenous
HMDB0000262	thymine	-0.481284	-0.477786	0.00215821	8.76686e-05	0	0	0	0.46614		0	0	0	0.00120032	HMDB00262	Thymine	Hydroxypyrimidines	Pyrimidines and pyrimidine derivatives	Diazines	Organoheterocyclic compounds	CC1=CNC(=O)NC1=O	0.271555	0.251864	animal-endogenous
HMDB0000262	thymine	-0.481284	-0.477786	0.00215821	8.76686e-05	0	0	0	0.46614		0	0	0	0.00120032	HMDB00262	Thymine	Hydroxypyrimidines	Pyrimidines and pyrimidine derivatives	Diazines	Organoheterocyclic compounds	CC1=CNC(=O)NC1=O	0.271555	0.251864	animal-endogenous
HMDB0000262	thymine	-0.481284	-0.477786	0.00215821	8.76686e-05	0	0	0	0.46614		0	0	0	0.00120032	HMDB00262	Thymine	Hydroxypyrimidines	Pyrimidines and pyrimidine derivatives	Diazines	Organoheterocyclic compounds	CC1=CNC(=O)NC1=O	0.271555	0.251864	animal-endogenous
HMDB0000262	thymine	-0.481284	-0.477786	0.00215821	8.76686e-05	0	0	0	0.46614		0	0	0	0.00120032	HMDB00262	Thymine	Hydroxypyrimidines	Pyrimidines and pyrimidine derivatives	Diazines	Organoheterocyclic compounds	CC1=CNC(=O)NC1=O	0.271555	0.251864	animal-endogenous
HMDB0000262	thymine	-0.481284	-0.477786	0.00215821	8.76686e-05	0	0	0	0.46614		0	0	0	0.00120032	HMDB00262	Thymine	Hydroxypyrimidines	Pyrimidines and pyrimidine derivatives	Diazines	Organoheterocyclic compounds	CC1=CNC(=O)NC1=O	0.271555	0.251864	animal-endogenous
HMDB0000269	sphinganine	0.184406	0.147438	0.000253816	0.00669452	0	0	0	0.257702		0.00281821	0	0	0.00132236	HMDB00269	Sphinganine	1,2-aminoalcohols	Amines	Organonitrogen compounds	Organic nitrogen compounds	CCCCCCCCCCCCCCC[C@@H](O)[C@@H](N)CO	0.276398	0.204256	animal-endogenous
HMDB0000269	sphinganine	0.184406	0.147438	0.000253816	0.00669452	0	0	0	0.257702		0.00281821	0	0	0.00132236	HMDB00269	Sphinganine	1,2-aminoalcohols	Amines	Organonitrogen compounds	Organic nitrogen compounds	CCCCCCCCCCCCCCC[C@@H](O)[C@@H](N)CO	0.276398	0.204256	animal-endogenous
HMDB0000269	sphinganine	0.184406	0.147438	0.000253816	0.00669452	0	0	0	0.257702		0.00281821	0	0	0.00132236	HMDB00269	Sphinganine	1,2-aminoalcohols	Amines	Organonitrogen compounds	Organic nitrogen compounds	CCCCCCCCCCCCCCC[C@@H](O)[C@@H](N)CO	0.276398	0.204256	animal-endogenous
HMDB0000269	sphinganine	0.184406	0.147438	0.000253816	0.00669452	0	0	0	0.257702		0.00281821	0	0	0.00132236	HMDB00269	Sphinganine	1,2-aminoalcohols	Amines	Organonitrogen compounds	Organic nitrogen compounds	CCCCCCCCCCCCCCC[C@@H](O)[C@@H](N)CO	0.276398	0.204256	animal-endogenous
HMDB0000269	sphinganine	0.184406	0.147438	0.000253816	0.00669452	0	0	0	0.257702		0.00281821	0	0	0.00132236	HMDB00269	Sphinganine	1,2-aminoalcohols	Amines	Organonitrogen compounds	Organic nitrogen compounds	CCCCCCCCCCCCCCC[C@@H](O)[C@@H](N)CO	0.276398	0.204256	animal-endogenous
HMDB0000269	sphinganine	0.184406	0.147438	0.000253816	0.00669452	0	0	0	0.257702		0.00281821	0	0	0.00132236	HMDB00269	Sphinganine	1,2-aminoalcohols	Amines	Organonitrogen compounds	Organic nitrogen compounds	CCCCCCCCCCCCCCC[C@@H](O)[C@@H](N)CO	0.276398	0.204256	animal-endogenous
HMDB0000288	UMP	0.146469	-0.0708445	0.529113	0.851153	0	0	0	0.275602		0	0	0		HMDB00288	Uridine 5'-monophosphate	Pyrimidine ribonucleoside monophosphates	Pyrimidine ribonucleotides	Pyrimidine nucleotides	Nucleosides, nucleotides, and analogues	O[C@H]1[C@@H](O)[C@@H](O[C@@H]1COP(O)(O)=O)N1C=CC(=O)NC1=O	0.133614	0.111241	animal-endogenous
HMDB0000288	UMP	0.146469	-0.0708445	0.529113	0.851153	0	0	0	0.275602		0	0	0		HMDB00288	Uridine 5'-monophosphate	Pyrimidine ribonucleoside monophosphates	Pyrimidine ribonucleotides	Pyrimidine nucleotides	Nucleosides, nucleotides, and analogues	O[C@H]1[C@@H](O)[C@@H](O[C@@H]1COP(O)(O)=O)N1C=CC(=O)NC1=O	0.133614	0.111241	animal-endogenous
HMDB0000288	UMP	0.146469	-0.0708445	0.529113	0.851153	0	0	0	0.275602		0	0	0		HMDB00288	Uridine 5'-monophosphate	Pyrimidine ribonucleoside monophosphates	Pyrimidine ribonucleotides	Pyrimidine nucleotides	Nucleosides, nucleotides, and analogues	O[C@H]1[C@@H](O)[C@@H](O[C@@H]1COP(O)(O)=O)N1C=CC(=O)NC1=O	0.133614	0.111241	animal-endogenous
HMDB0000288	UMP	0.146469	-0.0708445	0.529113	0.851153	0	0	0	0.275602		0	0	0		HMDB00288	Uridine 5'-monophosphate	Pyrimidine ribonucleoside monophosphates	Pyrimidine ribonucleotides	Pyrimidine nucleotides	Nucleosides, nucleotides, and analogues	O[C@H]1[C@@H](O)[C@@H](O[C@@H]1COP(O)(O)=O)N1C=CC(=O)NC1=O	0.133614	0.111241	animal-endogenous
HMDB0000288	UMP	0.146469	-0.0708445	0.529113	0.851153	0	0	0	0.275602		0	0	0		HMDB00288	Uridine 5'-monophosphate	Pyrimidine ribonucleoside monophosphates	Pyrimidine ribonucleotides	Pyrimidine nucleotides	Nucleosides, nucleotides, and analogues	O[C@H]1[C@@H](O)[C@@H](O[C@@H]1COP(O)(O)=O)N1C=CC(=O)NC1=O	0.133614	0.111241	animal-endogenous
HMDB0000288	UMP	0.146469	-0.0708445	0.529113	0.851153	0	0	0	0.275602		0	0	0		HMDB00288	Uridine 5'-monophosphate	Pyrimidine ribonucleoside monophosphates	Pyrimidine ribonucleotides	Pyrimidine nucleotides	Nucleosides, nucleotides, and analogues	O[C@H]1[C@@H](O)[C@@H](O[C@@H]1COP(O)(O)=O)N1C=CC(=O)NC1=O	0.133614	0.111241	animal-endogenous
HMDB0000289	urate	-0.206066	-0.625528	0.00157316	1.6015e-06	0	0.0172819	0	1.81414	0.00320066	0	0	0	0.00133981	HMDB00289	Uric acid	Xanthines	Purines and purine derivatives	Imidazopyrimidines	Organoheterocyclic compounds	O=C1NC2=C(N1)C(=O)NC(=O)N2	0.435769	0.422462	animal-endogenous
HMDB0000289	urate	-0.206066	-0.625528	0.00157316	1.6015e-06	0	0.0172819	0	1.81414	0.00320066	0	0	0	0.00133981	HMDB00289	Uric acid	Xanthines	Purines and purine derivatives	Imidazopyrimidines	Organoheterocyclic compounds	O=C1NC2=C(N1)C(=O)NC(=O)N2	0.435769	0.422462	animal-endogenous
HMDB0000289	urate	-0.206066	-0.625528	0.00157316	1.6015e-06	0	0.0172819	0	1.81414	0.00320066	0	0	0	0.00133981	HMDB00289	Uric acid	Xanthines	Purines and purine derivatives	Imidazopyrimidines	Organoheterocyclic compounds	O=C1NC2=C(N1)C(=O)NC(=O)N2	0.435769	0.422462	animal-endogenous
HMDB0000289	urate	-0.206066	-0.625528	0.00157316	1.6015e-06	0	0.0172819	0	1.81414	0.00320066	0	0	0	0.00133981	HMDB00289	Uric acid	Xanthines	Purines and purine derivatives	Imidazopyrimidines	Organoheterocyclic compounds	O=C1NC2=C(N1)C(=O)NC(=O)N2	0.435769	0.422462	animal-endogenous
HMDB0000289	urate	-0.206066	-0.625528	0.00157316	1.6015e-06	0	0.0172819	0	1.81414	0.00320066	0	0	0	0.00133981	HMDB00289	Uric acid	Xanthines	Purines and purine derivatives	Imidazopyrimidines	Organoheterocyclic compounds	O=C1NC2=C(N1)C(=O)NC(=O)N2	0.435769	0.422462	animal-endogenous
HMDB0000289	urate	-0.206066	-0.625528	0.00157316	1.6015e-06	0	0.0172819	0	1.81414	0.00320066	0	0	0	0.00133981	HMDB00289	Uric acid	Xanthines	Purines and purine derivatives	Imidazopyrimidines	Organoheterocyclic compounds	O=C1NC2=C(N1)C(=O)NC(=O)N2	0.435769	0.422462	animal-endogenous
HMDB0000292	xanthine	-0.260514	-0.588674	0.0188865	1.57817e-06	0	0	0	1.07425		0.0180018	0	0	0.00120967	HMDB00292	Xanthine	Xanthines	Purines and purine derivatives	Imidazopyrimidines	Organoheterocyclic compounds	O=C1NC2=C(NC=N2)C(=O)N1	0.31255	0.322108	animal-endogenous
HMDB0000292	xanthine	-0.260514	-0.588674	0.0188865	1.57817e-06	0	0	0	1.07425		0.0180018	0	0	0.00120967	HMDB00292	Xanthine	Xanthines	Purines and purine derivatives	Imidazopyrimidines	Organoheterocyclic compounds	O=C1NC2=C(NC=N2)C(=O)N1	0.31255	0.322108	animal-endogenous
HMDB0000292	xanthine	-0.260514	-0.588674	0.0188865	1.57817e-06	0	0	0	1.07425		0.0180018	0	0	0.00120967	HMDB00292	Xanthine	Xanthines	Purines and purine derivatives	Imidazopyrimidines	Organoheterocyclic compounds	O=C1NC2=C(NC=N2)C(=O)N1	0.31255	0.322108	animal-endogenous
HMDB0000292	xanthine	-0.260514	-0.588674	0.0188865	1.57817e-06	0	0	0	1.07425		0.0180018	0	0	0.00120967	HMDB00292	Xanthine	Xanthines	Purines and purine derivatives	Imidazopyrimidines	Organoheterocyclic compounds	O=C1NC2=C(NC=N2)C(=O)N1	0.31255	0.322108	animal-endogenous
HMDB0000292	xanthine	-0.260514	-0.588674	0.0188865	1.57817e-06	0	0	0	1.07425		0.0180018	0	0	0.00120967	HMDB00292	Xanthine	Xanthines	Purines and purine derivatives	Imidazopyrimidines	Organoheterocyclic compounds	O=C1NC2=C(NC=N2)C(=O)N1	0.31255	0.322108	animal-endogenous
HMDB0000292	xanthine	-0.260514	-0.588674	0.0188865	1.57817e-06	0	0	0	1.07425		0.0180018	0	0	0.00120967	HMDB00292	Xanthine	Xanthines	Purines and purine derivatives	Imidazopyrimidines	Organoheterocyclic compounds	O=C1NC2=C(NC=N2)C(=O)N1	0.31255	0.322108	animal-endogenous
HMDB0000296	uridine	0.222873	0.51761	0.00369697	9.72195e-05	0	0.00176662	0	0.497982		0	0	0	0.00347428	HMDB00296	Uridine	Pyrimidine nucleosides		Pyrimidine nucleosides	Nucleosides, nucleotides, and analogues	OC[C@H]1O[C@H]([C@H](O)[C@@H]1O)N1C=CC(=O)NC1=O	0.32032	0.301168	animal-endogenous
HMDB0000296	uridine	0.222873	0.51761	0.00369697	9.72195e-05	0	0.00176662	0	0.497982		0	0	0	0.00347428	HMDB00296	Uridine	Pyrimidine nucleosides		Pyrimidine nucleosides	Nucleosides, nucleotides, and analogues	OC[C@H]1O[C@H]([C@H](O)[C@@H]1O)N1C=CC(=O)NC1=O	0.32032	0.301168	animal-endogenous
HMDB0000296	uridine	0.222873	0.51761	0.00369697	9.72195e-05	0	0.00176662	0	0.497982		0	0	0	0.00347428	HMDB00296	Uridine	Pyrimidine nucleosides		Pyrimidine nucleosides	Nucleosides, nucleotides, and analogues	OC[C@H]1O[C@H]([C@H](O)[C@@H]1O)N1C=CC(=O)NC1=O	0.32032	0.301168	animal-endogenous
HMDB0000296	uridine	0.222873	0.51761	0.00369697	9.72195e-05	0	0.00176662	0	0.497982		0	0	0	0.00347428	HMDB00296	Uridine	Pyrimidine nucleosides		Pyrimidine nucleosides	Nucleosides, nucleotides, and analogues	OC[C@H]1O[C@H]([C@H](O)[C@@H]1O)N1C=CC(=O)NC1=O	0.32032	0.301168	animal-endogenous
HMDB0000296	uridine	0.222873	0.51761	0.00369697	9.72195e-05	0	0.00176662	0	0.497982		0	0	0	0.00347428	HMDB00296	Uridine	Pyrimidine nucleosides		Pyrimidine nucleosides	Nucleosides, nucleotides, and analogues	OC[C@H]1O[C@H]([C@H](O)[C@@H]1O)N1C=CC(=O)NC1=O	0.32032	0.301168	animal-endogenous
HMDB0000296	uridine	0.222873	0.51761	0.00369697	9.72195e-05	0	0.00176662	0	0.497982		0	0	0	0.00347428	HMDB00296	Uridine	Pyrimidine nucleosides		Pyrimidine nucleosides	Nucleosides, nucleotides, and analogues	OC[C@H]1O[C@H]([C@H](O)[C@@H]1O)N1C=CC(=O)NC1=O	0.32032	0.301168	animal-endogenous
HMDB0000300	uracil	-0.267769	-0.137713	0.193411	0.216291	0	0	0	0.206578		0	0	0	0.00531895	HMDB00300	Uracil	Pyrimidones	Pyrimidines and pyrimidine derivatives	Diazines	Organoheterocyclic compounds	O=C1NC=CC(=O)N1	0.300048	0.271187	animal-endogenous
HMDB0000300	uracil	-0.267769	-0.137713	0.193411	0.216291	0	0	0	0.206578		0	0	0	0.00531895	HMDB00300	Uracil	Pyrimidones	Pyrimidines and pyrimidine derivatives	Diazines	Organoheterocyclic compounds	O=C1NC=CC(=O)N1	0.300048	0.271187	animal-endogenous
HMDB0000300	uracil	-0.267769	-0.137713	0.193411	0.216291	0	0	0	0.206578		0	0	0	0.00531895	HMDB00300	Uracil	Pyrimidones	Pyrimidines and pyrimidine derivatives	Diazines	Organoheterocyclic compounds	O=C1NC=CC(=O)N1	0.300048	0.271187	animal-endogenous
HMDB0000300	uracil	-0.267769	-0.137713	0.193411	0.216291	0	0	0	0.206578		0	0	0	0.00531895	HMDB00300	Uracil	Pyrimidones	Pyrimidines and pyrimidine derivatives	Diazines	Organoheterocyclic compounds	O=C1NC=CC(=O)N1	0.300048	0.271187	animal-endogenous
HMDB0000300	uracil	-0.267769	-0.137713	0.193411	0.216291	0	0	0	0.206578		0	0	0	0.00531895	HMDB00300	Uracil	Pyrimidones	Pyrimidines and pyrimidine derivatives	Diazines	Organoheterocyclic compounds	O=C1NC=CC(=O)N1	0.300048	0.271187	animal-endogenous
HMDB0000300	uracil	-0.267769	-0.137713	0.193411	0.216291	0	0	0	0.206578		0	0	0	0.00531895	HMDB00300	Uracil	Pyrimidones	Pyrimidines and pyrimidine derivatives	Diazines	Organoheterocyclic compounds	O=C1NC=CC(=O)N1	0.300048	0.271187	animal-endogenous
HMDB0000317	2-hydroxy-3-methylpentanoate	0.208392	0.193276	0.573792	0.889566	0	0.00235217	0.00126408	0.568193	0.00107503	0	0	0	0.00125532	HMDB00317	2-Hydroxy-3-methylpentanoic acid	Hydroxy fatty acids	Fatty acids and conjugates	Fatty Acyls	Lipids and lipid-like molecules	CC[C@@H](C)[C@@H](O)C(O)=O	0.251633	0.228101	animal-endogenous
HMDB0000317	2-hydroxy-3-methylpentanoate	0.208392	0.193276	0.573792	0.889566	0	0.00235217	0.00126408	0.568193	0.00107503	0	0	0	0.00125532	HMDB00317	2-Hydroxy-3-methylpentanoic acid	Hydroxy fatty acids	Fatty acids and conjugates	Fatty Acyls	Lipids and lipid-like molecules	CC[C@@H](C)[C@@H](O)C(O)=O	0.251633	0.228101	animal-endogenous
HMDB0000317	2-hydroxy-3-methylpentanoate	0.208392	0.193276	0.573792	0.889566	0	0.00235217	0.00126408	0.568193	0.00107503	0	0	0	0.00125532	HMDB00317	2-Hydroxy-3-methylpentanoic acid	Hydroxy fatty acids	Fatty acids and conjugates	Fatty Acyls	Lipids and lipid-like molecules	CC[C@@H](C)[C@@H](O)C(O)=O	0.251633	0.228101	animal-endogenous
HMDB0000317	2-hydroxy-3-methylpentanoate	0.208392	0.193276	0.573792	0.889566	0	0.00235217	0.00126408	0.568193	0.00107503	0	0	0	0.00125532	HMDB00317	2-Hydroxy-3-methylpentanoic acid	Hydroxy fatty acids	Fatty acids and conjugates	Fatty Acyls	Lipids and lipid-like molecules	CC[C@@H](C)[C@@H](O)C(O)=O	0.251633	0.228101	animal-endogenous
HMDB0000355	3-hydroxymethylglutarate	0.230657	0.0640785	0.79083	0.190721	0	0	0	0.967156		0	0	0	0.00126265	HMDB00355	3-Hydroxymethylglutaric acid	Hydroxy fatty acids	Fatty acids and conjugates	Fatty Acyls	Lipids and lipid-like molecules	CC(O)(CC(O)=O)CC(O)=O	0.263005	0.250356	animal-endogenous
HMDB0000355	3-hydroxymethylglutarate	0.230657	0.0640785	0.79083	0.190721	0	0	0	0.967156		0	0	0	0.00126265	HMDB00355	3-Hydroxymethylglutaric acid	Hydroxy fatty acids	Fatty acids and conjugates	Fatty Acyls	Lipids and lipid-like molecules	CC(O)(CC(O)=O)CC(O)=O	0.263005	0.250356	animal-endogenous
HMDB0000355	3-hydroxymethylglutarate	0.230657	0.0640785	0.79083	0.190721	0	0	0	0.967156		0	0	0	0.00126265	HMDB00355	3-Hydroxymethylglutaric acid	Hydroxy fatty acids	Fatty acids and conjugates	Fatty Acyls	Lipids and lipid-like molecules	CC(O)(CC(O)=O)CC(O)=O	0.263005	0.250356	animal-endogenous
HMDB0000355	3-hydroxymethylglutarate	0.230657	0.0640785	0.79083	0.190721	0	0	0	0.967156		0	0	0	0.00126265	HMDB00355	3-Hydroxymethylglutaric acid	Hydroxy fatty acids	Fatty acids and conjugates	Fatty Acyls	Lipids and lipid-like molecules	CC(O)(CC(O)=O)CC(O)=O	0.263005	0.250356	animal-endogenous
HMDB0000355	3-hydroxymethylglutarate	0.230657	0.0640785	0.79083	0.190721	0	0	0	0.967156		0	0	0	0.00126265	HMDB00355	3-Hydroxymethylglutaric acid	Hydroxy fatty acids	Fatty acids and conjugates	Fatty Acyls	Lipids and lipid-like molecules	CC(O)(CC(O)=O)CC(O)=O	0.263005	0.250356	animal-endogenous
HMDB0000355	3-hydroxymethylglutarate	0.230657	0.0640785	0.79083	0.190721	0	0	0	0.967156		0	0	0	0.00126265	HMDB00355	3-Hydroxymethylglutaric acid	Hydroxy fatty acids	Fatty acids and conjugates	Fatty Acyls	Lipids and lipid-like molecules	CC(O)(CC(O)=O)CC(O)=O	0.263005	0.250356	animal-endogenous
HMDB0000355	3-hydroxymethylglutarate	0.230657	0.0640785	0.79083	0.190721	0	0	0	0.967156		0	0	0	0.00126265	HMDB0059737	3-Hydroxymethylglutaric acid	Hydroxy fatty acids	Fatty acids and conjugates	Fatty Acyls	Lipids and lipid-like molecules	CC(O)(CC(O)=O)CC(O)=O	0.263005	0.250356	animal-endogenous
HMDB0000355	3-hydroxymethylglutarate	0.230657	0.0640785	0.79083	0.190721	0	0	0	0.967156		0	0	0	0.00126265	HMDB0059737	3-Hydroxymethylglutaric acid	Hydroxy fatty acids	Fatty acids and conjugates	Fatty Acyls	Lipids and lipid-like molecules	CC(O)(CC(O)=O)CC(O)=O	0.263005	0.250356	animal-endogenous
HMDB0000355	3-hydroxymethylglutarate	0.230657	0.0640785	0.79083	0.190721	0	0	0	0.967156		0	0	0	0.00126265	HMDB0059737	3-Hydroxymethylglutaric acid	Hydroxy fatty acids	Fatty acids and conjugates	Fatty Acyls	Lipids and lipid-like molecules	CC(O)(CC(O)=O)CC(O)=O	0.263005	0.250356	animal-endogenous
HMDB0000355	3-hydroxymethylglutarate	0.230657	0.0640785	0.79083	0.190721	0	0	0	0.967156		0	0	0	0.00126265	HMDB0059737	3-Hydroxymethylglutaric acid	Hydroxy fatty acids	Fatty acids and conjugates	Fatty Acyls	Lipids and lipid-like molecules	CC(O)(CC(O)=O)CC(O)=O	0.263005	0.250356	animal-endogenous
HMDB0000355	3-hydroxymethylglutarate	0.230657	0.0640785	0.79083	0.190721	0	0	0	0.967156		0	0	0	0.00126265	HMDB0059737	3-Hydroxymethylglutaric acid	Hydroxy fatty acids	Fatty acids and conjugates	Fatty Acyls	Lipids and lipid-like molecules	CC(O)(CC(O)=O)CC(O)=O	0.263005	0.250356	animal-endogenous
HMDB0000355	3-hydroxymethylglutarate	0.230657	0.0640785	0.79083	0.190721	0	0	0	0.967156		0	0	0	0.00126265	HMDB0059737	3-Hydroxymethylglutaric acid	Hydroxy fatty acids	Fatty acids and conjugates	Fatty Acyls	Lipids and lipid-like molecules	CC(O)(CC(O)=O)CC(O)=O	0.263005	0.250356	animal-endogenous
HMDB0000355	3-hydroxymethylglutarate	0.230657	0.0640785	0.79083	0.190721	0	0	0	0.967156		0	0	0	0.00126265	HMDB59737	3-Hydroxymethylglutaric acid	Hydroxy fatty acids	Fatty acids and conjugates	Fatty Acyls	Lipids and lipid-like molecules	CC(O)(CC(O)=O)CC(O)=O	0.263005	0.250356	animal-endogenous
HMDB0000355	3-hydroxymethylglutarate	0.230657	0.0640785	0.79083	0.190721	0	0	0	0.967156		0	0	0	0.00126265	HMDB59737	3-Hydroxymethylglutaric acid	Hydroxy fatty acids	Fatty acids and conjugates	Fatty Acyls	Lipids and lipid-like molecules	CC(O)(CC(O)=O)CC(O)=O	0.263005	0.250356	animal-endogenous
HMDB0000355	3-hydroxymethylglutarate	0.230657	0.0640785	0.79083	0.190721	0	0	0	0.967156		0	0	0	0.00126265	HMDB59737	3-Hydroxymethylglutaric acid	Hydroxy fatty acids	Fatty acids and conjugates	Fatty Acyls	Lipids and lipid-like molecules	CC(O)(CC(O)=O)CC(O)=O	0.263005	0.250356	animal-endogenous
HMDB0000355	3-hydroxymethylglutarate	0.230657	0.0640785	0.79083	0.190721	0	0	0	0.967156		0	0	0	0.00126265	HMDB59737	3-Hydroxymethylglutaric acid	Hydroxy fatty acids	Fatty acids and conjugates	Fatty Acyls	Lipids and lipid-like molecules	CC(O)(CC(O)=O)CC(O)=O	0.263005	0.250356	animal-endogenous
HMDB0000355	3-hydroxymethylglutarate	0.230657	0.0640785	0.79083	0.190721	0	0	0	0.967156		0	0	0	0.00126265	HMDB59737	3-Hydroxymethylglutaric acid	Hydroxy fatty acids	Fatty acids and conjugates	Fatty Acyls	Lipids and lipid-like molecules	CC(O)(CC(O)=O)CC(O)=O	0.263005	0.250356	animal-endogenous
HMDB0000355	3-hydroxymethylglutarate	0.230657	0.0640785	0.79083	0.190721	0	0	0	0.967156		0	0	0	0.00126265	HMDB59737	3-Hydroxymethylglutaric acid	Hydroxy fatty acids	Fatty acids and conjugates	Fatty Acyls	Lipids and lipid-like molecules	CC(O)(CC(O)=O)CC(O)=O	0.263005	0.250356	animal-endogenous
HMDB0000365	epiandrosterone	0.0552772	0.198825	0.580655	0.0163849	0	0	0	1.29623		0.00726754	0	0		HMDB00365	Epiandrosterone	Androgens and derivatives	Androstane steroids	Steroids and steroid derivatives	Lipids and lipid-like molecules	[H][C@@]12CCC(=O)[C@@]1(C)CC[C@@]1([H])[C@@]2([H])CCC2C[C@@H](O)CC[C@]12C	0.270107	0.26661	animal-endogenous
HMDB0000365	epiandrosterone	0.0552772	0.198825	0.580655	0.0163849	0	0	0	1.29623		0.00726754	0	0		HMDB00365	Epiandrosterone	Androgens and derivatives	Androstane steroids	Steroids and steroid derivatives	Lipids and lipid-like molecules	[H][C@@]12CCC(=O)[C@@]1(C)CC[C@@]1([H])[C@@]2([H])CCC2C[C@@H](O)CC[C@]12C	0.270107	0.26661	animal-endogenous
HMDB0000365	epiandrosterone	0.0552772	0.198825	0.580655	0.0163849	0	0	0	1.29623		0.00726754	0	0		HMDB00365	Epiandrosterone	Androgens and derivatives	Androstane steroids	Steroids and steroid derivatives	Lipids and lipid-like molecules	[H][C@@]12CCC(=O)[C@@]1(C)CC[C@@]1([H])[C@@]2([H])CCC2C[C@@H](O)CC[C@]12C	0.270107	0.26661	animal-endogenous
HMDB0000365	epiandrosterone	0.0552772	0.198825	0.580655	0.0163849	0	0	0	1.29623		0.00726754	0	0		HMDB00365	Epiandrosterone	Androgens and derivatives	Androstane steroids	Steroids and steroid derivatives	Lipids and lipid-like molecules	[H][C@@]12CCC(=O)[C@@]1(C)CC[C@@]1([H])[C@@]2([H])CCC2C[C@@H](O)CC[C@]12C	0.270107	0.26661	animal-endogenous
HMDB0000391	ketodeoxycholate	0.383092	0.244652	0.0514046	0.102124	0.0329984	0.0304793	0	0.710765	0.00211867	0	0	0	0.0012842	HMDB00391	7-Ketodeoxycholic acid	Dihydroxy bile acids, alcohols and derivatives	Bile acids, alcohols and derivatives	Steroids and steroid derivatives	Lipids and lipid-like molecules	[H][C@@]12CC[C@H]([C@H](C)CCC(O)=O)[C@@]1(C)[C@@H](O)C[C@@]1([H])[C@@]2([H])C(=O)C[C@]2([H])C[C@H](O)CC[C@]12C	0.385307	0.291526	animal-endogenous
HMDB0000391	ketodeoxycholate	0.383092	0.244652	0.0514046	0.102124	0.0329984	0.0304793	0	0.710765	0.00211867	0	0	0	0.0012842	HMDB00391	7-Ketodeoxycholic acid	Dihydroxy bile acids, alcohols and derivatives	Bile acids, alcohols and derivatives	Steroids and steroid derivatives	Lipids and lipid-like molecules	[H][C@@]12CC[C@H]([C@H](C)CCC(O)=O)[C@@]1(C)[C@@H](O)C[C@@]1([H])[C@@]2([H])C(=O)C[C@]2([H])C[C@H](O)CC[C@]12C	0.385307	0.291526	animal-endogenous
HMDB0000391	ketodeoxycholate	0.383092	0.244652	0.0514046	0.102124	0.0329984	0.0304793	0	0.710765	0.00211867	0	0	0	0.0012842	HMDB00391	7-Ketodeoxycholic acid	Dihydroxy bile acids, alcohols and derivatives	Bile acids, alcohols and derivatives	Steroids and steroid derivatives	Lipids and lipid-like molecules	[H][C@@]12CC[C@H]([C@H](C)CCC(O)=O)[C@@]1(C)[C@@H](O)C[C@@]1([H])[C@@]2([H])C(=O)C[C@]2([H])C[C@H](O)CC[C@]12C	0.385307	0.291526	animal-endogenous
HMDB0000391	ketodeoxycholate	0.383092	0.244652	0.0514046	0.102124	0.0329984	0.0304793	0	0.710765	0.00211867	0	0	0	0.0012842	HMDB00391	7-Ketodeoxycholic acid	Dihydroxy bile acids, alcohols and derivatives	Bile acids, alcohols and derivatives	Steroids and steroid derivatives	Lipids and lipid-like molecules	[H][C@@]12CC[C@H]([C@H](C)CCC(O)=O)[C@@]1(C)[C@@H](O)C[C@@]1([H])[C@@]2([H])C(=O)C[C@]2([H])C[C@H](O)CC[C@]12C	0.385307	0.291526	animal-endogenous
HMDB0000407	2-hydroxy-3-methylbutyrate	0.173861	0.197215	0.295424	0.160332	0	0	0	0.362133		0	0	0	0.0012586	HMDB00407	2-Hydroxy-3-methylbutyric acid	Hydroxy fatty acids	Fatty acids and conjugates	Fatty Acyls	Lipids and lipid-like molecules	CC(C)C(O)C(O)=O	0.205609	0.189063	animal-endogenous
HMDB0000407	2-hydroxy-3-methylbutyrate	0.173861	0.197215	0.295424	0.160332	0	0	0	0.362133		0	0	0	0.0012586	HMDB00407	2-Hydroxy-3-methylbutyric acid	Hydroxy fatty acids	Fatty acids and conjugates	Fatty Acyls	Lipids and lipid-like molecules	CC(C)C(O)C(O)=O	0.205609	0.189063	animal-endogenous
HMDB0000407	2-hydroxy-3-methylbutyrate	0.173861	0.197215	0.295424	0.160332	0	0	0	0.362133		0	0	0	0.0012586	HMDB00407	2-Hydroxy-3-methylbutyric acid	Hydroxy fatty acids	Fatty acids and conjugates	Fatty Acyls	Lipids and lipid-like molecules	CC(C)C(O)C(O)=O	0.205609	0.189063	animal-endogenous
HMDB0000407	2-hydroxy-3-methylbutyrate	0.173861	0.197215	0.295424	0.160332	0	0	0	0.362133		0	0	0	0.0012586	HMDB00407	2-Hydroxy-3-methylbutyric acid	Hydroxy fatty acids	Fatty acids and conjugates	Fatty Acyls	Lipids and lipid-like molecules	CC(C)C(O)C(O)=O	0.205609	0.189063	animal-endogenous
HMDB0000407	2-hydroxy-3-methylbutyrate	0.173861	0.197215	0.295424	0.160332	0	0	0	0.362133		0	0	0	0.0012586	HMDB0062584	2-Hydroxy-3-methylbutyric acid	Hydroxy fatty acids	Fatty acids and conjugates	Fatty Acyls	Lipids and lipid-like molecules	CC(C)C(O)C(O)=O	0.205609	0.189063	animal-endogenous
HMDB0000407	2-hydroxy-3-methylbutyrate	0.173861	0.197215	0.295424	0.160332	0	0	0	0.362133		0	0	0	0.0012586	HMDB0062584	2-Hydroxy-3-methylbutyric acid	Hydroxy fatty acids	Fatty acids and conjugates	Fatty Acyls	Lipids and lipid-like molecules	CC(C)C(O)C(O)=O	0.205609	0.189063	animal-endogenous
HMDB0000407	2-hydroxy-3-methylbutyrate	0.173861	0.197215	0.295424	0.160332	0	0	0	0.362133		0	0	0	0.0012586	HMDB0062584	2-Hydroxy-3-methylbutyric acid	Hydroxy fatty acids	Fatty acids and conjugates	Fatty Acyls	Lipids and lipid-like molecules	CC(C)C(O)C(O)=O	0.205609	0.189063	animal-endogenous
HMDB0000407	2-hydroxy-3-methylbutyrate	0.173861	0.197215	0.295424	0.160332	0	0	0	0.362133		0	0	0	0.0012586	HMDB0062584	2-Hydroxy-3-methylbutyric acid	Hydroxy fatty acids	Fatty acids and conjugates	Fatty Acyls	Lipids and lipid-like molecules	CC(C)C(O)C(O)=O	0.205609	0.189063	animal-endogenous
HMDB0000407	2-hydroxy-3-methylbutyrate	0.173861	0.197215	0.295424	0.160332	0	0	0	0.362133		0	0	0	0.0012586	HMDB62584	2-Hydroxy-3-methylbutyric acid	Hydroxy fatty acids	Fatty acids and conjugates	Fatty Acyls	Lipids and lipid-like molecules	CC(C)C(O)C(O)=O	0.205609	0.189063	animal-endogenous
HMDB0000407	2-hydroxy-3-methylbutyrate	0.173861	0.197215	0.295424	0.160332	0	0	0	0.362133		0	0	0	0.0012586	HMDB62584	2-Hydroxy-3-methylbutyric acid	Hydroxy fatty acids	Fatty acids and conjugates	Fatty Acyls	Lipids and lipid-like molecules	CC(C)C(O)C(O)=O	0.205609	0.189063	animal-endogenous
HMDB0000407	2-hydroxy-3-methylbutyrate	0.173861	0.197215	0.295424	0.160332	0	0	0	0.362133		0	0	0	0.0012586	HMDB62584	2-Hydroxy-3-methylbutyric acid	Hydroxy fatty acids	Fatty acids and conjugates	Fatty Acyls	Lipids and lipid-like molecules	CC(C)C(O)C(O)=O	0.205609	0.189063	animal-endogenous
HMDB0000407	2-hydroxy-3-methylbutyrate	0.173861	0.197215	0.295424	0.160332	0	0	0	0.362133		0	0	0	0.0012586	HMDB62584	2-Hydroxy-3-methylbutyric acid	Hydroxy fatty acids	Fatty acids and conjugates	Fatty Acyls	Lipids and lipid-like molecules	CC(C)C(O)C(O)=O	0.205609	0.189063	animal-endogenous
HMDB0000448	adipate	-0.251502	-0.315849	1.45038e-05	3.91327e-06	0	0	0	0.308508		0	0	0	0.00132259	HMDB0004862	Adipic acid	Medium-chain fatty acids	Fatty acids and conjugates	Fatty Acyls	Lipids and lipid-like molecules	OC(=O)CCCCC(O)=O	0.306809	0.259709	endogenous-microbe
HMDB0000448	adipate	-0.251502	-0.315849	1.45038e-05	3.91327e-06	0	0	0	0.308508		0	0	0	0.00132259	HMDB0004862	Adipic acid	Medium-chain fatty acids	Fatty acids and conjugates	Fatty Acyls	Lipids and lipid-like molecules	OC(=O)CCCCC(O)=O	0.306809	0.259709	endogenous-microbe
HMDB0000448	adipate	-0.251502	-0.315849	1.45038e-05	3.91327e-06	0	0	0	0.308508		0	0	0	0.00132259	HMDB0004862	Adipic acid	Medium-chain fatty acids	Fatty acids and conjugates	Fatty Acyls	Lipids and lipid-like molecules	OC(=O)CCCCC(O)=O	0.306809	0.259709	endogenous-microbe
HMDB0000448	adipate	-0.251502	-0.315849	1.45038e-05	3.91327e-06	0	0	0	0.308508		0	0	0	0.00132259	HMDB0004862	Adipic acid	Medium-chain fatty acids	Fatty acids and conjugates	Fatty Acyls	Lipids and lipid-like molecules	OC(=O)CCCCC(O)=O	0.306809	0.259709	endogenous-microbe
HMDB0000448	adipate	-0.251502	-0.315849	1.45038e-05	3.91327e-06	0	0	0	0.308508		0	0	0	0.00132259	HMDB0004862	Adipic acid	Medium-chain fatty acids	Fatty acids and conjugates	Fatty Acyls	Lipids and lipid-like molecules	OC(=O)CCCCC(O)=O	0.306809	0.259709	endogenous-microbe
HMDB0000448	adipate	-0.251502	-0.315849	1.45038e-05	3.91327e-06	0	0	0	0.308508		0	0	0	0.00132259	HMDB0004862	Adipic acid	Medium-chain fatty acids	Fatty acids and conjugates	Fatty Acyls	Lipids and lipid-like molecules	OC(=O)CCCCC(O)=O	0.306809	0.259709	endogenous-microbe
HMDB0000448	adipate	-0.251502	-0.315849	1.45038e-05	3.91327e-06	0	0	0	0.308508		0	0	0	0.00132259	HMDB00448	Adipic acid	Medium-chain fatty acids	Fatty acids and conjugates	Fatty Acyls	Lipids and lipid-like molecules	OC(=O)CCCCC(O)=O	0.306809	0.259709	endogenous-microbe
HMDB0000448	adipate	-0.251502	-0.315849	1.45038e-05	3.91327e-06	0	0	0	0.308508		0	0	0	0.00132259	HMDB00448	Adipic acid	Medium-chain fatty acids	Fatty acids and conjugates	Fatty Acyls	Lipids and lipid-like molecules	OC(=O)CCCCC(O)=O	0.306809	0.259709	endogenous-microbe
HMDB0000448	adipate	-0.251502	-0.315849	1.45038e-05	3.91327e-06	0	0	0	0.308508		0	0	0	0.00132259	HMDB00448	Adipic acid	Medium-chain fatty acids	Fatty acids and conjugates	Fatty Acyls	Lipids and lipid-like molecules	OC(=O)CCCCC(O)=O	0.306809	0.259709	endogenous-microbe
HMDB0000448	adipate	-0.251502	-0.315849	1.45038e-05	3.91327e-06	0	0	0	0.308508		0	0	0	0.00132259	HMDB00448	Adipic acid	Medium-chain fatty acids	Fatty acids and conjugates	Fatty Acyls	Lipids and lipid-like molecules	OC(=O)CCCCC(O)=O	0.306809	0.259709	endogenous-microbe
HMDB0000448	adipate	-0.251502	-0.315849	1.45038e-05	3.91327e-06	0	0	0	0.308508		0	0	0	0.00132259	HMDB00448	Adipic acid	Medium-chain fatty acids	Fatty acids and conjugates	Fatty Acyls	Lipids and lipid-like molecules	OC(=O)CCCCC(O)=O	0.306809	0.259709	endogenous-microbe
HMDB0000448	adipate	-0.251502	-0.315849	1.45038e-05	3.91327e-06	0	0	0	0.308508		0	0	0	0.00132259	HMDB00448	Adipic acid	Medium-chain fatty acids	Fatty acids and conjugates	Fatty Acyls	Lipids and lipid-like molecules	OC(=O)CCCCC(O)=O	0.306809	0.259709	endogenous-microbe
HMDB0000448	adipate	-0.251502	-0.315849	1.45038e-05	3.91327e-06	0	0	0	0.308508		0	0	0	0.00132259	HMDB04862	Adipic acid	Medium-chain fatty acids	Fatty acids and conjugates	Fatty Acyls	Lipids and lipid-like molecules	OC(=O)CCCCC(O)=O	0.306809	0.259709	endogenous-microbe
HMDB0000448	adipate	-0.251502	-0.315849	1.45038e-05	3.91327e-06	0	0	0	0.308508		0	0	0	0.00132259	HMDB04862	Adipic acid	Medium-chain fatty acids	Fatty acids and conjugates	Fatty Acyls	Lipids and lipid-like molecules	OC(=O)CCCCC(O)=O	0.306809	0.259709	endogenous-microbe
HMDB0000448	adipate	-0.251502	-0.315849	1.45038e-05	3.91327e-06	0	0	0	0.308508		0	0	0	0.00132259	HMDB04862	Adipic acid	Medium-chain fatty acids	Fatty acids and conjugates	Fatty Acyls	Lipids and lipid-like molecules	OC(=O)CCCCC(O)=O	0.306809	0.259709	endogenous-microbe
HMDB0000448	adipate	-0.251502	-0.315849	1.45038e-05	3.91327e-06	0	0	0	0.308508		0	0	0	0.00132259	HMDB04862	Adipic acid	Medium-chain fatty acids	Fatty acids and conjugates	Fatty Acyls	Lipids and lipid-like molecules	OC(=O)CCCCC(O)=O	0.306809	0.259709	endogenous-microbe
HMDB0000448	adipate	-0.251502	-0.315849	1.45038e-05	3.91327e-06	0	0	0	0.308508		0	0	0	0.00132259	HMDB04862	Adipic acid	Medium-chain fatty acids	Fatty acids and conjugates	Fatty Acyls	Lipids and lipid-like molecules	OC(=O)CCCCC(O)=O	0.306809	0.259709	endogenous-microbe
HMDB0000448	adipate	-0.251502	-0.315849	1.45038e-05	3.91327e-06	0	0	0	0.308508		0	0	0	0.00132259	HMDB04862	Adipic acid	Medium-chain fatty acids	Fatty acids and conjugates	Fatty Acyls	Lipids and lipid-like molecules	OC(=O)CCCCC(O)=O	0.306809	0.259709	endogenous-microbe
HMDB0000452	2-aminobutyrate	0.321471	0.230706	0.00165404	0.67378	0	0.0181269	0	0.551681	0.00215139	0	0	0	0.00125545	HMDB0000581	L-alpha-Aminobutyric acid	L-alpha-amino acids	Amino acids, peptides, and analogues	Carboxylic acids and derivatives	Organic acids and derivatives	CC[C@H](N)C(O)=O	0.328544	0.261453	endogenous
HMDB0000452	2-aminobutyrate	0.321471	0.230706	0.00165404	0.67378	0	0.0181269	0	0.551681	0.00215139	0	0	0	0.00125545	HMDB0000581	L-alpha-Aminobutyric acid	L-alpha-amino acids	Amino acids, peptides, and analogues	Carboxylic acids and derivatives	Organic acids and derivatives	CC[C@H](N)C(O)=O	0.328544	0.261453	endogenous
HMDB0000452	2-aminobutyrate	0.321471	0.230706	0.00165404	0.67378	0	0.0181269	0	0.551681	0.00215139	0	0	0	0.00125545	HMDB0000581	L-alpha-Aminobutyric acid	L-alpha-amino acids	Amino acids, peptides, and analogues	Carboxylic acids and derivatives	Organic acids and derivatives	CC[C@H](N)C(O)=O	0.328544	0.261453	endogenous
HMDB0000452	2-aminobutyrate	0.321471	0.230706	0.00165404	0.67378	0	0.0181269	0	0.551681	0.00215139	0	0	0	0.00125545	HMDB0000581	L-alpha-Aminobutyric acid	L-alpha-amino acids	Amino acids, peptides, and analogues	Carboxylic acids and derivatives	Organic acids and derivatives	CC[C@H](N)C(O)=O	0.328544	0.261453	endogenous
HMDB0000452	2-aminobutyrate	0.321471	0.230706	0.00165404	0.67378	0	0.0181269	0	0.551681	0.00215139	0	0	0	0.00125545	HMDB0005815	L-alpha-Aminobutyric acid	L-alpha-amino acids	Amino acids, peptides, and analogues	Carboxylic acids and derivatives	Organic acids and derivatives	CC[C@H](N)C(O)=O	0.328544	0.261453	endogenous
HMDB0000452	2-aminobutyrate	0.321471	0.230706	0.00165404	0.67378	0	0.0181269	0	0.551681	0.00215139	0	0	0	0.00125545	HMDB0005815	L-alpha-Aminobutyric acid	L-alpha-amino acids	Amino acids, peptides, and analogues	Carboxylic acids and derivatives	Organic acids and derivatives	CC[C@H](N)C(O)=O	0.328544	0.261453	endogenous
HMDB0000452	2-aminobutyrate	0.321471	0.230706	0.00165404	0.67378	0	0.0181269	0	0.551681	0.00215139	0	0	0	0.00125545	HMDB0005815	L-alpha-Aminobutyric acid	L-alpha-amino acids	Amino acids, peptides, and analogues	Carboxylic acids and derivatives	Organic acids and derivatives	CC[C@H](N)C(O)=O	0.328544	0.261453	endogenous
HMDB0000452	2-aminobutyrate	0.321471	0.230706	0.00165404	0.67378	0	0.0181269	0	0.551681	0.00215139	0	0	0	0.00125545	HMDB0005815	L-alpha-Aminobutyric acid	L-alpha-amino acids	Amino acids, peptides, and analogues	Carboxylic acids and derivatives	Organic acids and derivatives	CC[C@H](N)C(O)=O	0.328544	0.261453	endogenous
HMDB0000452	2-aminobutyrate	0.321471	0.230706	0.00165404	0.67378	0	0.0181269	0	0.551681	0.00215139	0	0	0	0.00125545	HMDB00452	L-alpha-Aminobutyric acid	L-alpha-amino acids	Amino acids, peptides, and analogues	Carboxylic acids and derivatives	Organic acids and derivatives	CC[C@H](N)C(O)=O	0.328544	0.261453	endogenous
HMDB0000452	2-aminobutyrate	0.321471	0.230706	0.00165404	0.67378	0	0.0181269	0	0.551681	0.00215139	0	0	0	0.00125545	HMDB00452	L-alpha-Aminobutyric acid	L-alpha-amino acids	Amino acids, peptides, and analogues	Carboxylic acids and derivatives	Organic acids and derivatives	CC[C@H](N)C(O)=O	0.328544	0.261453	endogenous
HMDB0000452	2-aminobutyrate	0.321471	0.230706	0.00165404	0.67378	0	0.0181269	0	0.551681	0.00215139	0	0	0	0.00125545	HMDB00452	L-alpha-Aminobutyric acid	L-alpha-amino acids	Amino acids, peptides, and analogues	Carboxylic acids and derivatives	Organic acids and derivatives	CC[C@H](N)C(O)=O	0.328544	0.261453	endogenous
HMDB0000452	2-aminobutyrate	0.321471	0.230706	0.00165404	0.67378	0	0.0181269	0	0.551681	0.00215139	0	0	0	0.00125545	HMDB00452	L-alpha-Aminobutyric acid	L-alpha-amino acids	Amino acids, peptides, and analogues	Carboxylic acids and derivatives	Organic acids and derivatives	CC[C@H](N)C(O)=O	0.328544	0.261453	endogenous
HMDB0000452	2-aminobutyrate	0.321471	0.230706	0.00165404	0.67378	0	0.0181269	0	0.551681	0.00215139	0	0	0	0.00125545	HMDB00581	L-alpha-Aminobutyric acid	L-alpha-amino acids	Amino acids, peptides, and analogues	Carboxylic acids and derivatives	Organic acids and derivatives	CC[C@H](N)C(O)=O	0.328544	0.261453	endogenous
HMDB0000452	2-aminobutyrate	0.321471	0.230706	0.00165404	0.67378	0	0.0181269	0	0.551681	0.00215139	0	0	0	0.00125545	HMDB00581	L-alpha-Aminobutyric acid	L-alpha-amino acids	Amino acids, peptides, and analogues	Carboxylic acids and derivatives	Organic acids and derivatives	CC[C@H](N)C(O)=O	0.328544	0.261453	endogenous
HMDB0000452	2-aminobutyrate	0.321471	0.230706	0.00165404	0.67378	0	0.0181269	0	0.551681	0.00215139	0	0	0	0.00125545	HMDB00581	L-alpha-Aminobutyric acid	L-alpha-amino acids	Amino acids, peptides, and analogues	Carboxylic acids and derivatives	Organic acids and derivatives	CC[C@H](N)C(O)=O	0.328544	0.261453	endogenous
HMDB0000452	2-aminobutyrate	0.321471	0.230706	0.00165404	0.67378	0	0.0181269	0	0.551681	0.00215139	0	0	0	0.00125545	HMDB00581	L-alpha-Aminobutyric acid	L-alpha-amino acids	Amino acids, peptides, and analogues	Carboxylic acids and derivatives	Organic acids and derivatives	CC[C@H](N)C(O)=O	0.328544	0.261453	endogenous
HMDB0000452	2-aminobutyrate	0.321471	0.230706	0.00165404	0.67378	0	0.0181269	0	0.551681	0.00215139	0	0	0	0.00125545	HMDB05815	L-alpha-Aminobutyric acid	L-alpha-amino acids	Amino acids, peptides, and analogues	Carboxylic acids and derivatives	Organic acids and derivatives	CC[C@H](N)C(O)=O	0.328544	0.261453	endogenous
HMDB0000452	2-aminobutyrate	0.321471	0.230706	0.00165404	0.67378	0	0.0181269	0	0.551681	0.00215139	0	0	0	0.00125545	HMDB05815	L-alpha-Aminobutyric acid	L-alpha-amino acids	Amino acids, peptides, and analogues	Carboxylic acids and derivatives	Organic acids and derivatives	CC[C@H](N)C(O)=O	0.328544	0.261453	endogenous
HMDB0000452	2-aminobutyrate	0.321471	0.230706	0.00165404	0.67378	0	0.0181269	0	0.551681	0.00215139	0	0	0	0.00125545	HMDB05815	L-alpha-Aminobutyric acid	L-alpha-amino acids	Amino acids, peptides, and analogues	Carboxylic acids and derivatives	Organic acids and derivatives	CC[C@H](N)C(O)=O	0.328544	0.261453	endogenous
HMDB0000452	2-aminobutyrate	0.321471	0.230706	0.00165404	0.67378	0	0.0181269	0	0.551681	0.00215139	0	0	0	0.00125545	HMDB05815	L-alpha-Aminobutyric acid	L-alpha-amino acids	Amino acids, peptides, and analogues	Carboxylic acids and derivatives	Organic acids and derivatives	CC[C@H](N)C(O)=O	0.328544	0.261453	endogenous
HMDB0000472	5-hydroxytryptophan	0.156808	0.750005	1.43463e-06	1.84929e-09	0	0	0	1.1354		0	0	0	0.00172898	HMDB0000504	5-Hydroxy-L-tryptophan	Serotonins	Tryptamines and derivatives	Indoles and derivatives	Organoheterocyclic compounds	N[C@@H](CC1=CNC2=C1C=C(O)C=C2)C(O)=O	0.395046	0.365536	endogenous
HMDB0000472	5-hydroxytryptophan	0.156808	0.750005	1.43463e-06	1.84929e-09	0	0	0	1.1354		0	0	0	0.00172898	HMDB0000504	5-Hydroxy-L-tryptophan	Serotonins	Tryptamines and derivatives	Indoles and derivatives	Organoheterocyclic compounds	N[C@@H](CC1=CNC2=C1C=C(O)C=C2)C(O)=O	0.395046	0.365536	endogenous
HMDB0000472	5-hydroxytryptophan	0.156808	0.750005	1.43463e-06	1.84929e-09	0	0	0	1.1354		0	0	0	0.00172898	HMDB0000504	5-Hydroxy-L-tryptophan	Serotonins	Tryptamines and derivatives	Indoles and derivatives	Organoheterocyclic compounds	N[C@@H](CC1=CNC2=C1C=C(O)C=C2)C(O)=O	0.395046	0.365536	endogenous
HMDB0000472	5-hydroxytryptophan	0.156808	0.750005	1.43463e-06	1.84929e-09	0	0	0	1.1354		0	0	0	0.00172898	HMDB0000504	5-Hydroxy-L-tryptophan	Serotonins	Tryptamines and derivatives	Indoles and derivatives	Organoheterocyclic compounds	N[C@@H](CC1=CNC2=C1C=C(O)C=C2)C(O)=O	0.395046	0.365536	endogenous
HMDB0000472	5-hydroxytryptophan	0.156808	0.750005	1.43463e-06	1.84929e-09	0	0	0	1.1354		0	0	0	0.00172898	HMDB0015571	5-Hydroxy-L-tryptophan	Serotonins	Tryptamines and derivatives	Indoles and derivatives	Organoheterocyclic compounds	N[C@@H](CC1=CNC2=C1C=C(O)C=C2)C(O)=O	0.395046	0.365536	endogenous
HMDB0000472	5-hydroxytryptophan	0.156808	0.750005	1.43463e-06	1.84929e-09	0	0	0	1.1354		0	0	0	0.00172898	HMDB0015571	5-Hydroxy-L-tryptophan	Serotonins	Tryptamines and derivatives	Indoles and derivatives	Organoheterocyclic compounds	N[C@@H](CC1=CNC2=C1C=C(O)C=C2)C(O)=O	0.395046	0.365536	endogenous
HMDB0000472	5-hydroxytryptophan	0.156808	0.750005	1.43463e-06	1.84929e-09	0	0	0	1.1354		0	0	0	0.00172898	HMDB0015571	5-Hydroxy-L-tryptophan	Serotonins	Tryptamines and derivatives	Indoles and derivatives	Organoheterocyclic compounds	N[C@@H](CC1=CNC2=C1C=C(O)C=C2)C(O)=O	0.395046	0.365536	endogenous
HMDB0000472	5-hydroxytryptophan	0.156808	0.750005	1.43463e-06	1.84929e-09	0	0	0	1.1354		0	0	0	0.00172898	HMDB0015571	5-Hydroxy-L-tryptophan	Serotonins	Tryptamines and derivatives	Indoles and derivatives	Organoheterocyclic compounds	N[C@@H](CC1=CNC2=C1C=C(O)C=C2)C(O)=O	0.395046	0.365536	endogenous
HMDB0000472	5-hydroxytryptophan	0.156808	0.750005	1.43463e-06	1.84929e-09	0	0	0	1.1354		0	0	0	0.00172898	HMDB00472	5-Hydroxy-L-tryptophan	Serotonins	Tryptamines and derivatives	Indoles and derivatives	Organoheterocyclic compounds	N[C@@H](CC1=CNC2=C1C=C(O)C=C2)C(O)=O	0.395046	0.365536	endogenous
HMDB0000472	5-hydroxytryptophan	0.156808	0.750005	1.43463e-06	1.84929e-09	0	0	0	1.1354		0	0	0	0.00172898	HMDB00472	5-Hydroxy-L-tryptophan	Serotonins	Tryptamines and derivatives	Indoles and derivatives	Organoheterocyclic compounds	N[C@@H](CC1=CNC2=C1C=C(O)C=C2)C(O)=O	0.395046	0.365536	endogenous
HMDB0000472	5-hydroxytryptophan	0.156808	0.750005	1.43463e-06	1.84929e-09	0	0	0	1.1354		0	0	0	0.00172898	HMDB00472	5-Hydroxy-L-tryptophan	Serotonins	Tryptamines and derivatives	Indoles and derivatives	Organoheterocyclic compounds	N[C@@H](CC1=CNC2=C1C=C(O)C=C2)C(O)=O	0.395046	0.365536	endogenous
HMDB0000472	5-hydroxytryptophan	0.156808	0.750005	1.43463e-06	1.84929e-09	0	0	0	1.1354		0	0	0	0.00172898	HMDB00472	5-Hydroxy-L-tryptophan	Serotonins	Tryptamines and derivatives	Indoles and derivatives	Organoheterocyclic compounds	N[C@@H](CC1=CNC2=C1C=C(O)C=C2)C(O)=O	0.395046	0.365536	endogenous
HMDB0000472	5-hydroxytryptophan	0.156808	0.750005	1.43463e-06	1.84929e-09	0	0	0	1.1354		0	0	0	0.00172898	HMDB00504	5-Hydroxy-L-tryptophan	Serotonins	Tryptamines and derivatives	Indoles and derivatives	Organoheterocyclic compounds	N[C@@H](CC1=CNC2=C1C=C(O)C=C2)C(O)=O	0.395046	0.365536	endogenous
HMDB0000472	5-hydroxytryptophan	0.156808	0.750005	1.43463e-06	1.84929e-09	0	0	0	1.1354		0	0	0	0.00172898	HMDB00504	5-Hydroxy-L-tryptophan	Serotonins	Tryptamines and derivatives	Indoles and derivatives	Organoheterocyclic compounds	N[C@@H](CC1=CNC2=C1C=C(O)C=C2)C(O)=O	0.395046	0.365536	endogenous
HMDB0000472	5-hydroxytryptophan	0.156808	0.750005	1.43463e-06	1.84929e-09	0	0	0	1.1354		0	0	0	0.00172898	HMDB00504	5-Hydroxy-L-tryptophan	Serotonins	Tryptamines and derivatives	Indoles and derivatives	Organoheterocyclic compounds	N[C@@H](CC1=CNC2=C1C=C(O)C=C2)C(O)=O	0.395046	0.365536	endogenous
HMDB0000472	5-hydroxytryptophan	0.156808	0.750005	1.43463e-06	1.84929e-09	0	0	0	1.1354		0	0	0	0.00172898	HMDB00504	5-Hydroxy-L-tryptophan	Serotonins	Tryptamines and derivatives	Indoles and derivatives	Organoheterocyclic compounds	N[C@@H](CC1=CNC2=C1C=C(O)C=C2)C(O)=O	0.395046	0.365536	endogenous
HMDB0000472	5-hydroxytryptophan	0.156808	0.750005	1.43463e-06	1.84929e-09	0	0	0	1.1354		0	0	0	0.00172898	HMDB15571	5-Hydroxy-L-tryptophan	Serotonins	Tryptamines and derivatives	Indoles and derivatives	Organoheterocyclic compounds	N[C@@H](CC1=CNC2=C1C=C(O)C=C2)C(O)=O	0.395046	0.365536	endogenous
HMDB0000472	5-hydroxytryptophan	0.156808	0.750005	1.43463e-06	1.84929e-09	0	0	0	1.1354		0	0	0	0.00172898	HMDB15571	5-Hydroxy-L-tryptophan	Serotonins	Tryptamines and derivatives	Indoles and derivatives	Organoheterocyclic compounds	N[C@@H](CC1=CNC2=C1C=C(O)C=C2)C(O)=O	0.395046	0.365536	endogenous
HMDB0000472	5-hydroxytryptophan	0.156808	0.750005	1.43463e-06	1.84929e-09	0	0	0	1.1354		0	0	0	0.00172898	HMDB15571	5-Hydroxy-L-tryptophan	Serotonins	Tryptamines and derivatives	Indoles and derivatives	Organoheterocyclic compounds	N[C@@H](CC1=CNC2=C1C=C(O)C=C2)C(O)=O	0.395046	0.365536	endogenous
HMDB0000472	5-hydroxytryptophan	0.156808	0.750005	1.43463e-06	1.84929e-09	0	0	0	1.1354		0	0	0	0.00172898	HMDB15571	5-Hydroxy-L-tryptophan	Serotonins	Tryptamines and derivatives	Indoles and derivatives	Organoheterocyclic compounds	N[C@@H](CC1=CNC2=C1C=C(O)C=C2)C(O)=O	0.395046	0.365536	endogenous
HMDB0000479	3-methylhistidine	0.417532	0.456905	2.28769e-08	5.32053e-08	0	0	0	1.11389		0	0	0	0.00139171	HMDB00479	3-Methylhistidine	Histidine and derivatives	Amino acids, peptides, and analogues	Carboxylic acids and derivatives	Organic acids and derivatives	[H][C@](N)(CC1=CN=CN1C)C(O)=O	0.415838	0.343902	endogenous
HMDB0000479	3-methylhistidine	0.417532	0.456905	2.28769e-08	5.32053e-08	0	0	0	1.11389		0	0	0	0.00139171	HMDB00479	3-Methylhistidine	Histidine and derivatives	Amino acids, peptides, and analogues	Carboxylic acids and derivatives	Organic acids and derivatives	[H][C@](N)(CC1=CN=CN1C)C(O)=O	0.415838	0.343902	endogenous
HMDB0000482	caprylate	-0.17385	-0.238275	0.000270617	0.00205654	0.00861628	0	0	1.1807	0.00709717	0.00561224	0	0	0.00250637	HMDB00482	Caprylic acid	Medium-chain fatty acids	Fatty acids and conjugates	Fatty Acyls	Lipids and lipid-like molecules	CCCCCCCC(O)=O	0.495187	0.421763	animal-endogenous
HMDB0000482	caprylate	-0.17385	-0.238275	0.000270617	0.00205654	0.00861628	0	0	1.1807	0.00709717	0.00561224	0	0	0.00250637	HMDB00482	Caprylic acid	Medium-chain fatty acids	Fatty acids and conjugates	Fatty Acyls	Lipids and lipid-like molecules	CCCCCCCC(O)=O	0.495187	0.421763	animal-endogenous
HMDB0000482	caprylate	-0.17385	-0.238275	0.000270617	0.00205654	0.00861628	0	0	1.1807	0.00709717	0.00561224	0	0	0.00250637	HMDB00482	Caprylic acid	Medium-chain fatty acids	Fatty acids and conjugates	Fatty Acyls	Lipids and lipid-like molecules	CCCCCCCC(O)=O	0.495187	0.421763	animal-endogenous
HMDB0000482	caprylate	-0.17385	-0.238275	0.000270617	0.00205654	0.00861628	0	0	1.1807	0.00709717	0.00561224	0	0	0.00250637	HMDB00482	Caprylic acid	Medium-chain fatty acids	Fatty acids and conjugates	Fatty Acyls	Lipids and lipid-like molecules	CCCCCCCC(O)=O	0.495187	0.421763	animal-endogenous
HMDB0000482	caprylate	-0.17385	-0.238275	0.000270617	0.00205654	0.00861628	0	0	1.1807	0.00709717	0.00561224	0	0	0.00250637	HMDB00482	Caprylic acid	Medium-chain fatty acids	Fatty acids and conjugates	Fatty Acyls	Lipids and lipid-like molecules	CCCCCCCC(O)=O	0.495187	0.421763	animal-endogenous
HMDB0000482	caprylate	-0.17385	-0.238275	0.000270617	0.00205654	0.00861628	0	0	1.1807	0.00709717	0.00561224	0	0	0.00250637	HMDB00482	Caprylic acid	Medium-chain fatty acids	Fatty acids and conjugates	Fatty Acyls	Lipids and lipid-like molecules	CCCCCCCC(O)=O	0.495187	0.421763	animal-endogenous
HMDB0000482	caprylate	-0.17385	-0.238275	0.000270617	0.00205654	0.00861628	0	0	1.1807	0.00709717	0.00561224	0	0	0.00250637	HMDB0062511	Caprylic acid	Medium-chain fatty acids	Fatty acids and conjugates	Fatty Acyls	Lipids and lipid-like molecules	CCCCCCCC(O)=O	0.495187	0.421763	animal-endogenous
HMDB0000482	caprylate	-0.17385	-0.238275	0.000270617	0.00205654	0.00861628	0	0	1.1807	0.00709717	0.00561224	0	0	0.00250637	HMDB0062511	Caprylic acid	Medium-chain fatty acids	Fatty acids and conjugates	Fatty Acyls	Lipids and lipid-like molecules	CCCCCCCC(O)=O	0.495187	0.421763	animal-endogenous
HMDB0000482	caprylate	-0.17385	-0.238275	0.000270617	0.00205654	0.00861628	0	0	1.1807	0.00709717	0.00561224	0	0	0.00250637	HMDB0062511	Caprylic acid	Medium-chain fatty acids	Fatty acids and conjugates	Fatty Acyls	Lipids and lipid-like molecules	CCCCCCCC(O)=O	0.495187	0.421763	animal-endogenous
HMDB0000482	caprylate	-0.17385	-0.238275	0.000270617	0.00205654	0.00861628	0	0	1.1807	0.00709717	0.00561224	0	0	0.00250637	HMDB0062511	Caprylic acid	Medium-chain fatty acids	Fatty acids and conjugates	Fatty Acyls	Lipids and lipid-like molecules	CCCCCCCC(O)=O	0.495187	0.421763	animal-endogenous
HMDB0000482	caprylate	-0.17385	-0.238275	0.000270617	0.00205654	0.00861628	0	0	1.1807	0.00709717	0.00561224	0	0	0.00250637	HMDB0062511	Caprylic acid	Medium-chain fatty acids	Fatty acids and conjugates	Fatty Acyls	Lipids and lipid-like molecules	CCCCCCCC(O)=O	0.495187	0.421763	animal-endogenous
HMDB0000482	caprylate	-0.17385	-0.238275	0.000270617	0.00205654	0.00861628	0	0	1.1807	0.00709717	0.00561224	0	0	0.00250637	HMDB0062511	Caprylic acid	Medium-chain fatty acids	Fatty acids and conjugates	Fatty Acyls	Lipids and lipid-like molecules	CCCCCCCC(O)=O	0.495187	0.421763	animal-endogenous
HMDB0000482	caprylate	-0.17385	-0.238275	0.000270617	0.00205654	0.00861628	0	0	1.1807	0.00709717	0.00561224	0	0	0.00250637	HMDB62511	Caprylic acid	Medium-chain fatty acids	Fatty acids and conjugates	Fatty Acyls	Lipids and lipid-like molecules	CCCCCCCC(O)=O	0.495187	0.421763	animal-endogenous
HMDB0000482	caprylate	-0.17385	-0.238275	0.000270617	0.00205654	0.00861628	0	0	1.1807	0.00709717	0.00561224	0	0	0.00250637	HMDB62511	Caprylic acid	Medium-chain fatty acids	Fatty acids and conjugates	Fatty Acyls	Lipids and lipid-like molecules	CCCCCCCC(O)=O	0.495187	0.421763	animal-endogenous
HMDB0000482	caprylate	-0.17385	-0.238275	0.000270617	0.00205654	0.00861628	0	0	1.1807	0.00709717	0.00561224	0	0	0.00250637	HMDB62511	Caprylic acid	Medium-chain fatty acids	Fatty acids and conjugates	Fatty Acyls	Lipids and lipid-like molecules	CCCCCCCC(O)=O	0.495187	0.421763	animal-endogenous
HMDB0000482	caprylate	-0.17385	-0.238275	0.000270617	0.00205654	0.00861628	0	0	1.1807	0.00709717	0.00561224	0	0	0.00250637	HMDB62511	Caprylic acid	Medium-chain fatty acids	Fatty acids and conjugates	Fatty Acyls	Lipids and lipid-like molecules	CCCCCCCC(O)=O	0.495187	0.421763	animal-endogenous
HMDB0000482	caprylate	-0.17385	-0.238275	0.000270617	0.00205654	0.00861628	0	0	1.1807	0.00709717	0.00561224	0	0	0.00250637	HMDB62511	Caprylic acid	Medium-chain fatty acids	Fatty acids and conjugates	Fatty Acyls	Lipids and lipid-like molecules	CCCCCCCC(O)=O	0.495187	0.421763	animal-endogenous
HMDB0000482	caprylate	-0.17385	-0.238275	0.000270617	0.00205654	0.00861628	0	0	1.1807	0.00709717	0.00561224	0	0	0.00250637	HMDB62511	Caprylic acid	Medium-chain fatty acids	Fatty acids and conjugates	Fatty Acyls	Lipids and lipid-like molecules	CCCCCCCC(O)=O	0.495187	0.421763	animal-endogenous
HMDB0000506	alpha-muricholate	0.350876	0.138083	2.83087e-06	1.35237e-05	0	0.00731208	0.0108556	1.41255	0.00216083	0.0163784	0	0	0.00136008	HMDB00506	alpha-Muricholic acid	Trihydroxy bile acids, alcohols and derivatives	Bile acids, alcohols and derivatives	Steroids and steroid derivatives	Lipids and lipid-like molecules	[H][C@@]1(CC[C@@]2([H])[C@]3([H])[C@H](O)[C@@H](O)[C@]4([H])C[C@H](O)CC[C@]4(C)[C@@]3([H])CC[C@]12C)[C@H](C)CCC(O)=O	0.439069	0.373669	animal-endogenous
HMDB0000506	alpha-muricholate	0.350876	0.138083	2.83087e-06	1.35237e-05	0	0.00731208	0.0108556	1.41255	0.00216083	0.0163784	0	0	0.00136008	HMDB00506	alpha-Muricholic acid	Trihydroxy bile acids, alcohols and derivatives	Bile acids, alcohols and derivatives	Steroids and steroid derivatives	Lipids and lipid-like molecules	[H][C@@]1(CC[C@@]2([H])[C@]3([H])[C@H](O)[C@@H](O)[C@]4([H])C[C@H](O)CC[C@]4(C)[C@@]3([H])CC[C@]12C)[C@H](C)CCC(O)=O	0.439069	0.373669	animal-endogenous
HMDB0000506	alpha-muricholate	0.350876	0.138083	2.83087e-06	1.35237e-05	0	0.00731208	0.0108556	1.41255	0.00216083	0.0163784	0	0	0.00136008	HMDB00506	alpha-Muricholic acid	Trihydroxy bile acids, alcohols and derivatives	Bile acids, alcohols and derivatives	Steroids and steroid derivatives	Lipids and lipid-like molecules	[H][C@@]1(CC[C@@]2([H])[C@]3([H])[C@H](O)[C@@H](O)[C@]4([H])C[C@H](O)CC[C@]4(C)[C@@]3([H])CC[C@]12C)[C@H](C)CCC(O)=O	0.439069	0.373669	animal-endogenous
HMDB0000506	alpha-muricholate	0.350876	0.138083	2.83087e-06	1.35237e-05	0	0.00731208	0.0108556	1.41255	0.00216083	0.0163784	0	0	0.00136008	HMDB00506	alpha-Muricholic acid	Trihydroxy bile acids, alcohols and derivatives	Bile acids, alcohols and derivatives	Steroids and steroid derivatives	Lipids and lipid-like molecules	[H][C@@]1(CC[C@@]2([H])[C@]3([H])[C@H](O)[C@@H](O)[C@]4([H])C[C@H](O)CC[C@]4(C)[C@@]3([H])CC[C@]12C)[C@H](C)CCC(O)=O	0.439069	0.373669	animal-endogenous
HMDB0000510	2-aminoadipate	-0.138043	-0.218672	0.0280634	0.0100444	0	0	0	0.950499		0	0	0	0.00124666	HMDB00510	Aminoadipic acid	L-alpha-amino acids	Amino acids, peptides, and analogues	Carboxylic acids and derivatives	Organic acids and derivatives	N[C@@H](CCCC(O)=O)C(O)=O	0.293596	0.266466	animal-endogenous
HMDB0000510	2-aminoadipate	-0.138043	-0.218672	0.0280634	0.0100444	0	0	0	0.950499		0	0	0	0.00124666	HMDB00510	Aminoadipic acid	L-alpha-amino acids	Amino acids, peptides, and analogues	Carboxylic acids and derivatives	Organic acids and derivatives	N[C@@H](CCCC(O)=O)C(O)=O	0.293596	0.266466	animal-endogenous
HMDB0000510	2-aminoadipate	-0.138043	-0.218672	0.0280634	0.0100444	0	0	0	0.950499		0	0	0	0.00124666	HMDB00510	Aminoadipic acid	L-alpha-amino acids	Amino acids, peptides, and analogues	Carboxylic acids and derivatives	Organic acids and derivatives	N[C@@H](CCCC(O)=O)C(O)=O	0.293596	0.266466	animal-endogenous
HMDB0000510	2-aminoadipate	-0.138043	-0.218672	0.0280634	0.0100444	0	0	0	0.950499		0	0	0	0.00124666	HMDB00510	Aminoadipic acid	L-alpha-amino acids	Amino acids, peptides, and analogues	Carboxylic acids and derivatives	Organic acids and derivatives	N[C@@H](CCCC(O)=O)C(O)=O	0.293596	0.266466	animal-endogenous
HMDB0000510	2-aminoadipate	-0.138043	-0.218672	0.0280634	0.0100444	0	0	0	0.950499		0	0	0	0.00124666	HMDB00510	Aminoadipic acid	L-alpha-amino acids	Amino acids, peptides, and analogues	Carboxylic acids and derivatives	Organic acids and derivatives	N[C@@H](CCCC(O)=O)C(O)=O	0.293596	0.266466	animal-endogenous
HMDB0000510	2-aminoadipate	-0.138043	-0.218672	0.0280634	0.0100444	0	0	0	0.950499		0	0	0	0.00124666	HMDB00510	Aminoadipic acid	L-alpha-amino acids	Amino acids, peptides, and analogues	Carboxylic acids and derivatives	Organic acids and derivatives	N[C@@H](CCCC(O)=O)C(O)=O	0.293596	0.266466	animal-endogenous
HMDB0000511	caprate	-0.189886	-0.244604	0.00697461	0.18143	0.000557739	0	0	0.704735		0	0	0	0.00125451	HMDB00511	Capric acid	Medium-chain fatty acids	Fatty acids and conjugates	Fatty Acyls	Lipids and lipid-like molecules	CCCCCCCCCC(O)=O	0.285732	0.225487	animal-endogenous
HMDB0000511	caprate	-0.189886	-0.244604	0.00697461	0.18143	0.000557739	0	0	0.704735		0	0	0	0.00125451	HMDB00511	Capric acid	Medium-chain fatty acids	Fatty acids and conjugates	Fatty Acyls	Lipids and lipid-like molecules	CCCCCCCCCC(O)=O	0.285732	0.225487	animal-endogenous
HMDB0000511	caprate	-0.189886	-0.244604	0.00697461	0.18143	0.000557739	0	0	0.704735		0	0	0	0.00125451	HMDB00511	Capric acid	Medium-chain fatty acids	Fatty acids and conjugates	Fatty Acyls	Lipids and lipid-like molecules	CCCCCCCCCC(O)=O	0.285732	0.225487	animal-endogenous
HMDB0000511	caprate	-0.189886	-0.244604	0.00697461	0.18143	0.000557739	0	0	0.704735		0	0	0	0.00125451	HMDB00511	Capric acid	Medium-chain fatty acids	Fatty acids and conjugates	Fatty Acyls	Lipids and lipid-like molecules	CCCCCCCCCC(O)=O	0.285732	0.225487	animal-endogenous
HMDB0000511	caprate	-0.189886	-0.244604	0.00697461	0.18143	0.000557739	0	0	0.704735		0	0	0	0.00125451	HMDB00511	Capric acid	Medium-chain fatty acids	Fatty acids and conjugates	Fatty Acyls	Lipids and lipid-like molecules	CCCCCCCCCC(O)=O	0.285732	0.225487	animal-endogenous
HMDB0000511	caprate	-0.189886	-0.244604	0.00697461	0.18143	0.000557739	0	0	0.704735		0	0	0	0.00125451	HMDB00511	Capric acid	Medium-chain fatty acids	Fatty acids and conjugates	Fatty Acyls	Lipids and lipid-like molecules	CCCCCCCCCC(O)=O	0.285732	0.225487	animal-endogenous
HMDB0000517	arginine	-0.31366	-0.191597	0.0531804	0.0708316	0	0.00856606	0	0.484052	0.00193409	0	0	0	0.0011971	HMDB00517	L-Arginine	L-alpha-amino acids	Amino acids, peptides, and analogues	Carboxylic acids and derivatives	Organic acids and derivatives	N[C@@H](CCCNC(N)=N)C(O)=O	0.286279	0.25814	animal-endogenous
HMDB0000517	arginine	-0.31366	-0.191597	0.0531804	0.0708316	0	0.00856606	0	0.484052	0.00193409	0	0	0	0.0011971	HMDB00517	L-Arginine	L-alpha-amino acids	Amino acids, peptides, and analogues	Carboxylic acids and derivatives	Organic acids and derivatives	N[C@@H](CCCNC(N)=N)C(O)=O	0.286279	0.25814	animal-endogenous
HMDB0000517	arginine	-0.31366	-0.191597	0.0531804	0.0708316	0	0.00856606	0	0.484052	0.00193409	0	0	0	0.0011971	HMDB00517	L-Arginine	L-alpha-amino acids	Amino acids, peptides, and analogues	Carboxylic acids and derivatives	Organic acids and derivatives	N[C@@H](CCCNC(N)=N)C(O)=O	0.286279	0.25814	animal-endogenous
HMDB0000517	arginine	-0.31366	-0.191597	0.0531804	0.0708316	0	0.00856606	0	0.484052	0.00193409	0	0	0	0.0011971	HMDB00517	L-Arginine	L-alpha-amino acids	Amino acids, peptides, and analogues	Carboxylic acids and derivatives	Organic acids and derivatives	N[C@@H](CCCNC(N)=N)C(O)=O	0.286279	0.25814	animal-endogenous
HMDB0000517	arginine	-0.31366	-0.191597	0.0531804	0.0708316	0	0.00856606	0	0.484052	0.00193409	0	0	0	0.0011971	HMDB00517	L-Arginine	L-alpha-amino acids	Amino acids, peptides, and analogues	Carboxylic acids and derivatives	Organic acids and derivatives	N[C@@H](CCCNC(N)=N)C(O)=O	0.286279	0.25814	animal-endogenous
HMDB0000517	arginine	-0.31366	-0.191597	0.0531804	0.0708316	0	0.00856606	0	0.484052	0.00193409	0	0	0	0.0011971	HMDB00517	L-Arginine	L-alpha-amino acids	Amino acids, peptides, and analogues	Carboxylic acids and derivatives	Organic acids and derivatives	N[C@@H](CCCNC(N)=N)C(O)=O	0.286279	0.25814	animal-endogenous
HMDB0000518	chenodeoxycholate	0.448901	0.0485645	0.00595615	0.265067	0	0.00675212	0	0.844204		0	0	0	0.00310092	HMDB00518	Chenodeoxycholic acid	Dihydroxy bile acids, alcohols and derivatives	Bile acids, alcohols and derivatives	Steroids and steroid derivatives	Lipids and lipid-like molecules	[H][C@@]1(CC[C@@]2([H])[C@]3([H])[C@H](O)C[C@]4([H])C[C@H](O)CC[C@]4(C)[C@@]3([H])CC[C@]12C)[C@H](C)CCC(O)=O	0.33689	0.28057	endogenous
HMDB0000518	chenodeoxycholate	0.448901	0.0485645	0.00595615	0.265067	0	0.00675212	0	0.844204		0	0	0	0.00310092	HMDB00518	Chenodeoxycholic acid	Dihydroxy bile acids, alcohols and derivatives	Bile acids, alcohols and derivatives	Steroids and steroid derivatives	Lipids and lipid-like molecules	[H][C@@]1(CC[C@@]2([H])[C@]3([H])[C@H](O)C[C@]4([H])C[C@H](O)CC[C@]4(C)[C@@]3([H])CC[C@]12C)[C@H](C)CCC(O)=O	0.33689	0.28057	endogenous
HMDB0000522	3-methylglutaconate	-0.103748	-0.102247	0.434227	0.00848026	0.00103194	0	0	0.655952	0.00222003	0	0	0	0.00126655	HMDB00522	3-Methylglutaconic acid	Methyl-branched fatty acids	Fatty acids and conjugates	Fatty Acyls	Lipids and lipid-like molecules	C\C(CC(O)=O)=C/C(O)=O	0.293017	0.287346	animal-endogenous
HMDB0000522	3-methylglutaconate	-0.103748	-0.102247	0.434227	0.00848026	0.00103194	0	0	0.655952	0.00222003	0	0	0	0.00126655	HMDB00522	3-Methylglutaconic acid	Methyl-branched fatty acids	Fatty acids and conjugates	Fatty Acyls	Lipids and lipid-like molecules	C\C(CC(O)=O)=C/C(O)=O	0.293017	0.287346	animal-endogenous
HMDB0000522	3-methylglutaconate	-0.103748	-0.102247	0.434227	0.00848026	0.00103194	0	0	0.655952	0.00222003	0	0	0	0.00126655	HMDB00522	3-Methylglutaconic acid	Methyl-branched fatty acids	Fatty acids and conjugates	Fatty Acyls	Lipids and lipid-like molecules	C\C(CC(O)=O)=C/C(O)=O	0.293017	0.287346	animal-endogenous
HMDB0000522	3-methylglutaconate	-0.103748	-0.102247	0.434227	0.00848026	0.00103194	0	0	0.655952	0.00222003	0	0	0	0.00126655	HMDB00522	3-Methylglutaconic acid	Methyl-branched fatty acids	Fatty acids and conjugates	Fatty Acyls	Lipids and lipid-like molecules	C\C(CC(O)=O)=C/C(O)=O	0.293017	0.287346	animal-endogenous
HMDB0000529	5-dodecenoate	0.102971	0.0135206	0.79082	0.011221	0.00222038	0.0107224	0	0.564994	0.00427025	0	0	0	0.00126338	HMDB00529	5Z-Dodecenoic acid	Medium-chain fatty acids	Fatty acids and conjugates	Fatty Acyls	Lipids and lipid-like molecules	CCCCCC\C=C/CCCC(O)=O	0.325167	0.320766	animal-endogenous
HMDB0000529	5-dodecenoate	0.102971	0.0135206	0.79082	0.011221	0.00222038	0.0107224	0	0.564994	0.00427025	0	0	0	0.00126338	HMDB00529	5Z-Dodecenoic acid	Medium-chain fatty acids	Fatty acids and conjugates	Fatty Acyls	Lipids and lipid-like molecules	CCCCCC\C=C/CCCC(O)=O	0.325167	0.320766	animal-endogenous
HMDB0000529	5-dodecenoate	0.102971	0.0135206	0.79082	0.011221	0.00222038	0.0107224	0	0.564994	0.00427025	0	0	0	0.00126338	HMDB00529	5Z-Dodecenoic acid	Medium-chain fatty acids	Fatty acids and conjugates	Fatty Acyls	Lipids and lipid-like molecules	CCCCCC\C=C/CCCC(O)=O	0.325167	0.320766	animal-endogenous
HMDB0000529	5-dodecenoate	0.102971	0.0135206	0.79082	0.011221	0.00222038	0.0107224	0	0.564994	0.00427025	0	0	0	0.00126338	HMDB00529	5Z-Dodecenoic acid	Medium-chain fatty acids	Fatty acids and conjugates	Fatty Acyls	Lipids and lipid-like molecules	CCCCCC\C=C/CCCC(O)=O	0.325167	0.320766	animal-endogenous
HMDB0000535	caproate	-0.399567	-0.400864	2.00943e-05	2.01532e-08	0	0.0131383	0.05283	0.551737	0.00121735	0	0	0	0.00128496	HMDB00535	Caproic acid	Medium-chain fatty acids	Fatty acids and conjugates	Fatty Acyls	Lipids and lipid-like molecules	CCCCCC(O)=O	0.346915	0.334089	animal-endogenous
HMDB0000535	caproate	-0.399567	-0.400864	2.00943e-05	2.01532e-08	0	0.0131383	0.05283	0.551737	0.00121735	0	0	0	0.00128496	HMDB00535	Caproic acid	Medium-chain fatty acids	Fatty acids and conjugates	Fatty Acyls	Lipids and lipid-like molecules	CCCCCC(O)=O	0.346915	0.334089	animal-endogenous
HMDB0000535	caproate	-0.399567	-0.400864	2.00943e-05	2.01532e-08	0	0.0131383	0.05283	0.551737	0.00121735	0	0	0	0.00128496	HMDB00535	Caproic acid	Medium-chain fatty acids	Fatty acids and conjugates	Fatty Acyls	Lipids and lipid-like molecules	CCCCCC(O)=O	0.346915	0.334089	animal-endogenous
HMDB0000535	caproate	-0.399567	-0.400864	2.00943e-05	2.01532e-08	0	0.0131383	0.05283	0.551737	0.00121735	0	0	0	0.00128496	HMDB00535	Caproic acid	Medium-chain fatty acids	Fatty acids and conjugates	Fatty Acyls	Lipids and lipid-like molecules	CCCCCC(O)=O	0.346915	0.334089	animal-endogenous
HMDB0000535	caproate	-0.399567	-0.400864	2.00943e-05	2.01532e-08	0	0.0131383	0.05283	0.551737	0.00121735	0	0	0	0.00128496	HMDB00535	Caproic acid	Medium-chain fatty acids	Fatty acids and conjugates	Fatty Acyls	Lipids and lipid-like molecules	CCCCCC(O)=O	0.346915	0.334089	animal-endogenous
HMDB0000535	caproate	-0.399567	-0.400864	2.00943e-05	2.01532e-08	0	0.0131383	0.05283	0.551737	0.00121735	0	0	0	0.00128496	HMDB00535	Caproic acid	Medium-chain fatty acids	Fatty acids and conjugates	Fatty Acyls	Lipids and lipid-like molecules	CCCCCC(O)=O	0.346915	0.334089	animal-endogenous
HMDB0000535	caproate	-0.399567	-0.400864	2.00943e-05	2.01532e-08	0	0.0131383	0.05283	0.551737	0.00121735	0	0	0	0.00128496	HMDB0061883	Caproic acid	Medium-chain fatty acids	Fatty acids and conjugates	Fatty Acyls	Lipids and lipid-like molecules	CCCCCC(O)=O	0.346915	0.334089	animal-endogenous
HMDB0000535	caproate	-0.399567	-0.400864	2.00943e-05	2.01532e-08	0	0.0131383	0.05283	0.551737	0.00121735	0	0	0	0.00128496	HMDB0061883	Caproic acid	Medium-chain fatty acids	Fatty acids and conjugates	Fatty Acyls	Lipids and lipid-like molecules	CCCCCC(O)=O	0.346915	0.334089	animal-endogenous
HMDB0000535	caproate	-0.399567	-0.400864	2.00943e-05	2.01532e-08	0	0.0131383	0.05283	0.551737	0.00121735	0	0	0	0.00128496	HMDB0061883	Caproic acid	Medium-chain fatty acids	Fatty acids and conjugates	Fatty Acyls	Lipids and lipid-like molecules	CCCCCC(O)=O	0.346915	0.334089	animal-endogenous
HMDB0000535	caproate	-0.399567	-0.400864	2.00943e-05	2.01532e-08	0	0.0131383	0.05283	0.551737	0.00121735	0	0	0	0.00128496	HMDB0061883	Caproic acid	Medium-chain fatty acids	Fatty acids and conjugates	Fatty Acyls	Lipids and lipid-like molecules	CCCCCC(O)=O	0.346915	0.334089	animal-endogenous
HMDB0000535	caproate	-0.399567	-0.400864	2.00943e-05	2.01532e-08	0	0.0131383	0.05283	0.551737	0.00121735	0	0	0	0.00128496	HMDB0061883	Caproic acid	Medium-chain fatty acids	Fatty acids and conjugates	Fatty Acyls	Lipids and lipid-like molecules	CCCCCC(O)=O	0.346915	0.334089	animal-endogenous
HMDB0000535	caproate	-0.399567	-0.400864	2.00943e-05	2.01532e-08	0	0.0131383	0.05283	0.551737	0.00121735	0	0	0	0.00128496	HMDB0061883	Caproic acid	Medium-chain fatty acids	Fatty acids and conjugates	Fatty Acyls	Lipids and lipid-like molecules	CCCCCC(O)=O	0.346915	0.334089	animal-endogenous
HMDB0000535	caproate	-0.399567	-0.400864	2.00943e-05	2.01532e-08	0	0.0131383	0.05283	0.551737	0.00121735	0	0	0	0.00128496	HMDB61883	Caproic acid	Medium-chain fatty acids	Fatty acids and conjugates	Fatty Acyls	Lipids and lipid-like molecules	CCCCCC(O)=O	0.346915	0.334089	animal-endogenous
HMDB0000535	caproate	-0.399567	-0.400864	2.00943e-05	2.01532e-08	0	0.0131383	0.05283	0.551737	0.00121735	0	0	0	0.00128496	HMDB61883	Caproic acid	Medium-chain fatty acids	Fatty acids and conjugates	Fatty Acyls	Lipids and lipid-like molecules	CCCCCC(O)=O	0.346915	0.334089	animal-endogenous
HMDB0000535	caproate	-0.399567	-0.400864	2.00943e-05	2.01532e-08	0	0.0131383	0.05283	0.551737	0.00121735	0	0	0	0.00128496	HMDB61883	Caproic acid	Medium-chain fatty acids	Fatty acids and conjugates	Fatty Acyls	Lipids and lipid-like molecules	CCCCCC(O)=O	0.346915	0.334089	animal-endogenous
HMDB0000535	caproate	-0.399567	-0.400864	2.00943e-05	2.01532e-08	0	0.0131383	0.05283	0.551737	0.00121735	0	0	0	0.00128496	HMDB61883	Caproic acid	Medium-chain fatty acids	Fatty acids and conjugates	Fatty Acyls	Lipids and lipid-like molecules	CCCCCC(O)=O	0.346915	0.334089	animal-endogenous
HMDB0000535	caproate	-0.399567	-0.400864	2.00943e-05	2.01532e-08	0	0.0131383	0.05283	0.551737	0.00121735	0	0	0	0.00128496	HMDB61883	Caproic acid	Medium-chain fatty acids	Fatty acids and conjugates	Fatty Acyls	Lipids and lipid-like molecules	CCCCCC(O)=O	0.346915	0.334089	animal-endogenous
HMDB0000535	caproate	-0.399567	-0.400864	2.00943e-05	2.01532e-08	0	0.0131383	0.05283	0.551737	0.00121735	0	0	0	0.00128496	HMDB61883	Caproic acid	Medium-chain fatty acids	Fatty acids and conjugates	Fatty Acyls	Lipids and lipid-like molecules	CCCCCC(O)=O	0.346915	0.334089	animal-endogenous
HMDB0000555	3-methyladipate/pimelate	-0.565804	-0.475716	2.98646e-06	3.39544e-06	0.00810369	0.0193585	0	0.345427	0.00170322	0	0	0	0.00128175	HMDB00555	3-Methyladipic acid	Medium-chain fatty acids	Fatty acids and conjugates	Fatty Acyls	Lipids and lipid-like molecules	C[C@@H](CCC(O)=O)CC(O)=O	0.371953	0.305207	animal-endogenous
HMDB0000555	3-methyladipate/pimelate	-0.565804	-0.475716	2.98646e-06	3.39544e-06	0.00810369	0.0193585	0	0.345427	0.00170322	0	0	0	0.00128175	HMDB00555	3-Methyladipic acid	Medium-chain fatty acids	Fatty acids and conjugates	Fatty Acyls	Lipids and lipid-like molecules	C[C@@H](CCC(O)=O)CC(O)=O	0.371953	0.305207	animal-endogenous
HMDB0000555	3-methyladipate/pimelate	-0.565804	-0.475716	2.98646e-06	3.39544e-06	0.00810369	0.0193585	0	0.345427	0.00170322	0	0	0	0.00128175	HMDB00555	3-Methyladipic acid	Medium-chain fatty acids	Fatty acids and conjugates	Fatty Acyls	Lipids and lipid-like molecules	C[C@@H](CCC(O)=O)CC(O)=O	0.371953	0.305207	animal-endogenous
HMDB0000555	3-methyladipate/pimelate	-0.565804	-0.475716	2.98646e-06	3.39544e-06	0.00810369	0.0193585	0	0.345427	0.00170322	0	0	0	0.00128175	HMDB00555	3-Methyladipic acid	Medium-chain fatty acids	Fatty acids and conjugates	Fatty Acyls	Lipids and lipid-like molecules	C[C@@H](CCC(O)=O)CC(O)=O	0.371953	0.305207	animal-endogenous
HMDB0000557	alloisoleucine	-0.148414	-0.0138749	0.00602298	0.0414788	0	0	0.0309878	2.06971	0.00506688	0.0527054	0	0	0.00124465	HMDB0002291	L-Alloisoleucine	Isoleucine and derivatives	Amino acids, peptides, and analogues	Carboxylic acids and derivatives	Organic acids and derivatives	CC[C@@H](C)[C@H](N)C(O)=O	0.477784	0.41523	endogenous
HMDB0000557	alloisoleucine	-0.148414	-0.0138749	0.00602298	0.0414788	0	0	0.0309878	2.06971	0.00506688	0.0527054	0	0	0.00124465	HMDB0002291	L-Alloisoleucine	Isoleucine and derivatives	Amino acids, peptides, and analogues	Carboxylic acids and derivatives	Organic acids and derivatives	CC[C@@H](C)[C@H](N)C(O)=O	0.477784	0.41523	endogenous
HMDB0000557	alloisoleucine	-0.148414	-0.0138749	0.00602298	0.0414788	0	0	0.0309878	2.06971	0.00506688	0.0527054	0	0	0.00124465	HMDB00557	L-Alloisoleucine	Isoleucine and derivatives	Amino acids, peptides, and analogues	Carboxylic acids and derivatives	Organic acids and derivatives	CC[C@@H](C)[C@H](N)C(O)=O	0.477784	0.41523	endogenous
HMDB0000557	alloisoleucine	-0.148414	-0.0138749	0.00602298	0.0414788	0	0	0.0309878	2.06971	0.00506688	0.0527054	0	0	0.00124465	HMDB00557	L-Alloisoleucine	Isoleucine and derivatives	Amino acids, peptides, and analogues	Carboxylic acids and derivatives	Organic acids and derivatives	CC[C@@H](C)[C@H](N)C(O)=O	0.477784	0.41523	endogenous
HMDB0000557	alloisoleucine	-0.148414	-0.0138749	0.00602298	0.0414788	0	0	0.0309878	2.06971	0.00506688	0.0527054	0	0	0.00124465	HMDB02291	L-Alloisoleucine	Isoleucine and derivatives	Amino acids, peptides, and analogues	Carboxylic acids and derivatives	Organic acids and derivatives	CC[C@@H](C)[C@H](N)C(O)=O	0.477784	0.41523	endogenous
HMDB0000557	alloisoleucine	-0.148414	-0.0138749	0.00602298	0.0414788	0	0	0.0309878	2.06971	0.00506688	0.0527054	0	0	0.00124465	HMDB02291	L-Alloisoleucine	Isoleucine and derivatives	Amino acids, peptides, and analogues	Carboxylic acids and derivatives	Organic acids and derivatives	CC[C@@H](C)[C@H](N)C(O)=O	0.477784	0.41523	endogenous
HMDB0000562	creatinine	0.395922	0.239335	4.16029e-08	2.84941e-07	0	0.00668174	0	0.263678	0.00100173	0	0	0	0.00139718	HMDB00562	Creatinine	Alpha amino acids and derivatives	Amino acids, peptides, and analogues	Carboxylic acids and derivatives	Organic acids and derivatives	CN1CC(=O)NC1=N	0.370549	0.29547	animal-endogenous
HMDB0000562	creatinine	0.395922	0.239335	4.16029e-08	2.84941e-07	0	0.00668174	0	0.263678	0.00100173	0	0	0	0.00139718	HMDB00562	Creatinine	Alpha amino acids and derivatives	Amino acids, peptides, and analogues	Carboxylic acids and derivatives	Organic acids and derivatives	CN1CC(=O)NC1=N	0.370549	0.29547	animal-endogenous
HMDB0000562	creatinine	0.395922	0.239335	4.16029e-08	2.84941e-07	0	0.00668174	0	0.263678	0.00100173	0	0	0	0.00139718	HMDB00562	Creatinine	Alpha amino acids and derivatives	Amino acids, peptides, and analogues	Carboxylic acids and derivatives	Organic acids and derivatives	CN1CC(=O)NC1=N	0.370549	0.29547	animal-endogenous
HMDB0000562	creatinine	0.395922	0.239335	4.16029e-08	2.84941e-07	0	0.00668174	0	0.263678	0.00100173	0	0	0	0.00139718	HMDB00562	Creatinine	Alpha amino acids and derivatives	Amino acids, peptides, and analogues	Carboxylic acids and derivatives	Organic acids and derivatives	CN1CC(=O)NC1=N	0.370549	0.29547	animal-endogenous
HMDB0000562	creatinine	0.395922	0.239335	4.16029e-08	2.84941e-07	0	0.00668174	0	0.263678	0.00100173	0	0	0	0.00139718	HMDB00562	Creatinine	Alpha amino acids and derivatives	Amino acids, peptides, and analogues	Carboxylic acids and derivatives	Organic acids and derivatives	CN1CC(=O)NC1=N	0.370549	0.29547	animal-endogenous
HMDB0000562	creatinine	0.395922	0.239335	4.16029e-08	2.84941e-07	0	0.00668174	0	0.263678	0.00100173	0	0	0	0.00139718	HMDB00562	Creatinine	Alpha amino acids and derivatives	Amino acids, peptides, and analogues	Carboxylic acids and derivatives	Organic acids and derivatives	CN1CC(=O)NC1=N	0.370549	0.29547	animal-endogenous
HMDB0000610	C18:2 CE	0.680404	0.596096	1.8931e-11	1.98801e-05	0.0510307	0	0	0.669544	0.00261149	0	0	0	0.00134182	HMDB0005192	CE(18:2(9Z,12Z))	Cholesteryl esters	Steroid esters	Steroids and steroid derivatives	Lipids and lipid-like molecules	CCCCC\C=C/C\C=C/CCCCCCCC(=O)O[C@H]1CC[C@]2(C)C3CC[C@]4(C)C(CCC4C3CC=C2C1)[C@H](C)CCCC(C)C	0.559408	0.356164	animal-endogenous
HMDB0000610	C18:2 CE	0.680404	0.596096	1.8931e-11	1.98801e-05	0.0510307	0	0	0.669544	0.00261149	0	0	0	0.00134182	HMDB0005192	CE(18:2(9Z,12Z))	Cholesteryl esters	Steroid esters	Steroids and steroid derivatives	Lipids and lipid-like molecules	CCCCC\C=C/C\C=C/CCCCCCCC(=O)O[C@H]1CC[C@]2(C)C3CC[C@]4(C)C(CCC4C3CC=C2C1)[C@H](C)CCCC(C)C	0.559408	0.356164	animal-endogenous
HMDB0000610	C18:2 CE	0.680404	0.596096	1.8931e-11	1.98801e-05	0.0510307	0	0	0.669544	0.00261149	0	0	0	0.00134182	HMDB0005192	CE(18:2(9Z,12Z))	Cholesteryl esters	Steroid esters	Steroids and steroid derivatives	Lipids and lipid-like molecules	CCCCC\C=C/C\C=C/CCCCCCCC(=O)O[C@H]1CC[C@]2(C)C3CC[C@]4(C)C(CCC4C3CC=C2C1)[C@H](C)CCCC(C)C	0.559408	0.356164	animal-endogenous
HMDB0000610	C18:2 CE	0.680404	0.596096	1.8931e-11	1.98801e-05	0.0510307	0	0	0.669544	0.00261149	0	0	0	0.00134182	HMDB0005192	CE(18:2(9Z,12Z))	Cholesteryl esters	Steroid esters	Steroids and steroid derivatives	Lipids and lipid-like molecules	CCCCC\C=C/C\C=C/CCCCCCCC(=O)O[C@H]1CC[C@]2(C)C3CC[C@]4(C)C(CCC4C3CC=C2C1)[C@H](C)CCCC(C)C	0.559408	0.356164	animal-endogenous
HMDB0000610	C18:2 CE	0.680404	0.596096	1.8931e-11	1.98801e-05	0.0510307	0	0	0.669544	0.00261149	0	0	0	0.00134182	HMDB00610	CE(18:2(9Z,12Z))	Cholesteryl esters	Steroid esters	Steroids and steroid derivatives	Lipids and lipid-like molecules	CCCCC\C=C/C\C=C/CCCCCCCC(=O)O[C@H]1CC[C@]2(C)C3CC[C@]4(C)C(CCC4C3CC=C2C1)[C@H](C)CCCC(C)C	0.559408	0.356164	animal-endogenous
HMDB0000610	C18:2 CE	0.680404	0.596096	1.8931e-11	1.98801e-05	0.0510307	0	0	0.669544	0.00261149	0	0	0	0.00134182	HMDB00610	CE(18:2(9Z,12Z))	Cholesteryl esters	Steroid esters	Steroids and steroid derivatives	Lipids and lipid-like molecules	CCCCC\C=C/C\C=C/CCCCCCCC(=O)O[C@H]1CC[C@]2(C)C3CC[C@]4(C)C(CCC4C3CC=C2C1)[C@H](C)CCCC(C)C	0.559408	0.356164	animal-endogenous
HMDB0000610	C18:2 CE	0.680404	0.596096	1.8931e-11	1.98801e-05	0.0510307	0	0	0.669544	0.00261149	0	0	0	0.00134182	HMDB00610	CE(18:2(9Z,12Z))	Cholesteryl esters	Steroid esters	Steroids and steroid derivatives	Lipids and lipid-like molecules	CCCCC\C=C/C\C=C/CCCCCCCC(=O)O[C@H]1CC[C@]2(C)C3CC[C@]4(C)C(CCC4C3CC=C2C1)[C@H](C)CCCC(C)C	0.559408	0.356164	animal-endogenous
HMDB0000610	C18:2 CE	0.680404	0.596096	1.8931e-11	1.98801e-05	0.0510307	0	0	0.669544	0.00261149	0	0	0	0.00134182	HMDB00610	CE(18:2(9Z,12Z))	Cholesteryl esters	Steroid esters	Steroids and steroid derivatives	Lipids and lipid-like molecules	CCCCC\C=C/C\C=C/CCCCCCCC(=O)O[C@H]1CC[C@]2(C)C3CC[C@]4(C)C(CCC4C3CC=C2C1)[C@H](C)CCCC(C)C	0.559408	0.356164	animal-endogenous
HMDB0000610	C18:2 CE	0.680404	0.596096	1.8931e-11	1.98801e-05	0.0510307	0	0	0.669544	0.00261149	0	0	0	0.00134182	HMDB05192	CE(18:2(9Z,12Z))	Cholesteryl esters	Steroid esters	Steroids and steroid derivatives	Lipids and lipid-like molecules	CCCCC\C=C/C\C=C/CCCCCCCC(=O)O[C@H]1CC[C@]2(C)C3CC[C@]4(C)C(CCC4C3CC=C2C1)[C@H](C)CCCC(C)C	0.559408	0.356164	animal-endogenous
HMDB0000610	C18:2 CE	0.680404	0.596096	1.8931e-11	1.98801e-05	0.0510307	0	0	0.669544	0.00261149	0	0	0	0.00134182	HMDB05192	CE(18:2(9Z,12Z))	Cholesteryl esters	Steroid esters	Steroids and steroid derivatives	Lipids and lipid-like molecules	CCCCC\C=C/C\C=C/CCCCCCCC(=O)O[C@H]1CC[C@]2(C)C3CC[C@]4(C)C(CCC4C3CC=C2C1)[C@H](C)CCCC(C)C	0.559408	0.356164	animal-endogenous
HMDB0000610	C18:2 CE	0.680404	0.596096	1.8931e-11	1.98801e-05	0.0510307	0	0	0.669544	0.00261149	0	0	0	0.00134182	HMDB05192	CE(18:2(9Z,12Z))	Cholesteryl esters	Steroid esters	Steroids and steroid derivatives	Lipids and lipid-like molecules	CCCCC\C=C/C\C=C/CCCCCCCC(=O)O[C@H]1CC[C@]2(C)C3CC[C@]4(C)C(CCC4C3CC=C2C1)[C@H](C)CCCC(C)C	0.559408	0.356164	animal-endogenous
HMDB0000610	C18:2 CE	0.680404	0.596096	1.8931e-11	1.98801e-05	0.0510307	0	0	0.669544	0.00261149	0	0	0	0.00134182	HMDB05192	CE(18:2(9Z,12Z))	Cholesteryl esters	Steroid esters	Steroids and steroid derivatives	Lipids and lipid-like molecules	CCCCC\C=C/C\C=C/CCCCCCCC(=O)O[C@H]1CC[C@]2(C)C3CC[C@]4(C)C(CCC4C3CC=C2C1)[C@H](C)CCCC(C)C	0.559408	0.356164	animal-endogenous
HMDB0000613	erythronate	0.285474	0.333004	0.013396	0.0249	0	0.00557862	0.00229779	0.120264	0.00115115	0	0	0	0.00132011	HMDB00613	Erythronic acid	Sugar acids and derivatives	Carbohydrates and carbohydrate conjugates	Organooxygen compounds	Organic oxygen compounds	OC[C@@H](O)[C@@H](O)C(O)=O	0.248426	0.213181	endogenous
HMDB0000613	erythronate	0.285474	0.333004	0.013396	0.0249	0	0.00557862	0.00229779	0.120264	0.00115115	0	0	0	0.00132011	HMDB00613	Erythronic acid	Sugar acids and derivatives	Carbohydrates and carbohydrate conjugates	Organooxygen compounds	Organic oxygen compounds	OC[C@@H](O)[C@@H](O)C(O)=O	0.248426	0.213181	endogenous
HMDB0000619	cholate	0.412234	0.0781239	1.00276e-05	0.0623414	0	0.00673579	0	0.207491	0.00486332	0	0	0	0.00130455	HMDB00619	Cholic acid	Trihydroxy bile acids, alcohols and derivatives	Bile acids, alcohols and derivatives	Steroids and steroid derivatives	Lipids and lipid-like molecules	C[C@H](CCC(O)=O)[C@H]1CC[C@H]2[C@@H]3[C@H](O)C[C@@H]4C[C@H](O)CC[C@]4(C)[C@H]3C[C@H](O)[C@]12C	0.390678	0.295078	endogenous
HMDB0000619	cholate	0.412234	0.0781239	1.00276e-05	0.0623414	0	0.00673579	0	0.207491	0.00486332	0	0	0	0.00130455	HMDB00619	Cholic acid	Trihydroxy bile acids, alcohols and derivatives	Bile acids, alcohols and derivatives	Steroids and steroid derivatives	Lipids and lipid-like molecules	C[C@H](CCC(O)=O)[C@H]1CC[C@H]2[C@@H]3[C@H](O)C[C@@H]4C[C@H](O)CC[C@]4(C)[C@H]3C[C@H](O)[C@]12C	0.390678	0.295078	endogenous
HMDB0000623	dodecanedioate	0.00747851	-0.570084	2.48818e-12	7.50987e-08	0.0610835	0	0.103726	1.10302	0.00610933	0	0	0	0.00125056	HMDB00623	Dodecanedioic acid	Medium-chain fatty acids	Fatty acids and conjugates	Fatty Acyls	Lipids and lipid-like molecules	OC(=O)CCCCCCCCCCC(O)=O	0.626085	0.426138	animal-endogenous
HMDB0000623	dodecanedioate	0.00747851	-0.570084	2.48818e-12	7.50987e-08	0.0610835	0	0.103726	1.10302	0.00610933	0	0	0	0.00125056	HMDB00623	Dodecanedioic acid	Medium-chain fatty acids	Fatty acids and conjugates	Fatty Acyls	Lipids and lipid-like molecules	OC(=O)CCCCCCCCCCC(O)=O	0.626085	0.426138	animal-endogenous
HMDB0000623	dodecanedioate	0.00747851	-0.570084	2.48818e-12	7.50987e-08	0.0610835	0	0.103726	1.10302	0.00610933	0	0	0	0.00125056	HMDB00623	Dodecanedioic acid	Medium-chain fatty acids	Fatty acids and conjugates	Fatty Acyls	Lipids and lipid-like molecules	OC(=O)CCCCCCCCCCC(O)=O	0.626085	0.426138	animal-endogenous
HMDB0000623	dodecanedioate	0.00747851	-0.570084	2.48818e-12	7.50987e-08	0.0610835	0	0.103726	1.10302	0.00610933	0	0	0	0.00125056	HMDB00623	Dodecanedioic acid	Medium-chain fatty acids	Fatty acids and conjugates	Fatty Acyls	Lipids and lipid-like molecules	OC(=O)CCCCCCCCCCC(O)=O	0.626085	0.426138	animal-endogenous
HMDB0000626	deoxycholate	-0.53016	-0.527582	7.18897e-07	4.9025e-06	0.0194938	0	0	0.625238	0.00308686	0	0	0	0.00130434	HMDB00626	Deoxycholic acid	Dihydroxy bile acids, alcohols and derivatives	Bile acids, alcohols and derivatives	Steroids and steroid derivatives	Lipids and lipid-like molecules	[H][C@@]1(CC[C@@]2([H])[C@]3([H])CC[C@]4([H])C[C@H](O)CC[C@]4(C)[C@@]3([H])C[C@H](O)[C@]12C)[C@H](C)CCC(O)=O	0.44323	0.338368	endogenous
HMDB0000626	deoxycholate	-0.53016	-0.527582	7.18897e-07	4.9025e-06	0.0194938	0	0	0.625238	0.00308686	0	0	0	0.00130434	HMDB00626	Deoxycholic acid	Dihydroxy bile acids, alcohols and derivatives	Bile acids, alcohols and derivatives	Steroids and steroid derivatives	Lipids and lipid-like molecules	[H][C@@]1(CC[C@@]2([H])[C@]3([H])CC[C@]4([H])C[C@H](O)CC[C@]4(C)[C@@]3([H])C[C@H](O)[C@]12C)[C@H](C)CCC(O)=O	0.44323	0.338368	endogenous
HMDB0000630	cytosine	-0.115676	0.071915	0.248785	0.0199028	0	0.0296272	0.00518946	2.15635	0.00285564	0	0	0	0.00187487	HMDB00630	Cytosine	Pyrimidones	Pyrimidines and pyrimidine derivatives	Diazines	Organoheterocyclic compounds	NC1=CC=NC(=O)N1	0.42812	0.412457	animal-endogenous
HMDB0000630	cytosine	-0.115676	0.071915	0.248785	0.0199028	0	0.0296272	0.00518946	2.15635	0.00285564	0	0	0	0.00187487	HMDB00630	Cytosine	Pyrimidones	Pyrimidines and pyrimidine derivatives	Diazines	Organoheterocyclic compounds	NC1=CC=NC(=O)N1	0.42812	0.412457	animal-endogenous
HMDB0000630	cytosine	-0.115676	0.071915	0.248785	0.0199028	0	0.0296272	0.00518946	2.15635	0.00285564	0	0	0	0.00187487	HMDB00630	Cytosine	Pyrimidones	Pyrimidines and pyrimidine derivatives	Diazines	Organoheterocyclic compounds	NC1=CC=NC(=O)N1	0.42812	0.412457	animal-endogenous
HMDB0000630	cytosine	-0.115676	0.071915	0.248785	0.0199028	0	0.0296272	0.00518946	2.15635	0.00285564	0	0	0	0.00187487	HMDB00630	Cytosine	Pyrimidones	Pyrimidines and pyrimidine derivatives	Diazines	Organoheterocyclic compounds	NC1=CC=NC(=O)N1	0.42812	0.412457	animal-endogenous
HMDB0000630	cytosine	-0.115676	0.071915	0.248785	0.0199028	0	0.0296272	0.00518946	2.15635	0.00285564	0	0	0	0.00187487	HMDB00630	Cytosine	Pyrimidones	Pyrimidines and pyrimidine derivatives	Diazines	Organoheterocyclic compounds	NC1=CC=NC(=O)N1	0.42812	0.412457	animal-endogenous
HMDB0000630	cytosine	-0.115676	0.071915	0.248785	0.0199028	0	0.0296272	0.00518946	2.15635	0.00285564	0	0	0	0.00187487	HMDB00630	Cytosine	Pyrimidones	Pyrimidines and pyrimidine derivatives	Diazines	Organoheterocyclic compounds	NC1=CC=NC(=O)N1	0.42812	0.412457	animal-endogenous
HMDB0000631	glycodeoxycholate	-0.0680368	-0.0456335	0.00363271	5.00664e-06	0	0.005271	0	0.266788	0.00275897	0	0	0	0.00196748	HMDB0004012	Deoxycholic acid glycine conjugate	Glycinated bile acids and derivatives	Bile acids, alcohols and derivatives	Steroids and steroid derivatives	Lipids and lipid-like molecules	[H][C@]12CCC3C4CC[C@H]([C@H](C)CCC(=O)NCC(O)=O)[C@@]4(C)[C@@H](O)CC3[C@@]1(C)CC[C@@H](O)C2	0.325107	0.321843	animal-endogenous-microbe
HMDB0000631	glycodeoxycholate	-0.0680368	-0.0456335	0.00363271	5.00664e-06	0	0.005271	0	0.266788	0.00275897	0	0	0	0.00196748	HMDB0004012	Deoxycholic acid glycine conjugate	Glycinated bile acids and derivatives	Bile acids, alcohols and derivatives	Steroids and steroid derivatives	Lipids and lipid-like molecules	[H][C@]12CCC3C4CC[C@H]([C@H](C)CCC(=O)NCC(O)=O)[C@@]4(C)[C@@H](O)CC3[C@@]1(C)CC[C@@H](O)C2	0.325107	0.321843	animal-endogenous-microbe
HMDB0000631	glycodeoxycholate	-0.0680368	-0.0456335	0.00363271	5.00664e-06	0	0.005271	0	0.266788	0.00275897	0	0	0	0.00196748	HMDB0004012	Deoxycholic acid glycine conjugate	Glycinated bile acids and derivatives	Bile acids, alcohols and derivatives	Steroids and steroid derivatives	Lipids and lipid-like molecules	[H][C@]12CCC3C4CC[C@H]([C@H](C)CCC(=O)NCC(O)=O)[C@@]4(C)[C@@H](O)CC3[C@@]1(C)CC[C@@H](O)C2	0.325107	0.321843	animal-endogenous-microbe
HMDB0000631	glycodeoxycholate	-0.0680368	-0.0456335	0.00363271	5.00664e-06	0	0.005271	0	0.266788	0.00275897	0	0	0	0.00196748	HMDB0004012	Deoxycholic acid glycine conjugate	Glycinated bile acids and derivatives	Bile acids, alcohols and derivatives	Steroids and steroid derivatives	Lipids and lipid-like molecules	[H][C@]12CCC3C4CC[C@H]([C@H](C)CCC(=O)NCC(O)=O)[C@@]4(C)[C@@H](O)CC3[C@@]1(C)CC[C@@H](O)C2	0.325107	0.321843	animal-endogenous-microbe
HMDB0000631	glycodeoxycholate	-0.0680368	-0.0456335	0.00363271	5.00664e-06	0	0.005271	0	0.266788	0.00275897	0	0	0	0.00196748	HMDB0004012	Deoxycholic acid glycine conjugate	Glycinated bile acids and derivatives	Bile acids, alcohols and derivatives	Steroids and steroid derivatives	Lipids and lipid-like molecules	[H][C@]12CCC3C4CC[C@H]([C@H](C)CCC(=O)NCC(O)=O)[C@@]4(C)[C@@H](O)CC3[C@@]1(C)CC[C@@H](O)C2	0.325107	0.321843	animal-endogenous-microbe
HMDB0000631	glycodeoxycholate	-0.0680368	-0.0456335	0.00363271	5.00664e-06	0	0.005271	0	0.266788	0.00275897	0	0	0	0.00196748	HMDB0004012	Deoxycholic acid glycine conjugate	Glycinated bile acids and derivatives	Bile acids, alcohols and derivatives	Steroids and steroid derivatives	Lipids and lipid-like molecules	[H][C@]12CCC3C4CC[C@H]([C@H](C)CCC(=O)NCC(O)=O)[C@@]4(C)[C@@H](O)CC3[C@@]1(C)CC[C@@H](O)C2	0.325107	0.321843	animal-endogenous-microbe
HMDB0000631	glycodeoxycholate	-0.0680368	-0.0456335	0.00363271	5.00664e-06	0	0.005271	0	0.266788	0.00275897	0	0	0	0.00196748	HMDB00631	Deoxycholic acid glycine conjugate	Glycinated bile acids and derivatives	Bile acids, alcohols and derivatives	Steroids and steroid derivatives	Lipids and lipid-like molecules	[H][C@]12CCC3C4CC[C@H]([C@H](C)CCC(=O)NCC(O)=O)[C@@]4(C)[C@@H](O)CC3[C@@]1(C)CC[C@@H](O)C2	0.325107	0.321843	animal-endogenous-microbe
HMDB0000631	glycodeoxycholate	-0.0680368	-0.0456335	0.00363271	5.00664e-06	0	0.005271	0	0.266788	0.00275897	0	0	0	0.00196748	HMDB00631	Deoxycholic acid glycine conjugate	Glycinated bile acids and derivatives	Bile acids, alcohols and derivatives	Steroids and steroid derivatives	Lipids and lipid-like molecules	[H][C@]12CCC3C4CC[C@H]([C@H](C)CCC(=O)NCC(O)=O)[C@@]4(C)[C@@H](O)CC3[C@@]1(C)CC[C@@H](O)C2	0.325107	0.321843	animal-endogenous-microbe
HMDB0000631	glycodeoxycholate	-0.0680368	-0.0456335	0.00363271	5.00664e-06	0	0.005271	0	0.266788	0.00275897	0	0	0	0.00196748	HMDB00631	Deoxycholic acid glycine conjugate	Glycinated bile acids and derivatives	Bile acids, alcohols and derivatives	Steroids and steroid derivatives	Lipids and lipid-like molecules	[H][C@]12CCC3C4CC[C@H]([C@H](C)CCC(=O)NCC(O)=O)[C@@]4(C)[C@@H](O)CC3[C@@]1(C)CC[C@@H](O)C2	0.325107	0.321843	animal-endogenous-microbe
HMDB0000631	glycodeoxycholate	-0.0680368	-0.0456335	0.00363271	5.00664e-06	0	0.005271	0	0.266788	0.00275897	0	0	0	0.00196748	HMDB00631	Deoxycholic acid glycine conjugate	Glycinated bile acids and derivatives	Bile acids, alcohols and derivatives	Steroids and steroid derivatives	Lipids and lipid-like molecules	[H][C@]12CCC3C4CC[C@H]([C@H](C)CCC(=O)NCC(O)=O)[C@@]4(C)[C@@H](O)CC3[C@@]1(C)CC[C@@H](O)C2	0.325107	0.321843	animal-endogenous-microbe
HMDB0000631	glycodeoxycholate	-0.0680368	-0.0456335	0.00363271	5.00664e-06	0	0.005271	0	0.266788	0.00275897	0	0	0	0.00196748	HMDB00631	Deoxycholic acid glycine conjugate	Glycinated bile acids and derivatives	Bile acids, alcohols and derivatives	Steroids and steroid derivatives	Lipids and lipid-like molecules	[H][C@]12CCC3C4CC[C@H]([C@H](C)CCC(=O)NCC(O)=O)[C@@]4(C)[C@@H](O)CC3[C@@]1(C)CC[C@@H](O)C2	0.325107	0.321843	animal-endogenous-microbe
HMDB0000631	glycodeoxycholate	-0.0680368	-0.0456335	0.00363271	5.00664e-06	0	0.005271	0	0.266788	0.00275897	0	0	0	0.00196748	HMDB00631	Deoxycholic acid glycine conjugate	Glycinated bile acids and derivatives	Bile acids, alcohols and derivatives	Steroids and steroid derivatives	Lipids and lipid-like molecules	[H][C@]12CCC3C4CC[C@H]([C@H](C)CCC(=O)NCC(O)=O)[C@@]4(C)[C@@H](O)CC3[C@@]1(C)CC[C@@H](O)C2	0.325107	0.321843	animal-endogenous-microbe
HMDB0000631	glycodeoxycholate	-0.0680368	-0.0456335	0.00363271	5.00664e-06	0	0.005271	0	0.266788	0.00275897	0	0	0	0.00196748	HMDB04012	Deoxycholic acid glycine conjugate	Glycinated bile acids and derivatives	Bile acids, alcohols and derivatives	Steroids and steroid derivatives	Lipids and lipid-like molecules	[H][C@]12CCC3C4CC[C@H]([C@H](C)CCC(=O)NCC(O)=O)[C@@]4(C)[C@@H](O)CC3[C@@]1(C)CC[C@@H](O)C2	0.325107	0.321843	animal-endogenous-microbe
HMDB0000631	glycodeoxycholate	-0.0680368	-0.0456335	0.00363271	5.00664e-06	0	0.005271	0	0.266788	0.00275897	0	0	0	0.00196748	HMDB04012	Deoxycholic acid glycine conjugate	Glycinated bile acids and derivatives	Bile acids, alcohols and derivatives	Steroids and steroid derivatives	Lipids and lipid-like molecules	[H][C@]12CCC3C4CC[C@H]([C@H](C)CCC(=O)NCC(O)=O)[C@@]4(C)[C@@H](O)CC3[C@@]1(C)CC[C@@H](O)C2	0.325107	0.321843	animal-endogenous-microbe
HMDB0000631	glycodeoxycholate	-0.0680368	-0.0456335	0.00363271	5.00664e-06	0	0.005271	0	0.266788	0.00275897	0	0	0	0.00196748	HMDB04012	Deoxycholic acid glycine conjugate	Glycinated bile acids and derivatives	Bile acids, alcohols and derivatives	Steroids and steroid derivatives	Lipids and lipid-like molecules	[H][C@]12CCC3C4CC[C@H]([C@H](C)CCC(=O)NCC(O)=O)[C@@]4(C)[C@@H](O)CC3[C@@]1(C)CC[C@@H](O)C2	0.325107	0.321843	animal-endogenous-microbe
HMDB0000631	glycodeoxycholate	-0.0680368	-0.0456335	0.00363271	5.00664e-06	0	0.005271	0	0.266788	0.00275897	0	0	0	0.00196748	HMDB04012	Deoxycholic acid glycine conjugate	Glycinated bile acids and derivatives	Bile acids, alcohols and derivatives	Steroids and steroid derivatives	Lipids and lipid-like molecules	[H][C@]12CCC3C4CC[C@H]([C@H](C)CCC(=O)NCC(O)=O)[C@@]4(C)[C@@H](O)CC3[C@@]1(C)CC[C@@H](O)C2	0.325107	0.321843	animal-endogenous-microbe
HMDB0000631	glycodeoxycholate	-0.0680368	-0.0456335	0.00363271	5.00664e-06	0	0.005271	0	0.266788	0.00275897	0	0	0	0.00196748	HMDB04012	Deoxycholic acid glycine conjugate	Glycinated bile acids and derivatives	Bile acids, alcohols and derivatives	Steroids and steroid derivatives	Lipids and lipid-like molecules	[H][C@]12CCC3C4CC[C@H]([C@H](C)CCC(=O)NCC(O)=O)[C@@]4(C)[C@@H](O)CC3[C@@]1(C)CC[C@@H](O)C2	0.325107	0.321843	animal-endogenous-microbe
HMDB0000631	glycodeoxycholate	-0.0680368	-0.0456335	0.00363271	5.00664e-06	0	0.005271	0	0.266788	0.00275897	0	0	0	0.00196748	HMDB04012	Deoxycholic acid glycine conjugate	Glycinated bile acids and derivatives	Bile acids, alcohols and derivatives	Steroids and steroid derivatives	Lipids and lipid-like molecules	[H][C@]12CCC3C4CC[C@H]([C@H](C)CCC(=O)NCC(O)=O)[C@@]4(C)[C@@H](O)CC3[C@@]1(C)CC[C@@H](O)C2	0.325107	0.321843	animal-endogenous-microbe
HMDB0000637	glycochenodeoxycholate	0.244413	0.0185013	0.0354162	0.0480417	0	0	0	0.518445		0	0	0.0310427	0.00170963	HMDB0004013	Chenodeoxycholic acid glycine conjugate	Glycinated bile acids and derivatives	Bile acids, alcohols and derivatives	Steroids and steroid derivatives	Lipids and lipid-like molecules	[H][C@@]1(CC[C@@]2([H])[C@]3([H])[C@H](O)C[C@]4([H])C[C@H](O)CC[C@]4(C)[C@@]3([H])CC[C@]12C)[C@H](C)CCC(=O)NCC(O)=O	0.260912	0.2274	animal-endogenous-microbe
HMDB0000637	glycochenodeoxycholate	0.244413	0.0185013	0.0354162	0.0480417	0	0	0	0.518445		0	0	0.0310427	0.00170963	HMDB0004013	Chenodeoxycholic acid glycine conjugate	Glycinated bile acids and derivatives	Bile acids, alcohols and derivatives	Steroids and steroid derivatives	Lipids and lipid-like molecules	[H][C@@]1(CC[C@@]2([H])[C@]3([H])[C@H](O)C[C@]4([H])C[C@H](O)CC[C@]4(C)[C@@]3([H])CC[C@]12C)[C@H](C)CCC(=O)NCC(O)=O	0.260912	0.2274	animal-endogenous-microbe
HMDB0000637	glycochenodeoxycholate	0.244413	0.0185013	0.0354162	0.0480417	0	0	0	0.518445		0	0	0.0310427	0.00170963	HMDB0004013	Chenodeoxycholic acid glycine conjugate	Glycinated bile acids and derivatives	Bile acids, alcohols and derivatives	Steroids and steroid derivatives	Lipids and lipid-like molecules	[H][C@@]1(CC[C@@]2([H])[C@]3([H])[C@H](O)C[C@]4([H])C[C@H](O)CC[C@]4(C)[C@@]3([H])CC[C@]12C)[C@H](C)CCC(=O)NCC(O)=O	0.260912	0.2274	animal-endogenous-microbe
HMDB0000637	glycochenodeoxycholate	0.244413	0.0185013	0.0354162	0.0480417	0	0	0	0.518445		0	0	0.0310427	0.00170963	HMDB0004013	Chenodeoxycholic acid glycine conjugate	Glycinated bile acids and derivatives	Bile acids, alcohols and derivatives	Steroids and steroid derivatives	Lipids and lipid-like molecules	[H][C@@]1(CC[C@@]2([H])[C@]3([H])[C@H](O)C[C@]4([H])C[C@H](O)CC[C@]4(C)[C@@]3([H])CC[C@]12C)[C@H](C)CCC(=O)NCC(O)=O	0.260912	0.2274	animal-endogenous-microbe
HMDB0000637	glycochenodeoxycholate	0.244413	0.0185013	0.0354162	0.0480417	0	0	0	0.518445		0	0	0.0310427	0.00170963	HMDB0004013	Chenodeoxycholic acid glycine conjugate	Glycinated bile acids and derivatives	Bile acids, alcohols and derivatives	Steroids and steroid derivatives	Lipids and lipid-like molecules	[H][C@@]1(CC[C@@]2([H])[C@]3([H])[C@H](O)C[C@]4([H])C[C@H](O)CC[C@]4(C)[C@@]3([H])CC[C@]12C)[C@H](C)CCC(=O)NCC(O)=O	0.260912	0.2274	animal-endogenous-microbe
HMDB0000637	glycochenodeoxycholate	0.244413	0.0185013	0.0354162	0.0480417	0	0	0	0.518445		0	0	0.0310427	0.00170963	HMDB0004013	Chenodeoxycholic acid glycine conjugate	Glycinated bile acids and derivatives	Bile acids, alcohols and derivatives	Steroids and steroid derivatives	Lipids and lipid-like molecules	[H][C@@]1(CC[C@@]2([H])[C@]3([H])[C@H](O)C[C@]4([H])C[C@H](O)CC[C@]4(C)[C@@]3([H])CC[C@]12C)[C@H](C)CCC(=O)NCC(O)=O	0.260912	0.2274	animal-endogenous-microbe
HMDB0000637	glycochenodeoxycholate	0.244413	0.0185013	0.0354162	0.0480417	0	0	0	0.518445		0	0	0.0310427	0.00170963	HMDB00637	Chenodeoxycholic acid glycine conjugate	Glycinated bile acids and derivatives	Bile acids, alcohols and derivatives	Steroids and steroid derivatives	Lipids and lipid-like molecules	[H][C@@]1(CC[C@@]2([H])[C@]3([H])[C@H](O)C[C@]4([H])C[C@H](O)CC[C@]4(C)[C@@]3([H])CC[C@]12C)[C@H](C)CCC(=O)NCC(O)=O	0.260912	0.2274	animal-endogenous-microbe
HMDB0000637	glycochenodeoxycholate	0.244413	0.0185013	0.0354162	0.0480417	0	0	0	0.518445		0	0	0.0310427	0.00170963	HMDB00637	Chenodeoxycholic acid glycine conjugate	Glycinated bile acids and derivatives	Bile acids, alcohols and derivatives	Steroids and steroid derivatives	Lipids and lipid-like molecules	[H][C@@]1(CC[C@@]2([H])[C@]3([H])[C@H](O)C[C@]4([H])C[C@H](O)CC[C@]4(C)[C@@]3([H])CC[C@]12C)[C@H](C)CCC(=O)NCC(O)=O	0.260912	0.2274	animal-endogenous-microbe
HMDB0000637	glycochenodeoxycholate	0.244413	0.0185013	0.0354162	0.0480417	0	0	0	0.518445		0	0	0.0310427	0.00170963	HMDB00637	Chenodeoxycholic acid glycine conjugate	Glycinated bile acids and derivatives	Bile acids, alcohols and derivatives	Steroids and steroid derivatives	Lipids and lipid-like molecules	[H][C@@]1(CC[C@@]2([H])[C@]3([H])[C@H](O)C[C@]4([H])C[C@H](O)CC[C@]4(C)[C@@]3([H])CC[C@]12C)[C@H](C)CCC(=O)NCC(O)=O	0.260912	0.2274	animal-endogenous-microbe
HMDB0000637	glycochenodeoxycholate	0.244413	0.0185013	0.0354162	0.0480417	0	0	0	0.518445		0	0	0.0310427	0.00170963	HMDB00637	Chenodeoxycholic acid glycine conjugate	Glycinated bile acids and derivatives	Bile acids, alcohols and derivatives	Steroids and steroid derivatives	Lipids and lipid-like molecules	[H][C@@]1(CC[C@@]2([H])[C@]3([H])[C@H](O)C[C@]4([H])C[C@H](O)CC[C@]4(C)[C@@]3([H])CC[C@]12C)[C@H](C)CCC(=O)NCC(O)=O	0.260912	0.2274	animal-endogenous-microbe
HMDB0000637	glycochenodeoxycholate	0.244413	0.0185013	0.0354162	0.0480417	0	0	0	0.518445		0	0	0.0310427	0.00170963	HMDB00637	Chenodeoxycholic acid glycine conjugate	Glycinated bile acids and derivatives	Bile acids, alcohols and derivatives	Steroids and steroid derivatives	Lipids and lipid-like molecules	[H][C@@]1(CC[C@@]2([H])[C@]3([H])[C@H](O)C[C@]4([H])C[C@H](O)CC[C@]4(C)[C@@]3([H])CC[C@]12C)[C@H](C)CCC(=O)NCC(O)=O	0.260912	0.2274	animal-endogenous-microbe
HMDB0000637	glycochenodeoxycholate	0.244413	0.0185013	0.0354162	0.0480417	0	0	0	0.518445		0	0	0.0310427	0.00170963	HMDB00637	Chenodeoxycholic acid glycine conjugate	Glycinated bile acids and derivatives	Bile acids, alcohols and derivatives	Steroids and steroid derivatives	Lipids and lipid-like molecules	[H][C@@]1(CC[C@@]2([H])[C@]3([H])[C@H](O)C[C@]4([H])C[C@H](O)CC[C@]4(C)[C@@]3([H])CC[C@]12C)[C@H](C)CCC(=O)NCC(O)=O	0.260912	0.2274	animal-endogenous-microbe
HMDB0000637	glycochenodeoxycholate	0.244413	0.0185013	0.0354162	0.0480417	0	0	0	0.518445		0	0	0.0310427	0.00170963	HMDB04013	Chenodeoxycholic acid glycine conjugate	Glycinated bile acids and derivatives	Bile acids, alcohols and derivatives	Steroids and steroid derivatives	Lipids and lipid-like molecules	[H][C@@]1(CC[C@@]2([H])[C@]3([H])[C@H](O)C[C@]4([H])C[C@H](O)CC[C@]4(C)[C@@]3([H])CC[C@]12C)[C@H](C)CCC(=O)NCC(O)=O	0.260912	0.2274	animal-endogenous-microbe
HMDB0000637	glycochenodeoxycholate	0.244413	0.0185013	0.0354162	0.0480417	0	0	0	0.518445		0	0	0.0310427	0.00170963	HMDB04013	Chenodeoxycholic acid glycine conjugate	Glycinated bile acids and derivatives	Bile acids, alcohols and derivatives	Steroids and steroid derivatives	Lipids and lipid-like molecules	[H][C@@]1(CC[C@@]2([H])[C@]3([H])[C@H](O)C[C@]4([H])C[C@H](O)CC[C@]4(C)[C@@]3([H])CC[C@]12C)[C@H](C)CCC(=O)NCC(O)=O	0.260912	0.2274	animal-endogenous-microbe
HMDB0000637	glycochenodeoxycholate	0.244413	0.0185013	0.0354162	0.0480417	0	0	0	0.518445		0	0	0.0310427	0.00170963	HMDB04013	Chenodeoxycholic acid glycine conjugate	Glycinated bile acids and derivatives	Bile acids, alcohols and derivatives	Steroids and steroid derivatives	Lipids and lipid-like molecules	[H][C@@]1(CC[C@@]2([H])[C@]3([H])[C@H](O)C[C@]4([H])C[C@H](O)CC[C@]4(C)[C@@]3([H])CC[C@]12C)[C@H](C)CCC(=O)NCC(O)=O	0.260912	0.2274	animal-endogenous-microbe
HMDB0000637	glycochenodeoxycholate	0.244413	0.0185013	0.0354162	0.0480417	0	0	0	0.518445		0	0	0.0310427	0.00170963	HMDB04013	Chenodeoxycholic acid glycine conjugate	Glycinated bile acids and derivatives	Bile acids, alcohols and derivatives	Steroids and steroid derivatives	Lipids and lipid-like molecules	[H][C@@]1(CC[C@@]2([H])[C@]3([H])[C@H](O)C[C@]4([H])C[C@H](O)CC[C@]4(C)[C@@]3([H])CC[C@]12C)[C@H](C)CCC(=O)NCC(O)=O	0.260912	0.2274	animal-endogenous-microbe
HMDB0000637	glycochenodeoxycholate	0.244413	0.0185013	0.0354162	0.0480417	0	0	0	0.518445		0	0	0.0310427	0.00170963	HMDB04013	Chenodeoxycholic acid glycine conjugate	Glycinated bile acids and derivatives	Bile acids, alcohols and derivatives	Steroids and steroid derivatives	Lipids and lipid-like molecules	[H][C@@]1(CC[C@@]2([H])[C@]3([H])[C@H](O)C[C@]4([H])C[C@H](O)CC[C@]4(C)[C@@]3([H])CC[C@]12C)[C@H](C)CCC(=O)NCC(O)=O	0.260912	0.2274	animal-endogenous-microbe
HMDB0000637	glycochenodeoxycholate	0.244413	0.0185013	0.0354162	0.0480417	0	0	0	0.518445		0	0	0.0310427	0.00170963	HMDB04013	Chenodeoxycholic acid glycine conjugate	Glycinated bile acids and derivatives	Bile acids, alcohols and derivatives	Steroids and steroid derivatives	Lipids and lipid-like molecules	[H][C@@]1(CC[C@@]2([H])[C@]3([H])[C@H](O)C[C@]4([H])C[C@H](O)CC[C@]4(C)[C@@]3([H])CC[C@]12C)[C@H](C)CCC(=O)NCC(O)=O	0.260912	0.2274	animal-endogenous-microbe
HMDB0000638	dodecanoate	-0.168756	-0.101703	0.409911	0.46928	0	0	0.0105131	0.474754	0.00835405	0	0	0	0.00122525	HMDB00638	Dodecanoic acid	Medium-chain fatty acids	Fatty acids and conjugates	Fatty Acyls	Lipids and lipid-like molecules	CCCCCCCCCCCC(O)=O	0.39081	0.357802	animal-endogenous
HMDB0000638	dodecanoate	-0.168756	-0.101703	0.409911	0.46928	0	0	0.0105131	0.474754	0.00835405	0	0	0	0.00122525	HMDB00638	Dodecanoic acid	Medium-chain fatty acids	Fatty acids and conjugates	Fatty Acyls	Lipids and lipid-like molecules	CCCCCCCCCCCC(O)=O	0.39081	0.357802	animal-endogenous
HMDB0000638	dodecanoate	-0.168756	-0.101703	0.409911	0.46928	0	0	0.0105131	0.474754	0.00835405	0	0	0	0.00122525	HMDB00638	Dodecanoic acid	Medium-chain fatty acids	Fatty acids and conjugates	Fatty Acyls	Lipids and lipid-like molecules	CCCCCCCCCCCC(O)=O	0.39081	0.357802	animal-endogenous
HMDB0000638	dodecanoate	-0.168756	-0.101703	0.409911	0.46928	0	0	0.0105131	0.474754	0.00835405	0	0	0	0.00122525	HMDB00638	Dodecanoic acid	Medium-chain fatty acids	Fatty acids and conjugates	Fatty Acyls	Lipids and lipid-like molecules	CCCCCCCCCCCC(O)=O	0.39081	0.357802	animal-endogenous
HMDB0000638	dodecanoate	-0.168756	-0.101703	0.409911	0.46928	0	0	0.0105131	0.474754	0.00835405	0	0	0	0.00122525	HMDB00638	Dodecanoic acid	Medium-chain fatty acids	Fatty acids and conjugates	Fatty Acyls	Lipids and lipid-like molecules	CCCCCCCCCCCC(O)=O	0.39081	0.357802	animal-endogenous
HMDB0000638	dodecanoate	-0.168756	-0.101703	0.409911	0.46928	0	0	0.0105131	0.474754	0.00835405	0	0	0	0.00122525	HMDB00638	Dodecanoic acid	Medium-chain fatty acids	Fatty acids and conjugates	Fatty Acyls	Lipids and lipid-like molecules	CCCCCCCCCCCC(O)=O	0.39081	0.357802	animal-endogenous
HMDB0000641	glutamine	0.155826	0.222948	0.0374611	0.00212873	0	0.0158152	0	0.548018	0.00130641	0	0	0	0.00122041	HMDB00641	L-Glutamine	L-alpha-amino acids	Amino acids, peptides, and analogues	Carboxylic acids and derivatives	Organic acids and derivatives	N[C@@H](CCC(N)=O)C(O)=O	0.282052	0.275782	animal-endogenous
HMDB0000641	glutamine	0.155826	0.222948	0.0374611	0.00212873	0	0.0158152	0	0.548018	0.00130641	0	0	0	0.00122041	HMDB00641	L-Glutamine	L-alpha-amino acids	Amino acids, peptides, and analogues	Carboxylic acids and derivatives	Organic acids and derivatives	N[C@@H](CCC(N)=O)C(O)=O	0.282052	0.275782	animal-endogenous
HMDB0000641	glutamine	0.155826	0.222948	0.0374611	0.00212873	0	0.0158152	0	0.548018	0.00130641	0	0	0	0.00122041	HMDB00641	L-Glutamine	L-alpha-amino acids	Amino acids, peptides, and analogues	Carboxylic acids and derivatives	Organic acids and derivatives	N[C@@H](CCC(N)=O)C(O)=O	0.282052	0.275782	animal-endogenous
HMDB0000641	glutamine	0.155826	0.222948	0.0374611	0.00212873	0	0.0158152	0	0.548018	0.00130641	0	0	0	0.00122041	HMDB00641	L-Glutamine	L-alpha-amino acids	Amino acids, peptides, and analogues	Carboxylic acids and derivatives	Organic acids and derivatives	N[C@@H](CCC(N)=O)C(O)=O	0.282052	0.275782	animal-endogenous
HMDB0000641	glutamine	0.155826	0.222948	0.0374611	0.00212873	0	0.0158152	0	0.548018	0.00130641	0	0	0	0.00122041	HMDB00641	L-Glutamine	L-alpha-amino acids	Amino acids, peptides, and analogues	Carboxylic acids and derivatives	Organic acids and derivatives	N[C@@H](CCC(N)=O)C(O)=O	0.282052	0.275782	animal-endogenous
HMDB0000641	glutamine	0.155826	0.222948	0.0374611	0.00212873	0	0.0158152	0	0.548018	0.00130641	0	0	0	0.00122041	HMDB00641	L-Glutamine	L-alpha-amino acids	Amino acids, peptides, and analogues	Carboxylic acids and derivatives	Organic acids and derivatives	N[C@@H](CCC(N)=O)C(O)=O	0.282052	0.275782	animal-endogenous
HMDB0000651	C10 carnitine	0.268559	-0.00101194	0.00054715	0.000615121	0	0	0	0.243178		0	0	0	0.00294141	HMDB00651	Decanoylcarnitine	Acyl carnitines	Fatty acid esters	Fatty Acyls	Lipids and lipid-like molecules	CCCCCCCCCC(=O)OC(CC([O-])=O)C[N+](C)(C)C	0.303924	0.25852	animal-endogenous
HMDB0000651	C10 carnitine	0.268559	-0.00101194	0.00054715	0.000615121	0	0	0	0.243178		0	0	0	0.00294141	HMDB00651	Decanoylcarnitine	Acyl carnitines	Fatty acid esters	Fatty Acyls	Lipids and lipid-like molecules	CCCCCCCCCC(=O)OC(CC([O-])=O)C[N+](C)(C)C	0.303924	0.25852	animal-endogenous
HMDB0000651	C10 carnitine	0.268559	-0.00101194	0.00054715	0.000615121	0	0	0	0.243178		0	0	0	0.00294141	HMDB00651	Decanoylcarnitine	Acyl carnitines	Fatty acid esters	Fatty Acyls	Lipids and lipid-like molecules	CCCCCCCCCC(=O)OC(CC([O-])=O)C[N+](C)(C)C	0.303924	0.25852	animal-endogenous
HMDB0000651	C10 carnitine	0.268559	-0.00101194	0.00054715	0.000615121	0	0	0	0.243178		0	0	0	0.00294141	HMDB00651	Decanoylcarnitine	Acyl carnitines	Fatty acid esters	Fatty Acyls	Lipids and lipid-like molecules	CCCCCCCCCC(=O)OC(CC([O-])=O)C[N+](C)(C)C	0.303924	0.25852	animal-endogenous
HMDB0000658	C16:1 CE	0.622239	0.46668	6.5543e-06	0.0820735	0	0	0.00469386	0.891401		0	0	0	0.00130767	HMDB0005197	CE(16:1(9Z))	Cholesteryl esters	Steroid esters	Steroids and steroid derivatives	Lipids and lipid-like molecules	[H][C@@]1(CC[C@@]2([H])[C@]3([H])CC=C4C[C@H](CC[C@]4(C)[C@@]3([H])CC[C@]12C)OC(=O)CCCCCCC\C=C/CCCCCC)[C@H](C)CCCC(C)C	0.453017	0.342999	animal-endogenous
HMDB0000658	C16:1 CE	0.622239	0.46668	6.5543e-06	0.0820735	0	0	0.00469386	0.891401		0	0	0	0.00130767	HMDB0005197	CE(16:1(9Z))	Cholesteryl esters	Steroid esters	Steroids and steroid derivatives	Lipids and lipid-like molecules	[H][C@@]1(CC[C@@]2([H])[C@]3([H])CC=C4C[C@H](CC[C@]4(C)[C@@]3([H])CC[C@]12C)OC(=O)CCCCCCC\C=C/CCCCCC)[C@H](C)CCCC(C)C	0.453017	0.342999	animal-endogenous
HMDB0000658	C16:1 CE	0.622239	0.46668	6.5543e-06	0.0820735	0	0	0.00469386	0.891401		0	0	0	0.00130767	HMDB0005197	CE(16:1(9Z))	Cholesteryl esters	Steroid esters	Steroids and steroid derivatives	Lipids and lipid-like molecules	[H][C@@]1(CC[C@@]2([H])[C@]3([H])CC=C4C[C@H](CC[C@]4(C)[C@@]3([H])CC[C@]12C)OC(=O)CCCCCCC\C=C/CCCCCC)[C@H](C)CCCC(C)C	0.453017	0.342999	animal-endogenous
HMDB0000658	C16:1 CE	0.622239	0.46668	6.5543e-06	0.0820735	0	0	0.00469386	0.891401		0	0	0	0.00130767	HMDB0005197	CE(16:1(9Z))	Cholesteryl esters	Steroid esters	Steroids and steroid derivatives	Lipids and lipid-like molecules	[H][C@@]1(CC[C@@]2([H])[C@]3([H])CC=C4C[C@H](CC[C@]4(C)[C@@]3([H])CC[C@]12C)OC(=O)CCCCCCC\C=C/CCCCCC)[C@H](C)CCCC(C)C	0.453017	0.342999	animal-endogenous
[truncated: 2,304 more rows]
