# Supplementary material for: Expanding the drug discovery space with predicted metabolite–target interactions
Source: Commun Biol. 2021 Mar 5;4:288. doi: 10.1038/s42003-021-01822-x (PMC7935942; doi:10.1038/s42003-021-01822-x)
Supplement: Supplementary file 5 — Supplementary Data 2 [file 42003_2021_1822_MOESM5_ESM.xlsx]

## Sheet: Supplementary Data 2
Supplementary Data 2	Candidate metabolites with immunomodulating activities and connected candidate target hits (regardless of the mechanism of action of their analog). Metabolites were selected if ranking at the top quartile and with < 20 target hits (tot 228). Analogs were filtered by Tanimoto > 0.85 or Tversky𝛼=0.05>0.95, and pxC50 > 5.5. Metabolites tested in vitro in this study (‡) or classified as statistically…
Targets	Metabolites	diagnosis	Metabolite differential abundance	Consensus scoring	ChEMBL analogs
HRH1	1-Methylhistamine	CD	0.149177	0.413957	CHEMBL90; CHEMBL535166; CHEMBL1533310; CHEMBL322988
HRH4	1-Methylhistamine	CD	0.149177	0.413957	CHEMBL90; CHEMBL535166; CHEMBL1533310; CHEMBL322988
HRH3	1-Methylhistamine	CD	0.149177	0.413957	CHEMBL90; CHEMBL535166; CHEMBL1533310; CHEMBL322988
HRH2	1-Methylhistamine	CD	0.149177	0.413957	CHEMBL90; CHEMBL535166; CHEMBL1533310; CHEMBL322988
LMNA	1-Methylhistamine	CD	0.149177	0.413957	CHEMBL90; CHEMBL535166; CHEMBL1533310; CHEMBL322988
SMN1	1-Methylhistamine	CD	0.149177	0.413957	CHEMBL90; CHEMBL535166; CHEMBL1533310; CHEMBL322988
SMN2	1-Methylhistamine	CD	0.149177	0.413957	CHEMBL90; CHEMBL535166; CHEMBL1533310; CHEMBL322988
PTPN7	12,13-DHOME	CD	-0.0489312	0.428947	CHEMBL1526353; CHEMBL1238; CHEMBL108766; CHEMBL1162485
NFKB1	12,13-DHOME	CD	-0.0489312	0.428947	CHEMBL1526353; CHEMBL1238; CHEMBL108766; CHEMBL1162485
LMNA	12,13-DHOME	CD	-0.0489312	0.428947	CHEMBL1526353; CHEMBL1238; CHEMBL108766; CHEMBL1162485
TSHR	12,13-DHOME	CD	-0.0489312	0.428947	CHEMBL1526353; CHEMBL1238; CHEMBL108766; CHEMBL1162485
MAPK1	12,13-DHOME	CD	-0.0489312	0.428947	CHEMBL1526353; CHEMBL1238; CHEMBL108766; CHEMBL1162485
PTPN7	12,13-DHOME	UC	-0.196478	0.431403	CHEMBL1526353; CHEMBL1238; CHEMBL108766; CHEMBL1162485
NFKB1	12,13-DHOME	UC	-0.196478	0.431403	CHEMBL1526353; CHEMBL1238; CHEMBL108766; CHEMBL1162485
LMNA	12,13-DHOME	UC	-0.196478	0.431403	CHEMBL1526353; CHEMBL1238; CHEMBL108766; CHEMBL1162485
TSHR	12,13-DHOME	UC	-0.196478	0.431403	CHEMBL1526353; CHEMBL1238; CHEMBL108766; CHEMBL1162485
MAPK1	12,13-DHOME	UC	-0.196478	0.431403	CHEMBL1526353; CHEMBL1238; CHEMBL108766; CHEMBL1162485
NFKB1	17-methylstearate	CD	0.178292	0.385904	CHEMBL1238; CHEMBL108766; CHEMBL405879; CHEMBL270494; CHEMBL410893; CHEMBL393319; CHEMBL349105; CHEMBL270105; CHEMBL235003; CHEMBL160902; CHEMBL1513128; CHEMBL1478; CHEMBL1742184; CHEMBL1162485; CHEMBL433; CHEMBL706; CHEMBL24640; CHEMBL1572050
LMNA	17-methylstearate	CD	0.178292	0.385904	CHEMBL1238; CHEMBL108766; CHEMBL405879; CHEMBL270494; CHEMBL410893; CHEMBL393319; CHEMBL349105; CHEMBL270105; CHEMBL235003; CHEMBL160902; CHEMBL1513128; CHEMBL1478; CHEMBL1742184; CHEMBL1162485; CHEMBL433; CHEMBL706; CHEMBL24640; CHEMBL1572050
TSHR	17-methylstearate	CD	0.178292	0.385904	CHEMBL1238; CHEMBL108766; CHEMBL405879; CHEMBL270494; CHEMBL410893; CHEMBL393319; CHEMBL349105; CHEMBL270105; CHEMBL235003; CHEMBL160902; CHEMBL1513128; CHEMBL1478; CHEMBL1742184; CHEMBL1162485; CHEMBL433; CHEMBL706; CHEMBL24640; CHEMBL1572050
GPBAR1	17-methylstearate	CD	0.178292	0.385904	CHEMBL1238; CHEMBL108766; CHEMBL405879; CHEMBL270494; CHEMBL410893; CHEMBL393319; CHEMBL349105; CHEMBL270105; CHEMBL235003; CHEMBL160902; CHEMBL1513128; CHEMBL1478; CHEMBL1742184; CHEMBL1162485; CHEMBL433; CHEMBL706; CHEMBL24640; CHEMBL1572050
AR	17-methylstearate	CD	0.178292	0.385904	CHEMBL1238; CHEMBL108766; CHEMBL405879; CHEMBL270494; CHEMBL410893; CHEMBL393319; CHEMBL349105; CHEMBL270105; CHEMBL235003; CHEMBL160902; CHEMBL1513128; CHEMBL1478; CHEMBL1742184; CHEMBL1162485; CHEMBL433; CHEMBL706; CHEMBL24640; CHEMBL1572050
CYP1A2	17-methylstearate	CD	0.178292	0.385904	CHEMBL1238; CHEMBL108766; CHEMBL405879; CHEMBL270494; CHEMBL410893; CHEMBL393319; CHEMBL349105; CHEMBL270105; CHEMBL235003; CHEMBL160902; CHEMBL1513128; CHEMBL1478; CHEMBL1742184; CHEMBL1162485; CHEMBL433; CHEMBL706; CHEMBL24640; CHEMBL1572050
MAPK1	17-methylstearate	CD	0.178292	0.385904	CHEMBL1238; CHEMBL108766; CHEMBL405879; CHEMBL270494; CHEMBL410893; CHEMBL393319; CHEMBL349105; CHEMBL270105; CHEMBL235003; CHEMBL160902; CHEMBL1513128; CHEMBL1478; CHEMBL1742184; CHEMBL1162485; CHEMBL433; CHEMBL706; CHEMBL24640; CHEMBL1572050
NPSR1	17-methylstearate	CD	0.178292	0.385904	CHEMBL1238; CHEMBL108766; CHEMBL405879; CHEMBL270494; CHEMBL410893; CHEMBL393319; CHEMBL349105; CHEMBL270105; CHEMBL235003; CHEMBL160902; CHEMBL1513128; CHEMBL1478; CHEMBL1742184; CHEMBL1162485; CHEMBL433; CHEMBL706; CHEMBL24640; CHEMBL1572050
CYP3A4	17-methylstearate	CD	0.178292	0.385904	CHEMBL1238; CHEMBL108766; CHEMBL405879; CHEMBL270494; CHEMBL410893; CHEMBL393319; CHEMBL349105; CHEMBL270105; CHEMBL235003; CHEMBL160902; CHEMBL1513128; CHEMBL1478; CHEMBL1742184; CHEMBL1162485; CHEMBL433; CHEMBL706; CHEMBL24640; CHEMBL1572050
BLM	2-Aminoisobutyric acid	CD	0.420283	0.434019	CHEMBL285123
NFKB1	2-hydroxyhexadecanoate	CD	-0.238643	0.381558	CHEMBL1238; CHEMBL108766; CHEMBL566985; CHEMBL405879; CHEMBL270494; CHEMBL1162485; CHEMBL433; CHEMBL706; CHEMBL24640; CHEMBL1572050
LMNA	2-hydroxyhexadecanoate	CD	-0.238643	0.381558	CHEMBL1238; CHEMBL108766; CHEMBL566985; CHEMBL405879; CHEMBL270494; CHEMBL1162485; CHEMBL433; CHEMBL706; CHEMBL24640; CHEMBL1572050
TSHR	2-hydroxyhexadecanoate	CD	-0.238643	0.381558	CHEMBL1238; CHEMBL108766; CHEMBL566985; CHEMBL405879; CHEMBL270494; CHEMBL1162485; CHEMBL433; CHEMBL706; CHEMBL24640; CHEMBL1572050
GPBAR1	2-hydroxyhexadecanoate	CD	-0.238643	0.381558	CHEMBL1238; CHEMBL108766; CHEMBL566985; CHEMBL405879; CHEMBL270494; CHEMBL1162485; CHEMBL433; CHEMBL706; CHEMBL24640; CHEMBL1572050
MAPK1	2-hydroxyhexadecanoate	CD	-0.238643	0.381558	CHEMBL1238; CHEMBL108766; CHEMBL566985; CHEMBL405879; CHEMBL270494; CHEMBL1162485; CHEMBL433; CHEMBL706; CHEMBL24640; CHEMBL1572050
NPSR1	2-hydroxyhexadecanoate	CD	-0.238643	0.381558	CHEMBL1238; CHEMBL108766; CHEMBL566985; CHEMBL405879; CHEMBL270494; CHEMBL1162485; CHEMBL433; CHEMBL706; CHEMBL24640; CHEMBL1572050
CYP3A4	2-hydroxyhexadecanoate	CD	-0.238643	0.381558	CHEMBL1238; CHEMBL108766; CHEMBL566985; CHEMBL405879; CHEMBL270494; CHEMBL1162485; CHEMBL433; CHEMBL706; CHEMBL24640; CHEMBL1572050
HSP90AA1	2-Hydroxyhexadecanoylcarnitine†	CD	0.474227	0.401572	CHEMBL1256761; CHEMBL1183559
TSHR	2-Hydroxyhexadecanoylcarnitine†	CD	0.474227	0.401572	CHEMBL1256761; CHEMBL1183559
NFKB1	2-Hydroxymyristic acid†	CD	-0.475075	0.514043	CHEMBL1238; CHEMBL108766; CHEMBL566985; CHEMBL405879; CHEMBL270494; CHEMBL1162485; CHEMBL433; CHEMBL706; CHEMBL24640; CHEMBL1572050
LMNA	2-Hydroxymyristic acid†	CD	-0.475075	0.514043	CHEMBL1238; CHEMBL108766; CHEMBL566985; CHEMBL405879; CHEMBL270494; CHEMBL1162485; CHEMBL433; CHEMBL706; CHEMBL24640; CHEMBL1572050
TSHR	2-Hydroxymyristic acid†	CD	-0.475075	0.514043	CHEMBL1238; CHEMBL108766; CHEMBL566985; CHEMBL405879; CHEMBL270494; CHEMBL1162485; CHEMBL433; CHEMBL706; CHEMBL24640; CHEMBL1572050
GPBAR1	2-Hydroxymyristic acid†	CD	-0.475075	0.514043	CHEMBL1238; CHEMBL108766; CHEMBL566985; CHEMBL405879; CHEMBL270494; CHEMBL1162485; CHEMBL433; CHEMBL706; CHEMBL24640; CHEMBL1572050
MAPK1	2-Hydroxymyristic acid†	CD	-0.475075	0.514043	CHEMBL1238; CHEMBL108766; CHEMBL566985; CHEMBL405879; CHEMBL270494; CHEMBL1162485; CHEMBL433; CHEMBL706; CHEMBL24640; CHEMBL1572050
NPSR1	2-Hydroxymyristic acid†	CD	-0.475075	0.514043	CHEMBL1238; CHEMBL108766; CHEMBL566985; CHEMBL405879; CHEMBL270494; CHEMBL1162485; CHEMBL433; CHEMBL706; CHEMBL24640; CHEMBL1572050
CYP3A4	2-Hydroxymyristic acid†	CD	-0.475075	0.514043	CHEMBL1238; CHEMBL108766; CHEMBL566985; CHEMBL405879; CHEMBL270494; CHEMBL1162485; CHEMBL433; CHEMBL706; CHEMBL24640; CHEMBL1572050
NFKB1	2-Hydroxymyristic acid†	UC	-0.43723	0.403737	CHEMBL1238; CHEMBL108766; CHEMBL566985; CHEMBL405879; CHEMBL270494; CHEMBL1162485; CHEMBL433; CHEMBL706; CHEMBL24640; CHEMBL1572050
LMNA	2-Hydroxymyristic acid†	UC	-0.43723	0.403737	CHEMBL1238; CHEMBL108766; CHEMBL566985; CHEMBL405879; CHEMBL270494; CHEMBL1162485; CHEMBL433; CHEMBL706; CHEMBL24640; CHEMBL1572050
TSHR	2-Hydroxymyristic acid†	UC	-0.43723	0.403737	CHEMBL1238; CHEMBL108766; CHEMBL566985; CHEMBL405879; CHEMBL270494; CHEMBL1162485; CHEMBL433; CHEMBL706; CHEMBL24640; CHEMBL1572050
GPBAR1	2-Hydroxymyristic acid†	UC	-0.43723	0.403737	CHEMBL1238; CHEMBL108766; CHEMBL566985; CHEMBL405879; CHEMBL270494; CHEMBL1162485; CHEMBL433; CHEMBL706; CHEMBL24640; CHEMBL1572050
MAPK1	2-Hydroxymyristic acid†	UC	-0.43723	0.403737	CHEMBL1238; CHEMBL108766; CHEMBL566985; CHEMBL405879; CHEMBL270494; CHEMBL1162485; CHEMBL433; CHEMBL706; CHEMBL24640; CHEMBL1572050
NPSR1	2-Hydroxymyristic acid†	UC	-0.43723	0.403737	CHEMBL1238; CHEMBL108766; CHEMBL566985; CHEMBL405879; CHEMBL270494; CHEMBL1162485; CHEMBL433; CHEMBL706; CHEMBL24640; CHEMBL1572050
CYP3A4	2-Hydroxymyristic acid†	UC	-0.43723	0.403737	CHEMBL1238; CHEMBL108766; CHEMBL566985; CHEMBL405879; CHEMBL270494; CHEMBL1162485; CHEMBL433; CHEMBL706; CHEMBL24640; CHEMBL1572050
HSP90AA1	3-Hydroxy-11Z-octadecenoylcarnitine	CD	0.447389	0.410185	CHEMBL1256761; CHEMBL1183559
TSHR	3-Hydroxy-11Z-octadecenoylcarnitine	CD	0.447389	0.410185	CHEMBL1256761; CHEMBL1183559
CYP3A4	3-Methylhistidine	CD	0.417532	0.415838	CHEMBL17962; CHEMBL1256578; CHEMBL268229; CHEMBL11919; CHEMBL90; CHEMBL535166; CHEMBL1533310
BLM	3-Methylhistidine	CD	0.417532	0.415838	CHEMBL17962; CHEMBL1256578; CHEMBL268229; CHEMBL11919; CHEMBL90; CHEMBL535166; CHEMBL1533310
HRH3	3-Methylhistidine	CD	0.417532	0.415838	CHEMBL17962; CHEMBL1256578; CHEMBL268229; CHEMBL11919; CHEMBL90; CHEMBL535166; CHEMBL1533310
HRH4	3-Methylhistidine	CD	0.417532	0.415838	CHEMBL17962; CHEMBL1256578; CHEMBL268229; CHEMBL11919; CHEMBL90; CHEMBL535166; CHEMBL1533310
HRH1	3-Methylhistidine	CD	0.417532	0.415838	CHEMBL17962; CHEMBL1256578; CHEMBL268229; CHEMBL11919; CHEMBL90; CHEMBL535166; CHEMBL1533310
HRH2	3-Methylhistidine	CD	0.417532	0.415838	CHEMBL17962; CHEMBL1256578; CHEMBL268229; CHEMBL11919; CHEMBL90; CHEMBL535166; CHEMBL1533310
LMNA	3-Methylhistidine	CD	0.417532	0.415838	CHEMBL17962; CHEMBL1256578; CHEMBL268229; CHEMBL11919; CHEMBL90; CHEMBL535166; CHEMBL1533310
SMN1	3-Methylhistidine	CD	0.417532	0.415838	CHEMBL17962; CHEMBL1256578; CHEMBL268229; CHEMBL11919; CHEMBL90; CHEMBL535166; CHEMBL1533310
SMN2	3-Methylhistidine	CD	0.417532	0.415838	CHEMBL17962; CHEMBL1256578; CHEMBL268229; CHEMBL11919; CHEMBL90; CHEMBL535166; CHEMBL1533310
BLM	5-Aminolevulinic acid	CD	0.307867	0.435222	CHEMBL1256511
LMNA	5-Hydroxy-L-tryptophan	CD	0.156808	0.395046	CHEMBL350221; CHEMBL292303; CHEMBL1416204; CHEMBL1410186; CHEMBL39; CHEMBL6640
NFKB1	5-Hydroxy-L-tryptophan	CD	0.156808	0.395046	CHEMBL350221; CHEMBL292303; CHEMBL1416204; CHEMBL1410186; CHEMBL39; CHEMBL6640
APAF1	5-Hydroxy-L-tryptophan	CD	0.156808	0.395046	CHEMBL350221; CHEMBL292303; CHEMBL1416204; CHEMBL1410186; CHEMBL39; CHEMBL6640
L3MBTL1	5-Hydroxy-L-tryptophan	CD	0.156808	0.395046	CHEMBL350221; CHEMBL292303; CHEMBL1416204; CHEMBL1410186; CHEMBL39; CHEMBL6640
HTR2C	5-Hydroxy-L-tryptophan	CD	0.156808	0.395046	CHEMBL350221; CHEMBL292303; CHEMBL1416204; CHEMBL1410186; CHEMBL39; CHEMBL6640
HTR3A	5-Hydroxy-L-tryptophan	CD	0.156808	0.395046	CHEMBL350221; CHEMBL292303; CHEMBL1416204; CHEMBL1410186; CHEMBL39; CHEMBL6640
HTR4	5-Hydroxy-L-tryptophan	CD	0.156808	0.395046	CHEMBL350221; CHEMBL292303; CHEMBL1416204; CHEMBL1410186; CHEMBL39; CHEMBL6640
HTR2A	5-Hydroxy-L-tryptophan	CD	0.156808	0.395046	CHEMBL350221; CHEMBL292303; CHEMBL1416204; CHEMBL1410186; CHEMBL39; CHEMBL6640
HTR1B	5-Hydroxy-L-tryptophan	CD	0.156808	0.395046	CHEMBL350221; CHEMBL292303; CHEMBL1416204; CHEMBL1410186; CHEMBL39; CHEMBL6640
HTR1A	5-Hydroxy-L-tryptophan	CD	0.156808	0.395046	CHEMBL350221; CHEMBL292303; CHEMBL1416204; CHEMBL1410186; CHEMBL39; CHEMBL6640
HTR2B	5-Hydroxy-L-tryptophan	CD	0.156808	0.395046	CHEMBL350221; CHEMBL292303; CHEMBL1416204; CHEMBL1410186; CHEMBL39; CHEMBL6640
CYP1A2	5-Hydroxy-L-tryptophan	CD	0.156808	0.395046	CHEMBL350221; CHEMBL292303; CHEMBL1416204; CHEMBL1410186; CHEMBL39; CHEMBL6640
HTR1F	5-Hydroxy-L-tryptophan	CD	0.156808	0.395046	CHEMBL350221; CHEMBL292303; CHEMBL1416204; CHEMBL1410186; CHEMBL39; CHEMBL6640
HTR7	5-Hydroxy-L-tryptophan	CD	0.156808	0.395046	CHEMBL350221; CHEMBL292303; CHEMBL1416204; CHEMBL1410186; CHEMBL39; CHEMBL6640
HTR1D	5-Hydroxy-L-tryptophan	CD	0.156808	0.395046	CHEMBL350221; CHEMBL292303; CHEMBL1416204; CHEMBL1410186; CHEMBL39; CHEMBL6640
PNP	7-Methylguanine	CD	0.631449	0.770075	CHEMBL8040
PNP	7-Methylguanine	UC	0.638903	0.571939	CHEMBL8040
FFAR4	Adrenic acid	CD	0.634109	0.693897	CHEMBL8739; CHEMBL465183; CHEMBL453991; CHEMBL267476; CHEMBL1526353
FFAR1	Adrenic acid	CD	0.634109	0.693897	CHEMBL8739; CHEMBL465183; CHEMBL453991; CHEMBL267476; CHEMBL1526353
RECQL	Adrenic acid	CD	0.634109	0.693897	CHEMBL8739; CHEMBL465183; CHEMBL453991; CHEMBL267476; CHEMBL1526353
ALOX15	Adrenic acid	CD	0.634109	0.693897	CHEMBL8739; CHEMBL465183; CHEMBL453991; CHEMBL267476; CHEMBL1526353
OXER1	Adrenic acid	CD	0.634109	0.693897	CHEMBL8739; CHEMBL465183; CHEMBL453991; CHEMBL267476; CHEMBL1526353
LMNA	Adrenic acid	CD	0.634109	0.693897	CHEMBL8739; CHEMBL465183; CHEMBL453991; CHEMBL267476; CHEMBL1526353
PTPN7	Adrenic acid	CD	0.634109	0.693897	CHEMBL8739; CHEMBL465183; CHEMBL453991; CHEMBL267476; CHEMBL1526353
FFAR4	Adrenic acid	UC	0.705422	0.551231	CHEMBL8739; CHEMBL465183; CHEMBL453991; CHEMBL267476; CHEMBL1526353
FFAR1	Adrenic acid	UC	0.705422	0.551231	CHEMBL8739; CHEMBL465183; CHEMBL453991; CHEMBL267476; CHEMBL1526353
RECQL	Adrenic acid	UC	0.705422	0.551231	CHEMBL8739; CHEMBL465183; CHEMBL453991; CHEMBL267476; CHEMBL1526353
ALOX15	Adrenic acid	UC	0.705422	0.551231	CHEMBL8739; CHEMBL465183; CHEMBL453991; CHEMBL267476; CHEMBL1526353
OXER1	Adrenic acid	UC	0.705422	0.551231	CHEMBL8739; CHEMBL465183; CHEMBL453991; CHEMBL267476; CHEMBL1526353
LMNA	Adrenic acid	UC	0.705422	0.551231	CHEMBL8739; CHEMBL465183; CHEMBL453991; CHEMBL267476; CHEMBL1526353
PTPN7	Adrenic acid	UC	0.705422	0.551231	CHEMBL8739; CHEMBL465183; CHEMBL453991; CHEMBL267476; CHEMBL1526353
BLM	Agmatine	CD	0.280771	0.402258	CHEMBL1256618
LMNA	alpha-CEHC‡	CD	0.0191289	0.537936	CHEMBL47; CHEMBL442800; CHEMBL1451395
THRB	alpha-CEHC‡	CD	0.0191289	0.537936	CHEMBL47; CHEMBL442800; CHEMBL1451395
LMNA	alpha-CEHC‡	UC	-0.348242	0.428206	CHEMBL47; CHEMBL442800; CHEMBL1451395
THRB	alpha-CEHC‡	UC	-0.348242	0.428206	CHEMBL47; CHEMBL442800; CHEMBL1451395
ALOX15	Arachidonic acid	CD	0.593259	0.459757	CHEMBL15594; CHEMBL460026
HSD17B10	Arachidonic acid	CD	0.593259	0.459757	CHEMBL15594; CHEMBL460026
RECQL	Arachidonic acid	CD	0.593259	0.459757	CHEMBL15594; CHEMBL460026
ALDH1A1	Arachidonic acid	CD	0.593259	0.459757	CHEMBL15594; CHEMBL460026
OXER1	Arachidonic acid	CD	0.593259	0.459757	CHEMBL15594; CHEMBL460026
TSHR	Atenolol	CD	0.161927	0.391902	CHEMBL343633; CHEMBL24
LMNA	Atenolol	CD	0.161927	0.391902	CHEMBL343633; CHEMBL24
BLM	Atenolol	CD	0.161927	0.391902	CHEMBL343633; CHEMBL24
NFKB1	Atenolol	CD	0.161927	0.391902	CHEMBL343633; CHEMBL24
NFKB1	Azelaic acid	CD	-0.617176	0.489758	CHEMBL1238; CHEMBL108766; CHEMBL405879; CHEMBL270494; CHEMBL410893; CHEMBL393319; CHEMBL349105; CHEMBL270105; CHEMBL235003; CHEMBL160902; CHEMBL1513128; CHEMBL1478; CHEMBL1742184; CHEMBL1162485; CHEMBL433; CHEMBL706; CHEMBL24640; CHEMBL1572050
LMNA	Azelaic acid	CD	-0.617176	0.489758	CHEMBL1238; CHEMBL108766; CHEMBL405879; CHEMBL270494; CHEMBL410893; CHEMBL393319; CHEMBL349105; CHEMBL270105; CHEMBL235003; CHEMBL160902; CHEMBL1513128; CHEMBL1478; CHEMBL1742184; CHEMBL1162485; CHEMBL433; CHEMBL706; CHEMBL24640; CHEMBL1572050
TSHR	Azelaic acid	CD	-0.617176	0.489758	CHEMBL1238; CHEMBL108766; CHEMBL405879; CHEMBL270494; CHEMBL410893; CHEMBL393319; CHEMBL349105; CHEMBL270105; CHEMBL235003; CHEMBL160902; CHEMBL1513128; CHEMBL1478; CHEMBL1742184; CHEMBL1162485; CHEMBL433; CHEMBL706; CHEMBL24640; CHEMBL1572050
GPBAR1	Azelaic acid	CD	-0.617176	0.489758	CHEMBL1238; CHEMBL108766; CHEMBL405879; CHEMBL270494; CHEMBL410893; CHEMBL393319; CHEMBL349105; CHEMBL270105; CHEMBL235003; CHEMBL160902; CHEMBL1513128; CHEMBL1478; CHEMBL1742184; CHEMBL1162485; CHEMBL433; CHEMBL706; CHEMBL24640; CHEMBL1572050
AR	Azelaic acid	CD	-0.617176	0.489758	CHEMBL1238; CHEMBL108766; CHEMBL405879; CHEMBL270494; CHEMBL410893; CHEMBL393319; CHEMBL349105; CHEMBL270105; CHEMBL235003; CHEMBL160902; CHEMBL1513128; CHEMBL1478; CHEMBL1742184; CHEMBL1162485; CHEMBL433; CHEMBL706; CHEMBL24640; CHEMBL1572050
CYP1A2	Azelaic acid	CD	-0.617176	0.489758	CHEMBL1238; CHEMBL108766; CHEMBL405879; CHEMBL270494; CHEMBL410893; CHEMBL393319; CHEMBL349105; CHEMBL270105; CHEMBL235003; CHEMBL160902; CHEMBL1513128; CHEMBL1478; CHEMBL1742184; CHEMBL1162485; CHEMBL433; CHEMBL706; CHEMBL24640; CHEMBL1572050
MAPK1	Azelaic acid	CD	-0.617176	0.489758	CHEMBL1238; CHEMBL108766; CHEMBL405879; CHEMBL270494; CHEMBL410893; CHEMBL393319; CHEMBL349105; CHEMBL270105; CHEMBL235003; CHEMBL160902; CHEMBL1513128; CHEMBL1478; CHEMBL1742184; CHEMBL1162485; CHEMBL433; CHEMBL706; CHEMBL24640; CHEMBL1572050
NPSR1	Azelaic acid	CD	-0.617176	0.489758	CHEMBL1238; CHEMBL108766; CHEMBL405879; CHEMBL270494; CHEMBL410893; CHEMBL393319; CHEMBL349105; CHEMBL270105; CHEMBL235003; CHEMBL160902; CHEMBL1513128; CHEMBL1478; CHEMBL1742184; CHEMBL1162485; CHEMBL433; CHEMBL706; CHEMBL24640; CHEMBL1572050
CYP3A4	Azelaic acid	CD	-0.617176	0.489758	CHEMBL1238; CHEMBL108766; CHEMBL405879; CHEMBL270494; CHEMBL410893; CHEMBL393319; CHEMBL349105; CHEMBL270105; CHEMBL235003; CHEMBL160902; CHEMBL1513128; CHEMBL1478; CHEMBL1742184; CHEMBL1162485; CHEMBL433; CHEMBL706; CHEMBL24640; CHEMBL1572050
NFKB1	Azelaic acid	UC	-0.440878	0.384529	CHEMBL1238; CHEMBL108766; CHEMBL405879; CHEMBL270494; CHEMBL410893; CHEMBL393319; CHEMBL349105; CHEMBL270105; CHEMBL235003; CHEMBL160902; CHEMBL1513128; CHEMBL1478; CHEMBL1742184; CHEMBL1162485; CHEMBL433; CHEMBL706; CHEMBL24640; CHEMBL1572050
LMNA	Azelaic acid	UC	-0.440878	0.384529	CHEMBL1238; CHEMBL108766; CHEMBL405879; CHEMBL270494; CHEMBL410893; CHEMBL393319; CHEMBL349105; CHEMBL270105; CHEMBL235003; CHEMBL160902; CHEMBL1513128; CHEMBL1478; CHEMBL1742184; CHEMBL1162485; CHEMBL433; CHEMBL706; CHEMBL24640; CHEMBL1572050
TSHR	Azelaic acid	UC	-0.440878	0.384529	CHEMBL1238; CHEMBL108766; CHEMBL405879; CHEMBL270494; CHEMBL410893; CHEMBL393319; CHEMBL349105; CHEMBL270105; CHEMBL235003; CHEMBL160902; CHEMBL1513128; CHEMBL1478; CHEMBL1742184; CHEMBL1162485; CHEMBL433; CHEMBL706; CHEMBL24640; CHEMBL1572050
GPBAR1	Azelaic acid	UC	-0.440878	0.384529	CHEMBL1238; CHEMBL108766; CHEMBL405879; CHEMBL270494; CHEMBL410893; CHEMBL393319; CHEMBL349105; CHEMBL270105; CHEMBL235003; CHEMBL160902; CHEMBL1513128; CHEMBL1478; CHEMBL1742184; CHEMBL1162485; CHEMBL433; CHEMBL706; CHEMBL24640; CHEMBL1572050
AR	Azelaic acid	UC	-0.440878	0.384529	CHEMBL1238; CHEMBL108766; CHEMBL405879; CHEMBL270494; CHEMBL410893; CHEMBL393319; CHEMBL349105; CHEMBL270105; CHEMBL235003; CHEMBL160902; CHEMBL1513128; CHEMBL1478; CHEMBL1742184; CHEMBL1162485; CHEMBL433; CHEMBL706; CHEMBL24640; CHEMBL1572050
CYP1A2	Azelaic acid	UC	-0.440878	0.384529	CHEMBL1238; CHEMBL108766; CHEMBL405879; CHEMBL270494; CHEMBL410893; CHEMBL393319; CHEMBL349105; CHEMBL270105; CHEMBL235003; CHEMBL160902; CHEMBL1513128; CHEMBL1478; CHEMBL1742184; CHEMBL1162485; CHEMBL433; CHEMBL706; CHEMBL24640; CHEMBL1572050
MAPK1	Azelaic acid	UC	-0.440878	0.384529	CHEMBL1238; CHEMBL108766; CHEMBL405879; CHEMBL270494; CHEMBL410893; CHEMBL393319; CHEMBL349105; CHEMBL270105; CHEMBL235003; CHEMBL160902; CHEMBL1513128; CHEMBL1478; CHEMBL1742184; CHEMBL1162485; CHEMBL433; CHEMBL706; CHEMBL24640; CHEMBL1572050
NPSR1	Azelaic acid	UC	-0.440878	0.384529	CHEMBL1238; CHEMBL108766; CHEMBL405879; CHEMBL270494; CHEMBL410893; CHEMBL393319; CHEMBL349105; CHEMBL270105; CHEMBL235003; CHEMBL160902; CHEMBL1513128; CHEMBL1478; CHEMBL1742184; CHEMBL1162485; CHEMBL433; CHEMBL706; CHEMBL24640; CHEMBL1572050
CYP3A4	Azelaic acid	UC	-0.440878	0.384529	CHEMBL1238; CHEMBL108766; CHEMBL405879; CHEMBL270494; CHEMBL410893; CHEMBL393319; CHEMBL349105; CHEMBL270105; CHEMBL235003; CHEMBL160902; CHEMBL1513128; CHEMBL1478; CHEMBL1742184; CHEMBL1162485; CHEMBL433; CHEMBL706; CHEMBL24640; CHEMBL1572050
LMNA	Betaine†	CD	0.235076	0.421195	CHEMBL1201130; CHEMBL1182; CHEMBL1256479
TSHR	Betaine†	CD	0.235076	0.421195	CHEMBL1201130; CHEMBL1182; CHEMBL1256479
MEN1	Betaine†	CD	0.235076	0.421195	CHEMBL1201130; CHEMBL1182; CHEMBL1256479
KMT2A	Betaine†	CD	0.235076	0.421195	CHEMBL1201130; CHEMBL1182; CHEMBL1256479
ABCC2	Bilirubin	CD	0.262573	0.520852	CHEMBL3038248; CHEMBL2074720
ABCC1	Bilirubin	CD	0.262573	0.520852	CHEMBL3038248; CHEMBL2074720
HSP90AA1	Butyrylcarnitine†	CD	0.107889	0.420939	CHEMBL1256761; CHEMBL1183559; CHEMBL1200764
TSHR	Butyrylcarnitine†	CD	0.107889	0.420939	CHEMBL1256761; CHEMBL1183559; CHEMBL1200764
BLM	Butyrylcarnitine†	CD	0.107889	0.420939	CHEMBL1256761; CHEMBL1183559; CHEMBL1200764
MAPK1	Caffeine†	CD	-0.0150252	0.408664	CHEMBL1114; CHEMBL1158; CHEMBL1370561
BLM	Caffeine†	CD	-0.0150252	0.408664	CHEMBL1114; CHEMBL1158; CHEMBL1370561
LMNA	Caffeine†	CD	-0.0150252	0.408664	CHEMBL1114; CHEMBL1158; CHEMBL1370561
MAPK1	Caffeine†	UC	0.184746	0.384103	CHEMBL1114; CHEMBL1158; CHEMBL1370561
BLM	Caffeine†	UC	0.184746	0.384103	CHEMBL1114; CHEMBL1158; CHEMBL1370561
LMNA	Caffeine†	UC	0.184746	0.384103	CHEMBL1114; CHEMBL1158; CHEMBL1370561
NFKB1	Caprylic acid	CD	-0.17385	0.495187	CHEMBL1238; CHEMBL108766; CHEMBL405879; CHEMBL270494; CHEMBL410893; CHEMBL393319; CHEMBL349105; CHEMBL270105; CHEMBL235003; CHEMBL160902; CHEMBL1513128; CHEMBL1478; CHEMBL1742184; CHEMBL1162485; CHEMBL433; CHEMBL706; CHEMBL24640; CHEMBL1572050
LMNA	Caprylic acid	CD	-0.17385	0.495187	CHEMBL1238; CHEMBL108766; CHEMBL405879; CHEMBL270494; CHEMBL410893; CHEMBL393319; CHEMBL349105; CHEMBL270105; CHEMBL235003; CHEMBL160902; CHEMBL1513128; CHEMBL1478; CHEMBL1742184; CHEMBL1162485; CHEMBL433; CHEMBL706; CHEMBL24640; CHEMBL1572050
TSHR	Caprylic acid	CD	-0.17385	0.495187	CHEMBL1238; CHEMBL108766; CHEMBL405879; CHEMBL270494; CHEMBL410893; CHEMBL393319; CHEMBL349105; CHEMBL270105; CHEMBL235003; CHEMBL160902; CHEMBL1513128; CHEMBL1478; CHEMBL1742184; CHEMBL1162485; CHEMBL433; CHEMBL706; CHEMBL24640; CHEMBL1572050
GPBAR1	Caprylic acid	CD	-0.17385	0.495187	CHEMBL1238; CHEMBL108766; CHEMBL405879; CHEMBL270494; CHEMBL410893; CHEMBL393319; CHEMBL349105; CHEMBL270105; CHEMBL235003; CHEMBL160902; CHEMBL1513128; CHEMBL1478; CHEMBL1742184; CHEMBL1162485; CHEMBL433; CHEMBL706; CHEMBL24640; CHEMBL1572050
AR	Caprylic acid	CD	-0.17385	0.495187	CHEMBL1238; CHEMBL108766; CHEMBL405879; CHEMBL270494; CHEMBL410893; CHEMBL393319; CHEMBL349105; CHEMBL270105; CHEMBL235003; CHEMBL160902; CHEMBL1513128; CHEMBL1478; CHEMBL1742184; CHEMBL1162485; CHEMBL433; CHEMBL706; CHEMBL24640; CHEMBL1572050
CYP1A2	Caprylic acid	CD	-0.17385	0.495187	CHEMBL1238; CHEMBL108766; CHEMBL405879; CHEMBL270494; CHEMBL410893; CHEMBL393319; CHEMBL349105; CHEMBL270105; CHEMBL235003; CHEMBL160902; CHEMBL1513128; CHEMBL1478; CHEMBL1742184; CHEMBL1162485; CHEMBL433; CHEMBL706; CHEMBL24640; CHEMBL1572050
MAPK1	Caprylic acid	CD	-0.17385	0.495187	CHEMBL1238; CHEMBL108766; CHEMBL405879; CHEMBL270494; CHEMBL410893; CHEMBL393319; CHEMBL349105; CHEMBL270105; CHEMBL235003; CHEMBL160902; CHEMBL1513128; CHEMBL1478; CHEMBL1742184; CHEMBL1162485; CHEMBL433; CHEMBL706; CHEMBL24640; CHEMBL1572050
NPSR1	Caprylic acid	CD	-0.17385	0.495187	CHEMBL1238; CHEMBL108766; CHEMBL405879; CHEMBL270494; CHEMBL410893; CHEMBL393319; CHEMBL349105; CHEMBL270105; CHEMBL235003; CHEMBL160902; CHEMBL1513128; CHEMBL1478; CHEMBL1742184; CHEMBL1162485; CHEMBL433; CHEMBL706; CHEMBL24640; CHEMBL1572050
CYP3A4	Caprylic acid	CD	-0.17385	0.495187	CHEMBL1238; CHEMBL108766; CHEMBL405879; CHEMBL270494; CHEMBL410893; CHEMBL393319; CHEMBL349105; CHEMBL270105; CHEMBL235003; CHEMBL160902; CHEMBL1513128; CHEMBL1478; CHEMBL1742184; CHEMBL1162485; CHEMBL433; CHEMBL706; CHEMBL24640; CHEMBL1572050
NFKB1	Caprylic acid	UC	-0.238275	0.421763	CHEMBL1238; CHEMBL108766; CHEMBL405879; CHEMBL270494; CHEMBL410893; CHEMBL393319; CHEMBL349105; CHEMBL270105; CHEMBL235003; CHEMBL160902; CHEMBL1513128; CHEMBL1478; CHEMBL1742184; CHEMBL1162485; CHEMBL433; CHEMBL706; CHEMBL24640; CHEMBL1572050
LMNA	Caprylic acid	UC	-0.238275	0.421763	CHEMBL1238; CHEMBL108766; CHEMBL405879; CHEMBL270494; CHEMBL410893; CHEMBL393319; CHEMBL349105; CHEMBL270105; CHEMBL235003; CHEMBL160902; CHEMBL1513128; CHEMBL1478; CHEMBL1742184; CHEMBL1162485; CHEMBL433; CHEMBL706; CHEMBL24640; CHEMBL1572050
TSHR	Caprylic acid	UC	-0.238275	0.421763	CHEMBL1238; CHEMBL108766; CHEMBL405879; CHEMBL270494; CHEMBL410893; CHEMBL393319; CHEMBL349105; CHEMBL270105; CHEMBL235003; CHEMBL160902; CHEMBL1513128; CHEMBL1478; CHEMBL1742184; CHEMBL1162485; CHEMBL433; CHEMBL706; CHEMBL24640; CHEMBL1572050
GPBAR1	Caprylic acid	UC	-0.238275	0.421763	CHEMBL1238; CHEMBL108766; CHEMBL405879; CHEMBL270494; CHEMBL410893; CHEMBL393319; CHEMBL349105; CHEMBL270105; CHEMBL235003; CHEMBL160902; CHEMBL1513128; CHEMBL1478; CHEMBL1742184; CHEMBL1162485; CHEMBL433; CHEMBL706; CHEMBL24640; CHEMBL1572050
AR	Caprylic acid	UC	-0.238275	0.421763	CHEMBL1238; CHEMBL108766; CHEMBL405879; CHEMBL270494; CHEMBL410893; CHEMBL393319; CHEMBL349105; CHEMBL270105; CHEMBL235003; CHEMBL160902; CHEMBL1513128; CHEMBL1478; CHEMBL1742184; CHEMBL1162485; CHEMBL433; CHEMBL706; CHEMBL24640; CHEMBL1572050
CYP1A2	Caprylic acid	UC	-0.238275	0.421763	CHEMBL1238; CHEMBL108766; CHEMBL405879; CHEMBL270494; CHEMBL410893; CHEMBL393319; CHEMBL349105; CHEMBL270105; CHEMBL235003; CHEMBL160902; CHEMBL1513128; CHEMBL1478; CHEMBL1742184; CHEMBL1162485; CHEMBL433; CHEMBL706; CHEMBL24640; CHEMBL1572050
MAPK1	Caprylic acid	UC	-0.238275	0.421763	CHEMBL1238; CHEMBL108766; CHEMBL405879; CHEMBL270494; CHEMBL410893; CHEMBL393319; CHEMBL349105; CHEMBL270105; CHEMBL235003; CHEMBL160902; CHEMBL1513128; CHEMBL1478; CHEMBL1742184; CHEMBL1162485; CHEMBL433; CHEMBL706; CHEMBL24640; CHEMBL1572050
NPSR1	Caprylic acid	UC	-0.238275	0.421763	CHEMBL1238; CHEMBL108766; CHEMBL405879; CHEMBL270494; CHEMBL410893; CHEMBL393319; CHEMBL349105; CHEMBL270105; CHEMBL235003; CHEMBL160902; CHEMBL1513128; CHEMBL1478; CHEMBL1742184; CHEMBL1162485; CHEMBL433; CHEMBL706; CHEMBL24640; CHEMBL1572050
CYP3A4	Caprylic acid	UC	-0.238275	0.421763	CHEMBL1238; CHEMBL108766; CHEMBL405879; CHEMBL270494; CHEMBL410893; CHEMBL393319; CHEMBL349105; CHEMBL270105; CHEMBL235003; CHEMBL160902; CHEMBL1513128; CHEMBL1478; CHEMBL1742184; CHEMBL1162485; CHEMBL433; CHEMBL706; CHEMBL24640; CHEMBL1572050
PTPN7	CE(16:1(9Z))	CD	0.602785	0.54651	CHEMBL1526353; CHEMBL207602; CHEMBL1566783; CHEMBL1435695; CHEMBL1445549; CHEMBL1334750
LMNA	CE(16:1(9Z))	CD	0.602785	0.54651	CHEMBL1526353; CHEMBL207602; CHEMBL1566783; CHEMBL1435695; CHEMBL1445549; CHEMBL1334750
TSHR	CE(16:1(9Z))	CD	0.602785	0.54651	CHEMBL1526353; CHEMBL207602; CHEMBL1566783; CHEMBL1435695; CHEMBL1445549; CHEMBL1334750
USP2	CE(16:1(9Z))	CD	0.602785	0.54651	CHEMBL1526353; CHEMBL207602; CHEMBL1566783; CHEMBL1435695; CHEMBL1445549; CHEMBL1334750
PTPN7	CE(16:1(9Z))	UC	0.497775	0.43619	CHEMBL1526353; CHEMBL207602; CHEMBL1566783; CHEMBL1435695; CHEMBL1445549; CHEMBL1334750
LMNA	CE(16:1(9Z))	UC	0.497775	0.43619	CHEMBL1526353; CHEMBL207602; CHEMBL1566783; CHEMBL1435695; CHEMBL1445549; CHEMBL1334750
TSHR	CE(16:1(9Z))	UC	0.497775	0.43619	CHEMBL1526353; CHEMBL207602; CHEMBL1566783; CHEMBL1435695; CHEMBL1445549; CHEMBL1334750
USP2	CE(16:1(9Z))	UC	0.497775	0.43619	CHEMBL1526353; CHEMBL207602; CHEMBL1566783; CHEMBL1435695; CHEMBL1445549; CHEMBL1334750
FFAR1	CE(18:2(9Z,12Z))	CD	0.675902	0.559408	CHEMBL267476; CHEMBL1527567; CHEMBL1526353
LMNA	CE(18:2(9Z,12Z))	CD	0.675902	0.559408	CHEMBL267476; CHEMBL1527567; CHEMBL1526353
FFAR4	CE(18:2(9Z,12Z))	CD	0.675902	0.559408	CHEMBL267476; CHEMBL1527567; CHEMBL1526353
ALOX15	CE(18:2(9Z,12Z))	CD	0.675902	0.559408	CHEMBL267476; CHEMBL1527567; CHEMBL1526353
TSHR	CE(18:2(9Z,12Z))	CD	0.675902	0.559408	CHEMBL267476; CHEMBL1527567; CHEMBL1526353
ALDH1A1	CE(18:2(9Z,12Z))	CD	0.675902	0.559408	CHEMBL267476; CHEMBL1527567; CHEMBL1526353
PTPN7	CE(18:2(9Z,12Z))	CD	0.675902	0.559408	CHEMBL267476; CHEMBL1527567; CHEMBL1526353
FFAR1	CE(18:2(9Z,12Z))	UC	0.6218	0.384691	CHEMBL267476; CHEMBL1527567; CHEMBL1526353
LMNA	CE(18:2(9Z,12Z))	UC	0.6218	0.384691	CHEMBL267476; CHEMBL1527567; CHEMBL1526353
FFAR4	CE(18:2(9Z,12Z))	UC	0.6218	0.384691	CHEMBL267476; CHEMBL1527567; CHEMBL1526353
ALOX15	CE(18:2(9Z,12Z))	UC	0.6218	0.384691	CHEMBL267476; CHEMBL1527567; CHEMBL1526353
TSHR	CE(18:2(9Z,12Z))	UC	0.6218	0.384691	CHEMBL267476; CHEMBL1527567; CHEMBL1526353
ALDH1A1	CE(18:2(9Z,12Z))	UC	0.6218	0.384691	CHEMBL267476; CHEMBL1527567; CHEMBL1526353
PTPN7	CE(18:2(9Z,12Z))	UC	0.6218	0.384691	CHEMBL267476; CHEMBL1527567; CHEMBL1526353
ALOX15	CE(18:3(6Z,9Z,12Z))	CD	0.563967	0.639155	CHEMBL1527567; CHEMBL383253; CHEMBL369991; CHEMBL246139; CHEMBL202415; CHEMBL440283; CHEMBL398455; CHEMBL373019; CHEMBL250109; CHEMBL246138; CHEMBL204642; CHEMBL1566783
TSHR	CE(18:3(6Z,9Z,12Z))	CD	0.563967	0.639155	CHEMBL1527567; CHEMBL383253; CHEMBL369991; CHEMBL246139; CHEMBL202415; CHEMBL440283; CHEMBL398455; CHEMBL373019; CHEMBL250109; CHEMBL246138; CHEMBL204642; CHEMBL1566783
ALDH1A1	CE(18:3(6Z,9Z,12Z))	CD	0.563967	0.639155	CHEMBL1527567; CHEMBL383253; CHEMBL369991; CHEMBL246139; CHEMBL202415; CHEMBL440283; CHEMBL398455; CHEMBL373019; CHEMBL250109; CHEMBL246138; CHEMBL204642; CHEMBL1566783
ESR2	CE(18:3(6Z,9Z,12Z))	CD	0.563967	0.639155	CHEMBL1527567; CHEMBL383253; CHEMBL369991; CHEMBL246139; CHEMBL202415; CHEMBL440283; CHEMBL398455; CHEMBL373019; CHEMBL250109; CHEMBL246138; CHEMBL204642; CHEMBL1566783
ESR1	CE(18:3(6Z,9Z,12Z))	CD	0.563967	0.639155	CHEMBL1527567; CHEMBL383253; CHEMBL369991; CHEMBL246139; CHEMBL202415; CHEMBL440283; CHEMBL398455; CHEMBL373019; CHEMBL250109; CHEMBL246138; CHEMBL204642; CHEMBL1566783
ALOX15	CE(18:3(6Z,9Z,12Z))	UC	0.431894	0.519645	CHEMBL1527567; CHEMBL383253; CHEMBL369991; CHEMBL246139; CHEMBL202415; CHEMBL440283; CHEMBL398455; CHEMBL373019; CHEMBL250109; CHEMBL246138; CHEMBL204642; CHEMBL1566783
TSHR	CE(18:3(6Z,9Z,12Z))	UC	0.431894	0.519645	CHEMBL1527567; CHEMBL383253; CHEMBL369991; CHEMBL246139; CHEMBL202415; CHEMBL440283; CHEMBL398455; CHEMBL373019; CHEMBL250109; CHEMBL246138; CHEMBL204642; CHEMBL1566783
ALDH1A1	CE(18:3(6Z,9Z,12Z))	UC	0.431894	0.519645	CHEMBL1527567; CHEMBL383253; CHEMBL369991; CHEMBL246139; CHEMBL202415; CHEMBL440283; CHEMBL398455; CHEMBL373019; CHEMBL250109; CHEMBL246138; CHEMBL204642; CHEMBL1566783
ESR2	CE(18:3(6Z,9Z,12Z))	UC	0.431894	0.519645	CHEMBL1527567; CHEMBL383253; CHEMBL369991; CHEMBL246139; CHEMBL202415; CHEMBL440283; CHEMBL398455; CHEMBL373019; CHEMBL250109; CHEMBL246138; CHEMBL204642; CHEMBL1566783
ESR1	CE(18:3(6Z,9Z,12Z))	UC	0.431894	0.519645	CHEMBL1527567; CHEMBL383253; CHEMBL369991; CHEMBL246139; CHEMBL202415; CHEMBL440283; CHEMBL398455; CHEMBL373019; CHEMBL250109; CHEMBL246138; CHEMBL204642; CHEMBL1566783
ALOX15	CE(18:3(9Z,12Z,15Z))	CD	0.604313	0.502696	CHEMBL1527567; CHEMBL8739; CHEMBL465183; CHEMBL453991; CHEMBL267476
TSHR	CE(18:3(9Z,12Z,15Z))	CD	0.604313	0.502696	CHEMBL1527567; CHEMBL8739; CHEMBL465183; CHEMBL453991; CHEMBL267476
ALDH1A1	CE(18:3(9Z,12Z,15Z))	CD	0.604313	0.502696	CHEMBL1527567; CHEMBL8739; CHEMBL465183; CHEMBL453991; CHEMBL267476
FFAR4	CE(18:3(9Z,12Z,15Z))	CD	0.604313	0.502696	CHEMBL1527567; CHEMBL8739; CHEMBL465183; CHEMBL453991; CHEMBL267476
FFAR1	CE(18:3(9Z,12Z,15Z))	CD	0.604313	0.502696	CHEMBL1527567; CHEMBL8739; CHEMBL465183; CHEMBL453991; CHEMBL267476
RECQL	CE(18:3(9Z,12Z,15Z))	CD	0.604313	0.502696	CHEMBL1527567; CHEMBL8739; CHEMBL465183; CHEMBL453991; CHEMBL267476
OXER1	CE(18:3(9Z,12Z,15Z))	CD	0.604313	0.502696	CHEMBL1527567; CHEMBL8739; CHEMBL465183; CHEMBL453991; CHEMBL267476
LMNA	CE(18:3(9Z,12Z,15Z))	CD	0.604313	0.502696	CHEMBL1527567; CHEMBL8739; CHEMBL465183; CHEMBL453991; CHEMBL267476
ALOX15	CE(20:4(5Z,8Z,11Z,14Z))	CD	0.654725	0.518685	CHEMBL15594; CHEMBL460026
HSD17B10	CE(20:4(5Z,8Z,11Z,14Z))	CD	0.654725	0.518685	CHEMBL15594; CHEMBL460026
RECQL	CE(20:4(5Z,8Z,11Z,14Z))	CD	0.654725	0.518685	CHEMBL15594; CHEMBL460026
ALDH1A1	CE(20:4(5Z,8Z,11Z,14Z))	CD	0.654725	0.518685	CHEMBL15594; CHEMBL460026
OXER1	CE(20:4(5Z,8Z,11Z,14Z))	CD	0.654725	0.518685	CHEMBL15594; CHEMBL460026
ALOX15	CE(20:5(5Z,8Z,11Z,14Z,17Z))	CD	0.317042	0.475368	CHEMBL15594; CHEMBL460026
HSD17B10	CE(20:5(5Z,8Z,11Z,14Z,17Z))	CD	0.317042	0.475368	CHEMBL15594; CHEMBL460026
RECQL	CE(20:5(5Z,8Z,11Z,14Z,17Z))	CD	0.317042	0.475368	CHEMBL15594; CHEMBL460026
ALDH1A1	CE(20:5(5Z,8Z,11Z,14Z,17Z))	CD	0.317042	0.475368	CHEMBL15594; CHEMBL460026
OXER1	CE(20:5(5Z,8Z,11Z,14Z,17Z))	CD	0.317042	0.475368	CHEMBL15594; CHEMBL460026
ALOX15	CE(22:4(7Z,10Z,13Z,16Z))	CD	0.59031	0.680805	CHEMBL1527567; CHEMBL8739; CHEMBL465183; CHEMBL453991; CHEMBL267476
TSHR	CE(22:4(7Z,10Z,13Z,16Z))	CD	0.59031	0.680805	CHEMBL1527567; CHEMBL8739; CHEMBL465183; CHEMBL453991; CHEMBL267476
ALDH1A1	CE(22:4(7Z,10Z,13Z,16Z))	CD	0.59031	0.680805	CHEMBL1527567; CHEMBL8739; CHEMBL465183; CHEMBL453991; CHEMBL267476
FFAR4	CE(22:4(7Z,10Z,13Z,16Z))	CD	0.59031	0.680805	CHEMBL1527567; CHEMBL8739; CHEMBL465183; CHEMBL453991; CHEMBL267476
FFAR1	CE(22:4(7Z,10Z,13Z,16Z))	CD	0.59031	0.680805	CHEMBL1527567; CHEMBL8739; CHEMBL465183; CHEMBL453991; CHEMBL267476
RECQL	CE(22:4(7Z,10Z,13Z,16Z))	CD	0.59031	0.680805	CHEMBL1527567; CHEMBL8739; CHEMBL465183; CHEMBL453991; CHEMBL267476
OXER1	CE(22:4(7Z,10Z,13Z,16Z))	CD	0.59031	0.680805	CHEMBL1527567; CHEMBL8739; CHEMBL465183; CHEMBL453991; CHEMBL267476
LMNA	CE(22:4(7Z,10Z,13Z,16Z))	CD	0.59031	0.680805	CHEMBL1527567; CHEMBL8739; CHEMBL465183; CHEMBL453991; CHEMBL267476
ALOX15	CE(22:4(7Z,10Z,13Z,16Z))	UC	0.345096	0.482388	CHEMBL1527567; CHEMBL8739; CHEMBL465183; CHEMBL453991; CHEMBL267476
TSHR	CE(22:4(7Z,10Z,13Z,16Z))	UC	0.345096	0.482388	CHEMBL1527567; CHEMBL8739; CHEMBL465183; CHEMBL453991; CHEMBL267476
ALDH1A1	CE(22:4(7Z,10Z,13Z,16Z))	UC	0.345096	0.482388	CHEMBL1527567; CHEMBL8739; CHEMBL465183; CHEMBL453991; CHEMBL267476
FFAR4	CE(22:4(7Z,10Z,13Z,16Z))	UC	0.345096	0.482388	CHEMBL1527567; CHEMBL8739; CHEMBL465183; CHEMBL453991; CHEMBL267476
FFAR1	CE(22:4(7Z,10Z,13Z,16Z))	UC	0.345096	0.482388	CHEMBL1527567; CHEMBL8739; CHEMBL465183; CHEMBL453991; CHEMBL267476
RECQL	CE(22:4(7Z,10Z,13Z,16Z))	UC	0.345096	0.482388	CHEMBL1527567; CHEMBL8739; CHEMBL465183; CHEMBL453991; CHEMBL267476
OXER1	CE(22:4(7Z,10Z,13Z,16Z))	UC	0.345096	0.482388	CHEMBL1527567; CHEMBL8739; CHEMBL465183; CHEMBL453991; CHEMBL267476
LMNA	CE(22:4(7Z,10Z,13Z,16Z))	UC	0.345096	0.482388	CHEMBL1527567; CHEMBL8739; CHEMBL465183; CHEMBL453991; CHEMBL267476
MEN1	Cer(d18:1/22:0)	CD	0.258888	0.594459	CHEMBL444463; CHEMBL280065; CHEMBL15712; CHEMBL67166; CHEMBL1453208
KMT2A	Cer(d18:1/22:0)	CD	0.258888	0.594459	CHEMBL444463; CHEMBL280065; CHEMBL15712; CHEMBL67166; CHEMBL1453208
NFKB1	Cer(d18:1/22:0)	CD	0.258888	0.594459	CHEMBL444463; CHEMBL280065; CHEMBL15712; CHEMBL67166; CHEMBL1453208
PPARA	Cer(d18:1/22:0)	CD	0.258888	0.594459	CHEMBL444463; CHEMBL280065; CHEMBL15712; CHEMBL67166; CHEMBL1453208
TRPV1	Cer(d18:1/22:0)	CD	0.258888	0.594459	CHEMBL444463; CHEMBL280065; CHEMBL15712; CHEMBL67166; CHEMBL1453208
GPR119	Cer(d18:1/22:0)	CD	0.258888	0.594459	CHEMBL444463; CHEMBL280065; CHEMBL15712; CHEMBL67166; CHEMBL1453208
TSHR	Cer(d18:1/22:0)	CD	0.258888	0.594459	CHEMBL444463; CHEMBL280065; CHEMBL15712; CHEMBL67166; CHEMBL1453208
ALOX15	Cer(d18:1/22:0)	CD	0.258888	0.594459	CHEMBL444463; CHEMBL280065; CHEMBL15712; CHEMBL67166; CHEMBL1453208
THRB	Cer(d18:1/22:0)	CD	0.258888	0.594459	CHEMBL444463; CHEMBL280065; CHEMBL15712; CHEMBL67166; CHEMBL1453208
ALDH1A1	Cer(d18:1/22:0)	CD	0.258888	0.594459	CHEMBL444463; CHEMBL280065; CHEMBL15712; CHEMBL67166; CHEMBL1453208
MEN1	Cer(d18:1/24:0)	CD	0.382702	0.645538	CHEMBL444463; CHEMBL280065; CHEMBL15712; CHEMBL67166; CHEMBL1453208
KMT2A	Cer(d18:1/24:0)	CD	0.382702	0.645538	CHEMBL444463; CHEMBL280065; CHEMBL15712; CHEMBL67166; CHEMBL1453208
NFKB1	Cer(d18:1/24:0)	CD	0.382702	0.645538	CHEMBL444463; CHEMBL280065; CHEMBL15712; CHEMBL67166; CHEMBL1453208
PPARA	Cer(d18:1/24:0)	CD	0.382702	0.645538	CHEMBL444463; CHEMBL280065; CHEMBL15712; CHEMBL67166; CHEMBL1453208
TRPV1	Cer(d18:1/24:0)	CD	0.382702	0.645538	CHEMBL444463; CHEMBL280065; CHEMBL15712; CHEMBL67166; CHEMBL1453208
GPR119	Cer(d18:1/24:0)	CD	0.382702	0.645538	CHEMBL444463; CHEMBL280065; CHEMBL15712; CHEMBL67166; CHEMBL1453208
TSHR	Cer(d18:1/24:0)	CD	0.382702	0.645538	CHEMBL444463; CHEMBL280065; CHEMBL15712; CHEMBL67166; CHEMBL1453208
ALOX15	Cer(d18:1/24:0)	CD	0.382702	0.645538	CHEMBL444463; CHEMBL280065; CHEMBL15712; CHEMBL67166; CHEMBL1453208
THRB	Cer(d18:1/24:0)	CD	0.382702	0.645538	CHEMBL444463; CHEMBL280065; CHEMBL15712; CHEMBL67166; CHEMBL1453208
ALDH1A1	Cer(d18:1/24:0)	CD	0.382702	0.645538	CHEMBL444463; CHEMBL280065; CHEMBL15712; CHEMBL67166; CHEMBL1453208
MEN1	Cer(d18:1/24:0)	UC	0.21012	0.480931	CHEMBL444463; CHEMBL280065; CHEMBL15712; CHEMBL67166; CHEMBL1453208
KMT2A	Cer(d18:1/24:0)	UC	0.21012	0.480931	CHEMBL444463; CHEMBL280065; CHEMBL15712; CHEMBL67166; CHEMBL1453208
NFKB1	Cer(d18:1/24:0)	UC	0.21012	0.480931	CHEMBL444463; CHEMBL280065; CHEMBL15712; CHEMBL67166; CHEMBL1453208
PPARA	Cer(d18:1/24:0)	UC	0.21012	0.480931	CHEMBL444463; CHEMBL280065; CHEMBL15712; CHEMBL67166; CHEMBL1453208
TRPV1	Cer(d18:1/24:0)	UC	0.21012	0.480931	CHEMBL444463; CHEMBL280065; CHEMBL15712; CHEMBL67166; CHEMBL1453208
GPR119	Cer(d18:1/24:0)	UC	0.21012	0.480931	CHEMBL444463; CHEMBL280065; CHEMBL15712; CHEMBL67166; CHEMBL1453208
TSHR	Cer(d18:1/24:0)	UC	0.21012	0.480931	CHEMBL444463; CHEMBL280065; CHEMBL15712; CHEMBL67166; CHEMBL1453208
ALOX15	Cer(d18:1/24:0)	UC	0.21012	0.480931	CHEMBL444463; CHEMBL280065; CHEMBL15712; CHEMBL67166; CHEMBL1453208
THRB	Cer(d18:1/24:0)	UC	0.21012	0.480931	CHEMBL444463; CHEMBL280065; CHEMBL15712; CHEMBL67166; CHEMBL1453208
ALDH1A1	Cer(d18:1/24:0)	UC	0.21012	0.480931	CHEMBL444463; CHEMBL280065; CHEMBL15712; CHEMBL67166; CHEMBL1453208
MEN1	Cer(d18:1/24:1(15Z))	CD	0.421044	0.639376	CHEMBL444463; CHEMBL280065; CHEMBL15712; CHEMBL67166; CHEMBL1453208
KMT2A	Cer(d18:1/24:1(15Z))	CD	0.421044	0.639376	CHEMBL444463; CHEMBL280065; CHEMBL15712; CHEMBL67166; CHEMBL1453208
NFKB1	Cer(d18:1/24:1(15Z))	CD	0.421044	0.639376	CHEMBL444463; CHEMBL280065; CHEMBL15712; CHEMBL67166; CHEMBL1453208
PPARA	Cer(d18:1/24:1(15Z))	CD	0.421044	0.639376	CHEMBL444463; CHEMBL280065; CHEMBL15712; CHEMBL67166; CHEMBL1453208
TRPV1	Cer(d18:1/24:1(15Z))	CD	0.421044	0.639376	CHEMBL444463; CHEMBL280065; CHEMBL15712; CHEMBL67166; CHEMBL1453208
GPR119	Cer(d18:1/24:1(15Z))	CD	0.421044	0.639376	CHEMBL444463; CHEMBL280065; CHEMBL15712; CHEMBL67166; CHEMBL1453208
TSHR	Cer(d18:1/24:1(15Z))	CD	0.421044	0.639376	CHEMBL444463; CHEMBL280065; CHEMBL15712; CHEMBL67166; CHEMBL1453208
ALOX15	Cer(d18:1/24:1(15Z))	CD	0.421044	0.639376	CHEMBL444463; CHEMBL280065; CHEMBL15712; CHEMBL67166; CHEMBL1453208
THRB	Cer(d18:1/24:1(15Z))	CD	0.421044	0.639376	CHEMBL444463; CHEMBL280065; CHEMBL15712; CHEMBL67166; CHEMBL1453208
ALDH1A1	Cer(d18:1/24:1(15Z))	CD	0.421044	0.639376	CHEMBL444463; CHEMBL280065; CHEMBL15712; CHEMBL67166; CHEMBL1453208
MEN1	Cer(d18:1/24:1(15Z))	UC	0.386829	0.392997	CHEMBL444463; CHEMBL280065; CHEMBL15712; CHEMBL67166; CHEMBL1453208
KMT2A	Cer(d18:1/24:1(15Z))	UC	0.386829	0.392997	CHEMBL444463; CHEMBL280065; CHEMBL15712; CHEMBL67166; CHEMBL1453208
NFKB1	Cer(d18:1/24:1(15Z))	UC	0.386829	0.392997	CHEMBL444463; CHEMBL280065; CHEMBL15712; CHEMBL67166; CHEMBL1453208
PPARA	Cer(d18:1/24:1(15Z))	UC	0.386829	0.392997	CHEMBL444463; CHEMBL280065; CHEMBL15712; CHEMBL67166; CHEMBL1453208
TRPV1	Cer(d18:1/24:1(15Z))	UC	0.386829	0.392997	CHEMBL444463; CHEMBL280065; CHEMBL15712; CHEMBL67166; CHEMBL1453208
GPR119	Cer(d18:1/24:1(15Z))	UC	0.386829	0.392997	CHEMBL444463; CHEMBL280065; CHEMBL15712; CHEMBL67166; CHEMBL1453208
TSHR	Cer(d18:1/24:1(15Z))	UC	0.386829	0.392997	CHEMBL444463; CHEMBL280065; CHEMBL15712; CHEMBL67166; CHEMBL1453208
ALOX15	Cer(d18:1/24:1(15Z))	UC	0.386829	0.392997	CHEMBL444463; CHEMBL280065; CHEMBL15712; CHEMBL67166; CHEMBL1453208
THRB	Cer(d18:1/24:1(15Z))	UC	0.386829	0.392997	CHEMBL444463; CHEMBL280065; CHEMBL15712; CHEMBL67166; CHEMBL1453208
ALDH1A1	Cer(d18:1/24:1(15Z))	UC	0.386829	0.392997	CHEMBL444463; CHEMBL280065; CHEMBL15712; CHEMBL67166; CHEMBL1453208
CYP2D6	Cetirizine	CD	-0.194515	0.483908	CHEMBL1513166
CYP2D6	Cetirizine	UC	-0.207944	0.408281	CHEMBL1513166
ESR2	Cholesterol	CD	0.435353	0.393766	CHEMBL440283; CHEMBL1435695; CHEMBL245575; CHEMBL245378; CHEMBL369979; CHEMBL1394708; CHEMBL1445549; CHEMBL398455; CHEMBL373019; CHEMBL250109; CHEMBL246138; CHEMBL204642; CHEMBL1566783; CHEMBL1334750
ESR1	Cholesterol	CD	0.435353	0.393766	CHEMBL440283; CHEMBL1435695; CHEMBL245575; CHEMBL245378; CHEMBL369979; CHEMBL1394708; CHEMBL1445549; CHEMBL398455; CHEMBL373019; CHEMBL250109; CHEMBL246138; CHEMBL204642; CHEMBL1566783; CHEMBL1334750
LMNA	Cholesterol	CD	0.435353	0.393766	CHEMBL440283; CHEMBL1435695; CHEMBL245575; CHEMBL245378; CHEMBL369979; CHEMBL1394708; CHEMBL1445549; CHEMBL398455; CHEMBL373019; CHEMBL250109; CHEMBL246138; CHEMBL204642; CHEMBL1566783; CHEMBL1334750
THRB	Cholesterol	CD	0.435353	0.393766	CHEMBL440283; CHEMBL1435695; CHEMBL245575; CHEMBL245378; CHEMBL369979; CHEMBL1394708; CHEMBL1445549; CHEMBL398455; CHEMBL373019; CHEMBL250109; CHEMBL246138; CHEMBL204642; CHEMBL1566783; CHEMBL1334750
TSHR	Cholesterol	CD	0.435353	0.393766	CHEMBL440283; CHEMBL1435695; CHEMBL245575; CHEMBL245378; CHEMBL369979; CHEMBL1394708; CHEMBL1445549; CHEMBL398455; CHEMBL373019; CHEMBL250109; CHEMBL246138; CHEMBL204642; CHEMBL1566783; CHEMBL1334750
USP2	Cholesterol	CD	0.435353	0.393766	CHEMBL440283; CHEMBL1435695; CHEMBL245575; CHEMBL245378; CHEMBL369979; CHEMBL1394708; CHEMBL1445549; CHEMBL398455; CHEMBL373019; CHEMBL250109; CHEMBL246138; CHEMBL204642; CHEMBL1566783; CHEMBL1334750
L3MBTL1	Cinnamoylglycine	CD	-0.281106	0.482637	CHEMBL1398027
HIF1A	Citric acid	CD	0.208565	0.485732	CHEMBL1606018; CHEMBL225986; CHEMBL1200861; CHEMBL576
TSHR	Citric acid	CD	0.208565	0.485732	CHEMBL1606018; CHEMBL225986; CHEMBL1200861; CHEMBL576
SMN2	Citric acid	CD	0.208565	0.485732	CHEMBL1606018; CHEMBL225986; CHEMBL1200861; CHEMBL576
SMN1	Citric acid	CD	0.208565	0.485732	CHEMBL1606018; CHEMBL225986; CHEMBL1200861; CHEMBL576
LMNA	Citric acid	CD	0.208565	0.485732	CHEMBL1606018; CHEMBL225986; CHEMBL1200861; CHEMBL576
HIF1A	Citric acid	UC	0.13305	0.378775	CHEMBL1606018; CHEMBL225986; CHEMBL1200861; CHEMBL576
TSHR	Citric acid	UC	0.13305	0.378775	CHEMBL1606018; CHEMBL225986; CHEMBL1200861; CHEMBL576
SMN2	Citric acid	UC	0.13305	0.378775	CHEMBL1606018; CHEMBL225986; CHEMBL1200861; CHEMBL576
SMN1	Citric acid	UC	0.13305	0.378775	CHEMBL1606018; CHEMBL225986; CHEMBL1200861; CHEMBL576
LMNA	Citric acid	UC	0.13305	0.378775	CHEMBL1606018; CHEMBL225986; CHEMBL1200861; CHEMBL576
MAPK1	Cotinine	CD	-0.307891	0.443912	CHEMBL664; CHEMBL365343; CHEMBL9732; CHEMBL3
TSHR	Cotinine	CD	-0.307891	0.443912	CHEMBL664; CHEMBL365343; CHEMBL9732; CHEMBL3
LMNA	Cotinine	CD	-0.307891	0.443912	CHEMBL664; CHEMBL365343; CHEMBL9732; CHEMBL3
CHRNB2	Cotinine	CD	-0.307891	0.443912	CHEMBL664; CHEMBL365343; CHEMBL9732; CHEMBL3
CHRNA4	Cotinine	CD	-0.307891	0.443912	CHEMBL664; CHEMBL365343; CHEMBL9732; CHEMBL3
CHRNA3	Cotinine	CD	-0.307891	0.443912	CHEMBL664; CHEMBL365343; CHEMBL9732; CHEMBL3
CHRNA7	Cotinine	CD	-0.307891	0.443912	CHEMBL664; CHEMBL365343; CHEMBL9732; CHEMBL3
CHRNB4	Cotinine	CD	-0.307891	0.443912	CHEMBL664; CHEMBL365343; CHEMBL9732; CHEMBL3
MAPK1	Cotinine	UC	-0.26428	0.401895	CHEMBL664; CHEMBL365343; CHEMBL9732; CHEMBL3
TSHR	Cotinine	UC	-0.26428	0.401895	CHEMBL664; CHEMBL365343; CHEMBL9732; CHEMBL3
LMNA	Cotinine	UC	-0.26428	0.401895	CHEMBL664; CHEMBL365343; CHEMBL9732; CHEMBL3
CHRNB2	Cotinine	UC	-0.26428	0.401895	CHEMBL664; CHEMBL365343; CHEMBL9732; CHEMBL3
CHRNA4	Cotinine	UC	-0.26428	0.401895	CHEMBL664; CHEMBL365343; CHEMBL9732; CHEMBL3
CHRNA3	Cotinine	UC	-0.26428	0.401895	CHEMBL664; CHEMBL365343; CHEMBL9732; CHEMBL3
CHRNA7	Cotinine	UC	-0.26428	0.401895	CHEMBL664; CHEMBL365343; CHEMBL9732; CHEMBL3
CHRNB4	Cotinine	UC	-0.26428	0.401895	CHEMBL664; CHEMBL365343; CHEMBL9732; CHEMBL3
LMNA	Creatine†	CD	0.437043	0.530305	CHEMBL1201130; CHEMBL1182
TSHR	Creatine†	CD	0.437043	0.530305	CHEMBL1201130; CHEMBL1182
LMNA	Creatine†	UC	0.319361	0.430239	CHEMBL1201130; CHEMBL1182
TSHR	Creatine†	UC	0.319361	0.430239	CHEMBL1201130; CHEMBL1182
LMNA	DG(14:0/16:0/0:0)	CD	0.147858	0.545786	CHEMBL1406148; CHEMBL255696; CHEMBL207602
MEN1	DG(14:0/16:0/0:0)	CD	0.147858	0.545786	CHEMBL1406148; CHEMBL255696; CHEMBL207602
KMT2A	DG(14:0/16:0/0:0)	CD	0.147858	0.545786	CHEMBL1406148; CHEMBL255696; CHEMBL207602
LMNA	DG(14:0/16:0/0:0)	UC	0.308998	0.415882	CHEMBL1406148; CHEMBL255696; CHEMBL207602
MEN1	DG(14:0/16:0/0:0)	UC	0.308998	0.415882	CHEMBL1406148; CHEMBL255696; CHEMBL207602
KMT2A	DG(14:0/16:0/0:0)	UC	0.308998	0.415882	CHEMBL1406148; CHEMBL255696; CHEMBL207602
ALOX15	DG(16:0/0:0/22:4n6)	CD	0.259334	0.50874	CHEMBL1527567; CHEMBL255696; CHEMBL8739; CHEMBL465183; CHEMBL453991; CHEMBL267476; CHEMBL1526353; CHEMBL207602
TSHR	DG(16:0/0:0/22:4n6)	CD	0.259334	0.50874	CHEMBL1527567; CHEMBL255696; CHEMBL8739; CHEMBL465183; CHEMBL453991; CHEMBL267476; CHEMBL1526353; CHEMBL207602
ALDH1A1	DG(16:0/0:0/22:4n6)	CD	0.259334	0.50874	CHEMBL1527567; CHEMBL255696; CHEMBL8739; CHEMBL465183; CHEMBL453991; CHEMBL267476; CHEMBL1526353; CHEMBL207602
MEN1	DG(16:0/0:0/22:4n6)	CD	0.259334	0.50874	CHEMBL1527567; CHEMBL255696; CHEMBL8739; CHEMBL465183; CHEMBL453991; CHEMBL267476; CHEMBL1526353; CHEMBL207602
KMT2A	DG(16:0/0:0/22:4n6)	CD	0.259334	0.50874	CHEMBL1527567; CHEMBL255696; CHEMBL8739; CHEMBL465183; CHEMBL453991; CHEMBL267476; CHEMBL1526353; CHEMBL207602
FFAR4	DG(16:0/0:0/22:4n6)	CD	0.259334	0.50874	CHEMBL1527567; CHEMBL255696; CHEMBL8739; CHEMBL465183; CHEMBL453991; CHEMBL267476; CHEMBL1526353; CHEMBL207602
FFAR1	DG(16:0/0:0/22:4n6)	CD	0.259334	0.50874	CHEMBL1527567; CHEMBL255696; CHEMBL8739; CHEMBL465183; CHEMBL453991; CHEMBL267476; CHEMBL1526353; CHEMBL207602
RECQL	DG(16:0/0:0/22:4n6)	CD	0.259334	0.50874	CHEMBL1527567; CHEMBL255696; CHEMBL8739; CHEMBL465183; CHEMBL453991; CHEMBL267476; CHEMBL1526353; CHEMBL207602
OXER1	DG(16:0/0:0/22:4n6)	CD	0.259334	0.50874	CHEMBL1527567; CHEMBL255696; CHEMBL8739; CHEMBL465183; CHEMBL453991; CHEMBL267476; CHEMBL1526353; CHEMBL207602
LMNA	DG(16:0/0:0/22:4n6)	CD	0.259334	0.50874	CHEMBL1527567; CHEMBL255696; CHEMBL8739; CHEMBL465183; CHEMBL453991; CHEMBL267476; CHEMBL1526353; CHEMBL207602
PTPN7	DG(16:0/0:0/22:4n6)	CD	0.259334	0.50874	CHEMBL1527567; CHEMBL255696; CHEMBL8739; CHEMBL465183; CHEMBL453991; CHEMBL267476; CHEMBL1526353; CHEMBL207602
ALOX15	DG(16:0/0:0/22:4n6)	UC	0.508136	0.428437	CHEMBL1527567; CHEMBL255696; CHEMBL8739; CHEMBL465183; CHEMBL453991; CHEMBL267476; CHEMBL1526353; CHEMBL207602
TSHR	DG(16:0/0:0/22:4n6)	UC	0.508136	0.428437	CHEMBL1527567; CHEMBL255696; CHEMBL8739; CHEMBL465183; CHEMBL453991; CHEMBL267476; CHEMBL1526353; CHEMBL207602
ALDH1A1	DG(16:0/0:0/22:4n6)	UC	0.508136	0.428437	CHEMBL1527567; CHEMBL255696; CHEMBL8739; CHEMBL465183; CHEMBL453991; CHEMBL267476; CHEMBL1526353; CHEMBL207602
MEN1	DG(16:0/0:0/22:4n6)	UC	0.508136	0.428437	CHEMBL1527567; CHEMBL255696; CHEMBL8739; CHEMBL465183; CHEMBL453991; CHEMBL267476; CHEMBL1526353; CHEMBL207602
KMT2A	DG(16:0/0:0/22:4n6)	UC	0.508136	0.428437	CHEMBL1527567; CHEMBL255696; CHEMBL8739; CHEMBL465183; CHEMBL453991; CHEMBL267476; CHEMBL1526353; CHEMBL207602
FFAR4	DG(16:0/0:0/22:4n6)	UC	0.508136	0.428437	CHEMBL1527567; CHEMBL255696; CHEMBL8739; CHEMBL465183; CHEMBL453991; CHEMBL267476; CHEMBL1526353; CHEMBL207602
FFAR1	DG(16:0/0:0/22:4n6)	UC	0.508136	0.428437	CHEMBL1527567; CHEMBL255696; CHEMBL8739; CHEMBL465183; CHEMBL453991; CHEMBL267476; CHEMBL1526353; CHEMBL207602
RECQL	DG(16:0/0:0/22:4n6)	UC	0.508136	0.428437	CHEMBL1527567; CHEMBL255696; CHEMBL8739; CHEMBL465183; CHEMBL453991; CHEMBL267476; CHEMBL1526353; CHEMBL207602
OXER1	DG(16:0/0:0/22:4n6)	UC	0.508136	0.428437	CHEMBL1527567; CHEMBL255696; CHEMBL8739; CHEMBL465183; CHEMBL453991; CHEMBL267476; CHEMBL1526353; CHEMBL207602
LMNA	DG(16:0/0:0/22:4n6)	UC	0.508136	0.428437	CHEMBL1527567; CHEMBL255696; CHEMBL8739; CHEMBL465183; CHEMBL453991; CHEMBL267476; CHEMBL1526353; CHEMBL207602
PTPN7	DG(16:0/0:0/22:4n6)	UC	0.508136	0.428437	CHEMBL1527567; CHEMBL255696; CHEMBL8739; CHEMBL465183; CHEMBL453991; CHEMBL267476; CHEMBL1526353; CHEMBL207602
ALOX15	DG(16:0/0:0/22:5n6)	CD	0.356246	0.556474	CHEMBL1527567; CHEMBL255696; CHEMBL8739; CHEMBL465183; CHEMBL453991; CHEMBL122972; CHEMBL267476; CHEMBL207602; CHEMBL367149
TSHR	DG(16:0/0:0/22:5n6)	CD	0.356246	0.556474	CHEMBL1527567; CHEMBL255696; CHEMBL8739; CHEMBL465183; CHEMBL453991; CHEMBL122972; CHEMBL267476; CHEMBL207602; CHEMBL367149
ALDH1A1	DG(16:0/0:0/22:5n6)	CD	0.356246	0.556474	CHEMBL1527567; CHEMBL255696; CHEMBL8739; CHEMBL465183; CHEMBL453991; CHEMBL122972; CHEMBL267476; CHEMBL207602; CHEMBL367149
MEN1	DG(16:0/0:0/22:5n6)	CD	0.356246	0.556474	CHEMBL1527567; CHEMBL255696; CHEMBL8739; CHEMBL465183; CHEMBL453991; CHEMBL122972; CHEMBL267476; CHEMBL207602; CHEMBL367149
KMT2A	DG(16:0/0:0/22:5n6)	CD	0.356246	0.556474	CHEMBL1527567; CHEMBL255696; CHEMBL8739; CHEMBL465183; CHEMBL453991; CHEMBL122972; CHEMBL267476; CHEMBL207602; CHEMBL367149
FFAR4	DG(16:0/0:0/22:5n6)	CD	0.356246	0.556474	CHEMBL1527567; CHEMBL255696; CHEMBL8739; CHEMBL465183; CHEMBL453991; CHEMBL122972; CHEMBL267476; CHEMBL207602; CHEMBL367149
FFAR1	DG(16:0/0:0/22:5n6)	CD	0.356246	0.556474	CHEMBL1527567; CHEMBL255696; CHEMBL8739; CHEMBL465183; CHEMBL453991; CHEMBL122972; CHEMBL267476; CHEMBL207602; CHEMBL367149
RECQL	DG(16:0/0:0/22:5n6)	CD	0.356246	0.556474	CHEMBL1527567; CHEMBL255696; CHEMBL8739; CHEMBL465183; CHEMBL453991; CHEMBL122972; CHEMBL267476; CHEMBL207602; CHEMBL367149
OXER1	DG(16:0/0:0/22:5n6)	CD	0.356246	0.556474	CHEMBL1527567; CHEMBL255696; CHEMBL8739; CHEMBL465183; CHEMBL453991; CHEMBL122972; CHEMBL267476; CHEMBL207602; CHEMBL367149
CNR1	DG(16:0/0:0/22:5n6)	CD	0.356246	0.556474	CHEMBL1527567; CHEMBL255696; CHEMBL8739; CHEMBL465183; CHEMBL453991; CHEMBL122972; CHEMBL267476; CHEMBL207602; CHEMBL367149
CNR2	DG(16:0/0:0/22:5n6)	CD	0.356246	0.556474	CHEMBL1527567; CHEMBL255696; CHEMBL8739; CHEMBL465183; CHEMBL453991; CHEMBL122972; CHEMBL267476; CHEMBL207602; CHEMBL367149
LMNA	DG(16:0/0:0/22:5n6)	CD	0.356246	0.556474	CHEMBL1527567; CHEMBL255696; CHEMBL8739; CHEMBL465183; CHEMBL453991; CHEMBL122972; CHEMBL267476; CHEMBL207602; CHEMBL367149
ALOX15	DG(16:0/0:0/22:5n6)	UC	0.552484	0.515044	CHEMBL1527567; CHEMBL255696; CHEMBL8739; CHEMBL465183; CHEMBL453991; CHEMBL122972; CHEMBL267476; CHEMBL207602; CHEMBL367149
TSHR	DG(16:0/0:0/22:5n6)	UC	0.552484	0.515044	CHEMBL1527567; CHEMBL255696; CHEMBL8739; CHEMBL465183; CHEMBL453991; CHEMBL122972; CHEMBL267476; CHEMBL207602; CHEMBL367149
ALDH1A1	DG(16:0/0:0/22:5n6)	UC	0.552484	0.515044	CHEMBL1527567; CHEMBL255696; CHEMBL8739; CHEMBL465183; CHEMBL453991; CHEMBL122972; CHEMBL267476; CHEMBL207602; CHEMBL367149
MEN1	DG(16:0/0:0/22:5n6)	UC	0.552484	0.515044	CHEMBL1527567; CHEMBL255696; CHEMBL8739; CHEMBL465183; CHEMBL453991; CHEMBL122972; CHEMBL267476; CHEMBL207602; CHEMBL367149
KMT2A	DG(16:0/0:0/22:5n6)	UC	0.552484	0.515044	CHEMBL1527567; CHEMBL255696; CHEMBL8739; CHEMBL465183; CHEMBL453991; CHEMBL122972; CHEMBL267476; CHEMBL207602; CHEMBL367149
FFAR4	DG(16:0/0:0/22:5n6)	UC	0.552484	0.515044	CHEMBL1527567; CHEMBL255696; CHEMBL8739; CHEMBL465183; CHEMBL453991; CHEMBL122972; CHEMBL267476; CHEMBL207602; CHEMBL367149
FFAR1	DG(16:0/0:0/22:5n6)	UC	0.552484	0.515044	CHEMBL1527567; CHEMBL255696; CHEMBL8739; CHEMBL465183; CHEMBL453991; CHEMBL122972; CHEMBL267476; CHEMBL207602; CHEMBL367149
RECQL	DG(16:0/0:0/22:5n6)	UC	0.552484	0.515044	CHEMBL1527567; CHEMBL255696; CHEMBL8739; CHEMBL465183; CHEMBL453991; CHEMBL122972; CHEMBL267476; CHEMBL207602; CHEMBL367149
OXER1	DG(16:0/0:0/22:5n6)	UC	0.552484	0.515044	CHEMBL1527567; CHEMBL255696; CHEMBL8739; CHEMBL465183; CHEMBL453991; CHEMBL122972; CHEMBL267476; CHEMBL207602; CHEMBL367149
CNR1	DG(16:0/0:0/22:5n6)	UC	0.552484	0.515044	CHEMBL1527567; CHEMBL255696; CHEMBL8739; CHEMBL465183; CHEMBL453991; CHEMBL122972; CHEMBL267476; CHEMBL207602; CHEMBL367149
CNR2	DG(16:0/0:0/22:5n6)	UC	0.552484	0.515044	CHEMBL1527567; CHEMBL255696; CHEMBL8739; CHEMBL465183; CHEMBL453991; CHEMBL122972; CHEMBL267476; CHEMBL207602; CHEMBL367149
LMNA	DG(16:0/0:0/22:5n6)	UC	0.552484	0.515044	CHEMBL1527567; CHEMBL255696; CHEMBL8739; CHEMBL465183; CHEMBL453991; CHEMBL122972; CHEMBL267476; CHEMBL207602; CHEMBL367149
CNR1	DG(18:1(11Z)/20:4(5Z,8Z,11Z,14Z)/0:0)	CD	0.431165	0.540919	CHEMBL122972; CHEMBL1527567; CHEMBL255696; CHEMBL8739; CHEMBL465183; CHEMBL453991; CHEMBL267476; CHEMBL15594; CHEMBL460026; CHEMBL1526353; CHEMBL207602
CNR2	DG(18:1(11Z)/20:4(5Z,8Z,11Z,14Z)/0:0)	CD	0.431165	0.540919	CHEMBL122972; CHEMBL1527567; CHEMBL255696; CHEMBL8739; CHEMBL465183; CHEMBL453991; CHEMBL267476; CHEMBL15594; CHEMBL460026; CHEMBL1526353; CHEMBL207602
ALOX15	DG(18:1(11Z)/20:4(5Z,8Z,11Z,14Z)/0:0)	CD	0.431165	0.540919	CHEMBL122972; CHEMBL1527567; CHEMBL255696; CHEMBL8739; CHEMBL465183; CHEMBL453991; CHEMBL267476; CHEMBL15594; CHEMBL460026; CHEMBL1526353; CHEMBL207602
TSHR	DG(18:1(11Z)/20:4(5Z,8Z,11Z,14Z)/0:0)	CD	0.431165	0.540919	CHEMBL122972; CHEMBL1527567; CHEMBL255696; CHEMBL8739; CHEMBL465183; CHEMBL453991; CHEMBL267476; CHEMBL15594; CHEMBL460026; CHEMBL1526353; CHEMBL207602
ALDH1A1	DG(18:1(11Z)/20:4(5Z,8Z,11Z,14Z)/0:0)	CD	0.431165	0.540919	CHEMBL122972; CHEMBL1527567; CHEMBL255696; CHEMBL8739; CHEMBL465183; CHEMBL453991; CHEMBL267476; CHEMBL15594; CHEMBL460026; CHEMBL1526353; CHEMBL207602
MEN1	DG(18:1(11Z)/20:4(5Z,8Z,11Z,14Z)/0:0)	CD	0.431165	0.540919	CHEMBL122972; CHEMBL1527567; CHEMBL255696; CHEMBL8739; CHEMBL465183; CHEMBL453991; CHEMBL267476; CHEMBL15594; CHEMBL460026; CHEMBL1526353; CHEMBL207602
KMT2A	DG(18:1(11Z)/20:4(5Z,8Z,11Z,14Z)/0:0)	CD	0.431165	0.540919	CHEMBL122972; CHEMBL1527567; CHEMBL255696; CHEMBL8739; CHEMBL465183; CHEMBL453991; CHEMBL267476; CHEMBL15594; CHEMBL460026; CHEMBL1526353; CHEMBL207602
FFAR4	DG(18:1(11Z)/20:4(5Z,8Z,11Z,14Z)/0:0)	CD	0.431165	0.540919	CHEMBL122972; CHEMBL1527567; CHEMBL255696; CHEMBL8739; CHEMBL465183; CHEMBL453991; CHEMBL267476; CHEMBL15594; CHEMBL460026; CHEMBL1526353; CHEMBL207602
FFAR1	DG(18:1(11Z)/20:4(5Z,8Z,11Z,14Z)/0:0)	CD	0.431165	0.540919	CHEMBL122972; CHEMBL1527567; CHEMBL255696; CHEMBL8739; CHEMBL465183; CHEMBL453991; CHEMBL267476; CHEMBL15594; CHEMBL460026; CHEMBL1526353; CHEMBL207602
RECQL	DG(18:1(11Z)/20:4(5Z,8Z,11Z,14Z)/0:0)	CD	0.431165	0.540919	CHEMBL122972; CHEMBL1527567; CHEMBL255696; CHEMBL8739; CHEMBL465183; CHEMBL453991; CHEMBL267476; CHEMBL15594; CHEMBL460026; CHEMBL1526353; CHEMBL207602
OXER1	DG(18:1(11Z)/20:4(5Z,8Z,11Z,14Z)/0:0)	CD	0.431165	0.540919	CHEMBL122972; CHEMBL1527567; CHEMBL255696; CHEMBL8739; CHEMBL465183; CHEMBL453991; CHEMBL267476; CHEMBL15594; CHEMBL460026; CHEMBL1526353; CHEMBL207602
LMNA	DG(18:1(11Z)/20:4(5Z,8Z,11Z,14Z)/0:0)	CD	0.431165	0.540919	CHEMBL122972; CHEMBL1527567; CHEMBL255696; CHEMBL8739; CHEMBL465183; CHEMBL453991; CHEMBL267476; CHEMBL15594; CHEMBL460026; CHEMBL1526353; CHEMBL207602
HSD17B10	DG(18:1(11Z)/20:4(5Z,8Z,11Z,14Z)/0:0)	CD	0.431165	0.540919	CHEMBL122972; CHEMBL1527567; CHEMBL255696; CHEMBL8739; CHEMBL465183; CHEMBL453991; CHEMBL267476; CHEMBL15594; CHEMBL460026; CHEMBL1526353; CHEMBL207602
PTPN7	DG(18:1(11Z)/20:4(5Z,8Z,11Z,14Z)/0:0)	CD	0.431165	0.540919	CHEMBL122972; CHEMBL1527567; CHEMBL255696; CHEMBL8739; CHEMBL465183; CHEMBL453991; CHEMBL267476; CHEMBL15594; CHEMBL460026; CHEMBL1526353; CHEMBL207602
CNR1	DG(18:1(11Z)/20:4(5Z,8Z,11Z,14Z)/0:0)	UC	0.614049	0.54914	CHEMBL122972; CHEMBL1527567; CHEMBL255696; CHEMBL8739; CHEMBL465183; CHEMBL453991; CHEMBL267476; CHEMBL15594; CHEMBL460026; CHEMBL1526353; CHEMBL207602
CNR2	DG(18:1(11Z)/20:4(5Z,8Z,11Z,14Z)/0:0)	UC	0.614049	0.54914	CHEMBL122972; CHEMBL1527567; CHEMBL255696; CHEMBL8739; CHEMBL465183; CHEMBL453991; CHEMBL267476; CHEMBL15594; CHEMBL460026; CHEMBL1526353; CHEMBL207602
ALOX15	DG(18:1(11Z)/20:4(5Z,8Z,11Z,14Z)/0:0)	UC	0.614049	0.54914	CHEMBL122972; CHEMBL1527567; CHEMBL255696; CHEMBL8739; CHEMBL465183; CHEMBL453991; CHEMBL267476; CHEMBL15594; CHEMBL460026; CHEMBL1526353; CHEMBL207602
TSHR	DG(18:1(11Z)/20:4(5Z,8Z,11Z,14Z)/0:0)	UC	0.614049	0.54914	CHEMBL122972; CHEMBL1527567; CHEMBL255696; CHEMBL8739; CHEMBL465183; CHEMBL453991; CHEMBL267476; CHEMBL15594; CHEMBL460026; CHEMBL1526353; CHEMBL207602
ALDH1A1	DG(18:1(11Z)/20:4(5Z,8Z,11Z,14Z)/0:0)	UC	0.614049	0.54914	CHEMBL122972; CHEMBL1527567; CHEMBL255696; CHEMBL8739; CHEMBL465183; CHEMBL453991; CHEMBL267476; CHEMBL15594; CHEMBL460026; CHEMBL1526353; CHEMBL207602
MEN1	DG(18:1(11Z)/20:4(5Z,8Z,11Z,14Z)/0:0)	UC	0.614049	0.54914	CHEMBL122972; CHEMBL1527567; CHEMBL255696; CHEMBL8739; CHEMBL465183; CHEMBL453991; CHEMBL267476; CHEMBL15594; CHEMBL460026; CHEMBL1526353; CHEMBL207602
KMT2A	DG(18:1(11Z)/20:4(5Z,8Z,11Z,14Z)/0:0)	UC	0.614049	0.54914	CHEMBL122972; CHEMBL1527567; CHEMBL255696; CHEMBL8739; CHEMBL465183; CHEMBL453991; CHEMBL267476; CHEMBL15594; CHEMBL460026; CHEMBL1526353; CHEMBL207602
FFAR4	DG(18:1(11Z)/20:4(5Z,8Z,11Z,14Z)/0:0)	UC	0.614049	0.54914	CHEMBL122972; CHEMBL1527567; CHEMBL255696; CHEMBL8739; CHEMBL465183; CHEMBL453991; CHEMBL267476; CHEMBL15594; CHEMBL460026; CHEMBL1526353; CHEMBL207602
FFAR1	DG(18:1(11Z)/20:4(5Z,8Z,11Z,14Z)/0:0)	UC	0.614049	0.54914	CHEMBL122972; CHEMBL1527567; CHEMBL255696; CHEMBL8739; CHEMBL465183; CHEMBL453991; CHEMBL267476; CHEMBL15594; CHEMBL460026; CHEMBL1526353; CHEMBL207602
RECQL	DG(18:1(11Z)/20:4(5Z,8Z,11Z,14Z)/0:0)	UC	0.614049	0.54914	CHEMBL122972; CHEMBL1527567; CHEMBL255696; CHEMBL8739; CHEMBL465183; CHEMBL453991; CHEMBL267476; CHEMBL15594; CHEMBL460026; CHEMBL1526353; CHEMBL207602
OXER1	DG(18:1(11Z)/20:4(5Z,8Z,11Z,14Z)/0:0)	UC	0.614049	0.54914	CHEMBL122972; CHEMBL1527567; CHEMBL255696; CHEMBL8739; CHEMBL465183; CHEMBL453991; CHEMBL267476; CHEMBL15594; CHEMBL460026; CHEMBL1526353; CHEMBL207602
LMNA	DG(18:1(11Z)/20:4(5Z,8Z,11Z,14Z)/0:0)	UC	0.614049	0.54914	CHEMBL122972; CHEMBL1527567; CHEMBL255696; CHEMBL8739; CHEMBL465183; CHEMBL453991; CHEMBL267476; CHEMBL15594; CHEMBL460026; CHEMBL1526353; CHEMBL207602
HSD17B10	DG(18:1(11Z)/20:4(5Z,8Z,11Z,14Z)/0:0)	UC	0.614049	0.54914	CHEMBL122972; CHEMBL1527567; CHEMBL255696; CHEMBL8739; CHEMBL465183; CHEMBL453991; CHEMBL267476; CHEMBL15594; CHEMBL460026; CHEMBL1526353; CHEMBL207602
PTPN7	DG(18:1(11Z)/20:4(5Z,8Z,11Z,14Z)/0:0)	UC	0.614049	0.54914	CHEMBL122972; CHEMBL1527567; CHEMBL255696; CHEMBL8739; CHEMBL465183; CHEMBL453991; CHEMBL267476; CHEMBL15594; CHEMBL460026; CHEMBL1526353; CHEMBL207602
MEN1	DG(18:1(9Z)/18:0/0:0)	CD	0.0288834	0.53809	CHEMBL255696; CHEMBL1526353; CHEMBL207602; CHEMBL1406148
KMT2A	DG(18:1(9Z)/18:0/0:0)	CD	0.0288834	0.53809	CHEMBL255696; CHEMBL1526353; CHEMBL207602; CHEMBL1406148
PTPN7	DG(18:1(9Z)/18:0/0:0)	CD	0.0288834	0.53809	CHEMBL255696; CHEMBL1526353; CHEMBL207602; CHEMBL1406148
LMNA	DG(18:1(9Z)/18:0/0:0)	CD	0.0288834	0.53809	CHEMBL255696; CHEMBL1526353; CHEMBL207602; CHEMBL1406148
MEN1	DG(18:1(9Z)/18:0/0:0)	UC	0.295289	0.515108	CHEMBL255696; CHEMBL1526353; CHEMBL207602; CHEMBL1406148
KMT2A	DG(18:1(9Z)/18:0/0:0)	UC	0.295289	0.515108	CHEMBL255696; CHEMBL1526353; CHEMBL207602; CHEMBL1406148
PTPN7	DG(18:1(9Z)/18:0/0:0)	UC	0.295289	0.515108	CHEMBL255696; CHEMBL1526353; CHEMBL207602; CHEMBL1406148
LMNA	DG(18:1(9Z)/18:0/0:0)	UC	0.295289	0.515108	CHEMBL255696; CHEMBL1526353; CHEMBL207602; CHEMBL1406148
MEN1	DG(18:2(9Z,12Z)/18:2(9Z,12Z)/0:0)	CD	0.0510063	0.42806	CHEMBL255696; CHEMBL267476; CHEMBL1527567; CHEMBL1526353; CHEMBL207602
KMT2A	DG(18:2(9Z,12Z)/18:2(9Z,12Z)/0:0)	CD	0.0510063	0.42806	CHEMBL255696; CHEMBL267476; CHEMBL1527567; CHEMBL1526353; CHEMBL207602
FFAR1	DG(18:2(9Z,12Z)/18:2(9Z,12Z)/0:0)	CD	0.0510063	0.42806	CHEMBL255696; CHEMBL267476; CHEMBL1527567; CHEMBL1526353; CHEMBL207602
LMNA	DG(18:2(9Z,12Z)/18:2(9Z,12Z)/0:0)	CD	0.0510063	0.42806	CHEMBL255696; CHEMBL267476; CHEMBL1527567; CHEMBL1526353; CHEMBL207602
FFAR4	DG(18:2(9Z,12Z)/18:2(9Z,12Z)/0:0)	CD	0.0510063	0.42806	CHEMBL255696; CHEMBL267476; CHEMBL1527567; CHEMBL1526353; CHEMBL207602
ALOX15	DG(18:2(9Z,12Z)/18:2(9Z,12Z)/0:0)	CD	0.0510063	0.42806	CHEMBL255696; CHEMBL267476; CHEMBL1527567; CHEMBL1526353; CHEMBL207602
TSHR	DG(18:2(9Z,12Z)/18:2(9Z,12Z)/0:0)	CD	0.0510063	0.42806	CHEMBL255696; CHEMBL267476; CHEMBL1527567; CHEMBL1526353; CHEMBL207602
ALDH1A1	DG(18:2(9Z,12Z)/18:2(9Z,12Z)/0:0)	CD	0.0510063	0.42806	CHEMBL255696; CHEMBL267476; CHEMBL1527567; CHEMBL1526353; CHEMBL207602
PTPN7	DG(18:2(9Z,12Z)/18:2(9Z,12Z)/0:0)	CD	0.0510063	0.42806	CHEMBL255696; CHEMBL267476; CHEMBL1527567; CHEMBL1526353; CHEMBL207602
MEN1	DG(18:2(9Z,12Z)/18:2(9Z,12Z)/0:0)	UC	0.237814	0.403252	CHEMBL255696; CHEMBL267476; CHEMBL1527567; CHEMBL1526353; CHEMBL207602
KMT2A	DG(18:2(9Z,12Z)/18:2(9Z,12Z)/0:0)	UC	0.237814	0.403252	CHEMBL255696; CHEMBL267476; CHEMBL1527567; CHEMBL1526353; CHEMBL207602
FFAR1	DG(18:2(9Z,12Z)/18:2(9Z,12Z)/0:0)	UC	0.237814	0.403252	CHEMBL255696; CHEMBL267476; CHEMBL1527567; CHEMBL1526353; CHEMBL207602
LMNA	DG(18:2(9Z,12Z)/18:2(9Z,12Z)/0:0)	UC	0.237814	0.403252	CHEMBL255696; CHEMBL267476; CHEMBL1527567; CHEMBL1526353; CHEMBL207602
FFAR4	DG(18:2(9Z,12Z)/18:2(9Z,12Z)/0:0)	UC	0.237814	0.403252	CHEMBL255696; CHEMBL267476; CHEMBL1527567; CHEMBL1526353; CHEMBL207602
ALOX15	DG(18:2(9Z,12Z)/18:2(9Z,12Z)/0:0)	UC	0.237814	0.403252	CHEMBL255696; CHEMBL267476; CHEMBL1527567; CHEMBL1526353; CHEMBL207602
TSHR	DG(18:2(9Z,12Z)/18:2(9Z,12Z)/0:0)	UC	0.237814	0.403252	CHEMBL255696; CHEMBL267476; CHEMBL1527567; CHEMBL1526353; CHEMBL207602
ALDH1A1	DG(18:2(9Z,12Z)/18:2(9Z,12Z)/0:0)	UC	0.237814	0.403252	CHEMBL255696; CHEMBL267476; CHEMBL1527567; CHEMBL1526353; CHEMBL207602
PTPN7	DG(18:2(9Z,12Z)/18:2(9Z,12Z)/0:0)	UC	0.237814	0.403252	CHEMBL255696; CHEMBL267476; CHEMBL1527567; CHEMBL1526353; CHEMBL207602
LMNA	diacetylspermine	CD	0.42264	0.446684	CHEMBL1473196
THRB	Diaminopimelic acid	CD	-0.253518	0.399389	CHEMBL1046; CHEMBL1232258; CHEMBL1162485; CHEMBL1255660; CHEMBL433
LMNA	Diaminopimelic acid	CD	-0.253518	0.399389	CHEMBL1046; CHEMBL1232258; CHEMBL1162485; CHEMBL1255660; CHEMBL433
ALOX15	Diaminopimelic acid	CD	-0.253518	0.399389	CHEMBL1046; CHEMBL1232258; CHEMBL1162485; CHEMBL1255660; CHEMBL433
MAPK1	Diaminopimelic acid	CD	-0.253518	0.399389	CHEMBL1046; CHEMBL1232258; CHEMBL1162485; CHEMBL1255660; CHEMBL433
BLM	Diaminopimelic acid	CD	-0.253518	0.399389	CHEMBL1046; CHEMBL1232258; CHEMBL1162485; CHEMBL1255660; CHEMBL433
NFKB1	Diaminopimelic acid	CD	-0.253518	0.399389	CHEMBL1046; CHEMBL1232258; CHEMBL1162485; CHEMBL1255660; CHEMBL433
NPSR1	Diaminopimelic acid	CD	-0.253518	0.399389	CHEMBL1046; CHEMBL1232258; CHEMBL1162485; CHEMBL1255660; CHEMBL433
CYP3A4	Diaminopimelic acid	CD	-0.253518	0.399389	CHEMBL1046; CHEMBL1232258; CHEMBL1162485; CHEMBL1255660; CHEMBL433
FFAR4	Dihomo-gamma-linolenic acid	CD	0.660312	0.517326	CHEMBL8739; CHEMBL465183; CHEMBL453991; CHEMBL267476; CHEMBL1526353; CHEMBL1238; CHEMBL108766
FFAR1	Dihomo-gamma-linolenic acid	CD	0.660312	0.517326	CHEMBL8739; CHEMBL465183; CHEMBL453991; CHEMBL267476; CHEMBL1526353; CHEMBL1238; CHEMBL108766
RECQL	Dihomo-gamma-linolenic acid	CD	0.660312	0.517326	CHEMBL8739; CHEMBL465183; CHEMBL453991; CHEMBL267476; CHEMBL1526353; CHEMBL1238; CHEMBL108766
ALOX15	Dihomo-gamma-linolenic acid	CD	0.660312	0.517326	CHEMBL8739; CHEMBL465183; CHEMBL453991; CHEMBL267476; CHEMBL1526353; CHEMBL1238; CHEMBL108766
OXER1	Dihomo-gamma-linolenic acid	CD	0.660312	0.517326	CHEMBL8739; CHEMBL465183; CHEMBL453991; CHEMBL267476; CHEMBL1526353; CHEMBL1238; CHEMBL108766
LMNA	Dihomo-gamma-linolenic acid	CD	0.660312	0.517326	CHEMBL8739; CHEMBL465183; CHEMBL453991; CHEMBL267476; CHEMBL1526353; CHEMBL1238; CHEMBL108766
PTPN7	Dihomo-gamma-linolenic acid	CD	0.660312	0.517326	CHEMBL8739; CHEMBL465183; CHEMBL453991; CHEMBL267476; CHEMBL1526353; CHEMBL1238; CHEMBL108766
NFKB1	Dihomo-gamma-linolenic acid	CD	0.660312	0.517326	CHEMBL8739; CHEMBL465183; CHEMBL453991; CHEMBL267476; CHEMBL1526353; CHEMBL1238; CHEMBL108766
TSHR	Dihomo-gamma-linolenic acid	CD	0.660312	0.517326	CHEMBL8739; CHEMBL465183; CHEMBL453991; CHEMBL267476; CHEMBL1526353; CHEMBL1238; CHEMBL108766
OXER1	Docosahexaenoic acid	CD	0.303713	0.415937	CHEMBL367149
OXER1	Docosahexaenoic acid	UC	0.412209	0.383128	CHEMBL367149
OXER1	Docosapentaenoic acid (22n-6)	CD	0.439295	0.572448	CHEMBL367149
OXER1	Docosapentaenoic acid (22n-6)	UC	0.424988	0.459188	CHEMBL367149
NFKB1	Dodecanedioic acid	CD	0.00747851	0.626085	CHEMBL1238; CHEMBL108766; CHEMBL405879; CHEMBL270494; CHEMBL410893; CHEMBL393319; CHEMBL349105; CHEMBL270105; CHEMBL235003; CHEMBL160902; CHEMBL1513128; CHEMBL1478; CHEMBL1742184; CHEMBL1162485; CHEMBL433; CHEMBL706; CHEMBL24640; CHEMBL1572050
LMNA	Dodecanedioic acid	CD	0.00747851	0.626085	CHEMBL1238; CHEMBL108766; CHEMBL405879; CHEMBL270494; CHEMBL410893; CHEMBL393319; CHEMBL349105; CHEMBL270105; CHEMBL235003; CHEMBL160902; CHEMBL1513128; CHEMBL1478; CHEMBL1742184; CHEMBL1162485; CHEMBL433; CHEMBL706; CHEMBL24640; CHEMBL1572050
TSHR	Dodecanedioic acid	CD	0.00747851	0.626085	CHEMBL1238; CHEMBL108766; CHEMBL405879; CHEMBL270494; CHEMBL410893; CHEMBL393319; CHEMBL349105; CHEMBL270105; CHEMBL235003; CHEMBL160902; CHEMBL1513128; CHEMBL1478; CHEMBL1742184; CHEMBL1162485; CHEMBL433; CHEMBL706; CHEMBL24640; CHEMBL1572050
GPBAR1	Dodecanedioic acid	CD	0.00747851	0.626085	CHEMBL1238; CHEMBL108766; CHEMBL405879; CHEMBL270494; CHEMBL410893; CHEMBL393319; CHEMBL349105; CHEMBL270105; CHEMBL235003; CHEMBL160902; CHEMBL1513128; CHEMBL1478; CHEMBL1742184; CHEMBL1162485; CHEMBL433; CHEMBL706; CHEMBL24640; CHEMBL1572050
AR	Dodecanedioic acid	CD	0.00747851	0.626085	CHEMBL1238; CHEMBL108766; CHEMBL405879; CHEMBL270494; CHEMBL410893; CHEMBL393319; CHEMBL349105; CHEMBL270105; CHEMBL235003; CHEMBL160902; CHEMBL1513128; CHEMBL1478; CHEMBL1742184; CHEMBL1162485; CHEMBL433; CHEMBL706; CHEMBL24640; CHEMBL1572050
CYP1A2	Dodecanedioic acid	CD	0.00747851	0.626085	CHEMBL1238; CHEMBL108766; CHEMBL405879; CHEMBL270494; CHEMBL410893; CHEMBL393319; CHEMBL349105; CHEMBL270105; CHEMBL235003; CHEMBL160902; CHEMBL1513128; CHEMBL1478; CHEMBL1742184; CHEMBL1162485; CHEMBL433; CHEMBL706; CHEMBL24640; CHEMBL1572050
MAPK1	Dodecanedioic acid	CD	0.00747851	0.626085	CHEMBL1238; CHEMBL108766; CHEMBL405879; CHEMBL270494; CHEMBL410893; CHEMBL393319; CHEMBL349105; CHEMBL270105; CHEMBL235003; CHEMBL160902; CHEMBL1513128; CHEMBL1478; CHEMBL1742184; CHEMBL1162485; CHEMBL433; CHEMBL706; CHEMBL24640; CHEMBL1572050
NPSR1	Dodecanedioic acid	CD	0.00747851	0.626085	CHEMBL1238; CHEMBL108766; CHEMBL405879; CHEMBL270494; CHEMBL410893; CHEMBL393319; CHEMBL349105; CHEMBL270105; CHEMBL235003; CHEMBL160902; CHEMBL1513128; CHEMBL1478; CHEMBL1742184; CHEMBL1162485; CHEMBL433; CHEMBL706; CHEMBL24640; CHEMBL1572050
CYP3A4	Dodecanedioic acid	CD	0.00747851	0.626085	CHEMBL1238; CHEMBL108766; CHEMBL405879; CHEMBL270494; CHEMBL410893; CHEMBL393319; CHEMBL349105; CHEMBL270105; CHEMBL235003; CHEMBL160902; CHEMBL1513128; CHEMBL1478; CHEMBL1742184; CHEMBL1162485; CHEMBL433; CHEMBL706; CHEMBL24640; CHEMBL1572050
NFKB1	Dodecanedioic acid	UC	-0.570084	0.426138	CHEMBL1238; CHEMBL108766; CHEMBL405879; CHEMBL270494; CHEMBL410893; CHEMBL393319; CHEMBL349105; CHEMBL270105; CHEMBL235003; CHEMBL160902; CHEMBL1513128; CHEMBL1478; CHEMBL1742184; CHEMBL1162485; CHEMBL433; CHEMBL706; CHEMBL24640; CHEMBL1572050
LMNA	Dodecanedioic acid	UC	-0.570084	0.426138	CHEMBL1238; CHEMBL108766; CHEMBL405879; CHEMBL270494; CHEMBL410893; CHEMBL393319; CHEMBL349105; CHEMBL270105; CHEMBL235003; CHEMBL160902; CHEMBL1513128; CHEMBL1478; CHEMBL1742184; CHEMBL1162485; CHEMBL433; CHEMBL706; CHEMBL24640; CHEMBL1572050
TSHR	Dodecanedioic acid	UC	-0.570084	0.426138	CHEMBL1238; CHEMBL108766; CHEMBL405879; CHEMBL270494; CHEMBL410893; CHEMBL393319; CHEMBL349105; CHEMBL270105; CHEMBL235003; CHEMBL160902; CHEMBL1513128; CHEMBL1478; CHEMBL1742184; CHEMBL1162485; CHEMBL433; CHEMBL706; CHEMBL24640; CHEMBL1572050
GPBAR1	Dodecanedioic acid	UC	-0.570084	0.426138	CHEMBL1238; CHEMBL108766; CHEMBL405879; CHEMBL270494; CHEMBL410893; CHEMBL393319; CHEMBL349105; CHEMBL270105; CHEMBL235003; CHEMBL160902; CHEMBL1513128; CHEMBL1478; CHEMBL1742184; CHEMBL1162485; CHEMBL433; CHEMBL706; CHEMBL24640; CHEMBL1572050
AR	Dodecanedioic acid	UC	-0.570084	0.426138	CHEMBL1238; CHEMBL108766; CHEMBL405879; CHEMBL270494; CHEMBL410893; CHEMBL393319; CHEMBL349105; CHEMBL270105; CHEMBL235003; CHEMBL160902; CHEMBL1513128; CHEMBL1478; CHEMBL1742184; CHEMBL1162485; CHEMBL433; CHEMBL706; CHEMBL24640; CHEMBL1572050
CYP1A2	Dodecanedioic acid	UC	-0.570084	0.426138	CHEMBL1238; CHEMBL108766; CHEMBL405879; CHEMBL270494; CHEMBL410893; CHEMBL393319; CHEMBL349105; CHEMBL270105; CHEMBL235003; CHEMBL160902; CHEMBL1513128; CHEMBL1478; CHEMBL1742184; CHEMBL1162485; CHEMBL433; CHEMBL706; CHEMBL24640; CHEMBL1572050
MAPK1	Dodecanedioic acid	UC	-0.570084	0.426138	CHEMBL1238; CHEMBL108766; CHEMBL405879; CHEMBL270494; CHEMBL410893; CHEMBL393319; CHEMBL349105; CHEMBL270105; CHEMBL235003; CHEMBL160902; CHEMBL1513128; CHEMBL1478; CHEMBL1742184; CHEMBL1162485; CHEMBL433; CHEMBL706; CHEMBL24640; CHEMBL1572050
NPSR1	Dodecanedioic acid	UC	-0.570084	0.426138	CHEMBL1238; CHEMBL108766; CHEMBL405879; CHEMBL270494; CHEMBL410893; CHEMBL393319; CHEMBL349105; CHEMBL270105; CHEMBL235003; CHEMBL160902; CHEMBL1513128; CHEMBL1478; CHEMBL1742184; CHEMBL1162485; CHEMBL433; CHEMBL706; CHEMBL24640; CHEMBL1572050
CYP3A4	Dodecanedioic acid	UC	-0.570084	0.426138	CHEMBL1238; CHEMBL108766; CHEMBL405879; CHEMBL270494; CHEMBL410893; CHEMBL393319; CHEMBL349105; CHEMBL270105; CHEMBL235003; CHEMBL160902; CHEMBL1513128; CHEMBL1478; CHEMBL1742184; CHEMBL1162485; CHEMBL433; CHEMBL706; CHEMBL24640; CHEMBL1572050
NFKB1	Dodecanoic acid	CD	-0.168756	0.39081	CHEMBL1238; CHEMBL108766; CHEMBL405879; CHEMBL270494; CHEMBL410893; CHEMBL393319; CHEMBL349105; CHEMBL270105; CHEMBL235003; CHEMBL160902; CHEMBL1513128; CHEMBL1478; CHEMBL1742184; CHEMBL1162485; CHEMBL433; CHEMBL706; CHEMBL24640; CHEMBL1572050
LMNA	Dodecanoic acid	CD	-0.168756	0.39081	CHEMBL1238; CHEMBL108766; CHEMBL405879; CHEMBL270494; CHEMBL410893; CHEMBL393319; CHEMBL349105; CHEMBL270105; CHEMBL235003; CHEMBL160902; CHEMBL1513128; CHEMBL1478; CHEMBL1742184; CHEMBL1162485; CHEMBL433; CHEMBL706; CHEMBL24640; CHEMBL1572050
TSHR	Dodecanoic acid	CD	-0.168756	0.39081	CHEMBL1238; CHEMBL108766; CHEMBL405879; CHEMBL270494; CHEMBL410893; CHEMBL393319; CHEMBL349105; CHEMBL270105; CHEMBL235003; CHEMBL160902; CHEMBL1513128; CHEMBL1478; CHEMBL1742184; CHEMBL1162485; CHEMBL433; CHEMBL706; CHEMBL24640; CHEMBL1572050
GPBAR1	Dodecanoic acid	CD	-0.168756	0.39081	CHEMBL1238; CHEMBL108766; CHEMBL405879; CHEMBL270494; CHEMBL410893; CHEMBL393319; CHEMBL349105; CHEMBL270105; CHEMBL235003; CHEMBL160902; CHEMBL1513128; CHEMBL1478; CHEMBL1742184; CHEMBL1162485; CHEMBL433; CHEMBL706; CHEMBL24640; CHEMBL1572050
AR	Dodecanoic acid	CD	-0.168756	0.39081	CHEMBL1238; CHEMBL108766; CHEMBL405879; CHEMBL270494; CHEMBL410893; CHEMBL393319; CHEMBL349105; CHEMBL270105; CHEMBL235003; CHEMBL160902; CHEMBL1513128; CHEMBL1478; CHEMBL1742184; CHEMBL1162485; CHEMBL433; CHEMBL706; CHEMBL24640; CHEMBL1572050
CYP1A2	Dodecanoic acid	CD	-0.168756	0.39081	CHEMBL1238; CHEMBL108766; CHEMBL405879; CHEMBL270494; CHEMBL410893; CHEMBL393319; CHEMBL349105; CHEMBL270105; CHEMBL235003; CHEMBL160902; CHEMBL1513128; CHEMBL1478; CHEMBL1742184; CHEMBL1162485; CHEMBL433; CHEMBL706; CHEMBL24640; CHEMBL1572050
MAPK1	Dodecanoic acid	CD	-0.168756	0.39081	CHEMBL1238; CHEMBL108766; CHEMBL405879; CHEMBL270494; CHEMBL410893; CHEMBL393319; CHEMBL349105; CHEMBL270105; CHEMBL235003; CHEMBL160902; CHEMBL1513128; CHEMBL1478; CHEMBL1742184; CHEMBL1162485; CHEMBL433; CHEMBL706; CHEMBL24640; CHEMBL1572050
NPSR1	Dodecanoic acid	CD	-0.168756	0.39081	CHEMBL1238; CHEMBL108766; CHEMBL405879; CHEMBL270494; CHEMBL410893; CHEMBL393319; CHEMBL349105; CHEMBL270105; CHEMBL235003; CHEMBL160902; CHEMBL1513128; CHEMBL1478; CHEMBL1742184; CHEMBL1162485; CHEMBL433; CHEMBL706; CHEMBL24640; CHEMBL1572050
CYP3A4	Dodecanoic acid	CD	-0.168756	0.39081	CHEMBL1238; CHEMBL108766; CHEMBL405879; CHEMBL270494; CHEMBL410893; CHEMBL393319; CHEMBL349105; CHEMBL270105; CHEMBL235003; CHEMBL160902; CHEMBL1513128; CHEMBL1478; CHEMBL1742184; CHEMBL1162485; CHEMBL433; CHEMBL706; CHEMBL24640; CHEMBL1572050
HSP90AA1	Dodecanoylcarnitine†	CD	0.354995	0.439202	CHEMBL1256761; CHEMBL1183559; CHEMBL207602
TSHR	Dodecanoylcarnitine†	CD	0.354995	0.439202	CHEMBL1256761; CHEMBL1183559; CHEMBL207602
LMNA	Dodecanoylcarnitine†	CD	0.354995	0.439202	CHEMBL1256761; CHEMBL1183559; CHEMBL207602
FFAR1	Eicosadienoic acid	CD	-0.055333	0.435629	CHEMBL267476; CHEMBL8739; CHEMBL465183; CHEMBL453991; CHEMBL1526353; CHEMBL1238; CHEMBL108766
LMNA	Eicosadienoic acid	CD	-0.055333	0.435629	CHEMBL267476; CHEMBL8739; CHEMBL465183; CHEMBL453991; CHEMBL1526353; CHEMBL1238; CHEMBL108766
FFAR4	Eicosadienoic acid	CD	-0.055333	0.435629	CHEMBL267476; CHEMBL8739; CHEMBL465183; CHEMBL453991; CHEMBL1526353; CHEMBL1238; CHEMBL108766
ALOX15	Eicosadienoic acid	CD	-0.055333	0.435629	CHEMBL267476; CHEMBL8739; CHEMBL465183; CHEMBL453991; CHEMBL1526353; CHEMBL1238; CHEMBL108766
RECQL	Eicosadienoic acid	CD	-0.055333	0.435629	CHEMBL267476; CHEMBL8739; CHEMBL465183; CHEMBL453991; CHEMBL1526353; CHEMBL1238; CHEMBL108766
OXER1	Eicosadienoic acid	CD	-0.055333	0.435629	CHEMBL267476; CHEMBL8739; CHEMBL465183; CHEMBL453991; CHEMBL1526353; CHEMBL1238; CHEMBL108766
PTPN7	Eicosadienoic acid	CD	-0.055333	0.435629	CHEMBL267476; CHEMBL8739; CHEMBL465183; CHEMBL453991; CHEMBL1526353; CHEMBL1238; CHEMBL108766
NFKB1	Eicosadienoic acid	CD	-0.055333	0.435629	CHEMBL267476; CHEMBL8739; CHEMBL465183; CHEMBL453991; CHEMBL1526353; CHEMBL1238; CHEMBL108766
TSHR	Eicosadienoic acid	CD	-0.055333	0.435629	CHEMBL267476; CHEMBL8739; CHEMBL465183; CHEMBL453991; CHEMBL1526353; CHEMBL1238; CHEMBL108766
HIF1A	Ethyl glucuronide	CD	-0.559867	0.427808	CHEMBL2068684
HIF1A	Ethyl glucuronide	UC	-0.825046	0.423794	CHEMBL2068684
SMN1	Gabapentin	CD	0.0753701	0.6714	CHEMBL940; CHEMBL1554291; CHEMBL1613556; CHEMBL1238; CHEMBL108766; CHEMBL1162485; CHEMBL433; CHEMBL405879; CHEMBL270494
SMN2	Gabapentin	CD	0.0753701	0.6714	CHEMBL940; CHEMBL1554291; CHEMBL1613556; CHEMBL1238; CHEMBL108766; CHEMBL1162485; CHEMBL433; CHEMBL405879; CHEMBL270494
CYP2C9	Gabapentin	CD	0.0753701	0.6714	CHEMBL940; CHEMBL1554291; CHEMBL1613556; CHEMBL1238; CHEMBL108766; CHEMBL1162485; CHEMBL433; CHEMBL405879; CHEMBL270494
ALDH1A1	Gabapentin	CD	0.0753701	0.6714	CHEMBL940; CHEMBL1554291; CHEMBL1613556; CHEMBL1238; CHEMBL108766; CHEMBL1162485; CHEMBL433; CHEMBL405879; CHEMBL270494
NFKB1	Gabapentin	CD	0.0753701	0.6714	CHEMBL940; CHEMBL1554291; CHEMBL1613556; CHEMBL1238; CHEMBL108766; CHEMBL1162485; CHEMBL433; CHEMBL405879; CHEMBL270494
LMNA	Gabapentin	CD	0.0753701	0.6714	CHEMBL940; CHEMBL1554291; CHEMBL1613556; CHEMBL1238; CHEMBL108766; CHEMBL1162485; CHEMBL433; CHEMBL405879; CHEMBL270494
TSHR	Gabapentin	CD	0.0753701	0.6714	CHEMBL940; CHEMBL1554291; CHEMBL1613556; CHEMBL1238; CHEMBL108766; CHEMBL1162485; CHEMBL433; CHEMBL405879; CHEMBL270494
MAPK1	Gabapentin	CD	0.0753701	0.6714	CHEMBL940; CHEMBL1554291; CHEMBL1613556; CHEMBL1238; CHEMBL108766; CHEMBL1162485; CHEMBL433; CHEMBL405879; CHEMBL270494
NPSR1	Gabapentin	CD	0.0753701	0.6714	CHEMBL940; CHEMBL1554291; CHEMBL1613556; CHEMBL1238; CHEMBL108766; CHEMBL1162485; CHEMBL433; CHEMBL405879; CHEMBL270494
CYP3A4	Gabapentin	CD	0.0753701	0.6714	CHEMBL940; CHEMBL1554291; CHEMBL1613556; CHEMBL1238; CHEMBL108766; CHEMBL1162485; CHEMBL433; CHEMBL405879; CHEMBL270494
GPBAR1	Gabapentin	CD	0.0753701	0.6714	CHEMBL940; CHEMBL1554291; CHEMBL1613556; CHEMBL1238; CHEMBL108766; CHEMBL1162485; CHEMBL433; CHEMBL405879; CHEMBL270494
SMN1	Gabapentin	UC	0.23077	0.54856	CHEMBL940; CHEMBL1554291; CHEMBL1613556; CHEMBL1238; CHEMBL108766; CHEMBL1162485; CHEMBL433; CHEMBL405879; CHEMBL270494
SMN2	Gabapentin	UC	0.23077	0.54856	CHEMBL940; CHEMBL1554291; CHEMBL1613556; CHEMBL1238; CHEMBL108766; CHEMBL1162485; CHEMBL433; CHEMBL405879; CHEMBL270494
CYP2C9	Gabapentin	UC	0.23077	0.54856	CHEMBL940; CHEMBL1554291; CHEMBL1613556; CHEMBL1238; CHEMBL108766; CHEMBL1162485; CHEMBL433; CHEMBL405879; CHEMBL270494
ALDH1A1	Gabapentin	UC	0.23077	0.54856	CHEMBL940; CHEMBL1554291; CHEMBL1613556; CHEMBL1238; CHEMBL108766; CHEMBL1162485; CHEMBL433; CHEMBL405879; CHEMBL270494
NFKB1	Gabapentin	UC	0.23077	0.54856	CHEMBL940; CHEMBL1554291; CHEMBL1613556; CHEMBL1238; CHEMBL108766; CHEMBL1162485; CHEMBL433; CHEMBL405879; CHEMBL270494
LMNA	Gabapentin	UC	0.23077	0.54856	CHEMBL940; CHEMBL1554291; CHEMBL1613556; CHEMBL1238; CHEMBL108766; CHEMBL1162485; CHEMBL433; CHEMBL405879; CHEMBL270494
TSHR	Gabapentin	UC	0.23077	0.54856	CHEMBL940; CHEMBL1554291; CHEMBL1613556; CHEMBL1238; CHEMBL108766; CHEMBL1162485; CHEMBL433; CHEMBL405879; CHEMBL270494
MAPK1	Gabapentin	UC	0.23077	0.54856	CHEMBL940; CHEMBL1554291; CHEMBL1613556; CHEMBL1238; CHEMBL108766; CHEMBL1162485; CHEMBL433; CHEMBL405879; CHEMBL270494
NPSR1	Gabapentin	UC	0.23077	0.54856	CHEMBL940; CHEMBL1554291; CHEMBL1613556; CHEMBL1238; CHEMBL108766; CHEMBL1162485; CHEMBL433; CHEMBL405879; CHEMBL270494
CYP3A4	Gabapentin	UC	0.23077	0.54856	CHEMBL940; CHEMBL1554291; CHEMBL1613556; CHEMBL1238; CHEMBL108766; CHEMBL1162485; CHEMBL433; CHEMBL405879; CHEMBL270494
GPBAR1	Gabapentin	UC	0.23077	0.54856	CHEMBL940; CHEMBL1554291; CHEMBL1613556; CHEMBL1238; CHEMBL108766; CHEMBL1162485; CHEMBL433; CHEMBL405879; CHEMBL270494
TP53	Glyceric acid	CD	-0.523652	0.437246	CHEMBL1200559
TP53	Glyceric acid	UC	-0.572221	0.395949	CHEMBL1200559
GPBAR1	Glycoursodeoxycholic acid†	CD	0.10219	0.441408	CHEMBL258818; CHEMBL258605; CHEMBL1613286; CHEMBL1450815; CHEMBL1324991; CHEMBL1499254; CHEMBL1554291; CHEMBL224707; CHEMBL1613556
TP53	Glycoursodeoxycholic acid†	CD	0.10219	0.441408	CHEMBL258818; CHEMBL258605; CHEMBL1613286; CHEMBL1450815; CHEMBL1324991; CHEMBL1499254; CHEMBL1554291; CHEMBL224707; CHEMBL1613556
SMN2	Glycoursodeoxycholic acid†	CD	0.10219	0.441408	CHEMBL258818; CHEMBL258605; CHEMBL1613286; CHEMBL1450815; CHEMBL1324991; CHEMBL1499254; CHEMBL1554291; CHEMBL224707; CHEMBL1613556
SMN1	Glycoursodeoxycholic acid†	CD	0.10219	0.441408	CHEMBL258818; CHEMBL258605; CHEMBL1613286; CHEMBL1450815; CHEMBL1324991; CHEMBL1499254; CHEMBL1554291; CHEMBL224707; CHEMBL1613556
RAB9A	Glycoursodeoxycholic acid†	CD	0.10219	0.441408	CHEMBL258818; CHEMBL258605; CHEMBL1613286; CHEMBL1450815; CHEMBL1324991; CHEMBL1499254; CHEMBL1554291; CHEMBL224707; CHEMBL1613556
TSHR	Glycoursodeoxycholic acid†	CD	0.10219	0.441408	CHEMBL258818; CHEMBL258605; CHEMBL1613286; CHEMBL1450815; CHEMBL1324991; CHEMBL1499254; CHEMBL1554291; CHEMBL224707; CHEMBL1613556
CYP2C9	Glycoursodeoxycholic acid†	CD	0.10219	0.441408	CHEMBL258818; CHEMBL258605; CHEMBL1613286; CHEMBL1450815; CHEMBL1324991; CHEMBL1499254; CHEMBL1554291; CHEMBL224707; CHEMBL1613556
AR	Glycoursodeoxycholic acid†	CD	0.10219	0.441408	CHEMBL258818; CHEMBL258605; CHEMBL1613286; CHEMBL1450815; CHEMBL1324991; CHEMBL1499254; CHEMBL1554291; CHEMBL224707; CHEMBL1613556
ALDH1A1	Glycoursodeoxycholic acid†	CD	0.10219	0.441408	CHEMBL258818; CHEMBL258605; CHEMBL1613286; CHEMBL1450815; CHEMBL1324991; CHEMBL1499254; CHEMBL1554291; CHEMBL224707; CHEMBL1613556
GPBAR1	Glycoursodeoxycholic acid†	UC	0.148996	0.414446	CHEMBL258818; CHEMBL258605; CHEMBL1613286; CHEMBL1450815; CHEMBL1324991; CHEMBL1499254; CHEMBL1554291; CHEMBL224707; CHEMBL1613556
TP53	Glycoursodeoxycholic acid†	UC	0.148996	0.414446	CHEMBL258818; CHEMBL258605; CHEMBL1613286; CHEMBL1450815; CHEMBL1324991; CHEMBL1499254; CHEMBL1554291; CHEMBL224707; CHEMBL1613556
SMN2	Glycoursodeoxycholic acid†	UC	0.148996	0.414446	CHEMBL258818; CHEMBL258605; CHEMBL1613286; CHEMBL1450815; CHEMBL1324991; CHEMBL1499254; CHEMBL1554291; CHEMBL224707; CHEMBL1613556
SMN1	Glycoursodeoxycholic acid†	UC	0.148996	0.414446	CHEMBL258818; CHEMBL258605; CHEMBL1613286; CHEMBL1450815; CHEMBL1324991; CHEMBL1499254; CHEMBL1554291; CHEMBL224707; CHEMBL1613556
RAB9A	Glycoursodeoxycholic acid†	UC	0.148996	0.414446	CHEMBL258818; CHEMBL258605; CHEMBL1613286; CHEMBL1450815; CHEMBL1324991; CHEMBL1499254; CHEMBL1554291; CHEMBL224707; CHEMBL1613556
TSHR	Glycoursodeoxycholic acid†	UC	0.148996	0.414446	CHEMBL258818; CHEMBL258605; CHEMBL1613286; CHEMBL1450815; CHEMBL1324991; CHEMBL1499254; CHEMBL1554291; CHEMBL224707; CHEMBL1613556
CYP2C9	Glycoursodeoxycholic acid†	UC	0.148996	0.414446	CHEMBL258818; CHEMBL258605; CHEMBL1613286; CHEMBL1450815; CHEMBL1324991; CHEMBL1499254; CHEMBL1554291; CHEMBL224707; CHEMBL1613556
AR	Glycoursodeoxycholic acid†	UC	0.148996	0.414446	CHEMBL258818; CHEMBL258605; CHEMBL1613286; CHEMBL1450815; CHEMBL1324991; CHEMBL1499254; CHEMBL1554291; CHEMBL224707; CHEMBL1613556
ALDH1A1	Glycoursodeoxycholic acid†	UC	0.148996	0.414446	CHEMBL258818; CHEMBL258605; CHEMBL1613286; CHEMBL1450815; CHEMBL1324991; CHEMBL1499254; CHEMBL1554291; CHEMBL224707; CHEMBL1613556
NFKB1	Heptanoic acid	CD	-0.533703	0.626746	CHEMBL1238; CHEMBL108766; CHEMBL1162485; CHEMBL405879; CHEMBL270494; CHEMBL433
LMNA	Heptanoic acid	CD	-0.533703	0.626746	CHEMBL1238; CHEMBL108766; CHEMBL1162485; CHEMBL405879; CHEMBL270494; CHEMBL433
TSHR	Heptanoic acid	CD	-0.533703	0.626746	CHEMBL1238; CHEMBL108766; CHEMBL1162485; CHEMBL405879; CHEMBL270494; CHEMBL433
MAPK1	Heptanoic acid	CD	-0.533703	0.626746	CHEMBL1238; CHEMBL108766; CHEMBL1162485; CHEMBL405879; CHEMBL270494; CHEMBL433
GPBAR1	Heptanoic acid	CD	-0.533703	0.626746	CHEMBL1238; CHEMBL108766; CHEMBL1162485; CHEMBL405879; CHEMBL270494; CHEMBL433
NPSR1	Heptanoic acid	CD	-0.533703	0.626746	CHEMBL1238; CHEMBL108766; CHEMBL1162485; CHEMBL405879; CHEMBL270494; CHEMBL433
CYP3A4	Heptanoic acid	CD	-0.533703	0.626746	CHEMBL1238; CHEMBL108766; CHEMBL1162485; CHEMBL405879; CHEMBL270494; CHEMBL433
NFKB1	Heptanoic acid	UC	-0.536205	0.50638	CHEMBL1238; CHEMBL108766; CHEMBL1162485; CHEMBL405879; CHEMBL270494; CHEMBL433
LMNA	Heptanoic acid	UC	-0.536205	0.50638	CHEMBL1238; CHEMBL108766; CHEMBL1162485; CHEMBL405879; CHEMBL270494; CHEMBL433
TSHR	Heptanoic acid	UC	-0.536205	0.50638	CHEMBL1238; CHEMBL108766; CHEMBL1162485; CHEMBL405879; CHEMBL270494; CHEMBL433
MAPK1	Heptanoic acid	UC	-0.536205	0.50638	CHEMBL1238; CHEMBL108766; CHEMBL1162485; CHEMBL405879; CHEMBL270494; CHEMBL433
GPBAR1	Heptanoic acid	UC	-0.536205	0.50638	CHEMBL1238; CHEMBL108766; CHEMBL1162485; CHEMBL405879; CHEMBL270494; CHEMBL433
NPSR1	Heptanoic acid	UC	-0.536205	0.50638	CHEMBL1238; CHEMBL108766; CHEMBL1162485; CHEMBL405879; CHEMBL270494; CHEMBL433
CYP3A4	Heptanoic acid	UC	-0.536205	0.50638	CHEMBL1238; CHEMBL108766; CHEMBL1162485; CHEMBL405879; CHEMBL270494; CHEMBL433
NFKB1	Hexadecanedioic acid	CD	-0.678818	0.650266	CHEMBL1238; CHEMBL108766; CHEMBL405879; CHEMBL270494; CHEMBL410893; CHEMBL393319; CHEMBL349105; CHEMBL270105; CHEMBL235003; CHEMBL160902; CHEMBL1513128; CHEMBL1478; CHEMBL1742184; CHEMBL1162485; CHEMBL433; CHEMBL706; CHEMBL24640; CHEMBL1572050
LMNA	Hexadecanedioic acid	CD	-0.678818	0.650266	CHEMBL1238; CHEMBL108766; CHEMBL405879; CHEMBL270494; CHEMBL410893; CHEMBL393319; CHEMBL349105; CHEMBL270105; CHEMBL235003; CHEMBL160902; CHEMBL1513128; CHEMBL1478; CHEMBL1742184; CHEMBL1162485; CHEMBL433; CHEMBL706; CHEMBL24640; CHEMBL1572050
TSHR	Hexadecanedioic acid	CD	-0.678818	0.650266	CHEMBL1238; CHEMBL108766; CHEMBL405879; CHEMBL270494; CHEMBL410893; CHEMBL393319; CHEMBL349105; CHEMBL270105; CHEMBL235003; CHEMBL160902; CHEMBL1513128; CHEMBL1478; CHEMBL1742184; CHEMBL1162485; CHEMBL433; CHEMBL706; CHEMBL24640; CHEMBL1572050
GPBAR1	Hexadecanedioic acid	CD	-0.678818	0.650266	CHEMBL1238; CHEMBL108766; CHEMBL405879; CHEMBL270494; CHEMBL410893; CHEMBL393319; CHEMBL349105; CHEMBL270105; CHEMBL235003; CHEMBL160902; CHEMBL1513128; CHEMBL1478; CHEMBL1742184; CHEMBL1162485; CHEMBL433; CHEMBL706; CHEMBL24640; CHEMBL1572050
AR	Hexadecanedioic acid	CD	-0.678818	0.650266	CHEMBL1238; CHEMBL108766; CHEMBL405879; CHEMBL270494; CHEMBL410893; CHEMBL393319; CHEMBL349105; CHEMBL270105; CHEMBL235003; CHEMBL160902; CHEMBL1513128; CHEMBL1478; CHEMBL1742184; CHEMBL1162485; CHEMBL433; CHEMBL706; CHEMBL24640; CHEMBL1572050
CYP1A2	Hexadecanedioic acid	CD	-0.678818	0.650266	CHEMBL1238; CHEMBL108766; CHEMBL405879; CHEMBL270494; CHEMBL410893; CHEMBL393319; CHEMBL349105; CHEMBL270105; CHEMBL235003; CHEMBL160902; CHEMBL1513128; CHEMBL1478; CHEMBL1742184; CHEMBL1162485; CHEMBL433; CHEMBL706; CHEMBL24640; CHEMBL1572050
MAPK1	Hexadecanedioic acid	CD	-0.678818	0.650266	CHEMBL1238; CHEMBL108766; CHEMBL405879; CHEMBL270494; CHEMBL410893; CHEMBL393319; CHEMBL349105; CHEMBL270105; CHEMBL235003; CHEMBL160902; CHEMBL1513128; CHEMBL1478; CHEMBL1742184; CHEMBL1162485; CHEMBL433; CHEMBL706; CHEMBL24640; CHEMBL1572050
NPSR1	Hexadecanedioic acid	CD	-0.678818	0.650266	CHEMBL1238; CHEMBL108766; CHEMBL405879; CHEMBL270494; CHEMBL410893; CHEMBL393319; CHEMBL349105; CHEMBL270105; CHEMBL235003; CHEMBL160902; CHEMBL1513128; CHEMBL1478; CHEMBL1742184; CHEMBL1162485; CHEMBL433; CHEMBL706; CHEMBL24640; CHEMBL1572050
CYP3A4	Hexadecanedioic acid	CD	-0.678818	0.650266	CHEMBL1238; CHEMBL108766; CHEMBL405879; CHEMBL270494; CHEMBL410893; CHEMBL393319; CHEMBL349105; CHEMBL270105; CHEMBL235003; CHEMBL160902; CHEMBL1513128; CHEMBL1478; CHEMBL1742184; CHEMBL1162485; CHEMBL433; CHEMBL706; CHEMBL24640; CHEMBL1572050
NFKB1	Hexadecanedioic acid	UC	-0.633142	0.656317	CHEMBL1238; CHEMBL108766; CHEMBL405879; CHEMBL270494; CHEMBL410893; CHEMBL393319; CHEMBL349105; CHEMBL270105; CHEMBL235003; CHEMBL160902; CHEMBL1513128; CHEMBL1478; CHEMBL1742184; CHEMBL1162485; CHEMBL433; CHEMBL706; CHEMBL24640; CHEMBL1572050
LMNA	Hexadecanedioic acid	UC	-0.633142	0.656317	CHEMBL1238; CHEMBL108766; CHEMBL405879; CHEMBL270494; CHEMBL410893; CHEMBL393319; CHEMBL349105; CHEMBL270105; CHEMBL235003; CHEMBL160902; CHEMBL1513128; CHEMBL1478; CHEMBL1742184; CHEMBL1162485; CHEMBL433; CHEMBL706; CHEMBL24640; CHEMBL1572050
TSHR	Hexadecanedioic acid	UC	-0.633142	0.656317	CHEMBL1238; CHEMBL108766; CHEMBL405879; CHEMBL270494; CHEMBL410893; CHEMBL393319; CHEMBL349105; CHEMBL270105; CHEMBL235003; CHEMBL160902; CHEMBL1513128; CHEMBL1478; CHEMBL1742184; CHEMBL1162485; CHEMBL433; CHEMBL706; CHEMBL24640; CHEMBL1572050
GPBAR1	Hexadecanedioic acid	UC	-0.633142	0.656317	CHEMBL1238; CHEMBL108766; CHEMBL405879; CHEMBL270494; CHEMBL410893; CHEMBL393319; CHEMBL349105; CHEMBL270105; CHEMBL235003; CHEMBL160902; CHEMBL1513128; CHEMBL1478; CHEMBL1742184; CHEMBL1162485; CHEMBL433; CHEMBL706; CHEMBL24640; CHEMBL1572050
AR	Hexadecanedioic acid	UC	-0.633142	0.656317	CHEMBL1238; CHEMBL108766; CHEMBL405879; CHEMBL270494; CHEMBL410893; CHEMBL393319; CHEMBL349105; CHEMBL270105; CHEMBL235003; CHEMBL160902; CHEMBL1513128; CHEMBL1478; CHEMBL1742184; CHEMBL1162485; CHEMBL433; CHEMBL706; CHEMBL24640; CHEMBL1572050
CYP1A2	Hexadecanedioic acid	UC	-0.633142	0.656317	CHEMBL1238; CHEMBL108766; CHEMBL405879; CHEMBL270494; CHEMBL410893; CHEMBL393319; CHEMBL349105; CHEMBL270105; CHEMBL235003; CHEMBL160902; CHEMBL1513128; CHEMBL1478; CHEMBL1742184; CHEMBL1162485; CHEMBL433; CHEMBL706; CHEMBL24640; CHEMBL1572050
MAPK1	Hexadecanedioic acid	UC	-0.633142	0.656317	CHEMBL1238; CHEMBL108766; CHEMBL405879; CHEMBL270494; CHEMBL410893; CHEMBL393319; CHEMBL349105; CHEMBL270105; CHEMBL235003; CHEMBL160902; CHEMBL1513128; CHEMBL1478; CHEMBL1742184; CHEMBL1162485; CHEMBL433; CHEMBL706; CHEMBL24640; CHEMBL1572050
NPSR1	Hexadecanedioic acid	UC	-0.633142	0.656317	CHEMBL1238; CHEMBL108766; CHEMBL405879; CHEMBL270494; CHEMBL410893; CHEMBL393319; CHEMBL349105; CHEMBL270105; CHEMBL235003; CHEMBL160902; CHEMBL1513128; CHEMBL1478; CHEMBL1742184; CHEMBL1162485; CHEMBL433; CHEMBL706; CHEMBL24640; CHEMBL1572050
CYP3A4	Hexadecanedioic acid	UC	-0.633142	0.656317	CHEMBL1238; CHEMBL108766; CHEMBL405879; CHEMBL270494; CHEMBL410893; CHEMBL393319; CHEMBL349105; CHEMBL270105; CHEMBL235003; CHEMBL160902; CHEMBL1513128; CHEMBL1478; CHEMBL1742184; CHEMBL1162485; CHEMBL433; CHEMBL706; CHEMBL24640; CHEMBL1572050
LMNA	Hippuric acid	UC	0.297259	0.539759	CHEMBL461
HRH1	Histamine†	CD	0.264858	0.447883	CHEMBL90; CHEMBL535166; CHEMBL1533310; CHEMBL322988; CHEMBL275443; CHEMBL12620
HRH4	Histamine†	CD	0.264858	0.447883	CHEMBL90; CHEMBL535166; CHEMBL1533310; CHEMBL322988; CHEMBL275443; CHEMBL12620
HRH3	Histamine†	CD	0.264858	0.447883	CHEMBL90; CHEMBL535166; CHEMBL1533310; CHEMBL322988; CHEMBL275443; CHEMBL12620
HRH2	Histamine†	CD	0.264858	0.447883	CHEMBL90; CHEMBL535166; CHEMBL1533310; CHEMBL322988; CHEMBL275443; CHEMBL12620
LMNA	Histamine†	CD	0.264858	0.447883	CHEMBL90; CHEMBL535166; CHEMBL1533310; CHEMBL322988; CHEMBL275443; CHEMBL12620
SMN1	Histamine†	CD	0.264858	0.447883	CHEMBL90; CHEMBL535166; CHEMBL1533310; CHEMBL322988; CHEMBL275443; CHEMBL12620
SMN2	Histamine†	CD	0.264858	0.447883	CHEMBL90; CHEMBL535166; CHEMBL1533310; CHEMBL322988; CHEMBL275443; CHEMBL12620
THRB	Homo-L-arginine	CD	0.0835861	0.442427	CHEMBL1046
LMNA	Homo-L-arginine	CD	0.0835861	0.442427	CHEMBL1046
ALOX15	Homo-L-arginine	CD	0.0835861	0.442427	CHEMBL1046
THRB	Homocitrulline	CD	0.241915	0.387372	CHEMBL1046
LMNA	Homocitrulline	CD	0.241915	0.387372	CHEMBL1046
ALOX15	Homocitrulline	CD	0.241915	0.387372	CHEMBL1046
NFKB1	Homovanillic acid	CD	0.00031478	0.429295	CHEMBL1562; CHEMBL1284
HSD17B10	Homovanillic acid	CD	0.00031478	0.429295	CHEMBL1562; CHEMBL1284
THRB	Hydrochlorothiazide	CD	0.0812467	0.416861	CHEMBL435
LMNA	Hydrochlorothiazide	CD	0.0812467	0.416861	CHEMBL435
SMN1	Hydrochlorothiazide	CD	0.0812467	0.416861	CHEMBL435
SMN2	Hydrochlorothiazide	CD	0.0812467	0.416861	CHEMBL435
THRB	Hydrochlorothiazide	UC	0.284686	0.410688	CHEMBL435
LMNA	Hydrochlorothiazide	UC	0.284686	0.410688	CHEMBL435
SMN1	Hydrochlorothiazide	UC	0.284686	0.410688	CHEMBL435
SMN2	Hydrochlorothiazide	UC	0.284686	0.410688	CHEMBL435
CYP1A2	Hydrocinnamic acid†	CD	-0.336684	0.499816	CHEMBL1742271
CYP1A2	Hydrocinnamic acid†	UC	-0.656529	0.397479	CHEMBL1742271
GABRR2	Imidazoleacetic acid	CD	0.201049	0.382615	CHEMBL784
NFKB1	Imidazoleacetic acid	CD	0.201049	0.382615	CHEMBL784
CYP1A2	L-1,2,3,4-Tetrahydro-beta-carboline-3-carboxylic acid	CD	-0.406498	0.566353	CHEMBL358326; CHEMBL1432651; CHEMBL12327; CHEMBL442956; CHEMBL292303; CHEMBL1410186; CHEMBL1446782
CYP2C19	L-1,2,3,4-Tetrahydro-beta-carboline-3-carboxylic acid	CD	-0.406498	0.566353	CHEMBL358326; CHEMBL1432651; CHEMBL12327; CHEMBL442956; CHEMBL292303; CHEMBL1410186; CHEMBL1446782
HTT	L-1,2,3,4-Tetrahydro-beta-carboline-3-carboxylic acid	CD	-0.406498	0.566353	CHEMBL358326; CHEMBL1432651; CHEMBL12327; CHEMBL442956; CHEMBL292303; CHEMBL1410186; CHEMBL1446782
MAPK1	L-1,2,3,4-Tetrahydro-beta-carboline-3-carboxylic acid	CD	-0.406498	0.566353	CHEMBL358326; CHEMBL1432651; CHEMBL12327; CHEMBL442956; CHEMBL292303; CHEMBL1410186; CHEMBL1446782
LMNA	L-1,2,3,4-Tetrahydro-beta-carboline-3-carboxylic acid	CD	-0.406498	0.566353	CHEMBL358326; CHEMBL1432651; CHEMBL12327; CHEMBL442956; CHEMBL292303; CHEMBL1410186; CHEMBL1446782
APAF1	L-1,2,3,4-Tetrahydro-beta-carboline-3-carboxylic acid	CD	-0.406498	0.566353	CHEMBL358326; CHEMBL1432651; CHEMBL12327; CHEMBL442956; CHEMBL292303; CHEMBL1410186; CHEMBL1446782
L3MBTL1	L-1,2,3,4-Tetrahydro-beta-carboline-3-carboxylic acid	CD	-0.406498	0.566353	CHEMBL358326; CHEMBL1432651; CHEMBL12327; CHEMBL442956; CHEMBL292303; CHEMBL1410186; CHEMBL1446782
POLB	L-1,2,3,4-Tetrahydro-beta-carboline-3-carboxylic acid	CD	-0.406498	0.566353	CHEMBL358326; CHEMBL1432651; CHEMBL12327; CHEMBL442956; CHEMBL292303; CHEMBL1410186; CHEMBL1446782
CYP1A2	L-1,2,3,4-Tetrahydro-beta-carboline-3-carboxylic acid	UC	0.0786502	0.395606	CHEMBL358326; CHEMBL1432651; CHEMBL12327; CHEMBL442956; CHEMBL292303; CHEMBL1410186; CHEMBL1446782
CYP2C19	L-1,2,3,4-Tetrahydro-beta-carboline-3-carboxylic acid	UC	0.0786502	0.395606	CHEMBL358326; CHEMBL1432651; CHEMBL12327; CHEMBL442956; CHEMBL292303; CHEMBL1410186; CHEMBL1446782
HTT	L-1,2,3,4-Tetrahydro-beta-carboline-3-carboxylic acid	UC	0.0786502	0.395606	CHEMBL358326; CHEMBL1432651; CHEMBL12327; CHEMBL442956; CHEMBL292303; CHEMBL1410186; CHEMBL1446782
MAPK1	L-1,2,3,4-Tetrahydro-beta-carboline-3-carboxylic acid	UC	0.0786502	0.395606	CHEMBL358326; CHEMBL1432651; CHEMBL12327; CHEMBL442956; CHEMBL292303; CHEMBL1410186; CHEMBL1446782
LMNA	L-1,2,3,4-Tetrahydro-beta-carboline-3-carboxylic acid	UC	0.0786502	0.395606	CHEMBL358326; CHEMBL1432651; CHEMBL12327; CHEMBL442956; CHEMBL292303; CHEMBL1410186; CHEMBL1446782
APAF1	L-1,2,3,4-Tetrahydro-beta-carboline-3-carboxylic acid	UC	0.0786502	0.395606	CHEMBL358326; CHEMBL1432651; CHEMBL12327; CHEMBL442956; CHEMBL292303; CHEMBL1410186; CHEMBL1446782
L3MBTL1	L-1,2,3,4-Tetrahydro-beta-carboline-3-carboxylic acid	UC	0.0786502	0.395606	CHEMBL358326; CHEMBL1432651; CHEMBL12327; CHEMBL442956; CHEMBL292303; CHEMBL1410186; CHEMBL1446782
POLB	L-1,2,3,4-Tetrahydro-beta-carboline-3-carboxylic acid	UC	0.0786502	0.395606	CHEMBL358326; CHEMBL1432651; CHEMBL12327; CHEMBL442956; CHEMBL292303; CHEMBL1410186; CHEMBL1446782
BLM	L-Acetylcarnitine†	CD	0.0765491	0.478001	CHEMBL1200764; CHEMBL667; CHEMBL1427664
CHRM5	L-Acetylcarnitine†	CD	0.0765491	0.478001	CHEMBL1200764; CHEMBL667; CHEMBL1427664
CHRM3	L-Acetylcarnitine†	CD	0.0765491	0.478001	CHEMBL1200764; CHEMBL667; CHEMBL1427664
CHRM4	L-Acetylcarnitine†	CD	0.0765491	0.478001	CHEMBL1200764; CHEMBL667; CHEMBL1427664
CHRM2	L-Acetylcarnitine†	CD	0.0765491	0.478001	CHEMBL1200764; CHEMBL667; CHEMBL1427664
CHRNB2	L-Acetylcarnitine†	CD	0.0765491	0.478001	CHEMBL1200764; CHEMBL667; CHEMBL1427664
CHRM1	L-Acetylcarnitine†	CD	0.0765491	0.478001	CHEMBL1200764; CHEMBL667; CHEMBL1427664
CHRNA4	L-Acetylcarnitine†	CD	0.0765491	0.478001	CHEMBL1200764; CHEMBL667; CHEMBL1427664
GALR3	L-Acetylcarnitine†	CD	0.0765491	0.478001	CHEMBL1200764; CHEMBL667; CHEMBL1427664
BLM	L-Acetylcarnitine†	UC	-0.0383459	0.493978	CHEMBL1200764; CHEMBL667; CHEMBL1427664
CHRM5	L-Acetylcarnitine†	UC	-0.0383459	0.493978	CHEMBL1200764; CHEMBL667; CHEMBL1427664
CHRM3	L-Acetylcarnitine†	UC	-0.0383459	0.493978	CHEMBL1200764; CHEMBL667; CHEMBL1427664
CHRM4	L-Acetylcarnitine†	UC	-0.0383459	0.493978	CHEMBL1200764; CHEMBL667; CHEMBL1427664
CHRM2	L-Acetylcarnitine†	UC	-0.0383459	0.493978	CHEMBL1200764; CHEMBL667; CHEMBL1427664
CHRNB2	L-Acetylcarnitine†	UC	-0.0383459	0.493978	CHEMBL1200764; CHEMBL667; CHEMBL1427664
CHRM1	L-Acetylcarnitine†	UC	-0.0383459	0.493978	CHEMBL1200764; CHEMBL667; CHEMBL1427664
CHRNA4	L-Acetylcarnitine†	UC	-0.0383459	0.493978	CHEMBL1200764; CHEMBL667; CHEMBL1427664
GALR3	L-Acetylcarnitine†	UC	-0.0383459	0.493978	CHEMBL1200764; CHEMBL667; CHEMBL1427664
LMNA	L-Alloisoleucine	CD	-0.148414	0.477784	CHEMBL1232258; CHEMBL1255660
BLM	L-Alloisoleucine	CD	-0.148414	0.477784	CHEMBL1232258; CHEMBL1255660
LMNA	L-Alloisoleucine	UC	-0.0138749	0.41523	CHEMBL1232258; CHEMBL1255660
BLM	L-Alloisoleucine	UC	-0.0138749	0.41523	CHEMBL1232258; CHEMBL1255660
HRH3	L-Histidinol	CD	0.195804	0.420296	CHEMBL268229; CHEMBL11919; CHEMBL90; CHEMBL535166; CHEMBL1533310; CHEMBL322988
HRH4	L-Histidinol	CD	0.195804	0.420296	CHEMBL268229; CHEMBL11919; CHEMBL90; CHEMBL535166; CHEMBL1533310; CHEMBL322988
HRH1	L-Histidinol	CD	0.195804	0.420296	CHEMBL268229; CHEMBL11919; CHEMBL90; CHEMBL535166; CHEMBL1533310; CHEMBL322988
HRH2	L-Histidinol	CD	0.195804	0.420296	CHEMBL268229; CHEMBL11919; CHEMBL90; CHEMBL535166; CHEMBL1533310; CHEMBL322988
LMNA	L-Histidinol	CD	0.195804	0.420296	CHEMBL268229; CHEMBL11919; CHEMBL90; CHEMBL535166; CHEMBL1533310; CHEMBL322988
SMN1	L-Histidinol	CD	0.195804	0.420296	CHEMBL268229; CHEMBL11919; CHEMBL90; CHEMBL535166; CHEMBL1533310; CHEMBL322988
SMN2	L-Histidinol	CD	0.195804	0.420296	CHEMBL268229; CHEMBL11919; CHEMBL90; CHEMBL535166; CHEMBL1533310; CHEMBL322988
THRB	L-Lysine	CD	-0.0605911	0.401542	CHEMBL1046; CHEMBL1232258; CHEMBL1255660
LMNA	L-Lysine	CD	-0.0605911	0.401542	CHEMBL1046; CHEMBL1232258; CHEMBL1255660
ALOX15	L-Lysine	CD	-0.0605911	0.401542	CHEMBL1046; CHEMBL1232258; CHEMBL1255660
BLM	L-Lysine	CD	-0.0605911	0.401542	CHEMBL1046; CHEMBL1232258; CHEMBL1255660
HSP90AA1	L-Palmitoylcarnitine	CD	0.502839	0.589356	CHEMBL1256761; CHEMBL1183559; CHEMBL207602
TSHR	L-Palmitoylcarnitine	CD	0.502839	0.589356	CHEMBL1256761; CHEMBL1183559; CHEMBL207602
LMNA	L-Palmitoylcarnitine	CD	0.502839	0.589356	CHEMBL1256761; CHEMBL1183559; CHEMBL207602
HSP90AA1	L-Palmitoylcarnitine	UC	0.303107	0.406086	CHEMBL1256761; CHEMBL1183559; CHEMBL207602
TSHR	L-Palmitoylcarnitine	UC	0.303107	0.406086	CHEMBL1256761; CHEMBL1183559; CHEMBL207602
LMNA	L-Palmitoylcarnitine	UC	0.303107	0.406086	CHEMBL1256761; CHEMBL1183559; CHEMBL207602
HIF1A	L-Phenylalanine	CD	0.622539	0.553191	CHEMBL1371355
SMN1	L-Phenylalanine	CD	0.622539	0.553191	CHEMBL1371355
SMN2	L-Phenylalanine	CD	0.622539	0.553191	CHEMBL1371355
NFKB1	L-Tyrosine	CD	0.237139	0.385727	CHEMBL1368961; CHEMBL300797; CHEMBL718; CHEMBL459; CHEMBL351042; CHEMBL211670; CHEMBL1452561; CHEMBL1009
ALOX15	L-Tyrosine	CD	0.237139	0.385727	CHEMBL1368961; CHEMBL300797; CHEMBL718; CHEMBL459; CHEMBL351042; CHEMBL211670; CHEMBL1452561; CHEMBL1009
SMN2	L-Tyrosine	CD	0.237139	0.385727	CHEMBL1368961; CHEMBL300797; CHEMBL718; CHEMBL459; CHEMBL351042; CHEMBL211670; CHEMBL1452561; CHEMBL1009
SMN1	L-Tyrosine	CD	0.237139	0.385727	CHEMBL1368961; CHEMBL300797; CHEMBL718; CHEMBL459; CHEMBL351042; CHEMBL211670; CHEMBL1452561; CHEMBL1009
ALDH1A1	L-Tyrosine	CD	0.237139	0.385727	CHEMBL1368961; CHEMBL300797; CHEMBL718; CHEMBL459; CHEMBL351042; CHEMBL211670; CHEMBL1452561; CHEMBL1009
MAPT	L-Tyrosine	CD	0.237139	0.385727	CHEMBL1368961; CHEMBL300797; CHEMBL718; CHEMBL459; CHEMBL351042; CHEMBL211670; CHEMBL1452561; CHEMBL1009
APEX1	L-Tyrosine	CD	0.237139	0.385727	CHEMBL1368961; CHEMBL300797; CHEMBL718; CHEMBL459; CHEMBL351042; CHEMBL211670; CHEMBL1452561; CHEMBL1009
POLB	L-Tyrosine	CD	0.237139	0.385727	CHEMBL1368961; CHEMBL300797; CHEMBL718; CHEMBL459; CHEMBL351042; CHEMBL211670; CHEMBL1452561; CHEMBL1009
RECQL	L-Tyrosine	CD	0.237139	0.385727	CHEMBL1368961; CHEMBL300797; CHEMBL718; CHEMBL459; CHEMBL351042; CHEMBL211670; CHEMBL1452561; CHEMBL1009
HSD17B10	L-Tyrosine	CD	0.237139	0.385727	CHEMBL1368961; CHEMBL300797; CHEMBL718; CHEMBL459; CHEMBL351042; CHEMBL211670; CHEMBL1452561; CHEMBL1009
THRB	L-Tyrosine	CD	0.237139	0.385727	CHEMBL1368961; CHEMBL300797; CHEMBL718; CHEMBL459; CHEMBL351042; CHEMBL211670; CHEMBL1452561; CHEMBL1009
CYP3A4	L-Tyrosine	CD	0.237139	0.385727	CHEMBL1368961; CHEMBL300797; CHEMBL718; CHEMBL459; CHEMBL351042; CHEMBL211670; CHEMBL1452561; CHEMBL1009
LMNA	L-Tyrosine	CD	0.237139	0.385727	CHEMBL1368961; CHEMBL300797; CHEMBL718; CHEMBL459; CHEMBL351042; CHEMBL211670; CHEMBL1452561; CHEMBL1009
NFKB1	Linoleoyl ethanolamide†	CD	0.120133	0.380706	CHEMBL280065; CHEMBL15712
PPARA	Linoleoyl ethanolamide†	CD	0.120133	0.380706	CHEMBL280065; CHEMBL15712
TRPV1	Linoleoyl ethanolamide†	CD	0.120133	0.380706	CHEMBL280065; CHEMBL15712
GPR119	Linoleoyl ethanolamide†	CD	0.120133	0.380706	CHEMBL280065; CHEMBL15712
TSHR	Linoleoyl ethanolamide†	CD	0.120133	0.380706	CHEMBL280065; CHEMBL15712
ALOX15	Linoleoyl ethanolamide†	CD	0.120133	0.380706	CHEMBL280065; CHEMBL15712
HSP90AA1	Linoleyl carnitine†	CD	0.423764	0.57014	CHEMBL1256761; CHEMBL1183559; CHEMBL267476; CHEMBL1527567
TSHR	Linoleyl carnitine†	CD	0.423764	0.57014	CHEMBL1256761; CHEMBL1183559; CHEMBL267476; CHEMBL1527567
FFAR1	Linoleyl carnitine†	CD	0.423764	0.57014	CHEMBL1256761; CHEMBL1183559; CHEMBL267476; CHEMBL1527567
LMNA	Linoleyl carnitine†	CD	0.423764	0.57014	CHEMBL1256761; CHEMBL1183559; CHEMBL267476; CHEMBL1527567
FFAR4	Linoleyl carnitine†	CD	0.423764	0.57014	CHEMBL1256761; CHEMBL1183559; CHEMBL267476; CHEMBL1527567
ALOX15	Linoleyl carnitine†	CD	0.423764	0.57014	CHEMBL1256761; CHEMBL1183559; CHEMBL267476; CHEMBL1527567
ALDH1A1	Linoleyl carnitine†	CD	0.423764	0.57014	CHEMBL1256761; CHEMBL1183559; CHEMBL267476; CHEMBL1527567
HSP90AA1	Linoleyl carnitine†	UC	0.258625	0.41539	CHEMBL1256761; CHEMBL1183559; CHEMBL267476; CHEMBL1527567
TSHR	Linoleyl carnitine†	UC	0.258625	0.41539	CHEMBL1256761; CHEMBL1183559; CHEMBL267476; CHEMBL1527567
FFAR1	Linoleyl carnitine†	UC	0.258625	0.41539	CHEMBL1256761; CHEMBL1183559; CHEMBL267476; CHEMBL1527567
LMNA	Linoleyl carnitine†	UC	0.258625	0.41539	CHEMBL1256761; CHEMBL1183559; CHEMBL267476; CHEMBL1527567
FFAR4	Linoleyl carnitine†	UC	0.258625	0.41539	CHEMBL1256761; CHEMBL1183559; CHEMBL267476; CHEMBL1527567
ALOX15	Linoleyl carnitine†	UC	0.258625	0.41539	CHEMBL1256761; CHEMBL1183559; CHEMBL267476; CHEMBL1527567
ALDH1A1	Linoleyl carnitine†	UC	0.258625	0.41539	CHEMBL1256761; CHEMBL1183559; CHEMBL267476; CHEMBL1527567
MAPT	LysoPC(14:0/0:0)	CD	0.418306	0.426217	CHEMBL1335151; CHEMBL1200737; CHEMBL255696
SMN1	LysoPC(14:0/0:0)	CD	0.418306	0.426217	CHEMBL1335151; CHEMBL1200737; CHEMBL255696
SMN2	LysoPC(14:0/0:0)	CD	0.418306	0.426217	CHEMBL1335151; CHEMBL1200737; CHEMBL255696
MEN1	LysoPC(14:0/0:0)	CD	0.418306	0.426217	CHEMBL1335151; CHEMBL1200737; CHEMBL255696
KMT2A	LysoPC(14:0/0:0)	CD	0.418306	0.426217	CHEMBL1335151; CHEMBL1200737; CHEMBL255696
LPAR5	LysoPC(16:1(9Z)/0:0)	CD	0.228973	0.402633	CHEMBL117021
LPAR1	LysoPC(16:1(9Z)/0:0)	CD	0.228973	0.402633	CHEMBL117021
LPAR3	LysoPC(16:1(9Z)/0:0)	CD	0.228973	0.402633	CHEMBL117021
LPAR2	LysoPC(16:1(9Z)/0:0)	CD	0.228973	0.402633	CHEMBL117021
MAPT	LysoPC(18:0/0:0)	CD	0.375262	0.403985	CHEMBL1335151; CHEMBL1200737; CHEMBL255696
SMN1	LysoPC(18:0/0:0)	CD	0.375262	0.403985	CHEMBL1335151; CHEMBL1200737; CHEMBL255696
SMN2	LysoPC(18:0/0:0)	CD	0.375262	0.403985	CHEMBL1335151; CHEMBL1200737; CHEMBL255696
MEN1	LysoPC(18:0/0:0)	CD	0.375262	0.403985	CHEMBL1335151; CHEMBL1200737; CHEMBL255696
KMT2A	LysoPC(18:0/0:0)	CD	0.375262	0.403985	CHEMBL1335151; CHEMBL1200737; CHEMBL255696
LPAR5	LysoPC(20:1(11Z)/0:0)	CD	0.391843	0.448089	CHEMBL117021
LPAR1	LysoPC(20:1(11Z)/0:0)	CD	0.391843	0.448089	CHEMBL117021
LPAR3	LysoPC(20:1(11Z)/0:0)	CD	0.391843	0.448089	CHEMBL117021
LPAR2	LysoPC(20:1(11Z)/0:0)	CD	0.391843	0.448089	CHEMBL117021
MEN1	LysoPE(18:0/0:0)	CD	0.409066	0.41832	CHEMBL255696
KMT2A	LysoPE(18:0/0:0)	CD	0.409066	0.41832	CHEMBL255696
MEN1	LysoPE(20:0/0:0)	CD	-0.0483797	0.412703	CHEMBL255696
KMT2A	LysoPE(20:0/0:0)	CD	-0.0483797	0.412703	CHEMBL255696
MEN1	MG(22:1(13Z)/0:0/0:0)	UC	-0.15263	0.397061	CHEMBL255696; CHEMBL1526353; CHEMBL207602
KMT2A	MG(22:1(13Z)/0:0/0:0)	UC	-0.15263	0.397061	CHEMBL255696; CHEMBL1526353; CHEMBL207602
PTPN7	MG(22:1(13Z)/0:0/0:0)	UC	-0.15263	0.397061	CHEMBL255696; CHEMBL1526353; CHEMBL207602
LMNA	MG(22:1(13Z)/0:0/0:0)	UC	-0.15263	0.397061	CHEMBL255696; CHEMBL1526353; CHEMBL207602
NFKB1	Myristic acid	CD	-0.218493	0.380846	CHEMBL1238; CHEMBL108766; CHEMBL405879; CHEMBL270494; CHEMBL410893; CHEMBL393319; CHEMBL349105; CHEMBL270105; CHEMBL235003; CHEMBL160902; CHEMBL1513128; CHEMBL1478; CHEMBL1742184; CHEMBL1162485; CHEMBL433; CHEMBL706; CHEMBL24640; CHEMBL1572050
LMNA	Myristic acid	CD	-0.218493	0.380846	CHEMBL1238; CHEMBL108766; CHEMBL405879; CHEMBL270494; CHEMBL410893; CHEMBL393319; CHEMBL349105; CHEMBL270105; CHEMBL235003; CHEMBL160902; CHEMBL1513128; CHEMBL1478; CHEMBL1742184; CHEMBL1162485; CHEMBL433; CHEMBL706; CHEMBL24640; CHEMBL1572050
TSHR	Myristic acid	CD	-0.218493	0.380846	CHEMBL1238; CHEMBL108766; CHEMBL405879; CHEMBL270494; CHEMBL410893; CHEMBL393319; CHEMBL349105; CHEMBL270105; CHEMBL235003; CHEMBL160902; CHEMBL1513128; CHEMBL1478; CHEMBL1742184; CHEMBL1162485; CHEMBL433; CHEMBL706; CHEMBL24640; CHEMBL1572050
GPBAR1	Myristic acid	CD	-0.218493	0.380846	CHEMBL1238; CHEMBL108766; CHEMBL405879; CHEMBL270494; CHEMBL410893; CHEMBL393319; CHEMBL349105; CHEMBL270105; CHEMBL235003; CHEMBL160902; CHEMBL1513128; CHEMBL1478; CHEMBL1742184; CHEMBL1162485; CHEMBL433; CHEMBL706; CHEMBL24640; CHEMBL1572050
AR	Myristic acid	CD	-0.218493	0.380846	CHEMBL1238; CHEMBL108766; CHEMBL405879; CHEMBL270494; CHEMBL410893; CHEMBL393319; CHEMBL349105; CHEMBL270105; CHEMBL235003; CHEMBL160902; CHEMBL1513128; CHEMBL1478; CHEMBL1742184; CHEMBL1162485; CHEMBL433; CHEMBL706; CHEMBL24640; CHEMBL1572050
CYP1A2	Myristic acid	CD	-0.218493	0.380846	CHEMBL1238; CHEMBL108766; CHEMBL405879; CHEMBL270494; CHEMBL410893; CHEMBL393319; CHEMBL349105; CHEMBL270105; CHEMBL235003; CHEMBL160902; CHEMBL1513128; CHEMBL1478; CHEMBL1742184; CHEMBL1162485; CHEMBL433; CHEMBL706; CHEMBL24640; CHEMBL1572050
MAPK1	Myristic acid	CD	-0.218493	0.380846	CHEMBL1238; CHEMBL108766; CHEMBL405879; CHEMBL270494; CHEMBL410893; CHEMBL393319; CHEMBL349105; CHEMBL270105; CHEMBL235003; CHEMBL160902; CHEMBL1513128; CHEMBL1478; CHEMBL1742184; CHEMBL1162485; CHEMBL433; CHEMBL706; CHEMBL24640; CHEMBL1572050
NPSR1	Myristic acid	CD	-0.218493	0.380846	CHEMBL1238; CHEMBL108766; CHEMBL405879; CHEMBL270494; CHEMBL410893; CHEMBL393319; CHEMBL349105; CHEMBL270105; CHEMBL235003; CHEMBL160902; CHEMBL1513128; CHEMBL1478; CHEMBL1742184; CHEMBL1162485; CHEMBL433; CHEMBL706; CHEMBL24640; CHEMBL1572050
CYP3A4	Myristic acid	CD	-0.218493	0.380846	CHEMBL1238; CHEMBL108766; CHEMBL405879; CHEMBL270494; CHEMBL410893; CHEMBL393319; CHEMBL349105; CHEMBL270105; CHEMBL235003; CHEMBL160902; CHEMBL1513128; CHEMBL1478; CHEMBL1742184; CHEMBL1162485; CHEMBL433; CHEMBL706; CHEMBL24640; CHEMBL1572050
NFKB1	N-a-Acetyl-L-arginine	CD	0.288291	0.5056	CHEMBL1485
NFKB1	N-a-Acetyl-L-arginine	UC	0.395254	0.485396	CHEMBL1485
LMNA	N-Acetyl-L-alanine†	CD	0.288214	0.409593	CHEMBL1201130; CHEMBL1182
TSHR	N-Acetyl-L-alanine†	CD	0.288214	0.409593	CHEMBL1201130; CHEMBL1182
LMNA	N-Acetylhistamine	CD	0.302866	0.583676	CHEMBL1255583; CHEMBL268490; CHEMBL90; CHEMBL535166; CHEMBL1533310
HRH4	N-Acetylhistamine	CD	0.302866	0.583676	CHEMBL1255583; CHEMBL268490; CHEMBL90; CHEMBL535166; CHEMBL1533310
MAPT	N-Acetylhistamine	CD	0.302866	0.583676	CHEMBL1255583; CHEMBL268490; CHEMBL90; CHEMBL535166; CHEMBL1533310
HRH3	N-Acetylhistamine	CD	0.302866	0.583676	CHEMBL1255583; CHEMBL268490; CHEMBL90; CHEMBL535166; CHEMBL1533310
HRH1	N-Acetylhistamine	CD	0.302866	0.583676	CHEMBL1255583; CHEMBL268490; CHEMBL90; CHEMBL535166; CHEMBL1533310
HRH2	N-Acetylhistamine	CD	0.302866	0.583676	CHEMBL1255583; CHEMBL268490; CHEMBL90; CHEMBL535166; CHEMBL1533310
SMN1	N-Acetylhistamine	CD	0.302866	0.583676	CHEMBL1255583; CHEMBL268490; CHEMBL90; CHEMBL535166; CHEMBL1533310
SMN2	N-Acetylhistamine	CD	0.302866	0.583676	CHEMBL1255583; CHEMBL268490; CHEMBL90; CHEMBL535166; CHEMBL1533310
LMNA	N-Acetylhistamine	UC	0.313767	0.464078	CHEMBL1255583; CHEMBL268490; CHEMBL90; CHEMBL535166; CHEMBL1533310
HRH4	N-Acetylhistamine	UC	0.313767	0.464078	CHEMBL1255583; CHEMBL268490; CHEMBL90; CHEMBL535166; CHEMBL1533310
MAPT	N-Acetylhistamine	UC	0.313767	0.464078	CHEMBL1255583; CHEMBL268490; CHEMBL90; CHEMBL535166; CHEMBL1533310
HRH3	N-Acetylhistamine	UC	0.313767	0.464078	CHEMBL1255583; CHEMBL268490; CHEMBL90; CHEMBL535166; CHEMBL1533310
HRH1	N-Acetylhistamine	UC	0.313767	0.464078	CHEMBL1255583; CHEMBL268490; CHEMBL90; CHEMBL535166; CHEMBL1533310
HRH2	N-Acetylhistamine	UC	0.313767	0.464078	CHEMBL1255583; CHEMBL268490; CHEMBL90; CHEMBL535166; CHEMBL1533310
SMN1	N-Acetylhistamine	UC	0.313767	0.464078	CHEMBL1255583; CHEMBL268490; CHEMBL90; CHEMBL535166; CHEMBL1533310
SMN2	N-Acetylhistamine	UC	0.313767	0.464078	CHEMBL1255583; CHEMBL268490; CHEMBL90; CHEMBL535166; CHEMBL1533310
LMNA	N1-Acetylspermidine	CD	0.295799	0.512525	CHEMBL1473196
LMNA	N1-Acetylspermidine	UC	0.288792	0.439352	CHEMBL1473196
LMNA	N1-Acetylspermine	CD	0.480807	0.646824	CHEMBL1473196
LMNA	N1-Acetylspermine	UC	0.413375	0.564883	CHEMBL1473196
LMNA	N1,N12-Diacetylspermine	CD	0.426797	0.539094	CHEMBL1473196
LMNA	N1,N12-Diacetylspermine	UC	0.413811	0.412618	CHEMBL1473196
BLM	N2-Acetylornithine	CD	0.359745	0.407697	CHEMBL1256511
THRB	Ne,Ne dimethyllysine	CD	0.47342	0.386362	CHEMBL1046; CHEMBL1232258; CHEMBL1255660
LMNA	Ne,Ne dimethyllysine	CD	0.47342	0.386362	CHEMBL1046; CHEMBL1232258; CHEMBL1255660
ALOX15	Ne,Ne dimethyllysine	CD	0.47342	0.386362	CHEMBL1046; CHEMBL1232258; CHEMBL1255660
BLM	Ne,Ne dimethyllysine	CD	0.47342	0.386362	CHEMBL1046; CHEMBL1232258; CHEMBL1255660
HCAR2	Nicotinic acid† ‡	CD	-0.496843	0.51137	CHEMBL573
HCAR2	Nicotinic acid† ‡	UC	-0.989194	0.521428	CHEMBL573
LMNA	Nicotinuric acid	CD	0.433064	0.911942	CHEMBL1452255
LMNA	Nicotinuric acid	UC	1.16573	1	CHEMBL1452255
LMNA	Norvaline†	CD	0.148927	0.403866	CHEMBL1232258; CHEMBL1255660
BLM	Norvaline†	CD	0.148927	0.403866	CHEMBL1232258; CHEMBL1255660
RECQL	Oleanolic acid‡	CD	-0.462033	0.414898	CHEMBL169; CHEMBL168; CHEMBL1559201; CHEMBL472646; CHEMBL1526353; CHEMBL1334750
GPBAR1	Oleanolic acid‡	CD	-0.462033	0.414898	CHEMBL169; CHEMBL168; CHEMBL1559201; CHEMBL472646; CHEMBL1526353; CHEMBL1334750
OXTR	Oleanolic acid‡	CD	-0.462033	0.414898	CHEMBL169; CHEMBL168; CHEMBL1559201; CHEMBL472646; CHEMBL1526353; CHEMBL1334750
AVPR1A	Oleanolic acid‡	CD	-0.462033	0.414898	CHEMBL169; CHEMBL168; CHEMBL1559201; CHEMBL472646; CHEMBL1526353; CHEMBL1334750
LMNA	Oleanolic acid‡	CD	-0.462033	0.414898	CHEMBL169; CHEMBL168; CHEMBL1559201; CHEMBL472646; CHEMBL1526353; CHEMBL1334750
PTPN7	Oleanolic acid‡	CD	-0.462033	0.414898	CHEMBL169; CHEMBL168; CHEMBL1559201; CHEMBL472646; CHEMBL1526353; CHEMBL1334750
USP2	Oleanolic acid‡	CD	-0.462033	0.414898	CHEMBL169; CHEMBL168; CHEMBL1559201; CHEMBL472646; CHEMBL1526353; CHEMBL1334750
HSP90AA1	Oleoylcarnitine	CD	0.542194	1	CHEMBL1256761; CHEMBL1183559
TSHR	Oleoylcarnitine	CD	0.542194	1	CHEMBL1256761; CHEMBL1183559
HSP90AA1	Oleoylcarnitine	UC	0.301244	0.713139	CHEMBL1256761; CHEMBL1183559
TSHR	Oleoylcarnitine	UC	0.301244	0.713139	CHEMBL1256761; CHEMBL1183559
ADRA1A	Oxymetazoline†	CD	-0.771633	0.562399	CHEMBL762; CHEMBL1200791; CHEMBL70409; CHEMBL312448; CHEMBL308042; CHEMBL1256400; CHEMBL72178
HTR1D	Oxymetazoline†	CD	-0.771633	0.562399	CHEMBL762; CHEMBL1200791; CHEMBL70409; CHEMBL312448; CHEMBL308042; CHEMBL1256400; CHEMBL72178
CYP2D6	Oxymetazoline†	CD	-0.771633	0.562399	CHEMBL762; CHEMBL1200791; CHEMBL70409; CHEMBL312448; CHEMBL308042; CHEMBL1256400; CHEMBL72178
LMNA	Oxymetazoline†	CD	-0.771633	0.562399	CHEMBL762; CHEMBL1200791; CHEMBL70409; CHEMBL312448; CHEMBL308042; CHEMBL1256400; CHEMBL72178
ADRA2A	Oxymetazoline†	CD	-0.771633	0.562399	CHEMBL762; CHEMBL1200791; CHEMBL70409; CHEMBL312448; CHEMBL308042; CHEMBL1256400; CHEMBL72178
BLM	Oxymetazoline†	CD	-0.771633	0.562399	CHEMBL762; CHEMBL1200791; CHEMBL70409; CHEMBL312448; CHEMBL308042; CHEMBL1256400; CHEMBL72178
HTR1A	Oxymetazoline†	CD	-0.771633	0.562399	CHEMBL762; CHEMBL1200791; CHEMBL70409; CHEMBL312448; CHEMBL308042; CHEMBL1256400; CHEMBL72178
ADRA1A	Oxymetazoline†	UC	-0.643573	0.407583	CHEMBL762; CHEMBL1200791; CHEMBL70409; CHEMBL312448; CHEMBL308042; CHEMBL1256400; CHEMBL72178
HTR1D	Oxymetazoline†	UC	-0.643573	0.407583	CHEMBL762; CHEMBL1200791; CHEMBL70409; CHEMBL312448; CHEMBL308042; CHEMBL1256400; CHEMBL72178
CYP2D6	Oxymetazoline†	UC	-0.643573	0.407583	CHEMBL762; CHEMBL1200791; CHEMBL70409; CHEMBL312448; CHEMBL308042; CHEMBL1256400; CHEMBL72178
LMNA	Oxymetazoline†	UC	-0.643573	0.407583	CHEMBL762; CHEMBL1200791; CHEMBL70409; CHEMBL312448; CHEMBL308042; CHEMBL1256400; CHEMBL72178
ADRA2A	Oxymetazoline†	UC	-0.643573	0.407583	CHEMBL762; CHEMBL1200791; CHEMBL70409; CHEMBL312448; CHEMBL308042; CHEMBL1256400; CHEMBL72178
BLM	Oxymetazoline†	UC	-0.643573	0.407583	CHEMBL762; CHEMBL1200791; CHEMBL70409; CHEMBL312448; CHEMBL308042; CHEMBL1256400; CHEMBL72178
HTR1A	Oxymetazoline†	UC	-0.643573	0.407583	CHEMBL762; CHEMBL1200791; CHEMBL70409; CHEMBL312448; CHEMBL308042; CHEMBL1256400; CHEMBL72178
SMN1	Oxypurinol†	UC	-0.296257	0.379794	CHEMBL1467
SMN2	Oxypurinol†	UC	-0.296257	0.379794	CHEMBL1467
RAB9A	Oxypurinol†	UC	-0.296257	0.379794	CHEMBL1467
BLM	Oxypurinol†	UC	-0.296257	0.379794	CHEMBL1467
HSD17B10	p-Hydroxyphenylacetic acid†	CD	0.289017	0.436713	CHEMBL1284
NFKB1	p-Hydroxyphenylacetic acid†	CD	0.289017	0.436713	CHEMBL1284
TRPV1	Palmitoylethanolamide	CD	0.0925645	0.419713	CHEMBL485197; CHEMBL483144; CHEMBL483143
MAPT	PC(14:0/18:0)	CD	0.334023	0.45109	CHEMBL1335151; CHEMBL1200737; CHEMBL1495105; CHEMBL107514; CHEMBL1606485
SMN1	PC(14:0/18:0)	CD	0.334023	0.45109	CHEMBL1335151; CHEMBL1200737; CHEMBL1495105; CHEMBL107514; CHEMBL1606485
SMN2	PC(14:0/18:0)	CD	0.334023	0.45109	CHEMBL1335151; CHEMBL1200737; CHEMBL1495105; CHEMBL107514; CHEMBL1606485
BLM	PC(14:0/18:0)	CD	0.334023	0.45109	CHEMBL1335151; CHEMBL1200737; CHEMBL1495105; CHEMBL107514; CHEMBL1606485
MAPT	PC(14:0/18:0)	UC	0.423151	0.394475	CHEMBL1335151; CHEMBL1200737; CHEMBL1495105; CHEMBL107514; CHEMBL1606485
SMN1	PC(14:0/18:0)	UC	0.423151	0.394475	CHEMBL1335151; CHEMBL1200737; CHEMBL1495105; CHEMBL107514; CHEMBL1606485
SMN2	PC(14:0/18:0)	UC	0.423151	0.394475	CHEMBL1335151; CHEMBL1200737; CHEMBL1495105; CHEMBL107514; CHEMBL1606485
BLM	PC(14:0/18:0)	UC	0.423151	0.394475	CHEMBL1335151; CHEMBL1200737; CHEMBL1495105; CHEMBL107514; CHEMBL1606485
MAPT	PC(16:0/18:0)	CD	0.281702	0.539092	CHEMBL1335151; CHEMBL1200737; CHEMBL1495105; CHEMBL107514; CHEMBL1606485
SMN1	PC(16:0/18:0)	CD	0.281702	0.539092	CHEMBL1335151; CHEMBL1200737; CHEMBL1495105; CHEMBL107514; CHEMBL1606485
SMN2	PC(16:0/18:0)	CD	0.281702	0.539092	CHEMBL1335151; CHEMBL1200737; CHEMBL1495105; CHEMBL107514; CHEMBL1606485
BLM	PC(16:0/18:0)	CD	0.281702	0.539092	CHEMBL1335151; CHEMBL1200737; CHEMBL1495105; CHEMBL107514; CHEMBL1606485
MAPT	PC(16:0/18:0)	UC	0.316227	0.520599	CHEMBL1335151; CHEMBL1200737; CHEMBL1495105; CHEMBL107514; CHEMBL1606485
SMN1	PC(16:0/18:0)	UC	0.316227	0.520599	CHEMBL1335151; CHEMBL1200737; CHEMBL1495105; CHEMBL107514; CHEMBL1606485
SMN2	PC(16:0/18:0)	UC	0.316227	0.520599	CHEMBL1335151; CHEMBL1200737; CHEMBL1495105; CHEMBL107514; CHEMBL1606485
BLM	PC(16:0/18:0)	UC	0.316227	0.520599	CHEMBL1335151; CHEMBL1200737; CHEMBL1495105; CHEMBL107514; CHEMBL1606485
MAPT	PC(18:0/20:4(5Z,8Z,11Z,14Z))	CD	0.238118	0.667776	CHEMBL1335151; CHEMBL1200737; CHEMBL1495105; CHEMBL107514; CHEMBL1606485; CHEMBL117021
SMN1	PC(18:0/20:4(5Z,8Z,11Z,14Z))	CD	0.238118	0.667776	CHEMBL1335151; CHEMBL1200737; CHEMBL1495105; CHEMBL107514; CHEMBL1606485; CHEMBL117021
SMN2	PC(18:0/20:4(5Z,8Z,11Z,14Z))	CD	0.238118	0.667776	CHEMBL1335151; CHEMBL1200737; CHEMBL1495105; CHEMBL107514; CHEMBL1606485; CHEMBL117021
BLM	PC(18:0/20:4(5Z,8Z,11Z,14Z))	CD	0.238118	0.667776	CHEMBL1335151; CHEMBL1200737; CHEMBL1495105; CHEMBL107514; CHEMBL1606485; CHEMBL117021
LPAR5	PC(18:0/20:4(5Z,8Z,11Z,14Z))	CD	0.238118	0.667776	CHEMBL1335151; CHEMBL1200737; CHEMBL1495105; CHEMBL107514; CHEMBL1606485; CHEMBL117021
LPAR1	PC(18:0/20:4(5Z,8Z,11Z,14Z))	CD	0.238118	0.667776	CHEMBL1335151; CHEMBL1200737; CHEMBL1495105; CHEMBL107514; CHEMBL1606485; CHEMBL117021
LPAR3	PC(18:0/20:4(5Z,8Z,11Z,14Z))	CD	0.238118	0.667776	CHEMBL1335151; CHEMBL1200737; CHEMBL1495105; CHEMBL107514; CHEMBL1606485; CHEMBL117021
LPAR2	PC(18:0/20:4(5Z,8Z,11Z,14Z))	CD	0.238118	0.667776	CHEMBL1335151; CHEMBL1200737; CHEMBL1495105; CHEMBL107514; CHEMBL1606485; CHEMBL117021
MAPT	PC(18:0/20:4(5Z,8Z,11Z,14Z))	UC	0.405129	0.524533	CHEMBL1335151; CHEMBL1200737; CHEMBL1495105; CHEMBL107514; CHEMBL1606485; CHEMBL117021
SMN1	PC(18:0/20:4(5Z,8Z,11Z,14Z))	UC	0.405129	0.524533	CHEMBL1335151; CHEMBL1200737; CHEMBL1495105; CHEMBL107514; CHEMBL1606485; CHEMBL117021
SMN2	PC(18:0/20:4(5Z,8Z,11Z,14Z))	UC	0.405129	0.524533	CHEMBL1335151; CHEMBL1200737; CHEMBL1495105; CHEMBL107514; CHEMBL1606485; CHEMBL117021
BLM	PC(18:0/20:4(5Z,8Z,11Z,14Z))	UC	0.405129	0.524533	CHEMBL1335151; CHEMBL1200737; CHEMBL1495105; CHEMBL107514; CHEMBL1606485; CHEMBL117021
LPAR5	PC(18:0/20:4(5Z,8Z,11Z,14Z))	UC	0.405129	0.524533	CHEMBL1335151; CHEMBL1200737; CHEMBL1495105; CHEMBL107514; CHEMBL1606485; CHEMBL117021
LPAR1	PC(18:0/20:4(5Z,8Z,11Z,14Z))	UC	0.405129	0.524533	CHEMBL1335151; CHEMBL1200737; CHEMBL1495105; CHEMBL107514; CHEMBL1606485; CHEMBL117021
LPAR3	PC(18:0/20:4(5Z,8Z,11Z,14Z))	UC	0.405129	0.524533	CHEMBL1335151; CHEMBL1200737; CHEMBL1495105; CHEMBL107514; CHEMBL1606485; CHEMBL117021
LPAR2	PC(18:0/20:4(5Z,8Z,11Z,14Z))	UC	0.405129	0.524533	CHEMBL1335151; CHEMBL1200737; CHEMBL1495105; CHEMBL107514; CHEMBL1606485; CHEMBL117021
MAPT	PC(18:2(9Z,12Z)/18:2(9Z,12Z))	CD	0.253437	0.427378	CHEMBL1335151; CHEMBL1200737; CHEMBL1495105; CHEMBL107514; CHEMBL1606485; CHEMBL117021
SMN1	PC(18:2(9Z,12Z)/18:2(9Z,12Z))	CD	0.253437	0.427378	CHEMBL1335151; CHEMBL1200737; CHEMBL1495105; CHEMBL107514; CHEMBL1606485; CHEMBL117021
SMN2	PC(18:2(9Z,12Z)/18:2(9Z,12Z))	CD	0.253437	0.427378	CHEMBL1335151; CHEMBL1200737; CHEMBL1495105; CHEMBL107514; CHEMBL1606485; CHEMBL117021
BLM	PC(18:2(9Z,12Z)/18:2(9Z,12Z))	CD	0.253437	0.427378	CHEMBL1335151; CHEMBL1200737; CHEMBL1495105; CHEMBL107514; CHEMBL1606485; CHEMBL117021
LPAR5	PC(18:2(9Z,12Z)/18:2(9Z,12Z))	CD	0.253437	0.427378	CHEMBL1335151; CHEMBL1200737; CHEMBL1495105; CHEMBL107514; CHEMBL1606485; CHEMBL117021
LPAR1	PC(18:2(9Z,12Z)/18:2(9Z,12Z))	CD	0.253437	0.427378	CHEMBL1335151; CHEMBL1200737; CHEMBL1495105; CHEMBL107514; CHEMBL1606485; CHEMBL117021
LPAR3	PC(18:2(9Z,12Z)/18:2(9Z,12Z))	CD	0.253437	0.427378	CHEMBL1335151; CHEMBL1200737; CHEMBL1495105; CHEMBL107514; CHEMBL1606485; CHEMBL117021
LPAR2	PC(18:2(9Z,12Z)/18:2(9Z,12Z))	CD	0.253437	0.427378	CHEMBL1335151; CHEMBL1200737; CHEMBL1495105; CHEMBL107514; CHEMBL1606485; CHEMBL117021
MAPT	PC(20:0/18:2(9Z,12Z))	CD	0.177591	0.398193	CHEMBL1335151; CHEMBL1200737; CHEMBL1495105; CHEMBL107514; CHEMBL1606485; CHEMBL117021
SMN1	PC(20:0/18:2(9Z,12Z))	CD	0.177591	0.398193	CHEMBL1335151; CHEMBL1200737; CHEMBL1495105; CHEMBL107514; CHEMBL1606485; CHEMBL117021
SMN2	PC(20:0/18:2(9Z,12Z))	CD	0.177591	0.398193	CHEMBL1335151; CHEMBL1200737; CHEMBL1495105; CHEMBL107514; CHEMBL1606485; CHEMBL117021
BLM	PC(20:0/18:2(9Z,12Z))	CD	0.177591	0.398193	CHEMBL1335151; CHEMBL1200737; CHEMBL1495105; CHEMBL107514; CHEMBL1606485; CHEMBL117021
LPAR5	PC(20:0/18:2(9Z,12Z))	CD	0.177591	0.398193	CHEMBL1335151; CHEMBL1200737; CHEMBL1495105; CHEMBL107514; CHEMBL1606485; CHEMBL117021
LPAR1	PC(20:0/18:2(9Z,12Z))	CD	0.177591	0.398193	CHEMBL1335151; CHEMBL1200737; CHEMBL1495105; CHEMBL107514; CHEMBL1606485; CHEMBL117021
LPAR3	PC(20:0/18:2(9Z,12Z))	CD	0.177591	0.398193	CHEMBL1335151; CHEMBL1200737; CHEMBL1495105; CHEMBL107514; CHEMBL1606485; CHEMBL117021
LPAR2	PC(20:0/18:2(9Z,12Z))	CD	0.177591	0.398193	CHEMBL1335151; CHEMBL1200737; CHEMBL1495105; CHEMBL107514; CHEMBL1606485; CHEMBL117021
SMN1	PC(P-16:0/18:0)	CD	0.307413	0.384903	CHEMBL1495105; CHEMBL107514; CHEMBL1335151; CHEMBL1200737
SMN2	PC(P-16:0/18:0)	CD	0.307413	0.384903	CHEMBL1495105; CHEMBL107514; CHEMBL1335151; CHEMBL1200737
BLM	PC(P-16:0/18:0)	CD	0.307413	0.384903	CHEMBL1495105; CHEMBL107514; CHEMBL1335151; CHEMBL1200737
MAPT	PC(P-16:0/18:0)	CD	0.307413	0.384903	CHEMBL1495105; CHEMBL107514; CHEMBL1335151; CHEMBL1200737
SMN1	PC(P-18:0/18:0)	CD	0.234264	0.403373	CHEMBL1495105; CHEMBL107514; CHEMBL1335151; CHEMBL1200737
SMN2	PC(P-18:0/18:0)	CD	0.234264	0.403373	CHEMBL1495105; CHEMBL107514; CHEMBL1335151; CHEMBL1200737
BLM	PC(P-18:0/18:0)	CD	0.234264	0.403373	CHEMBL1495105; CHEMBL107514; CHEMBL1335151; CHEMBL1200737
MAPT	PC(P-18:0/18:0)	CD	0.234264	0.403373	CHEMBL1495105; CHEMBL107514; CHEMBL1335151; CHEMBL1200737
SMN1	PC(P-18:0/20:3(8Z,11Z,14Z))	CD	0.228539	0.543583	CHEMBL1495105; CHEMBL107514; CHEMBL1335151; CHEMBL1200737
SMN2	PC(P-18:0/20:3(8Z,11Z,14Z))	CD	0.228539	0.543583	CHEMBL1495105; CHEMBL107514; CHEMBL1335151; CHEMBL1200737
BLM	PC(P-18:0/20:3(8Z,11Z,14Z))	CD	0.228539	0.543583	CHEMBL1495105; CHEMBL107514; CHEMBL1335151; CHEMBL1200737
MAPT	PC(P-18:0/20:3(8Z,11Z,14Z))	CD	0.228539	0.543583	CHEMBL1495105; CHEMBL107514; CHEMBL1335151; CHEMBL1200737
SMN1	PC(P-18:0/20:3(8Z,11Z,14Z))	UC	0.415733	0.413882	CHEMBL1495105; CHEMBL107514; CHEMBL1335151; CHEMBL1200737
SMN2	PC(P-18:0/20:3(8Z,11Z,14Z))	UC	0.415733	0.413882	CHEMBL1495105; CHEMBL107514; CHEMBL1335151; CHEMBL1200737
BLM	PC(P-18:0/20:3(8Z,11Z,14Z))	UC	0.415733	0.413882	CHEMBL1495105; CHEMBL107514; CHEMBL1335151; CHEMBL1200737
MAPT	PC(P-18:0/20:3(8Z,11Z,14Z))	UC	0.415733	0.413882	CHEMBL1495105; CHEMBL107514; CHEMBL1335151; CHEMBL1200737
MAPT	PE(16:0/18:0)	CD	-0.314229	0.458313	CHEMBL1335151; CHEMBL1200737; CHEMBL1606485
SMN1	PE(16:0/18:0)	CD	-0.314229	0.458313	CHEMBL1335151; CHEMBL1200737; CHEMBL1606485
SMN2	PE(16:0/18:0)	CD	-0.314229	0.458313	CHEMBL1335151; CHEMBL1200737; CHEMBL1606485
NFKB1	Phytanic acid	CD	-0.0574521	0.479966	CHEMBL1238; CHEMBL108766; CHEMBL405879; CHEMBL270494; CHEMBL410893; CHEMBL393319; CHEMBL349105; CHEMBL270105; CHEMBL235003; CHEMBL160902; CHEMBL1513128; CHEMBL1478; CHEMBL1742184; CHEMBL1162485; CHEMBL433; CHEMBL706; CHEMBL24640; CHEMBL1572050
LMNA	Phytanic acid	CD	-0.0574521	0.479966	CHEMBL1238; CHEMBL108766; CHEMBL405879; CHEMBL270494; CHEMBL410893; CHEMBL393319; CHEMBL349105; CHEMBL270105; CHEMBL235003; CHEMBL160902; CHEMBL1513128; CHEMBL1478; CHEMBL1742184; CHEMBL1162485; CHEMBL433; CHEMBL706; CHEMBL24640; CHEMBL1572050
TSHR	Phytanic acid	CD	-0.0574521	0.479966	CHEMBL1238; CHEMBL108766; CHEMBL405879; CHEMBL270494; CHEMBL410893; CHEMBL393319; CHEMBL349105; CHEMBL270105; CHEMBL235003; CHEMBL160902; CHEMBL1513128; CHEMBL1478; CHEMBL1742184; CHEMBL1162485; CHEMBL433; CHEMBL706; CHEMBL24640; CHEMBL1572050
GPBAR1	Phytanic acid	CD	-0.0574521	0.479966	CHEMBL1238; CHEMBL108766; CHEMBL405879; CHEMBL270494; CHEMBL410893; CHEMBL393319; CHEMBL349105; CHEMBL270105; CHEMBL235003; CHEMBL160902; CHEMBL1513128; CHEMBL1478; CHEMBL1742184; CHEMBL1162485; CHEMBL433; CHEMBL706; CHEMBL24640; CHEMBL1572050
AR	Phytanic acid	CD	-0.0574521	0.479966	CHEMBL1238; CHEMBL108766; CHEMBL405879; CHEMBL270494; CHEMBL410893; CHEMBL393319; CHEMBL349105; CHEMBL270105; CHEMBL235003; CHEMBL160902; CHEMBL1513128; CHEMBL1478; CHEMBL1742184; CHEMBL1162485; CHEMBL433; CHEMBL706; CHEMBL24640; CHEMBL1572050
CYP1A2	Phytanic acid	CD	-0.0574521	0.479966	CHEMBL1238; CHEMBL108766; CHEMBL405879; CHEMBL270494; CHEMBL410893; CHEMBL393319; CHEMBL349105; CHEMBL270105; CHEMBL235003; CHEMBL160902; CHEMBL1513128; CHEMBL1478; CHEMBL1742184; CHEMBL1162485; CHEMBL433; CHEMBL706; CHEMBL24640; CHEMBL1572050
MAPK1	Phytanic acid	CD	-0.0574521	0.479966	CHEMBL1238; CHEMBL108766; CHEMBL405879; CHEMBL270494; CHEMBL410893; CHEMBL393319; CHEMBL349105; CHEMBL270105; CHEMBL235003; CHEMBL160902; CHEMBL1513128; CHEMBL1478; CHEMBL1742184; CHEMBL1162485; CHEMBL433; CHEMBL706; CHEMBL24640; CHEMBL1572050
NPSR1	Phytanic acid	CD	-0.0574521	0.479966	CHEMBL1238; CHEMBL108766; CHEMBL405879; CHEMBL270494; CHEMBL410893; CHEMBL393319; CHEMBL349105; CHEMBL270105; CHEMBL235003; CHEMBL160902; CHEMBL1513128; CHEMBL1478; CHEMBL1742184; CHEMBL1162485; CHEMBL433; CHEMBL706; CHEMBL24640; CHEMBL1572050
CYP3A4	Phytanic acid	CD	-0.0574521	0.479966	CHEMBL1238; CHEMBL108766; CHEMBL405879; CHEMBL270494; CHEMBL410893; CHEMBL393319; CHEMBL349105; CHEMBL270105; CHEMBL235003; CHEMBL160902; CHEMBL1513128; CHEMBL1478; CHEMBL1742184; CHEMBL1162485; CHEMBL433; CHEMBL706; CHEMBL24640; CHEMBL1572050
NFKB1	Phytanic acid	UC	-0.255299	0.482971	CHEMBL1238; CHEMBL108766; CHEMBL405879; CHEMBL270494; CHEMBL410893; CHEMBL393319; CHEMBL349105; CHEMBL270105; CHEMBL235003; CHEMBL160902; CHEMBL1513128; CHEMBL1478; CHEMBL1742184; CHEMBL1162485; CHEMBL433; CHEMBL706; CHEMBL24640; CHEMBL1572050
LMNA	Phytanic acid	UC	-0.255299	0.482971	CHEMBL1238; CHEMBL108766; CHEMBL405879; CHEMBL270494; CHEMBL410893; CHEMBL393319; CHEMBL349105; CHEMBL270105; CHEMBL235003; CHEMBL160902; CHEMBL1513128; CHEMBL1478; CHEMBL1742184; CHEMBL1162485; CHEMBL433; CHEMBL706; CHEMBL24640; CHEMBL1572050
TSHR	Phytanic acid	UC	-0.255299	0.482971	CHEMBL1238; CHEMBL108766; CHEMBL405879; CHEMBL270494; CHEMBL410893; CHEMBL393319; CHEMBL349105; CHEMBL270105; CHEMBL235003; CHEMBL160902; CHEMBL1513128; CHEMBL1478; CHEMBL1742184; CHEMBL1162485; CHEMBL433; CHEMBL706; CHEMBL24640; CHEMBL1572050
GPBAR1	Phytanic acid	UC	-0.255299	0.482971	CHEMBL1238; CHEMBL108766; CHEMBL405879; CHEMBL270494; CHEMBL410893; CHEMBL393319; CHEMBL349105; CHEMBL270105; CHEMBL235003; CHEMBL160902; CHEMBL1513128; CHEMBL1478; CHEMBL1742184; CHEMBL1162485; CHEMBL433; CHEMBL706; CHEMBL24640; CHEMBL1572050
AR	Phytanic acid	UC	-0.255299	0.482971	CHEMBL1238; CHEMBL108766; CHEMBL405879; CHEMBL270494; CHEMBL410893; CHEMBL393319; CHEMBL349105; CHEMBL270105; CHEMBL235003; CHEMBL160902; CHEMBL1513128; CHEMBL1478; CHEMBL1742184; CHEMBL1162485; CHEMBL433; CHEMBL706; CHEMBL24640; CHEMBL1572050
CYP1A2	Phytanic acid	UC	-0.255299	0.482971	CHEMBL1238; CHEMBL108766; CHEMBL405879; CHEMBL270494; CHEMBL410893; CHEMBL393319; CHEMBL349105; CHEMBL270105; CHEMBL235003; CHEMBL160902; CHEMBL1513128; CHEMBL1478; CHEMBL1742184; CHEMBL1162485; CHEMBL433; CHEMBL706; CHEMBL24640; CHEMBL1572050
MAPK1	Phytanic acid	UC	-0.255299	0.482971	CHEMBL1238; CHEMBL108766; CHEMBL405879; CHEMBL270494; CHEMBL410893; CHEMBL393319; CHEMBL349105; CHEMBL270105; CHEMBL235003; CHEMBL160902; CHEMBL1513128; CHEMBL1478; CHEMBL1742184; CHEMBL1162485; CHEMBL433; CHEMBL706; CHEMBL24640; CHEMBL1572050
NPSR1	Phytanic acid	UC	-0.255299	0.482971	CHEMBL1238; CHEMBL108766; CHEMBL405879; CHEMBL270494; CHEMBL410893; CHEMBL393319; CHEMBL349105; CHEMBL270105; CHEMBL235003; CHEMBL160902; CHEMBL1513128; CHEMBL1478; CHEMBL1742184; CHEMBL1162485; CHEMBL433; CHEMBL706; CHEMBL24640; CHEMBL1572050
CYP3A4	Phytanic acid	UC	-0.255299	0.482971	CHEMBL1238; CHEMBL108766; CHEMBL405879; CHEMBL270494; CHEMBL410893; CHEMBL393319; CHEMBL349105; CHEMBL270105; CHEMBL235003; CHEMBL160902; CHEMBL1513128; CHEMBL1478; CHEMBL1742184; CHEMBL1162485; CHEMBL433; CHEMBL706; CHEMBL24640; CHEMBL1572050
MAPT	Phytosphingosine†	CD	0.503285	0.442185	CHEMBL1204148; CHEMBL706; CHEMBL24640; CHEMBL1572050
GMNN	Phytosphingosine†	CD	0.503285	0.442185	CHEMBL1204148; CHEMBL706; CHEMBL24640; CHEMBL1572050
LMNA	Phytosphingosine†	CD	0.503285	0.442185	CHEMBL1204148; CHEMBL706; CHEMBL24640; CHEMBL1572050
BLM	Propionylcarnitine†	CD	0.0831041	0.460865	CHEMBL1200764
HSD17B10	Pterin	CD	0.334081	0.516691	CHEMBL464251; CHEMBL1236854
LMNA	Pterin	CD	0.334081	0.516691	CHEMBL464251; CHEMBL1236854
THRB	Pterin	CD	0.334081	0.516691	CHEMBL464251; CHEMBL1236854
HSD17B10	Pterin	UC	0.252677	0.415721	CHEMBL464251; CHEMBL1236854
LMNA	Pterin	UC	0.252677	0.415721	CHEMBL464251; CHEMBL1236854
THRB	Pterin	UC	0.252677	0.415721	CHEMBL464251; CHEMBL1236854
TSHR	Quinine	CD	0.0518818	0.531161	CHEMBL97; CHEMBL387326; CHEMBL1365872; CHEMBL1294; CHEMBL1567959; CHEMBL1414315
CYP2D6	Quinine	CD	0.0518818	0.531161	CHEMBL97; CHEMBL387326; CHEMBL1365872; CHEMBL1294; CHEMBL1567959; CHEMBL1414315
THRB	Quinine	CD	0.0518818	0.531161	CHEMBL97; CHEMBL387326; CHEMBL1365872; CHEMBL1294; CHEMBL1567959; CHEMBL1414315
ABCB1	Quinine	CD	0.0518818	0.531161	CHEMBL97; CHEMBL387326; CHEMBL1365872; CHEMBL1294; CHEMBL1567959; CHEMBL1414315
KCNH2	Quinine	CD	0.0518818	0.531161	CHEMBL97; CHEMBL387326; CHEMBL1365872; CHEMBL1294; CHEMBL1567959; CHEMBL1414315
NPSR1	Quinine	CD	0.0518818	0.531161	CHEMBL97; CHEMBL387326; CHEMBL1365872; CHEMBL1294; CHEMBL1567959; CHEMBL1414315
CYP2C19	Quinine	CD	0.0518818	0.531161	CHEMBL97; CHEMBL387326; CHEMBL1365872; CHEMBL1294; CHEMBL1567959; CHEMBL1414315
TK1	Ribothymidine	CD	0.153321	0.414018	CHEMBL52609; CHEMBL318153; CHEMBL1355657; CHEMBL1129; CHEMBL1318173; CHEMBL1130; CHEMBL1377926; CHEMBL1411998
LMNA	Ribothymidine	CD	0.153321	0.414018	CHEMBL52609; CHEMBL318153; CHEMBL1355657; CHEMBL1129; CHEMBL1318173; CHEMBL1130; CHEMBL1377926; CHEMBL1411998
TSHR	Ribothymidine	CD	0.153321	0.414018	CHEMBL52609; CHEMBL318153; CHEMBL1355657; CHEMBL1129; CHEMBL1318173; CHEMBL1130; CHEMBL1377926; CHEMBL1411998
MAPT	Ribothymidine	CD	0.153321	0.414018	CHEMBL52609; CHEMBL318153; CHEMBL1355657; CHEMBL1129; CHEMBL1318173; CHEMBL1130; CHEMBL1377926; CHEMBL1411998
ALDH1A1	Ribothymidine	CD	0.153321	0.414018	CHEMBL52609; CHEMBL318153; CHEMBL1355657; CHEMBL1129; CHEMBL1318173; CHEMBL1130; CHEMBL1377926; CHEMBL1411998
NFKB1	Sebacic acid	CD	-0.203574	0.52276	CHEMBL1238; CHEMBL108766; CHEMBL405879; CHEMBL270494; CHEMBL410893; CHEMBL393319; CHEMBL349105; CHEMBL270105; CHEMBL235003; CHEMBL160902; CHEMBL1513128; CHEMBL1478; CHEMBL1742184; CHEMBL1162485; CHEMBL433; CHEMBL706; CHEMBL24640; CHEMBL1572050
LMNA	Sebacic acid	CD	-0.203574	0.52276	CHEMBL1238; CHEMBL108766; CHEMBL405879; CHEMBL270494; CHEMBL410893; CHEMBL393319; CHEMBL349105; CHEMBL270105; CHEMBL235003; CHEMBL160902; CHEMBL1513128; CHEMBL1478; CHEMBL1742184; CHEMBL1162485; CHEMBL433; CHEMBL706; CHEMBL24640; CHEMBL1572050
TSHR	Sebacic acid	CD	-0.203574	0.52276	CHEMBL1238; CHEMBL108766; CHEMBL405879; CHEMBL270494; CHEMBL410893; CHEMBL393319; CHEMBL349105; CHEMBL270105; CHEMBL235003; CHEMBL160902; CHEMBL1513128; CHEMBL1478; CHEMBL1742184; CHEMBL1162485; CHEMBL433; CHEMBL706; CHEMBL24640; CHEMBL1572050
GPBAR1	Sebacic acid	CD	-0.203574	0.52276	CHEMBL1238; CHEMBL108766; CHEMBL405879; CHEMBL270494; CHEMBL410893; CHEMBL393319; CHEMBL349105; CHEMBL270105; CHEMBL235003; CHEMBL160902; CHEMBL1513128; CHEMBL1478; CHEMBL1742184; CHEMBL1162485; CHEMBL433; CHEMBL706; CHEMBL24640; CHEMBL1572050
AR	Sebacic acid	CD	-0.203574	0.52276	CHEMBL1238; CHEMBL108766; CHEMBL405879; CHEMBL270494; CHEMBL410893; CHEMBL393319; CHEMBL349105; CHEMBL270105; CHEMBL235003; CHEMBL160902; CHEMBL1513128; CHEMBL1478; CHEMBL1742184; CHEMBL1162485; CHEMBL433; CHEMBL706; CHEMBL24640; CHEMBL1572050
CYP1A2	Sebacic acid	CD	-0.203574	0.52276	CHEMBL1238; CHEMBL108766; CHEMBL405879; CHEMBL270494; CHEMBL410893; CHEMBL393319; CHEMBL349105; CHEMBL270105; CHEMBL235003; CHEMBL160902; CHEMBL1513128; CHEMBL1478; CHEMBL1742184; CHEMBL1162485; CHEMBL433; CHEMBL706; CHEMBL24640; CHEMBL1572050
MAPK1	Sebacic acid	CD	-0.203574	0.52276	CHEMBL1238; CHEMBL108766; CHEMBL405879; CHEMBL270494; CHEMBL410893; CHEMBL393319; CHEMBL349105; CHEMBL270105; CHEMBL235003; CHEMBL160902; CHEMBL1513128; CHEMBL1478; CHEMBL1742184; CHEMBL1162485; CHEMBL433; CHEMBL706; CHEMBL24640; CHEMBL1572050
NPSR1	Sebacic acid	CD	-0.203574	0.52276	CHEMBL1238; CHEMBL108766; CHEMBL405879; CHEMBL270494; CHEMBL410893; CHEMBL393319; CHEMBL349105; CHEMBL270105; CHEMBL235003; CHEMBL160902; CHEMBL1513128; CHEMBL1478; CHEMBL1742184; CHEMBL1162485; CHEMBL433; CHEMBL706; CHEMBL24640; CHEMBL1572050
CYP3A4	Sebacic acid	CD	-0.203574	0.52276	CHEMBL1238; CHEMBL108766; CHEMBL405879; CHEMBL270494; CHEMBL410893; CHEMBL393319; CHEMBL349105; CHEMBL270105; CHEMBL235003; CHEMBL160902; CHEMBL1513128; CHEMBL1478; CHEMBL1742184; CHEMBL1162485; CHEMBL433; CHEMBL706; CHEMBL24640; CHEMBL1572050
NFKB1	Sebacic acid	UC	-0.455217	0.438075	CHEMBL1238; CHEMBL108766; CHEMBL405879; CHEMBL270494; CHEMBL410893; CHEMBL393319; CHEMBL349105; CHEMBL270105; CHEMBL235003; CHEMBL160902; CHEMBL1513128; CHEMBL1478; CHEMBL1742184; CHEMBL1162485; CHEMBL433; CHEMBL706; CHEMBL24640; CHEMBL1572050
LMNA	Sebacic acid	UC	-0.455217	0.438075	CHEMBL1238; CHEMBL108766; CHEMBL405879; CHEMBL270494; CHEMBL410893; CHEMBL393319; CHEMBL349105; CHEMBL270105; CHEMBL235003; CHEMBL160902; CHEMBL1513128; CHEMBL1478; CHEMBL1742184; CHEMBL1162485; CHEMBL433; CHEMBL706; CHEMBL24640; CHEMBL1572050
TSHR	Sebacic acid	UC	-0.455217	0.438075	CHEMBL1238; CHEMBL108766; CHEMBL405879; CHEMBL270494; CHEMBL410893; CHEMBL393319; CHEMBL349105; CHEMBL270105; CHEMBL235003; CHEMBL160902; CHEMBL1513128; CHEMBL1478; CHEMBL1742184; CHEMBL1162485; CHEMBL433; CHEMBL706; CHEMBL24640; CHEMBL1572050
GPBAR1	Sebacic acid	UC	-0.455217	0.438075	CHEMBL1238; CHEMBL108766; CHEMBL405879; CHEMBL270494; CHEMBL410893; CHEMBL393319; CHEMBL349105; CHEMBL270105; CHEMBL235003; CHEMBL160902; CHEMBL1513128; CHEMBL1478; CHEMBL1742184; CHEMBL1162485; CHEMBL433; CHEMBL706; CHEMBL24640; CHEMBL1572050
AR	Sebacic acid	UC	-0.455217	0.438075	CHEMBL1238; CHEMBL108766; CHEMBL405879; CHEMBL270494; CHEMBL410893; CHEMBL393319; CHEMBL349105; CHEMBL270105; CHEMBL235003; CHEMBL160902; CHEMBL1513128; CHEMBL1478; CHEMBL1742184; CHEMBL1162485; CHEMBL433; CHEMBL706; CHEMBL24640; CHEMBL1572050
CYP1A2	Sebacic acid	UC	-0.455217	0.438075	CHEMBL1238; CHEMBL108766; CHEMBL405879; CHEMBL270494; CHEMBL410893; CHEMBL393319; CHEMBL349105; CHEMBL270105; CHEMBL235003; CHEMBL160902; CHEMBL1513128; CHEMBL1478; CHEMBL1742184; CHEMBL1162485; CHEMBL433; CHEMBL706; CHEMBL24640; CHEMBL1572050
MAPK1	Sebacic acid	UC	-0.455217	0.438075	CHEMBL1238; CHEMBL108766; CHEMBL405879; CHEMBL270494; CHEMBL410893; CHEMBL393319; CHEMBL349105; CHEMBL270105; CHEMBL235003; CHEMBL160902; CHEMBL1513128; CHEMBL1478; CHEMBL1742184; CHEMBL1162485; CHEMBL433; CHEMBL706; CHEMBL24640; CHEMBL1572050
NPSR1	Sebacic acid	UC	-0.455217	0.438075	CHEMBL1238; CHEMBL108766; CHEMBL405879; CHEMBL270494; CHEMBL410893; CHEMBL393319; CHEMBL349105; CHEMBL270105; CHEMBL235003; CHEMBL160902; CHEMBL1513128; CHEMBL1478; CHEMBL1742184; CHEMBL1162485; CHEMBL433; CHEMBL706; CHEMBL24640; CHEMBL1572050
CYP3A4	Sebacic acid	UC	-0.455217	0.438075	CHEMBL1238; CHEMBL108766; CHEMBL405879; CHEMBL270494; CHEMBL410893; CHEMBL393319; CHEMBL349105; CHEMBL270105; CHEMBL235003; CHEMBL160902; CHEMBL1513128; CHEMBL1478; CHEMBL1742184; CHEMBL1162485; CHEMBL433; CHEMBL706; CHEMBL24640; CHEMBL1572050
MEN1	SM(d18:1/14:0)	CD	0.457422	0.518163	CHEMBL444463; CHEMBL280065
KMT2A	SM(d18:1/14:0)	CD	0.457422	0.518163	CHEMBL444463; CHEMBL280065
NFKB1	SM(d18:1/14:0)	CD	0.457422	0.518163	CHEMBL444463; CHEMBL280065
PPARA	SM(d18:1/14:0)	CD	0.457422	0.518163	CHEMBL444463; CHEMBL280065
TRPV1	SM(d18:1/14:0)	CD	0.457422	0.518163	CHEMBL444463; CHEMBL280065
GPR119	SM(d18:1/14:0)	CD	0.457422	0.518163	CHEMBL444463; CHEMBL280065
MEN1	SM(d18:1/14:0)	UC	0.580903	0.471902	CHEMBL444463; CHEMBL280065
KMT2A	SM(d18:1/14:0)	UC	0.580903	0.471902	CHEMBL444463; CHEMBL280065
NFKB1	SM(d18:1/14:0)	UC	0.580903	0.471902	CHEMBL444463; CHEMBL280065
PPARA	SM(d18:1/14:0)	UC	0.580903	0.471902	CHEMBL444463; CHEMBL280065
TRPV1	SM(d18:1/14:0)	UC	0.580903	0.471902	CHEMBL444463; CHEMBL280065
GPR119	SM(d18:1/14:0)	UC	0.580903	0.471902	CHEMBL444463; CHEMBL280065
MEN1	SM(d18:1/16:0)	CD	0.561895	0.440849	CHEMBL444463; CHEMBL280065
KMT2A	SM(d18:1/16:0)	CD	0.561895	0.440849	CHEMBL444463; CHEMBL280065
NFKB1	SM(d18:1/16:0)	CD	0.561895	0.440849	CHEMBL444463; CHEMBL280065
PPARA	SM(d18:1/16:0)	CD	0.561895	0.440849	CHEMBL444463; CHEMBL280065
TRPV1	SM(d18:1/16:0)	CD	0.561895	0.440849	CHEMBL444463; CHEMBL280065
GPR119	SM(d18:1/16:0)	CD	0.561895	0.440849	CHEMBL444463; CHEMBL280065
MEN1	SM(d18:1/16:0)	UC	0.640651	0.386373	CHEMBL444463; CHEMBL280065
KMT2A	SM(d18:1/16:0)	UC	0.640651	0.386373	CHEMBL444463; CHEMBL280065
NFKB1	SM(d18:1/16:0)	UC	0.640651	0.386373	CHEMBL444463; CHEMBL280065
PPARA	SM(d18:1/16:0)	UC	0.640651	0.386373	CHEMBL444463; CHEMBL280065
TRPV1	SM(d18:1/16:0)	UC	0.640651	0.386373	CHEMBL444463; CHEMBL280065
GPR119	SM(d18:1/16:0)	UC	0.640651	0.386373	CHEMBL444463; CHEMBL280065
MEN1	SM(d18:1/18:0)	CD	0.503187	0.397133	CHEMBL444463; CHEMBL280065
KMT2A	SM(d18:1/18:0)	CD	0.503187	0.397133	CHEMBL444463; CHEMBL280065
NFKB1	SM(d18:1/18:0)	CD	0.503187	0.397133	CHEMBL444463; CHEMBL280065
PPARA	SM(d18:1/18:0)	CD	0.503187	0.397133	CHEMBL444463; CHEMBL280065
TRPV1	SM(d18:1/18:0)	CD	0.503187	0.397133	CHEMBL444463; CHEMBL280065
GPR119	SM(d18:1/18:0)	CD	0.503187	0.397133	CHEMBL444463; CHEMBL280065
MEN1	SM(d18:1/20:0)	CD	0.523899	0.420716	CHEMBL444463; CHEMBL280065
KMT2A	SM(d18:1/20:0)	CD	0.523899	0.420716	CHEMBL444463; CHEMBL280065
NFKB1	SM(d18:1/20:0)	CD	0.523899	0.420716	CHEMBL444463; CHEMBL280065
PPARA	SM(d18:1/20:0)	CD	0.523899	0.420716	CHEMBL444463; CHEMBL280065
TRPV1	SM(d18:1/20:0)	CD	0.523899	0.420716	CHEMBL444463; CHEMBL280065
GPR119	SM(d18:1/20:0)	CD	0.523899	0.420716	CHEMBL444463; CHEMBL280065
MEN1	SM(d18:1/22:0)	CD	0.5748	0.417949	CHEMBL444463; CHEMBL280065
KMT2A	SM(d18:1/22:0)	CD	0.5748	0.417949	CHEMBL444463; CHEMBL280065
NFKB1	SM(d18:1/22:0)	CD	0.5748	0.417949	CHEMBL444463; CHEMBL280065
PPARA	SM(d18:1/22:0)	CD	0.5748	0.417949	CHEMBL444463; CHEMBL280065
TRPV1	SM(d18:1/22:0)	CD	0.5748	0.417949	CHEMBL444463; CHEMBL280065
GPR119	SM(d18:1/22:0)	CD	0.5748	0.417949	CHEMBL444463; CHEMBL280065
MEN1	SM(d18:1/24:0)	CD	0.60876	0.63891	CHEMBL444463; CHEMBL280065
KMT2A	SM(d18:1/24:0)	CD	0.60876	0.63891	CHEMBL444463; CHEMBL280065
NFKB1	SM(d18:1/24:0)	CD	0.60876	0.63891	CHEMBL444463; CHEMBL280065
PPARA	SM(d18:1/24:0)	CD	0.60876	0.63891	CHEMBL444463; CHEMBL280065
TRPV1	SM(d18:1/24:0)	CD	0.60876	0.63891	CHEMBL444463; CHEMBL280065
GPR119	SM(d18:1/24:0)	CD	0.60876	0.63891	CHEMBL444463; CHEMBL280065
MEN1	SM(d18:1/24:0)	UC	0.608369	0.536947	CHEMBL444463; CHEMBL280065
KMT2A	SM(d18:1/24:0)	UC	0.608369	0.536947	CHEMBL444463; CHEMBL280065
NFKB1	SM(d18:1/24:0)	UC	0.608369	0.536947	CHEMBL444463; CHEMBL280065
PPARA	SM(d18:1/24:0)	UC	0.608369	0.536947	CHEMBL444463; CHEMBL280065
TRPV1	SM(d18:1/24:0)	UC	0.608369	0.536947	CHEMBL444463; CHEMBL280065
GPR119	SM(d18:1/24:0)	UC	0.608369	0.536947	CHEMBL444463; CHEMBL280065
MEN1	SM(d18:1/24:1(15Z))	CD	0.581903	0.670606	CHEMBL444463; CHEMBL280065
KMT2A	SM(d18:1/24:1(15Z))	CD	0.581903	0.670606	CHEMBL444463; CHEMBL280065
NFKB1	SM(d18:1/24:1(15Z))	CD	0.581903	0.670606	CHEMBL444463; CHEMBL280065
PPARA	SM(d18:1/24:1(15Z))	CD	0.581903	0.670606	CHEMBL444463; CHEMBL280065
TRPV1	SM(d18:1/24:1(15Z))	CD	0.581903	0.670606	CHEMBL444463; CHEMBL280065
GPR119	SM(d18:1/24:1(15Z))	CD	0.581903	0.670606	CHEMBL444463; CHEMBL280065
MEN1	SM(d18:1/24:1(15Z))	UC	0.619116	0.55634	CHEMBL444463; CHEMBL280065
KMT2A	SM(d18:1/24:1(15Z))	UC	0.619116	0.55634	CHEMBL444463; CHEMBL280065
NFKB1	SM(d18:1/24:1(15Z))	UC	0.619116	0.55634	CHEMBL444463; CHEMBL280065
PPARA	SM(d18:1/24:1(15Z))	UC	0.619116	0.55634	CHEMBL444463; CHEMBL280065
TRPV1	SM(d18:1/24:1(15Z))	UC	0.619116	0.55634	CHEMBL444463; CHEMBL280065
GPR119	SM(d18:1/24:1(15Z))	UC	0.619116	0.55634	CHEMBL444463; CHEMBL280065
THRB	Sphingosine	CD	0.334434	0.408505	CHEMBL67166; CHEMBL1453208
ALDH1A1	Sphingosine	CD	0.334434	0.408505	CHEMBL67166; CHEMBL1453208
HSP90AA1	Stearoylcarnitine	CD	0.462322	0.733334	CHEMBL1256761; CHEMBL1183559; CHEMBL207602
TSHR	Stearoylcarnitine	CD	0.462322	0.733334	CHEMBL1256761; CHEMBL1183559; CHEMBL207602
LMNA	Stearoylcarnitine	CD	0.462322	0.733334	CHEMBL1256761; CHEMBL1183559; CHEMBL207602
HSP90AA1	Stearoylcarnitine	UC	0.4682	0.504101	CHEMBL1256761; CHEMBL1183559; CHEMBL207602
TSHR	Stearoylcarnitine	UC	0.4682	0.504101	CHEMBL1256761; CHEMBL1183559; CHEMBL207602
LMNA	Stearoylcarnitine	UC	0.4682	0.504101	CHEMBL1256761; CHEMBL1183559; CHEMBL207602
BLM	Taurine	CD	0.596982	0.740612	CHEMBL239243; CHEMBL1256480
MAPT	Taurine	CD	0.596982	0.740612	CHEMBL239243; CHEMBL1256480
BLM	Taurine	UC	0.711958	0.644164	CHEMBL239243; CHEMBL1256480
MAPT	Taurine	UC	0.711958	0.644164	CHEMBL239243; CHEMBL1256480
GPBAR1	Tauro-b-muricholic acid†	CD	0.197372	0.381617	CHEMBL185878; CHEMBL408701; CHEMBL1594626; CHEMBL412272; CHEMBL408477; CHEMBL261826; CHEMBL260737
LMNA	Tauro-b-muricholic acid†	CD	0.197372	0.381617	CHEMBL185878; CHEMBL408701; CHEMBL1594626; CHEMBL412272; CHEMBL408477; CHEMBL261826; CHEMBL260737
BLM	Tauro-b-muricholic acid†	CD	0.197372	0.381617	CHEMBL185878; CHEMBL408701; CHEMBL1594626; CHEMBL412272; CHEMBL408477; CHEMBL261826; CHEMBL260737
LMNA	Taurocholic acid†	CD	0.15803	0.408181	CHEMBL1594626; CHEMBL412272; CHEMBL185878; CHEMBL408701; CHEMBL408477; CHEMBL261826; CHEMBL260737
BLM	Taurocholic acid†	CD	0.15803	0.408181	CHEMBL1594626; CHEMBL412272; CHEMBL185878; CHEMBL408701; CHEMBL408477; CHEMBL261826; CHEMBL260737
GPBAR1	Taurocholic acid†	CD	0.15803	0.408181	CHEMBL1594626; CHEMBL412272; CHEMBL185878; CHEMBL408701; CHEMBL408477; CHEMBL261826; CHEMBL260737
NFKB1	Tetradecanedioic acid	CD	-0.765101	0.783261	CHEMBL1238; CHEMBL108766; CHEMBL405879; CHEMBL270494; CHEMBL410893; CHEMBL393319; CHEMBL349105; CHEMBL270105; CHEMBL235003; CHEMBL160902; CHEMBL1513128; CHEMBL1478; CHEMBL1742184; CHEMBL1162485; CHEMBL433; CHEMBL706; CHEMBL24640; CHEMBL1572050
LMNA	Tetradecanedioic acid	CD	-0.765101	0.783261	CHEMBL1238; CHEMBL108766; CHEMBL405879; CHEMBL270494; CHEMBL410893; CHEMBL393319; CHEMBL349105; CHEMBL270105; CHEMBL235003; CHEMBL160902; CHEMBL1513128; CHEMBL1478; CHEMBL1742184; CHEMBL1162485; CHEMBL433; CHEMBL706; CHEMBL24640; CHEMBL1572050
TSHR	Tetradecanedioic acid	CD	-0.765101	0.783261	CHEMBL1238; CHEMBL108766; CHEMBL405879; CHEMBL270494; CHEMBL410893; CHEMBL393319; CHEMBL349105; CHEMBL270105; CHEMBL235003; CHEMBL160902; CHEMBL1513128; CHEMBL1478; CHEMBL1742184; CHEMBL1162485; CHEMBL433; CHEMBL706; CHEMBL24640; CHEMBL1572050
GPBAR1	Tetradecanedioic acid	CD	-0.765101	0.783261	CHEMBL1238; CHEMBL108766; CHEMBL405879; CHEMBL270494; CHEMBL410893; CHEMBL393319; CHEMBL349105; CHEMBL270105; CHEMBL235003; CHEMBL160902; CHEMBL1513128; CHEMBL1478; CHEMBL1742184; CHEMBL1162485; CHEMBL433; CHEMBL706; CHEMBL24640; CHEMBL1572050
AR	Tetradecanedioic acid	CD	-0.765101	0.783261	CHEMBL1238; CHEMBL108766; CHEMBL405879; CHEMBL270494; CHEMBL410893; CHEMBL393319; CHEMBL349105; CHEMBL270105; CHEMBL235003; CHEMBL160902; CHEMBL1513128; CHEMBL1478; CHEMBL1742184; CHEMBL1162485; CHEMBL433; CHEMBL706; CHEMBL24640; CHEMBL1572050
CYP1A2	Tetradecanedioic acid	CD	-0.765101	0.783261	CHEMBL1238; CHEMBL108766; CHEMBL405879; CHEMBL270494; CHEMBL410893; CHEMBL393319; CHEMBL349105; CHEMBL270105; CHEMBL235003; CHEMBL160902; CHEMBL1513128; CHEMBL1478; CHEMBL1742184; CHEMBL1162485; CHEMBL433; CHEMBL706; CHEMBL24640; CHEMBL1572050
MAPK1	Tetradecanedioic acid	CD	-0.765101	0.783261	CHEMBL1238; CHEMBL108766; CHEMBL405879; CHEMBL270494; CHEMBL410893; CHEMBL393319; CHEMBL349105; CHEMBL270105; CHEMBL235003; CHEMBL160902; CHEMBL1513128; CHEMBL1478; CHEMBL1742184; CHEMBL1162485; CHEMBL433; CHEMBL706; CHEMBL24640; CHEMBL1572050
NPSR1	Tetradecanedioic acid	CD	-0.765101	0.783261	CHEMBL1238; CHEMBL108766; CHEMBL405879; CHEMBL270494; CHEMBL410893; CHEMBL393319; CHEMBL349105; CHEMBL270105; CHEMBL235003; CHEMBL160902; CHEMBL1513128; CHEMBL1478; CHEMBL1742184; CHEMBL1162485; CHEMBL433; CHEMBL706; CHEMBL24640; CHEMBL1572050
CYP3A4	Tetradecanedioic acid	CD	-0.765101	0.783261	CHEMBL1238; CHEMBL108766; CHEMBL405879; CHEMBL270494; CHEMBL410893; CHEMBL393319; CHEMBL349105; CHEMBL270105; CHEMBL235003; CHEMBL160902; CHEMBL1513128; CHEMBL1478; CHEMBL1742184; CHEMBL1162485; CHEMBL433; CHEMBL706; CHEMBL24640; CHEMBL1572050
NFKB1	Tetradecanedioic acid	UC	-0.863927	0.699495	CHEMBL1238; CHEMBL108766; CHEMBL405879; CHEMBL270494; CHEMBL410893; CHEMBL393319; CHEMBL349105; CHEMBL270105; CHEMBL235003; CHEMBL160902; CHEMBL1513128; CHEMBL1478; CHEMBL1742184; CHEMBL1162485; CHEMBL433; CHEMBL706; CHEMBL24640; CHEMBL1572050
LMNA	Tetradecanedioic acid	UC	-0.863927	0.699495	CHEMBL1238; CHEMBL108766; CHEMBL405879; CHEMBL270494; CHEMBL410893; CHEMBL393319; CHEMBL349105; CHEMBL270105; CHEMBL235003; CHEMBL160902; CHEMBL1513128; CHEMBL1478; CHEMBL1742184; CHEMBL1162485; CHEMBL433; CHEMBL706; CHEMBL24640; CHEMBL1572050
TSHR	Tetradecanedioic acid	UC	-0.863927	0.699495	CHEMBL1238; CHEMBL108766; CHEMBL405879; CHEMBL270494; CHEMBL410893; CHEMBL393319; CHEMBL349105; CHEMBL270105; CHEMBL235003; CHEMBL160902; CHEMBL1513128; CHEMBL1478; CHEMBL1742184; CHEMBL1162485; CHEMBL433; CHEMBL706; CHEMBL24640; CHEMBL1572050
GPBAR1	Tetradecanedioic acid	UC	-0.863927	0.699495	CHEMBL1238; CHEMBL108766; CHEMBL405879; CHEMBL270494; CHEMBL410893; CHEMBL393319; CHEMBL349105; CHEMBL270105; CHEMBL235003; CHEMBL160902; CHEMBL1513128; CHEMBL1478; CHEMBL1742184; CHEMBL1162485; CHEMBL433; CHEMBL706; CHEMBL24640; CHEMBL1572050
AR	Tetradecanedioic acid	UC	-0.863927	0.699495	CHEMBL1238; CHEMBL108766; CHEMBL405879; CHEMBL270494; CHEMBL410893; CHEMBL393319; CHEMBL349105; CHEMBL270105; CHEMBL235003; CHEMBL160902; CHEMBL1513128; CHEMBL1478; CHEMBL1742184; CHEMBL1162485; CHEMBL433; CHEMBL706; CHEMBL24640; CHEMBL1572050
CYP1A2	Tetradecanedioic acid	UC	-0.863927	0.699495	CHEMBL1238; CHEMBL108766; CHEMBL405879; CHEMBL270494; CHEMBL410893; CHEMBL393319; CHEMBL349105; CHEMBL270105; CHEMBL235003; CHEMBL160902; CHEMBL1513128; CHEMBL1478; CHEMBL1742184; CHEMBL1162485; CHEMBL433; CHEMBL706; CHEMBL24640; CHEMBL1572050
MAPK1	Tetradecanedioic acid	UC	-0.863927	0.699495	CHEMBL1238; CHEMBL108766; CHEMBL405879; CHEMBL270494; CHEMBL410893; CHEMBL393319; CHEMBL349105; CHEMBL270105; CHEMBL235003; CHEMBL160902; CHEMBL1513128; CHEMBL1478; CHEMBL1742184; CHEMBL1162485; CHEMBL433; CHEMBL706; CHEMBL24640; CHEMBL1572050
NPSR1	Tetradecanedioic acid	UC	-0.863927	0.699495	CHEMBL1238; CHEMBL108766; CHEMBL405879; CHEMBL270494; CHEMBL410893; CHEMBL393319; CHEMBL349105; CHEMBL270105; CHEMBL235003; CHEMBL160902; CHEMBL1513128; CHEMBL1478; CHEMBL1742184; CHEMBL1162485; CHEMBL433; CHEMBL706; CHEMBL24640; CHEMBL1572050
CYP3A4	Tetradecanedioic acid	UC	-0.863927	0.699495	CHEMBL1238; CHEMBL108766; CHEMBL405879; CHEMBL270494; CHEMBL410893; CHEMBL393319; CHEMBL349105; CHEMBL270105; CHEMBL235003; CHEMBL160902; CHEMBL1513128; CHEMBL1478; CHEMBL1742184; CHEMBL1162485; CHEMBL433; CHEMBL706; CHEMBL24640; CHEMBL1572050
HSP90AA1	Tetradecanoylcarnitine	CD	0.435153	0.5312	CHEMBL1256761; CHEMBL1183559; CHEMBL207602
TSHR	Tetradecanoylcarnitine	CD	0.435153	0.5312	CHEMBL1256761; CHEMBL1183559; CHEMBL207602
LMNA	Tetradecanoylcarnitine	CD	0.435153	0.5312	CHEMBL1256761; CHEMBL1183559; CHEMBL207602
LMNA	TG(14:0/14:0/14:0)	CD	0.0559324	0.424907	CHEMBL1406148; CHEMBL255696; CHEMBL207602
MEN1	TG(14:0/14:0/14:0)	CD	0.0559324	0.424907	CHEMBL1406148; CHEMBL255696; CHEMBL207602
KMT2A	TG(14:0/14:0/14:0)	CD	0.0559324	0.424907	CHEMBL1406148; CHEMBL255696; CHEMBL207602
LMNA	TG(14:0/14:0/14:0)	UC	0.201271	0.37935	CHEMBL1406148; CHEMBL255696; CHEMBL207602
MEN1	TG(14:0/14:0/14:0)	UC	0.201271	0.37935	CHEMBL1406148; CHEMBL255696; CHEMBL207602
KMT2A	TG(14:0/14:0/14:0)	UC	0.201271	0.37935	CHEMBL1406148; CHEMBL255696; CHEMBL207602
LMNA	TG(14:0/14:1(9Z)/24:0)	CD	0.0644477	0.501692	CHEMBL1406148; CHEMBL255696; CHEMBL1526353; CHEMBL207602
MEN1	TG(14:0/14:1(9Z)/24:0)	CD	0.0644477	0.501692	CHEMBL1406148; CHEMBL255696; CHEMBL1526353; CHEMBL207602
KMT2A	TG(14:0/14:1(9Z)/24:0)	CD	0.0644477	0.501692	CHEMBL1406148; CHEMBL255696; CHEMBL1526353; CHEMBL207602
PTPN7	TG(14:0/14:1(9Z)/24:0)	CD	0.0644477	0.501692	CHEMBL1406148; CHEMBL255696; CHEMBL1526353; CHEMBL207602
LMNA	TG(14:0/14:1(9Z)/24:0)	UC	0.363343	0.488125	CHEMBL1406148; CHEMBL255696; CHEMBL1526353; CHEMBL207602
MEN1	TG(14:0/14:1(9Z)/24:0)	UC	0.363343	0.488125	CHEMBL1406148; CHEMBL255696; CHEMBL1526353; CHEMBL207602
KMT2A	TG(14:0/14:1(9Z)/24:0)	UC	0.363343	0.488125	CHEMBL1406148; CHEMBL255696; CHEMBL1526353; CHEMBL207602
PTPN7	TG(14:0/14:1(9Z)/24:0)	UC	0.363343	0.488125	CHEMBL1406148; CHEMBL255696; CHEMBL1526353; CHEMBL207602
LMNA	TG(14:0/16:1(9Z)/14:0)	CD	0.0390314	0.691166	CHEMBL1406148; CHEMBL255696; CHEMBL1526353; CHEMBL207602
MEN1	TG(14:0/16:1(9Z)/14:0)	CD	0.0390314	0.691166	CHEMBL1406148; CHEMBL255696; CHEMBL1526353; CHEMBL207602
KMT2A	TG(14:0/16:1(9Z)/14:0)	CD	0.0390314	0.691166	CHEMBL1406148; CHEMBL255696; CHEMBL1526353; CHEMBL207602
PTPN7	TG(14:0/16:1(9Z)/14:0)	CD	0.0390314	0.691166	CHEMBL1406148; CHEMBL255696; CHEMBL1526353; CHEMBL207602
LMNA	TG(14:0/16:1(9Z)/14:0)	UC	0.0289633	0.485596	CHEMBL1406148; CHEMBL255696; CHEMBL1526353; CHEMBL207602
MEN1	TG(14:0/16:1(9Z)/14:0)	UC	0.0289633	0.485596	CHEMBL1406148; CHEMBL255696; CHEMBL1526353; CHEMBL207602
KMT2A	TG(14:0/16:1(9Z)/14:0)	UC	0.0289633	0.485596	CHEMBL1406148; CHEMBL255696; CHEMBL1526353; CHEMBL207602
PTPN7	TG(14:0/16:1(9Z)/14:0)	UC	0.0289633	0.485596	CHEMBL1406148; CHEMBL255696; CHEMBL1526353; CHEMBL207602
LMNA	TG(16:0/16:0/18:1(9Z))	CD	0.0526617	0.595736	CHEMBL1406148; CHEMBL255696; CHEMBL1526353; CHEMBL207602
MEN1	TG(16:0/16:0/18:1(9Z))	CD	0.0526617	0.595736	CHEMBL1406148; CHEMBL255696; CHEMBL1526353; CHEMBL207602
KMT2A	TG(16:0/16:0/18:1(9Z))	CD	0.0526617	0.595736	CHEMBL1406148; CHEMBL255696; CHEMBL1526353; CHEMBL207602
PTPN7	TG(16:0/16:0/18:1(9Z))	CD	0.0526617	0.595736	CHEMBL1406148; CHEMBL255696; CHEMBL1526353; CHEMBL207602
LMNA	TG(16:0/16:0/18:1(9Z))	UC	0.379854	0.550945	CHEMBL1406148; CHEMBL255696; CHEMBL1526353; CHEMBL207602
MEN1	TG(16:0/16:0/18:1(9Z))	UC	0.379854	0.550945	CHEMBL1406148; CHEMBL255696; CHEMBL1526353; CHEMBL207602
KMT2A	TG(16:0/16:0/18:1(9Z))	UC	0.379854	0.550945	CHEMBL1406148; CHEMBL255696; CHEMBL1526353; CHEMBL207602
PTPN7	TG(16:0/16:0/18:1(9Z))	UC	0.379854	0.550945	CHEMBL1406148; CHEMBL255696; CHEMBL1526353; CHEMBL207602
LMNA	TG(16:0/16:1(9Z)/16:0)	CD	0.0636723	0.551649	CHEMBL1406148; CHEMBL255696; CHEMBL1526353; CHEMBL207602
MEN1	TG(16:0/16:1(9Z)/16:0)	CD	0.0636723	0.551649	CHEMBL1406148; CHEMBL255696; CHEMBL1526353; CHEMBL207602
KMT2A	TG(16:0/16:1(9Z)/16:0)	CD	0.0636723	0.551649	CHEMBL1406148; CHEMBL255696; CHEMBL1526353; CHEMBL207602
PTPN7	TG(16:0/16:1(9Z)/16:0)	CD	0.0636723	0.551649	CHEMBL1406148; CHEMBL255696; CHEMBL1526353; CHEMBL207602
LMNA	TG(16:0/16:1(9Z)/16:0)	UC	0.279907	0.583026	CHEMBL1406148; CHEMBL255696; CHEMBL1526353; CHEMBL207602
MEN1	TG(16:0/16:1(9Z)/16:0)	UC	0.279907	0.583026	CHEMBL1406148; CHEMBL255696; CHEMBL1526353; CHEMBL207602
KMT2A	TG(16:0/16:1(9Z)/16:0)	UC	0.279907	0.583026	CHEMBL1406148; CHEMBL255696; CHEMBL1526353; CHEMBL207602
PTPN7	TG(16:0/16:1(9Z)/16:0)	UC	0.279907	0.583026	CHEMBL1406148; CHEMBL255696; CHEMBL1526353; CHEMBL207602
ALOX15	TG(16:0/20:3n6/20:3n6)	CD	0.0510281	0.383173	CHEMBL1527567; CHEMBL1406148; CHEMBL255696; CHEMBL8739; CHEMBL465183; CHEMBL453991; CHEMBL267476; CHEMBL1526353; CHEMBL207602
TSHR	TG(16:0/20:3n6/20:3n6)	CD	0.0510281	0.383173	CHEMBL1527567; CHEMBL1406148; CHEMBL255696; CHEMBL8739; CHEMBL465183; CHEMBL453991; CHEMBL267476; CHEMBL1526353; CHEMBL207602
ALDH1A1	TG(16:0/20:3n6/20:3n6)	CD	0.0510281	0.383173	CHEMBL1527567; CHEMBL1406148; CHEMBL255696; CHEMBL8739; CHEMBL465183; CHEMBL453991; CHEMBL267476; CHEMBL1526353; CHEMBL207602
LMNA	TG(16:0/20:3n6/20:3n6)	CD	0.0510281	0.383173	CHEMBL1527567; CHEMBL1406148; CHEMBL255696; CHEMBL8739; CHEMBL465183; CHEMBL453991; CHEMBL267476; CHEMBL1526353; CHEMBL207602
MEN1	TG(16:0/20:3n6/20:3n6)	CD	0.0510281	0.383173	CHEMBL1527567; CHEMBL1406148; CHEMBL255696; CHEMBL8739; CHEMBL465183; CHEMBL453991; CHEMBL267476; CHEMBL1526353; CHEMBL207602
KMT2A	TG(16:0/20:3n6/20:3n6)	CD	0.0510281	0.383173	CHEMBL1527567; CHEMBL1406148; CHEMBL255696; CHEMBL8739; CHEMBL465183; CHEMBL453991; CHEMBL267476; CHEMBL1526353; CHEMBL207602
FFAR4	TG(16:0/20:3n6/20:3n6)	CD	0.0510281	0.383173	CHEMBL1527567; CHEMBL1406148; CHEMBL255696; CHEMBL8739; CHEMBL465183; CHEMBL453991; CHEMBL267476; CHEMBL1526353; CHEMBL207602
FFAR1	TG(16:0/20:3n6/20:3n6)	CD	0.0510281	0.383173	CHEMBL1527567; CHEMBL1406148; CHEMBL255696; CHEMBL8739; CHEMBL465183; CHEMBL453991; CHEMBL267476; CHEMBL1526353; CHEMBL207602
RECQL	TG(16:0/20:3n6/20:3n6)	CD	0.0510281	0.383173	CHEMBL1527567; CHEMBL1406148; CHEMBL255696; CHEMBL8739; CHEMBL465183; CHEMBL453991; CHEMBL267476; CHEMBL1526353; CHEMBL207602
OXER1	TG(16:0/20:3n6/20:3n6)	CD	0.0510281	0.383173	CHEMBL1527567; CHEMBL1406148; CHEMBL255696; CHEMBL8739; CHEMBL465183; CHEMBL453991; CHEMBL267476; CHEMBL1526353; CHEMBL207602
PTPN7	TG(16:0/20:3n6/20:3n6)	CD	0.0510281	0.383173	CHEMBL1527567; CHEMBL1406148; CHEMBL255696; CHEMBL8739; CHEMBL465183; CHEMBL453991; CHEMBL267476; CHEMBL1526353; CHEMBL207602
CNR1	TG(16:1(9Z)/16:1(9Z)/20:4(5Z,8Z,11Z,14Z))	CD	-0.0170309	0.414448	CHEMBL122972; CHEMBL1527567; CHEMBL1406148; CHEMBL255696; CHEMBL8739; CHEMBL465183; CHEMBL453991; CHEMBL267476; CHEMBL15594; CHEMBL460026; CHEMBL1526353
CNR2	TG(16:1(9Z)/16:1(9Z)/20:4(5Z,8Z,11Z,14Z))	CD	-0.0170309	0.414448	CHEMBL122972; CHEMBL1527567; CHEMBL1406148; CHEMBL255696; CHEMBL8739; CHEMBL465183; CHEMBL453991; CHEMBL267476; CHEMBL15594; CHEMBL460026; CHEMBL1526353
ALOX15	TG(16:1(9Z)/16:1(9Z)/20:4(5Z,8Z,11Z,14Z))	CD	-0.0170309	0.414448	CHEMBL122972; CHEMBL1527567; CHEMBL1406148; CHEMBL255696; CHEMBL8739; CHEMBL465183; CHEMBL453991; CHEMBL267476; CHEMBL15594; CHEMBL460026; CHEMBL1526353
TSHR	TG(16:1(9Z)/16:1(9Z)/20:4(5Z,8Z,11Z,14Z))	CD	-0.0170309	0.414448	CHEMBL122972; CHEMBL1527567; CHEMBL1406148; CHEMBL255696; CHEMBL8739; CHEMBL465183; CHEMBL453991; CHEMBL267476; CHEMBL15594; CHEMBL460026; CHEMBL1526353
ALDH1A1	TG(16:1(9Z)/16:1(9Z)/20:4(5Z,8Z,11Z,14Z))	CD	-0.0170309	0.414448	CHEMBL122972; CHEMBL1527567; CHEMBL1406148; CHEMBL255696; CHEMBL8739; CHEMBL465183; CHEMBL453991; CHEMBL267476; CHEMBL15594; CHEMBL460026; CHEMBL1526353
LMNA	TG(16:1(9Z)/16:1(9Z)/20:4(5Z,8Z,11Z,14Z))	CD	-0.0170309	0.414448	CHEMBL122972; CHEMBL1527567; CHEMBL1406148; CHEMBL255696; CHEMBL8739; CHEMBL465183; CHEMBL453991; CHEMBL267476; CHEMBL15594; CHEMBL460026; CHEMBL1526353
MEN1	TG(16:1(9Z)/16:1(9Z)/20:4(5Z,8Z,11Z,14Z))	CD	-0.0170309	0.414448	CHEMBL122972; CHEMBL1527567; CHEMBL1406148; CHEMBL255696; CHEMBL8739; CHEMBL465183; CHEMBL453991; CHEMBL267476; CHEMBL15594; CHEMBL460026; CHEMBL1526353
KMT2A	TG(16:1(9Z)/16:1(9Z)/20:4(5Z,8Z,11Z,14Z))	CD	-0.0170309	0.414448	CHEMBL122972; CHEMBL1527567; CHEMBL1406148; CHEMBL255696; CHEMBL8739; CHEMBL465183; CHEMBL453991; CHEMBL267476; CHEMBL15594; CHEMBL460026; CHEMBL1526353
FFAR4	TG(16:1(9Z)/16:1(9Z)/20:4(5Z,8Z,11Z,14Z))	CD	-0.0170309	0.414448	CHEMBL122972; CHEMBL1527567; CHEMBL1406148; CHEMBL255696; CHEMBL8739; CHEMBL465183; CHEMBL453991; CHEMBL267476; CHEMBL15594; CHEMBL460026; CHEMBL1526353
FFAR1	TG(16:1(9Z)/16:1(9Z)/20:4(5Z,8Z,11Z,14Z))	CD	-0.0170309	0.414448	CHEMBL122972; CHEMBL1527567; CHEMBL1406148; CHEMBL255696; CHEMBL8739; CHEMBL465183; CHEMBL453991; CHEMBL267476; CHEMBL15594; CHEMBL460026; CHEMBL1526353
RECQL	TG(16:1(9Z)/16:1(9Z)/20:4(5Z,8Z,11Z,14Z))	CD	-0.0170309	0.414448	CHEMBL122972; CHEMBL1527567; CHEMBL1406148; CHEMBL255696; CHEMBL8739; CHEMBL465183; CHEMBL453991; CHEMBL267476; CHEMBL15594; CHEMBL460026; CHEMBL1526353
OXER1	TG(16:1(9Z)/16:1(9Z)/20:4(5Z,8Z,11Z,14Z))	CD	-0.0170309	0.414448	CHEMBL122972; CHEMBL1527567; CHEMBL1406148; CHEMBL255696; CHEMBL8739; CHEMBL465183; CHEMBL453991; CHEMBL267476; CHEMBL15594; CHEMBL460026; CHEMBL1526353
HSD17B10	TG(16:1(9Z)/16:1(9Z)/20:4(5Z,8Z,11Z,14Z))	CD	-0.0170309	0.414448	CHEMBL122972; CHEMBL1527567; CHEMBL1406148; CHEMBL255696; CHEMBL8739; CHEMBL465183; CHEMBL453991; CHEMBL267476; CHEMBL15594; CHEMBL460026; CHEMBL1526353
PTPN7	TG(16:1(9Z)/16:1(9Z)/20:4(5Z,8Z,11Z,14Z))	CD	-0.0170309	0.414448	CHEMBL122972; CHEMBL1527567; CHEMBL1406148; CHEMBL255696; CHEMBL8739; CHEMBL465183; CHEMBL453991; CHEMBL267476; CHEMBL15594; CHEMBL460026; CHEMBL1526353
CNR1	TG(16:1(9Z)/16:1(9Z)/20:4(5Z,8Z,11Z,14Z))	UC	0.0512498	0.383249	CHEMBL122972; CHEMBL1527567; CHEMBL1406148; CHEMBL255696; CHEMBL8739; CHEMBL465183; CHEMBL453991; CHEMBL267476; CHEMBL15594; CHEMBL460026; CHEMBL1526353
CNR2	TG(16:1(9Z)/16:1(9Z)/20:4(5Z,8Z,11Z,14Z))	UC	0.0512498	0.383249	CHEMBL122972; CHEMBL1527567; CHEMBL1406148; CHEMBL255696; CHEMBL8739; CHEMBL465183; CHEMBL453991; CHEMBL267476; CHEMBL15594; CHEMBL460026; CHEMBL1526353
ALOX15	TG(16:1(9Z)/16:1(9Z)/20:4(5Z,8Z,11Z,14Z))	UC	0.0512498	0.383249	CHEMBL122972; CHEMBL1527567; CHEMBL1406148; CHEMBL255696; CHEMBL8739; CHEMBL465183; CHEMBL453991; CHEMBL267476; CHEMBL15594; CHEMBL460026; CHEMBL1526353
TSHR	TG(16:1(9Z)/16:1(9Z)/20:4(5Z,8Z,11Z,14Z))	UC	0.0512498	0.383249	CHEMBL122972; CHEMBL1527567; CHEMBL1406148; CHEMBL255696; CHEMBL8739; CHEMBL465183; CHEMBL453991; CHEMBL267476; CHEMBL15594; CHEMBL460026; CHEMBL1526353
ALDH1A1	TG(16:1(9Z)/16:1(9Z)/20:4(5Z,8Z,11Z,14Z))	UC	0.0512498	0.383249	CHEMBL122972; CHEMBL1527567; CHEMBL1406148; CHEMBL255696; CHEMBL8739; CHEMBL465183; CHEMBL453991; CHEMBL267476; CHEMBL15594; CHEMBL460026; CHEMBL1526353
LMNA	TG(16:1(9Z)/16:1(9Z)/20:4(5Z,8Z,11Z,14Z))	UC	0.0512498	0.383249	CHEMBL122972; CHEMBL1527567; CHEMBL1406148; CHEMBL255696; CHEMBL8739; CHEMBL465183; CHEMBL453991; CHEMBL267476; CHEMBL15594; CHEMBL460026; CHEMBL1526353
MEN1	TG(16:1(9Z)/16:1(9Z)/20:4(5Z,8Z,11Z,14Z))	UC	0.0512498	0.383249	CHEMBL122972; CHEMBL1527567; CHEMBL1406148; CHEMBL255696; CHEMBL8739; CHEMBL465183; CHEMBL453991; CHEMBL267476; CHEMBL15594; CHEMBL460026; CHEMBL1526353
KMT2A	TG(16:1(9Z)/16:1(9Z)/20:4(5Z,8Z,11Z,14Z))	UC	0.0512498	0.383249	CHEMBL122972; CHEMBL1527567; CHEMBL1406148; CHEMBL255696; CHEMBL8739; CHEMBL465183; CHEMBL453991; CHEMBL267476; CHEMBL15594; CHEMBL460026; CHEMBL1526353
FFAR4	TG(16:1(9Z)/16:1(9Z)/20:4(5Z,8Z,11Z,14Z))	UC	0.0512498	0.383249	CHEMBL122972; CHEMBL1527567; CHEMBL1406148; CHEMBL255696; CHEMBL8739; CHEMBL465183; CHEMBL453991; CHEMBL267476; CHEMBL15594; CHEMBL460026; CHEMBL1526353
FFAR1	TG(16:1(9Z)/16:1(9Z)/20:4(5Z,8Z,11Z,14Z))	UC	0.0512498	0.383249	CHEMBL122972; CHEMBL1527567; CHEMBL1406148; CHEMBL255696; CHEMBL8739; CHEMBL465183; CHEMBL453991; CHEMBL267476; CHEMBL15594; CHEMBL460026; CHEMBL1526353
RECQL	TG(16:1(9Z)/16:1(9Z)/20:4(5Z,8Z,11Z,14Z))	UC	0.0512498	0.383249	CHEMBL122972; CHEMBL1527567; CHEMBL1406148; CHEMBL255696; CHEMBL8739; CHEMBL465183; CHEMBL453991; CHEMBL267476; CHEMBL15594; CHEMBL460026; CHEMBL1526353
OXER1	TG(16:1(9Z)/16:1(9Z)/20:4(5Z,8Z,11Z,14Z))	UC	0.0512498	0.383249	CHEMBL122972; CHEMBL1527567; CHEMBL1406148; CHEMBL255696; CHEMBL8739; CHEMBL465183; CHEMBL453991; CHEMBL267476; CHEMBL15594; CHEMBL460026; CHEMBL1526353
HSD17B10	TG(16:1(9Z)/16:1(9Z)/20:4(5Z,8Z,11Z,14Z))	UC	0.0512498	0.383249	CHEMBL122972; CHEMBL1527567; CHEMBL1406148; CHEMBL255696; CHEMBL8739; CHEMBL465183; CHEMBL453991; CHEMBL267476; CHEMBL15594; CHEMBL460026; CHEMBL1526353
PTPN7	TG(16:1(9Z)/16:1(9Z)/20:4(5Z,8Z,11Z,14Z))	UC	0.0512498	0.383249	CHEMBL122972; CHEMBL1527567; CHEMBL1406148; CHEMBL255696; CHEMBL8739; CHEMBL465183; CHEMBL453991; CHEMBL267476; CHEMBL15594; CHEMBL460026; CHEMBL1526353
LMNA	TG(18:0/15:0/20:2n6)	CD	-0.0414126	0.406124	CHEMBL1406148; CHEMBL255696; CHEMBL267476; CHEMBL1527567; CHEMBL1526353; CHEMBL207602
MEN1	TG(18:0/15:0/20:2n6)	CD	-0.0414126	0.406124	CHEMBL1406148; CHEMBL255696; CHEMBL267476; CHEMBL1527567; CHEMBL1526353; CHEMBL207602
KMT2A	TG(18:0/15:0/20:2n6)	CD	-0.0414126	0.406124	CHEMBL1406148; CHEMBL255696; CHEMBL267476; CHEMBL1527567; CHEMBL1526353; CHEMBL207602
FFAR1	TG(18:0/15:0/20:2n6)	CD	-0.0414126	0.406124	CHEMBL1406148; CHEMBL255696; CHEMBL267476; CHEMBL1527567; CHEMBL1526353; CHEMBL207602
FFAR4	TG(18:0/15:0/20:2n6)	CD	-0.0414126	0.406124	CHEMBL1406148; CHEMBL255696; CHEMBL267476; CHEMBL1527567; CHEMBL1526353; CHEMBL207602
ALOX15	TG(18:0/15:0/20:2n6)	CD	-0.0414126	0.406124	CHEMBL1406148; CHEMBL255696; CHEMBL267476; CHEMBL1527567; CHEMBL1526353; CHEMBL207602
TSHR	TG(18:0/15:0/20:2n6)	CD	-0.0414126	0.406124	CHEMBL1406148; CHEMBL255696; CHEMBL267476; CHEMBL1527567; CHEMBL1526353; CHEMBL207602
ALDH1A1	TG(18:0/15:0/20:2n6)	CD	-0.0414126	0.406124	CHEMBL1406148; CHEMBL255696; CHEMBL267476; CHEMBL1527567; CHEMBL1526353; CHEMBL207602
PTPN7	TG(18:0/15:0/20:2n6)	CD	-0.0414126	0.406124	CHEMBL1406148; CHEMBL255696; CHEMBL267476; CHEMBL1527567; CHEMBL1526353; CHEMBL207602
LMNA	TG(18:0/15:0/20:2n6)	UC	0.178325	0.399548	CHEMBL1406148; CHEMBL255696; CHEMBL267476; CHEMBL1527567; CHEMBL1526353; CHEMBL207602
MEN1	TG(18:0/15:0/20:2n6)	UC	0.178325	0.399548	CHEMBL1406148; CHEMBL255696; CHEMBL267476; CHEMBL1527567; CHEMBL1526353; CHEMBL207602
KMT2A	TG(18:0/15:0/20:2n6)	UC	0.178325	0.399548	CHEMBL1406148; CHEMBL255696; CHEMBL267476; CHEMBL1527567; CHEMBL1526353; CHEMBL207602
FFAR1	TG(18:0/15:0/20:2n6)	UC	0.178325	0.399548	CHEMBL1406148; CHEMBL255696; CHEMBL267476; CHEMBL1527567; CHEMBL1526353; CHEMBL207602
FFAR4	TG(18:0/15:0/20:2n6)	UC	0.178325	0.399548	CHEMBL1406148; CHEMBL255696; CHEMBL267476; CHEMBL1527567; CHEMBL1526353; CHEMBL207602
ALOX15	TG(18:0/15:0/20:2n6)	UC	0.178325	0.399548	CHEMBL1406148; CHEMBL255696; CHEMBL267476; CHEMBL1527567; CHEMBL1526353; CHEMBL207602
TSHR	TG(18:0/15:0/20:2n6)	UC	0.178325	0.399548	CHEMBL1406148; CHEMBL255696; CHEMBL267476; CHEMBL1527567; CHEMBL1526353; CHEMBL207602
ALDH1A1	TG(18:0/15:0/20:2n6)	UC	0.178325	0.399548	CHEMBL1406148; CHEMBL255696; CHEMBL267476; CHEMBL1527567; CHEMBL1526353; CHEMBL207602
PTPN7	TG(18:0/15:0/20:2n6)	UC	0.178325	0.399548	CHEMBL1406148; CHEMBL255696; CHEMBL267476; CHEMBL1527567; CHEMBL1526353; CHEMBL207602
LMNA	TG(18:0/18:0/18:1(9Z))	CD	-0.0172265	0.40987	CHEMBL1406148; CHEMBL255696; CHEMBL1526353; CHEMBL207602
MEN1	TG(18:0/18:0/18:1(9Z))	CD	-0.0172265	0.40987	CHEMBL1406148; CHEMBL255696; CHEMBL1526353; CHEMBL207602
KMT2A	TG(18:0/18:0/18:1(9Z))	CD	-0.0172265	0.40987	CHEMBL1406148; CHEMBL255696; CHEMBL1526353; CHEMBL207602
PTPN7	TG(18:0/18:0/18:1(9Z))	CD	-0.0172265	0.40987	CHEMBL1406148; CHEMBL255696; CHEMBL1526353; CHEMBL207602
LMNA	TG(18:0/18:0/18:1(9Z))	UC	0.291514	0.406518	CHEMBL1406148; CHEMBL255696; CHEMBL1526353; CHEMBL207602
MEN1	TG(18:0/18:0/18:1(9Z))	UC	0.291514	0.406518	CHEMBL1406148; CHEMBL255696; CHEMBL1526353; CHEMBL207602
KMT2A	TG(18:0/18:0/18:1(9Z))	UC	0.291514	0.406518	CHEMBL1406148; CHEMBL255696; CHEMBL1526353; CHEMBL207602
PTPN7	TG(18:0/18:0/18:1(9Z))	UC	0.291514	0.406518	CHEMBL1406148; CHEMBL255696; CHEMBL1526353; CHEMBL207602
CNR1	TG(18:1(9Z)/18:2(9Z,12Z)/20:4(5Z,8Z,11Z,14Z))	CD	0.317597	0.43787	CHEMBL122972; CHEMBL1527567; CHEMBL1406148; CHEMBL255696; CHEMBL8739; CHEMBL465183; CHEMBL453991; CHEMBL267476; CHEMBL15594; CHEMBL460026; CHEMBL1526353
CNR2	TG(18:1(9Z)/18:2(9Z,12Z)/20:4(5Z,8Z,11Z,14Z))	CD	0.317597	0.43787	CHEMBL122972; CHEMBL1527567; CHEMBL1406148; CHEMBL255696; CHEMBL8739; CHEMBL465183; CHEMBL453991; CHEMBL267476; CHEMBL15594; CHEMBL460026; CHEMBL1526353
ALOX15	TG(18:1(9Z)/18:2(9Z,12Z)/20:4(5Z,8Z,11Z,14Z))	CD	0.317597	0.43787	CHEMBL122972; CHEMBL1527567; CHEMBL1406148; CHEMBL255696; CHEMBL8739; CHEMBL465183; CHEMBL453991; CHEMBL267476; CHEMBL15594; CHEMBL460026; CHEMBL1526353
TSHR	TG(18:1(9Z)/18:2(9Z,12Z)/20:4(5Z,8Z,11Z,14Z))	CD	0.317597	0.43787	CHEMBL122972; CHEMBL1527567; CHEMBL1406148; CHEMBL255696; CHEMBL8739; CHEMBL465183; CHEMBL453991; CHEMBL267476; CHEMBL15594; CHEMBL460026; CHEMBL1526353
ALDH1A1	TG(18:1(9Z)/18:2(9Z,12Z)/20:4(5Z,8Z,11Z,14Z))	CD	0.317597	0.43787	CHEMBL122972; CHEMBL1527567; CHEMBL1406148; CHEMBL255696; CHEMBL8739; CHEMBL465183; CHEMBL453991; CHEMBL267476; CHEMBL15594; CHEMBL460026; CHEMBL1526353
LMNA	TG(18:1(9Z)/18:2(9Z,12Z)/20:4(5Z,8Z,11Z,14Z))	CD	0.317597	0.43787	CHEMBL122972; CHEMBL1527567; CHEMBL1406148; CHEMBL255696; CHEMBL8739; CHEMBL465183; CHEMBL453991; CHEMBL267476; CHEMBL15594; CHEMBL460026; CHEMBL1526353
MEN1	TG(18:1(9Z)/18:2(9Z,12Z)/20:4(5Z,8Z,11Z,14Z))	CD	0.317597	0.43787	CHEMBL122972; CHEMBL1527567; CHEMBL1406148; CHEMBL255696; CHEMBL8739; CHEMBL465183; CHEMBL453991; CHEMBL267476; CHEMBL15594; CHEMBL460026; CHEMBL1526353
KMT2A	TG(18:1(9Z)/18:2(9Z,12Z)/20:4(5Z,8Z,11Z,14Z))	CD	0.317597	0.43787	CHEMBL122972; CHEMBL1527567; CHEMBL1406148; CHEMBL255696; CHEMBL8739; CHEMBL465183; CHEMBL453991; CHEMBL267476; CHEMBL15594; CHEMBL460026; CHEMBL1526353
FFAR4	TG(18:1(9Z)/18:2(9Z,12Z)/20:4(5Z,8Z,11Z,14Z))	CD	0.317597	0.43787	CHEMBL122972; CHEMBL1527567; CHEMBL1406148; CHEMBL255696; CHEMBL8739; CHEMBL465183; CHEMBL453991; CHEMBL267476; CHEMBL15594; CHEMBL460026; CHEMBL1526353
FFAR1	TG(18:1(9Z)/18:2(9Z,12Z)/20:4(5Z,8Z,11Z,14Z))	CD	0.317597	0.43787	CHEMBL122972; CHEMBL1527567; CHEMBL1406148; CHEMBL255696; CHEMBL8739; CHEMBL465183; CHEMBL453991; CHEMBL267476; CHEMBL15594; CHEMBL460026; CHEMBL1526353
RECQL	TG(18:1(9Z)/18:2(9Z,12Z)/20:4(5Z,8Z,11Z,14Z))	CD	0.317597	0.43787	CHEMBL122972; CHEMBL1527567; CHEMBL1406148; CHEMBL255696; CHEMBL8739; CHEMBL465183; CHEMBL453991; CHEMBL267476; CHEMBL15594; CHEMBL460026; CHEMBL1526353
OXER1	TG(18:1(9Z)/18:2(9Z,12Z)/20:4(5Z,8Z,11Z,14Z))	CD	0.317597	0.43787	CHEMBL122972; CHEMBL1527567; CHEMBL1406148; CHEMBL255696; CHEMBL8739; CHEMBL465183; CHEMBL453991; CHEMBL267476; CHEMBL15594; CHEMBL460026; CHEMBL1526353
HSD17B10	TG(18:1(9Z)/18:2(9Z,12Z)/20:4(5Z,8Z,11Z,14Z))	CD	0.317597	0.43787	CHEMBL122972; CHEMBL1527567; CHEMBL1406148; CHEMBL255696; CHEMBL8739; CHEMBL465183; CHEMBL453991; CHEMBL267476; CHEMBL15594; CHEMBL460026; CHEMBL1526353
PTPN7	TG(18:1(9Z)/18:2(9Z,12Z)/20:4(5Z,8Z,11Z,14Z))	CD	0.317597	0.43787	CHEMBL122972; CHEMBL1527567; CHEMBL1406148; CHEMBL255696; CHEMBL8739; CHEMBL465183; CHEMBL453991; CHEMBL267476; CHEMBL15594; CHEMBL460026; CHEMBL1526353
CNR1	TG(18:1(9Z)/18:2(9Z,12Z)/20:4(5Z,8Z,11Z,14Z))	UC	0.41999	0.421712	CHEMBL122972; CHEMBL1527567; CHEMBL1406148; CHEMBL255696; CHEMBL8739; CHEMBL465183; CHEMBL453991; CHEMBL267476; CHEMBL15594; CHEMBL460026; CHEMBL1526353
CNR2	TG(18:1(9Z)/18:2(9Z,12Z)/20:4(5Z,8Z,11Z,14Z))	UC	0.41999	0.421712	CHEMBL122972; CHEMBL1527567; CHEMBL1406148; CHEMBL255696; CHEMBL8739; CHEMBL465183; CHEMBL453991; CHEMBL267476; CHEMBL15594; CHEMBL460026; CHEMBL1526353
ALOX15	TG(18:1(9Z)/18:2(9Z,12Z)/20:4(5Z,8Z,11Z,14Z))	UC	0.41999	0.421712	CHEMBL122972; CHEMBL1527567; CHEMBL1406148; CHEMBL255696; CHEMBL8739; CHEMBL465183; CHEMBL453991; CHEMBL267476; CHEMBL15594; CHEMBL460026; CHEMBL1526353
TSHR	TG(18:1(9Z)/18:2(9Z,12Z)/20:4(5Z,8Z,11Z,14Z))	UC	0.41999	0.421712	CHEMBL122972; CHEMBL1527567; CHEMBL1406148; CHEMBL255696; CHEMBL8739; CHEMBL465183; CHEMBL453991; CHEMBL267476; CHEMBL15594; CHEMBL460026; CHEMBL1526353
ALDH1A1	TG(18:1(9Z)/18:2(9Z,12Z)/20:4(5Z,8Z,11Z,14Z))	UC	0.41999	0.421712	CHEMBL122972; CHEMBL1527567; CHEMBL1406148; CHEMBL255696; CHEMBL8739; CHEMBL465183; CHEMBL453991; CHEMBL267476; CHEMBL15594; CHEMBL460026; CHEMBL1526353
LMNA	TG(18:1(9Z)/18:2(9Z,12Z)/20:4(5Z,8Z,11Z,14Z))	UC	0.41999	0.421712	CHEMBL122972; CHEMBL1527567; CHEMBL1406148; CHEMBL255696; CHEMBL8739; CHEMBL465183; CHEMBL453991; CHEMBL267476; CHEMBL15594; CHEMBL460026; CHEMBL1526353
MEN1	TG(18:1(9Z)/18:2(9Z,12Z)/20:4(5Z,8Z,11Z,14Z))	UC	0.41999	0.421712	CHEMBL122972; CHEMBL1527567; CHEMBL1406148; CHEMBL255696; CHEMBL8739; CHEMBL465183; CHEMBL453991; CHEMBL267476; CHEMBL15594; CHEMBL460026; CHEMBL1526353
KMT2A	TG(18:1(9Z)/18:2(9Z,12Z)/20:4(5Z,8Z,11Z,14Z))	UC	0.41999	0.421712	CHEMBL122972; CHEMBL1527567; CHEMBL1406148; CHEMBL255696; CHEMBL8739; CHEMBL465183; CHEMBL453991; CHEMBL267476; CHEMBL15594; CHEMBL460026; CHEMBL1526353
FFAR4	TG(18:1(9Z)/18:2(9Z,12Z)/20:4(5Z,8Z,11Z,14Z))	UC	0.41999	0.421712	CHEMBL122972; CHEMBL1527567; CHEMBL1406148; CHEMBL255696; CHEMBL8739; CHEMBL465183; CHEMBL453991; CHEMBL267476; CHEMBL15594; CHEMBL460026; CHEMBL1526353
FFAR1	TG(18:1(9Z)/18:2(9Z,12Z)/20:4(5Z,8Z,11Z,14Z))	UC	0.41999	0.421712	CHEMBL122972; CHEMBL1527567; CHEMBL1406148; CHEMBL255696; CHEMBL8739; CHEMBL465183; CHEMBL453991; CHEMBL267476; CHEMBL15594; CHEMBL460026; CHEMBL1526353
RECQL	TG(18:1(9Z)/18:2(9Z,12Z)/20:4(5Z,8Z,11Z,14Z))	UC	0.41999	0.421712	CHEMBL122972; CHEMBL1527567; CHEMBL1406148; CHEMBL255696; CHEMBL8739; CHEMBL465183; CHEMBL453991; CHEMBL267476; CHEMBL15594; CHEMBL460026; CHEMBL1526353
OXER1	TG(18:1(9Z)/18:2(9Z,12Z)/20:4(5Z,8Z,11Z,14Z))	UC	0.41999	0.421712	CHEMBL122972; CHEMBL1527567; CHEMBL1406148; CHEMBL255696; CHEMBL8739; CHEMBL465183; CHEMBL453991; CHEMBL267476; CHEMBL15594; CHEMBL460026; CHEMBL1526353
HSD17B10	TG(18:1(9Z)/18:2(9Z,12Z)/20:4(5Z,8Z,11Z,14Z))	UC	0.41999	0.421712	CHEMBL122972; CHEMBL1527567; CHEMBL1406148; CHEMBL255696; CHEMBL8739; CHEMBL465183; CHEMBL453991; CHEMBL267476; CHEMBL15594; CHEMBL460026; CHEMBL1526353
PTPN7	TG(18:1(9Z)/18:2(9Z,12Z)/20:4(5Z,8Z,11Z,14Z))	UC	0.41999	0.421712	CHEMBL122972; CHEMBL1527567; CHEMBL1406148; CHEMBL255696; CHEMBL8739; CHEMBL465183; CHEMBL453991; CHEMBL267476; CHEMBL15594; CHEMBL460026; CHEMBL1526353
CNR1	TG(18:2(9Z,12Z)/20:4(5Z,8Z,11Z,14Z)/20:4(5Z,8Z,11Z,14Z))	CD	0.239867	0.409865	CHEMBL122972; CHEMBL1527567; CHEMBL1406148; CHEMBL255696; CHEMBL8739; CHEMBL465183; CHEMBL453991; CHEMBL267476; CHEMBL15594; CHEMBL460026; CHEMBL1526353
CNR2	TG(18:2(9Z,12Z)/20:4(5Z,8Z,11Z,14Z)/20:4(5Z,8Z,11Z,14Z))	CD	0.239867	0.409865	CHEMBL122972; CHEMBL1527567; CHEMBL1406148; CHEMBL255696; CHEMBL8739; CHEMBL465183; CHEMBL453991; CHEMBL267476; CHEMBL15594; CHEMBL460026; CHEMBL1526353
ALOX15	TG(18:2(9Z,12Z)/20:4(5Z,8Z,11Z,14Z)/20:4(5Z,8Z,11Z,14Z))	CD	0.239867	0.409865	CHEMBL122972; CHEMBL1527567; CHEMBL1406148; CHEMBL255696; CHEMBL8739; CHEMBL465183; CHEMBL453991; CHEMBL267476; CHEMBL15594; CHEMBL460026; CHEMBL1526353
TSHR	TG(18:2(9Z,12Z)/20:4(5Z,8Z,11Z,14Z)/20:4(5Z,8Z,11Z,14Z))	CD	0.239867	0.409865	CHEMBL122972; CHEMBL1527567; CHEMBL1406148; CHEMBL255696; CHEMBL8739; CHEMBL465183; CHEMBL453991; CHEMBL267476; CHEMBL15594; CHEMBL460026; CHEMBL1526353
ALDH1A1	TG(18:2(9Z,12Z)/20:4(5Z,8Z,11Z,14Z)/20:4(5Z,8Z,11Z,14Z))	CD	0.239867	0.409865	CHEMBL122972; CHEMBL1527567; CHEMBL1406148; CHEMBL255696; CHEMBL8739; CHEMBL465183; CHEMBL453991; CHEMBL267476; CHEMBL15594; CHEMBL460026; CHEMBL1526353
LMNA	TG(18:2(9Z,12Z)/20:4(5Z,8Z,11Z,14Z)/20:4(5Z,8Z,11Z,14Z))	CD	0.239867	0.409865	CHEMBL122972; CHEMBL1527567; CHEMBL1406148; CHEMBL255696; CHEMBL8739; CHEMBL465183; CHEMBL453991; CHEMBL267476; CHEMBL15594; CHEMBL460026; CHEMBL1526353
MEN1	TG(18:2(9Z,12Z)/20:4(5Z,8Z,11Z,14Z)/20:4(5Z,8Z,11Z,14Z))	CD	0.239867	0.409865	CHEMBL122972; CHEMBL1527567; CHEMBL1406148; CHEMBL255696; CHEMBL8739; CHEMBL465183; CHEMBL453991; CHEMBL267476; CHEMBL15594; CHEMBL460026; CHEMBL1526353
KMT2A	TG(18:2(9Z,12Z)/20:4(5Z,8Z,11Z,14Z)/20:4(5Z,8Z,11Z,14Z))	CD	0.239867	0.409865	CHEMBL122972; CHEMBL1527567; CHEMBL1406148; CHEMBL255696; CHEMBL8739; CHEMBL465183; CHEMBL453991; CHEMBL267476; CHEMBL15594; CHEMBL460026; CHEMBL1526353
FFAR4	TG(18:2(9Z,12Z)/20:4(5Z,8Z,11Z,14Z)/20:4(5Z,8Z,11Z,14Z))	CD	0.239867	0.409865	CHEMBL122972; CHEMBL1527567; CHEMBL1406148; CHEMBL255696; CHEMBL8739; CHEMBL465183; CHEMBL453991; CHEMBL267476; CHEMBL15594; CHEMBL460026; CHEMBL1526353
FFAR1	TG(18:2(9Z,12Z)/20:4(5Z,8Z,11Z,14Z)/20:4(5Z,8Z,11Z,14Z))	CD	0.239867	0.409865	CHEMBL122972; CHEMBL1527567; CHEMBL1406148; CHEMBL255696; CHEMBL8739; CHEMBL465183; CHEMBL453991; CHEMBL267476; CHEMBL15594; CHEMBL460026; CHEMBL1526353
RECQL	TG(18:2(9Z,12Z)/20:4(5Z,8Z,11Z,14Z)/20:4(5Z,8Z,11Z,14Z))	CD	0.239867	0.409865	CHEMBL122972; CHEMBL1527567; CHEMBL1406148; CHEMBL255696; CHEMBL8739; CHEMBL465183; CHEMBL453991; CHEMBL267476; CHEMBL15594; CHEMBL460026; CHEMBL1526353
OXER1	TG(18:2(9Z,12Z)/20:4(5Z,8Z,11Z,14Z)/20:4(5Z,8Z,11Z,14Z))	CD	0.239867	0.409865	CHEMBL122972; CHEMBL1527567; CHEMBL1406148; CHEMBL255696; CHEMBL8739; CHEMBL465183; CHEMBL453991; CHEMBL267476; CHEMBL15594; CHEMBL460026; CHEMBL1526353
HSD17B10	TG(18:2(9Z,12Z)/20:4(5Z,8Z,11Z,14Z)/20:4(5Z,8Z,11Z,14Z))	CD	0.239867	0.409865	CHEMBL122972; CHEMBL1527567; CHEMBL1406148; CHEMBL255696; CHEMBL8739; CHEMBL465183; CHEMBL453991; CHEMBL267476; CHEMBL15594; CHEMBL460026; CHEMBL1526353
PTPN7	TG(18:2(9Z,12Z)/20:4(5Z,8Z,11Z,14Z)/20:4(5Z,8Z,11Z,14Z))	CD	0.239867	0.409865	CHEMBL122972; CHEMBL1527567; CHEMBL1406148; CHEMBL255696; CHEMBL8739; CHEMBL465183; CHEMBL453991; CHEMBL267476; CHEMBL15594; CHEMBL460026; CHEMBL1526353
LMNA	Theophylline	CD	-0.50938	0.400282	CHEMBL1370561; CHEMBL1114; CHEMBL1158
MAPK1	Theophylline	CD	-0.50938	0.400282	CHEMBL1370561; CHEMBL1114; CHEMBL1158
BLM	Theophylline	CD	-0.50938	0.400282	CHEMBL1370561; CHEMBL1114; CHEMBL1158
HSP90AA1	trans-2-Dodecenoylcarnitine†	CD	0.323255	0.436485	CHEMBL1256761; CHEMBL1183559
TSHR	trans-2-Dodecenoylcarnitine†	CD	0.323255	0.436485	CHEMBL1256761; CHEMBL1183559
NFKB1	Undecanedioic acid†	CD	-0.64349	0.496693	CHEMBL1238; CHEMBL108766; CHEMBL405879; CHEMBL270494; CHEMBL410893; CHEMBL393319; CHEMBL349105; CHEMBL270105; CHEMBL235003; CHEMBL160902; CHEMBL1513128; CHEMBL1478; CHEMBL1742184; CHEMBL1162485; CHEMBL433; CHEMBL706; CHEMBL24640; CHEMBL1572050
LMNA	Undecanedioic acid†	CD	-0.64349	0.496693	CHEMBL1238; CHEMBL108766; CHEMBL405879; CHEMBL270494; CHEMBL410893; CHEMBL393319; CHEMBL349105; CHEMBL270105; CHEMBL235003; CHEMBL160902; CHEMBL1513128; CHEMBL1478; CHEMBL1742184; CHEMBL1162485; CHEMBL433; CHEMBL706; CHEMBL24640; CHEMBL1572050
TSHR	Undecanedioic acid†	CD	-0.64349	0.496693	CHEMBL1238; CHEMBL108766; CHEMBL405879; CHEMBL270494; CHEMBL410893; CHEMBL393319; CHEMBL349105; CHEMBL270105; CHEMBL235003; CHEMBL160902; CHEMBL1513128; CHEMBL1478; CHEMBL1742184; CHEMBL1162485; CHEMBL433; CHEMBL706; CHEMBL24640; CHEMBL1572050
GPBAR1	Undecanedioic acid†	CD	-0.64349	0.496693	CHEMBL1238; CHEMBL108766; CHEMBL405879; CHEMBL270494; CHEMBL410893; CHEMBL393319; CHEMBL349105; CHEMBL270105; CHEMBL235003; CHEMBL160902; CHEMBL1513128; CHEMBL1478; CHEMBL1742184; CHEMBL1162485; CHEMBL433; CHEMBL706; CHEMBL24640; CHEMBL1572050
AR	Undecanedioic acid†	CD	-0.64349	0.496693	CHEMBL1238; CHEMBL108766; CHEMBL405879; CHEMBL270494; CHEMBL410893; CHEMBL393319; CHEMBL349105; CHEMBL270105; CHEMBL235003; CHEMBL160902; CHEMBL1513128; CHEMBL1478; CHEMBL1742184; CHEMBL1162485; CHEMBL433; CHEMBL706; CHEMBL24640; CHEMBL1572050
CYP1A2	Undecanedioic acid†	CD	-0.64349	0.496693	CHEMBL1238; CHEMBL108766; CHEMBL405879; CHEMBL270494; CHEMBL410893; CHEMBL393319; CHEMBL349105; CHEMBL270105; CHEMBL235003; CHEMBL160902; CHEMBL1513128; CHEMBL1478; CHEMBL1742184; CHEMBL1162485; CHEMBL433; CHEMBL706; CHEMBL24640; CHEMBL1572050
MAPK1	Undecanedioic acid†	CD	-0.64349	0.496693	CHEMBL1238; CHEMBL108766; CHEMBL405879; CHEMBL270494; CHEMBL410893; CHEMBL393319; CHEMBL349105; CHEMBL270105; CHEMBL235003; CHEMBL160902; CHEMBL1513128; CHEMBL1478; CHEMBL1742184; CHEMBL1162485; CHEMBL433; CHEMBL706; CHEMBL24640; CHEMBL1572050
NPSR1	Undecanedioic acid†	CD	-0.64349	0.496693	CHEMBL1238; CHEMBL108766; CHEMBL405879; CHEMBL270494; CHEMBL410893; CHEMBL393319; CHEMBL349105; CHEMBL270105; CHEMBL235003; CHEMBL160902; CHEMBL1513128; CHEMBL1478; CHEMBL1742184; CHEMBL1162485; CHEMBL433; CHEMBL706; CHEMBL24640; CHEMBL1572050
CYP3A4	Undecanedioic acid†	CD	-0.64349	0.496693	CHEMBL1238; CHEMBL108766; CHEMBL405879; CHEMBL270494; CHEMBL410893; CHEMBL393319; CHEMBL349105; CHEMBL270105; CHEMBL235003; CHEMBL160902; CHEMBL1513128; CHEMBL1478; CHEMBL1742184; CHEMBL1162485; CHEMBL433; CHEMBL706; CHEMBL24640; CHEMBL1572050
NFKB1	Undecanedioic acid†	UC	-0.505862	0.386527	CHEMBL1238; CHEMBL108766; CHEMBL405879; CHEMBL270494; CHEMBL410893; CHEMBL393319; CHEMBL349105; CHEMBL270105; CHEMBL235003; CHEMBL160902; CHEMBL1513128; CHEMBL1478; CHEMBL1742184; CHEMBL1162485; CHEMBL433; CHEMBL706; CHEMBL24640; CHEMBL1572050
LMNA	Undecanedioic acid†	UC	-0.505862	0.386527	CHEMBL1238; CHEMBL108766; CHEMBL405879; CHEMBL270494; CHEMBL410893; CHEMBL393319; CHEMBL349105; CHEMBL270105; CHEMBL235003; CHEMBL160902; CHEMBL1513128; CHEMBL1478; CHEMBL1742184; CHEMBL1162485; CHEMBL433; CHEMBL706; CHEMBL24640; CHEMBL1572050
TSHR	Undecanedioic acid†	UC	-0.505862	0.386527	CHEMBL1238; CHEMBL108766; CHEMBL405879; CHEMBL270494; CHEMBL410893; CHEMBL393319; CHEMBL349105; CHEMBL270105; CHEMBL235003; CHEMBL160902; CHEMBL1513128; CHEMBL1478; CHEMBL1742184; CHEMBL1162485; CHEMBL433; CHEMBL706; CHEMBL24640; CHEMBL1572050
GPBAR1	Undecanedioic acid†	UC	-0.505862	0.386527	CHEMBL1238; CHEMBL108766; CHEMBL405879; CHEMBL270494; CHEMBL410893; CHEMBL393319; CHEMBL349105; CHEMBL270105; CHEMBL235003; CHEMBL160902; CHEMBL1513128; CHEMBL1478; CHEMBL1742184; CHEMBL1162485; CHEMBL433; CHEMBL706; CHEMBL24640; CHEMBL1572050
AR	Undecanedioic acid†	UC	-0.505862	0.386527	CHEMBL1238; CHEMBL108766; CHEMBL405879; CHEMBL270494; CHEMBL410893; CHEMBL393319; CHEMBL349105; CHEMBL270105; CHEMBL235003; CHEMBL160902; CHEMBL1513128; CHEMBL1478; CHEMBL1742184; CHEMBL1162485; CHEMBL433; CHEMBL706; CHEMBL24640; CHEMBL1572050
CYP1A2	Undecanedioic acid†	UC	-0.505862	0.386527	CHEMBL1238; CHEMBL108766; CHEMBL405879; CHEMBL270494; CHEMBL410893; CHEMBL393319; CHEMBL349105; CHEMBL270105; CHEMBL235003; CHEMBL160902; CHEMBL1513128; CHEMBL1478; CHEMBL1742184; CHEMBL1162485; CHEMBL433; CHEMBL706; CHEMBL24640; CHEMBL1572050
MAPK1	Undecanedioic acid†	UC	-0.505862	0.386527	CHEMBL1238; CHEMBL108766; CHEMBL405879; CHEMBL270494; CHEMBL410893; CHEMBL393319; CHEMBL349105; CHEMBL270105; CHEMBL235003; CHEMBL160902; CHEMBL1513128; CHEMBL1478; CHEMBL1742184; CHEMBL1162485; CHEMBL433; CHEMBL706; CHEMBL24640; CHEMBL1572050
NPSR1	Undecanedioic acid†	UC	-0.505862	0.386527	CHEMBL1238; CHEMBL108766; CHEMBL405879; CHEMBL270494; CHEMBL410893; CHEMBL393319; CHEMBL349105; CHEMBL270105; CHEMBL235003; CHEMBL160902; CHEMBL1513128; CHEMBL1478; CHEMBL1742184; CHEMBL1162485; CHEMBL433; CHEMBL706; CHEMBL24640; CHEMBL1572050
CYP3A4	Undecanedioic acid†	UC	-0.505862	0.386527	CHEMBL1238; CHEMBL108766; CHEMBL405879; CHEMBL270494; CHEMBL410893; CHEMBL393319; CHEMBL349105; CHEMBL270105; CHEMBL235003; CHEMBL160902; CHEMBL1513128; CHEMBL1478; CHEMBL1742184; CHEMBL1162485; CHEMBL433; CHEMBL706; CHEMBL24640; CHEMBL1572050
MEN1	Xanthurenic acid	UC	-0.206964	0.395536	CHEMBL299155
GAA	Xanthurenic acid	UC	-0.206964	0.395536	CHEMBL299155
KMT2A	Xanthurenic acid	UC	-0.206964	0.395536	CHEMBL299155
