# Supplementary material for: Expanding the drug discovery space with predicted metabolite–target interactions
Source: Commun Biol. 2021 Mar 5;4:288. doi: 10.1038/s42003-021-01822-x (PMC7935942; doi:10.1038/s42003-021-01822-x)
Supplement: Supplementary file 6 — Supplementary Data 3 [file 42003_2021_1822_MOESM6_ESM.xlsx]

## Sheet: Supplementary Data 3
Supplementary Data 3	Targets parsed from differential expression analysis in UC and CD participants from the host transcriptomics dataset of the HMP2 study and perspective connections with metabolites. Targets were selected for having differential abundance in case/control analysis across biopsy locations and if having <20 modulators with high affinity (pxC50 > 5.5) and high similarity to top-quartile ranking metabol…
Targets	diagnosis	Metabolites	Target differential expression	BH-adjusted p-value	Enriched pathways in which target is present	Target Class
ABCB1†	UC	Quinine, Negative modulator (abundant) (pxC50=6.37)	-1.21249	6.87931e-05	Transport of small molecules	Transporter
ABCC2	UC	Bilirubin, Negative modulator (abundant) (pxC50=6.55)	-2.52438	1.03404e-07	Transport of small molecules	Transporter
ADORA1	UC	3'-O-Methyladenosine, Negative modulator (scarce) (pxC50=8.57)	1.0092	0.000296222	G alpha (i) signalling events	7TM_Group1
ADORA1	UC	3'-O-Methyladenosine, Negative modulator (scarce) (pxC50=8.57)	1.0092	0.000296222	GPCR downstream signalling	7TM_Group1
ADORA1	UC	3'-O-Methyladenosine, Negative modulator (scarce) (pxC50=8.57)	1.0092	0.000296222	Signaling by GPCR	7TM_Group1
ADORA1	UC	3'-O-Methyladenosine, Negative modulator (scarce) (pxC50=8.57)	1.0092	0.000296222	GPCR ligand binding	7TM_Group1
ADORA1	UC	3'-O-Methyladenosine, Negative modulator (scarce) (pxC50=8.57)	1.0092	0.000296222	Signal Transduction	7TM_Group1
ADORA1	UC	3'-O-Methyladenosine, Negative modulator (scarce) (pxC50=8.57)	1.0092	0.000296222	Class A/1 (Rhodopsin-like receptors)	7TM_Group1
ADORA1	UC	3'-O-Methyladenosine, Positive modulator (scarce) (pxC50=9.72)	1.0092	0.000296222	G alpha (i) signalling events	7TM_Group1
ADORA1	UC	3'-O-Methyladenosine, Positive modulator (scarce) (pxC50=9.72)	1.0092	0.000296222	GPCR downstream signalling	7TM_Group1
ADORA1	UC	3'-O-Methyladenosine, Positive modulator (scarce) (pxC50=9.72)	1.0092	0.000296222	Signaling by GPCR	7TM_Group1
ADORA1	UC	3'-O-Methyladenosine, Positive modulator (scarce) (pxC50=9.72)	1.0092	0.000296222	GPCR ligand binding	7TM_Group1
ADORA1	UC	3'-O-Methyladenosine, Positive modulator (scarce) (pxC50=9.72)	1.0092	0.000296222	Signal Transduction	7TM_Group1
ADORA1	UC	3'-O-Methyladenosine, Positive modulator (scarce) (pxC50=9.72)	1.0092	0.000296222	Class A/1 (Rhodopsin-like receptors)	7TM_Group1
ADORA1	UC	Deoxyadenosine, Positive modulator (scarce) (pxC50=7.41)	1.0092	0.000296222	G alpha (i) signalling events	7TM_Group1
ADORA1	UC	Deoxyadenosine, Positive modulator (scarce) (pxC50=7.41)	1.0092	0.000296222	GPCR downstream signalling	7TM_Group1
ADORA1	UC	Deoxyadenosine, Positive modulator (scarce) (pxC50=7.41)	1.0092	0.000296222	Signaling by GPCR	7TM_Group1
ADORA1	UC	Deoxyadenosine, Positive modulator (scarce) (pxC50=7.41)	1.0092	0.000296222	GPCR ligand binding	7TM_Group1
ADORA1	UC	Deoxyadenosine, Positive modulator (scarce) (pxC50=7.41)	1.0092	0.000296222	Signal Transduction	7TM_Group1
ADORA1	UC	Deoxyadenosine, Positive modulator (scarce) (pxC50=7.41)	1.0092	0.000296222	Class A/1 (Rhodopsin-like receptors)	7TM_Group1
ADORA1	UC	S-Adenosylmethionine, Negative modulator (abundant) (pxC50=7.82)	1.0092	0.000296222	G alpha (i) signalling events	7TM_Group1
ADORA1	UC	S-Adenosylmethionine, Negative modulator (abundant) (pxC50=7.82)	1.0092	0.000296222	GPCR downstream signalling	7TM_Group1
ADORA1	UC	S-Adenosylmethionine, Negative modulator (abundant) (pxC50=7.82)	1.0092	0.000296222	Signaling by GPCR	7TM_Group1
ADORA1	UC	S-Adenosylmethionine, Negative modulator (abundant) (pxC50=7.82)	1.0092	0.000296222	GPCR ligand binding	7TM_Group1
ADORA1	UC	S-Adenosylmethionine, Negative modulator (abundant) (pxC50=7.82)	1.0092	0.000296222	Signal Transduction	7TM_Group1
ADORA1	UC	S-Adenosylmethionine, Negative modulator (abundant) (pxC50=7.82)	1.0092	0.000296222	Class A/1 (Rhodopsin-like receptors)	7TM_Group1
ADORA1	UC	S-Adenosylmethionine, Positive modulator (abundant) (pxC50=7.41)	1.0092	0.000296222	G alpha (i) signalling events	7TM_Group1
ADORA1	UC	S-Adenosylmethionine, Positive modulator (abundant) (pxC50=7.41)	1.0092	0.000296222	GPCR downstream signalling	7TM_Group1
ADORA1	UC	S-Adenosylmethionine, Positive modulator (abundant) (pxC50=7.41)	1.0092	0.000296222	Signaling by GPCR	7TM_Group1
ADORA1	UC	S-Adenosylmethionine, Positive modulator (abundant) (pxC50=7.41)	1.0092	0.000296222	GPCR ligand binding	7TM_Group1
ADORA1	UC	S-Adenosylmethionine, Positive modulator (abundant) (pxC50=7.41)	1.0092	0.000296222	Signal Transduction	7TM_Group1
ADORA1	UC	S-Adenosylmethionine, Positive modulator (abundant) (pxC50=7.41)	1.0092	0.000296222	Class A/1 (Rhodopsin-like receptors)	7TM_Group1
ADORA1	UC	2'-O-Methyladenosine, Positive modulator (scarce) (pxC50=7.41)	1.0092	0.000296222	G alpha (i) signalling events	7TM_Group1
ADORA1	UC	2'-O-Methyladenosine, Positive modulator (scarce) (pxC50=7.41)	1.0092	0.000296222	GPCR downstream signalling	7TM_Group1
ADORA1	UC	2'-O-Methyladenosine, Positive modulator (scarce) (pxC50=7.41)	1.0092	0.000296222	Signaling by GPCR	7TM_Group1
ADORA1	UC	2'-O-Methyladenosine, Positive modulator (scarce) (pxC50=7.41)	1.0092	0.000296222	GPCR ligand binding	7TM_Group1
ADORA1	UC	2'-O-Methyladenosine, Positive modulator (scarce) (pxC50=7.41)	1.0092	0.000296222	Signal Transduction	7TM_Group1
ADORA1	UC	2'-O-Methyladenosine, Positive modulator (scarce) (pxC50=7.41)	1.0092	0.000296222	Class A/1 (Rhodopsin-like receptors)	7TM_Group1
CACNA1C	CD	Cortisol, Negative modulator (abundant) (pxC50=7.47)	0.682366	0.00392766	Developmental Biology	Ion Channel
CACNA1C	CD	Corticosterone, Negative modulator (abundant) (pxC50=7.47)	0.682366	0.00392766	Developmental Biology	Ion Channel
CACNA1C	CD	21-Deoxycortisol, Negative modulator (abundant) (pxC50=7.47)	0.682366	0.00392766	Developmental Biology	Ion Channel
CACNA1C	CD	Crustecdysone, Negative modulator (abundant) (pxC50=7.47)	0.682366	0.00392766	Developmental Biology	Ion Channel
CHRM4	UC	L-Acetylcarnitine, Positive modulator (scarce) (pxC50=8)	1.19904	0.00439034	G alpha (i) signalling events	7TM_Group1
CHRM4	UC	L-Acetylcarnitine, Positive modulator (scarce) (pxC50=8)	1.19904	0.00439034	GPCR downstream signalling	7TM_Group1
CHRM4	UC	L-Acetylcarnitine, Positive modulator (scarce) (pxC50=8)	1.19904	0.00439034	Signaling by GPCR	7TM_Group1
CHRM4	UC	L-Acetylcarnitine, Positive modulator (scarce) (pxC50=8)	1.19904	0.00439034	GPCR ligand binding	7TM_Group1
CHRM4	UC	L-Acetylcarnitine, Positive modulator (scarce) (pxC50=8)	1.19904	0.00439034	Signal Transduction	7TM_Group1
CHRM4	UC	L-Acetylcarnitine, Positive modulator (scarce) (pxC50=8)	1.19904	0.00439034	Class A/1 (Rhodopsin-like receptors)	7TM_Group1
CHRM4	UC	Acetylcholine, Positive modulator (abundant) (pxC50=8)	1.19904	0.00439034	G alpha (i) signalling events	7TM_Group1
CHRM4	UC	Acetylcholine, Positive modulator (abundant) (pxC50=8)	1.19904	0.00439034	GPCR downstream signalling	7TM_Group1
CHRM4	UC	Acetylcholine, Positive modulator (abundant) (pxC50=8)	1.19904	0.00439034	Signaling by GPCR	7TM_Group1
CHRM4	UC	Acetylcholine, Positive modulator (abundant) (pxC50=8)	1.19904	0.00439034	GPCR ligand binding	7TM_Group1
CHRM4	UC	Acetylcholine, Positive modulator (abundant) (pxC50=8)	1.19904	0.00439034	Signal Transduction	7TM_Group1
CHRM4	UC	Acetylcholine, Positive modulator (abundant) (pxC50=8)	1.19904	0.00439034	Class A/1 (Rhodopsin-like receptors)	7TM_Group1
CHRNB2	UC	L-Acetylcarnitine, Positive modulator (scarce) (pxC50=6)	-1.08024	2.21147e-06		Ion Channel
CHRNB2	UC	Cotinine, Positive modulator (scarce) (pxC50=9)	-1.08024	2.21147e-06		Ion Channel
CHRNB2	UC	Cotinine, Negative modulator (scarce) (pxC50=6.37)	-1.08024	2.21147e-06		Ion Channel
CHRNB2	UC	Hydroxycotinine, Positive modulator (scarce) (pxC50=9)	-1.08024	2.21147e-06		Ion Channel
CHRNB2	UC	Hydroxycotinine, Negative modulator (scarce) (pxC50=6.37)	-1.08024	2.21147e-06		Ion Channel
CHRNB2	UC	Acetylcholine, Positive modulator (abundant) (pxC50=6)	-1.08024	2.21147e-06		Ion Channel
CXCR1†	CD	Ibuprofen, Negative modulator (scarce) (pxC50=7)	6.59076	1.11966e-29	Immune System	7TM_Group1
CXCR1†	CD	Ibuprofen, Negative modulator (scarce) (pxC50=7)	6.59076	1.11966e-29	G alpha (i) signalling events	7TM_Group1
CXCR1†	CD	Ibuprofen, Negative modulator (scarce) (pxC50=7)	6.59076	1.11966e-29	Innate Immune System	7TM_Group1
CXCR1†	CD	Ibuprofen, Negative modulator (scarce) (pxC50=7)	6.59076	1.11966e-29	GPCR downstream signalling	7TM_Group1
CXCR1†	CD	Ibuprofen, Negative modulator (scarce) (pxC50=7)	6.59076	1.11966e-29	Signaling by GPCR	7TM_Group1
CXCR1†	CD	Ibuprofen, Negative modulator (scarce) (pxC50=7)	6.59076	1.11966e-29	Signal Transduction	7TM_Group1
CXCR1†	CD	Ibuprofen, Negative modulator (scarce) (pxC50=7)	6.59076	1.11966e-29	Neutrophil degranulation	7TM_Group1
CXCR1†	CD	2-Hydroxyibuprofen, Negative modulator (scarce) (pxC50=7)	6.59076	1.11966e-29	Immune System	7TM_Group1
CXCR1†	CD	2-Hydroxyibuprofen, Negative modulator (scarce) (pxC50=7)	6.59076	1.11966e-29	G alpha (i) signalling events	7TM_Group1
CXCR1†	CD	2-Hydroxyibuprofen, Negative modulator (scarce) (pxC50=7)	6.59076	1.11966e-29	Innate Immune System	7TM_Group1
CXCR1†	CD	2-Hydroxyibuprofen, Negative modulator (scarce) (pxC50=7)	6.59076	1.11966e-29	GPCR downstream signalling	7TM_Group1
CXCR1†	CD	2-Hydroxyibuprofen, Negative modulator (scarce) (pxC50=7)	6.59076	1.11966e-29	Signaling by GPCR	7TM_Group1
CXCR1†	CD	2-Hydroxyibuprofen, Negative modulator (scarce) (pxC50=7)	6.59076	1.11966e-29	Signal Transduction	7TM_Group1
CXCR1†	CD	2-Hydroxyibuprofen, Negative modulator (scarce) (pxC50=7)	6.59076	1.11966e-29	Neutrophil degranulation	7TM_Group1
CXCR1†	UC	Ibuprofen, Negative modulator (scarce) (pxC50=7)	6.14377	2.89385e-22	G alpha (i) signalling events	7TM_Group1
CXCR1†	UC	Ibuprofen, Negative modulator (scarce) (pxC50=7)	6.14377	2.89385e-22	GPCR downstream signalling	7TM_Group1
CXCR1†	UC	Ibuprofen, Negative modulator (scarce) (pxC50=7)	6.14377	2.89385e-22	Signaling by GPCR	7TM_Group1
CXCR1†	UC	Ibuprofen, Negative modulator (scarce) (pxC50=7)	6.14377	2.89385e-22	Immune System	7TM_Group1
CXCR1†	UC	Ibuprofen, Negative modulator (scarce) (pxC50=7)	6.14377	2.89385e-22	GPCR ligand binding	7TM_Group1
CXCR1†	UC	Ibuprofen, Negative modulator (scarce) (pxC50=7)	6.14377	2.89385e-22	Signal Transduction	7TM_Group1
CXCR1†	UC	Ibuprofen, Negative modulator (scarce) (pxC50=7)	6.14377	2.89385e-22	Class A/1 (Rhodopsin-like receptors)	7TM_Group1
CXCR1†	UC	Ibuprofen, Negative modulator (scarce) (pxC50=7)	6.14377	2.89385e-22	Neutrophil degranulation	7TM_Group1
CXCR1†	UC	Ibuprofen, Negative modulator (scarce) (pxC50=7)	6.14377	2.89385e-22	Peptide ligand-binding receptors	7TM_Group1
CXCR1†	UC	Ibuprofen, Negative modulator (scarce) (pxC50=7)	6.14377	2.89385e-22	Innate Immune System	7TM_Group1
CXCR1†	UC	2-Hydroxyibuprofen, Negative modulator (scarce) (pxC50=7)	6.14377	2.89385e-22	G alpha (i) signalling events	7TM_Group1
CXCR1†	UC	2-Hydroxyibuprofen, Negative modulator (scarce) (pxC50=7)	6.14377	2.89385e-22	GPCR downstream signalling	7TM_Group1
CXCR1†	UC	2-Hydroxyibuprofen, Negative modulator (scarce) (pxC50=7)	6.14377	2.89385e-22	Signaling by GPCR	7TM_Group1
CXCR1†	UC	2-Hydroxyibuprofen, Negative modulator (scarce) (pxC50=7)	6.14377	2.89385e-22	Immune System	7TM_Group1
CXCR1†	UC	2-Hydroxyibuprofen, Negative modulator (scarce) (pxC50=7)	6.14377	2.89385e-22	GPCR ligand binding	7TM_Group1
CXCR1†	UC	2-Hydroxyibuprofen, Negative modulator (scarce) (pxC50=7)	6.14377	2.89385e-22	Signal Transduction	7TM_Group1
CXCR1†	UC	2-Hydroxyibuprofen, Negative modulator (scarce) (pxC50=7)	6.14377	2.89385e-22	Class A/1 (Rhodopsin-like receptors)	7TM_Group1
CXCR1†	UC	2-Hydroxyibuprofen, Negative modulator (scarce) (pxC50=7)	6.14377	2.89385e-22	Neutrophil degranulation	7TM_Group1
CXCR1†	UC	2-Hydroxyibuprofen, Negative modulator (scarce) (pxC50=7)	6.14377	2.89385e-22	Peptide ligand-binding receptors	7TM_Group1
CXCR1†	UC	2-Hydroxyibuprofen, Negative modulator (scarce) (pxC50=7)	6.14377	2.89385e-22	Innate Immune System	7TM_Group1
CXCR2†	CD	Ibuprofen, Negative modulator (scarce) (pxC50=7)	4.64521	8.16353e-22	Immune System	7TM_Group1
CXCR2†	CD	Ibuprofen, Negative modulator (scarce) (pxC50=7)	4.64521	8.16353e-22	G alpha (i) signalling events	7TM_Group1
CXCR2†	CD	Ibuprofen, Negative modulator (scarce) (pxC50=7)	4.64521	8.16353e-22	Innate Immune System	7TM_Group1
CXCR2†	CD	Ibuprofen, Negative modulator (scarce) (pxC50=7)	4.64521	8.16353e-22	GPCR downstream signalling	7TM_Group1
CXCR2†	CD	Ibuprofen, Negative modulator (scarce) (pxC50=7)	4.64521	8.16353e-22	Signaling by GPCR	7TM_Group1
CXCR2†	CD	Ibuprofen, Negative modulator (scarce) (pxC50=7)	4.64521	8.16353e-22	Signal Transduction	7TM_Group1
CXCR2†	CD	Ibuprofen, Negative modulator (scarce) (pxC50=7)	4.64521	8.16353e-22	Neutrophil degranulation	7TM_Group1
CXCR2†	CD	2-Hydroxyibuprofen, Negative modulator (scarce) (pxC50=7)	4.64521	8.16353e-22	Immune System	7TM_Group1
CXCR2†	CD	2-Hydroxyibuprofen, Negative modulator (scarce) (pxC50=7)	4.64521	8.16353e-22	G alpha (i) signalling events	7TM_Group1
CXCR2†	CD	2-Hydroxyibuprofen, Negative modulator (scarce) (pxC50=7)	4.64521	8.16353e-22	Innate Immune System	7TM_Group1
CXCR2†	CD	2-Hydroxyibuprofen, Negative modulator (scarce) (pxC50=7)	4.64521	8.16353e-22	GPCR downstream signalling	7TM_Group1
CXCR2†	CD	2-Hydroxyibuprofen, Negative modulator (scarce) (pxC50=7)	4.64521	8.16353e-22	Signaling by GPCR	7TM_Group1
CXCR2†	CD	2-Hydroxyibuprofen, Negative modulator (scarce) (pxC50=7)	4.64521	8.16353e-22	Signal Transduction	7TM_Group1
CXCR2†	CD	2-Hydroxyibuprofen, Negative modulator (scarce) (pxC50=7)	4.64521	8.16353e-22	Neutrophil degranulation	7TM_Group1
CXCR2†	UC	Ibuprofen, Negative modulator (scarce) (pxC50=7)	4.32462	2.97014e-16	G alpha (i) signalling events	7TM_Group1
CXCR2†	UC	Ibuprofen, Negative modulator (scarce) (pxC50=7)	4.32462	2.97014e-16	GPCR downstream signalling	7TM_Group1
CXCR2†	UC	Ibuprofen, Negative modulator (scarce) (pxC50=7)	4.32462	2.97014e-16	Signaling by GPCR	7TM_Group1
CXCR2†	UC	Ibuprofen, Negative modulator (scarce) (pxC50=7)	4.32462	2.97014e-16	Immune System	7TM_Group1
CXCR2†	UC	Ibuprofen, Negative modulator (scarce) (pxC50=7)	4.32462	2.97014e-16	GPCR ligand binding	7TM_Group1
CXCR2†	UC	Ibuprofen, Negative modulator (scarce) (pxC50=7)	4.32462	2.97014e-16	Signal Transduction	7TM_Group1
CXCR2†	UC	Ibuprofen, Negative modulator (scarce) (pxC50=7)	4.32462	2.97014e-16	Class A/1 (Rhodopsin-like receptors)	7TM_Group1
CXCR2†	UC	Ibuprofen, Negative modulator (scarce) (pxC50=7)	4.32462	2.97014e-16	Neutrophil degranulation	7TM_Group1
CXCR2†	UC	Ibuprofen, Negative modulator (scarce) (pxC50=7)	4.32462	2.97014e-16	Peptide ligand-binding receptors	7TM_Group1
CXCR2†	UC	Ibuprofen, Negative modulator (scarce) (pxC50=7)	4.32462	2.97014e-16	Innate Immune System	7TM_Group1
CXCR2†	UC	2-Hydroxyibuprofen, Negative modulator (scarce) (pxC50=7)	4.32462	2.97014e-16	G alpha (i) signalling events	7TM_Group1
CXCR2†	UC	2-Hydroxyibuprofen, Negative modulator (scarce) (pxC50=7)	4.32462	2.97014e-16	GPCR downstream signalling	7TM_Group1
CXCR2†	UC	2-Hydroxyibuprofen, Negative modulator (scarce) (pxC50=7)	4.32462	2.97014e-16	Signaling by GPCR	7TM_Group1
CXCR2†	UC	2-Hydroxyibuprofen, Negative modulator (scarce) (pxC50=7)	4.32462	2.97014e-16	Immune System	7TM_Group1
CXCR2†	UC	2-Hydroxyibuprofen, Negative modulator (scarce) (pxC50=7)	4.32462	2.97014e-16	GPCR ligand binding	7TM_Group1
CXCR2†	UC	2-Hydroxyibuprofen, Negative modulator (scarce) (pxC50=7)	4.32462	2.97014e-16	Signal Transduction	7TM_Group1
CXCR2†	UC	2-Hydroxyibuprofen, Negative modulator (scarce) (pxC50=7)	4.32462	2.97014e-16	Class A/1 (Rhodopsin-like receptors)	7TM_Group1
CXCR2†	UC	2-Hydroxyibuprofen, Negative modulator (scarce) (pxC50=7)	4.32462	2.97014e-16	Neutrophil degranulation	7TM_Group1
CXCR2†	UC	2-Hydroxyibuprofen, Negative modulator (scarce) (pxC50=7)	4.32462	2.97014e-16	Peptide ligand-binding receptors	7TM_Group1
CXCR2†	UC	2-Hydroxyibuprofen, Negative modulator (scarce) (pxC50=7)	4.32462	2.97014e-16	Innate Immune System	7TM_Group1
CYP2D6	UC	Cetirizine, Positive modulator (scarce) (pxC50=6.2)	-1.62838	0.00157939		Enzyme_all_others
CYP2D6	UC	Oxymetazoline, Positive modulator (scarce) (pxC50=7.4)	-1.62838	0.00157939		Enzyme_all_others
CYP2D6	UC	Quinine, Positive modulator (abundant) (pxC50=8.1)	-1.62838	0.00157939		Enzyme_all_others
CYP2D6	UC	13-cis-Retinoic acid, Positive modulator (abundant) (pxC50=5.7)	-1.62838	0.00157939		Enzyme_all_others
GPR119	UC	SM(d18:1/24:1(15Z)), Positive modulator (abundant) (pxC50=5.66)	-1.38952	1.57379e-06		7TM_Group1
GPR119	UC	SM(d18:1/24:0), Positive modulator (abundant) (pxC50=5.66)	-1.38952	1.57379e-06		7TM_Group1
GPR119	UC	Cer(d18:1/24:0), Positive modulator (abundant) (pxC50=5.66)	-1.38952	1.57379e-06		7TM_Group1
GPR119	UC	SM(d18:1/14:0), Positive modulator (abundant) (pxC50=5.66)	-1.38952	1.57379e-06		7TM_Group1
GPR119	UC	Cer(d18:1/24:1(15Z)), Positive modulator (abundant) (pxC50=5.66)	-1.38952	1.57379e-06		7TM_Group1
GPR119	UC	SM(d18:1/16:0), Positive modulator (abundant) (pxC50=5.66)	-1.38952	1.57379e-06		7TM_Group1
GPR119	UC	SM(d18:1/22:1(13Z)), Positive modulator (abundant) (pxC50=5.66)	-1.38952	1.57379e-06		7TM_Group1
GPR119	UC	Cer(d18:1/22:0), Positive modulator (abundant) (pxC50=5.66)	-1.38952	1.57379e-06		7TM_Group1
GPR119	UC	SM(d18:1/20:0), Positive modulator (abundant) (pxC50=5.66)	-1.38952	1.57379e-06		7TM_Group1
GPR119	UC	SM(d18:1/22:0), Positive modulator (abundant) (pxC50=5.66)	-1.38952	1.57379e-06		7TM_Group1
GPR119	UC	Linoleoyl ethanolamide, Positive modulator (scarce) (pxC50=5.66)	-1.38952	1.57379e-06		7TM_Group1
GPR119	UC	SM(d18:1/18:1(9Z)), Positive modulator (abundant) (pxC50=5.66)	-1.38952	1.57379e-06		7TM_Group1
GPR119	UC	Cer(d18:1/16:0), Positive modulator (abundant) (pxC50=5.66)	-1.38952	1.57379e-06		7TM_Group1
GPR119	UC	SM(d18:1/18:0), Positive modulator (abundant) (pxC50=5.66)	-1.38952	1.57379e-06		7TM_Group1
GPR119	UC	SM C16:1, Positive modulator (abundant) (pxC50=5.66)	-1.38952	1.57379e-06		7TM_Group1
GRIA2	UC	N-Acetyl-L-glutamic acid, Positive modulator (scarce) (pxC50=5.66)	-1.74669	0.00246502	Generic Transcription Pathway
GRIA2	UC	N-Acetyl-L-glutamic acid, Positive modulator (scarce) (pxC50=5.66)	-1.74669	0.00246502	RNA Polymerase II Transcription
GRIA2	UC	N-Acetyl-L-glutamic acid, Positive modulator (scarce) (pxC50=5.66)	-1.74669	0.00246502	Gene expression (Transcription)
GRIA2	UC	L-Glutamic acid, Positive modulator (scarce) (pxC50=5.66)	-1.74669	0.00246502	Generic Transcription Pathway
GRIA2	UC	L-Glutamic acid, Positive modulator (scarce) (pxC50=5.66)	-1.74669	0.00246502	RNA Polymerase II Transcription
GRIA2	UC	L-Glutamic acid, Positive modulator (scarce) (pxC50=5.66)	-1.74669	0.00246502	Gene expression (Transcription)
GRIA2	UC	D-Glutamic acid, Positive modulator (scarce) (pxC50=5.66)	-1.74669	0.00246502	Generic Transcription Pathway
GRIA2	UC	D-Glutamic acid, Positive modulator (scarce) (pxC50=5.66)	-1.74669	0.00246502	RNA Polymerase II Transcription
GRIA2	UC	D-Glutamic acid, Positive modulator (scarce) (pxC50=5.66)	-1.74669	0.00246502	Gene expression (Transcription)
HCAR2†	CD	Nicotinic acid, Positive modulator (scarce) (pxC50=8.06)	6.15031	2.58955e-33		7TM_Group1
HCAR2†	CD	Trigonelline, Positive modulator (abundant) (pxC50=8.06)	6.15031	2.58955e-33		7TM_Group1
HCAR2†	UC	Nicotinic acid, Positive modulator (scarce) (pxC50=8.06)	4.51714	1.62093e-15		7TM_Group1
HCAR2†	UC	Trigonelline, Positive modulator (abundant) (pxC50=8.06)	4.51714	1.62093e-15		7TM_Group1
HIF1A†	CD	L-Phenylalanine, Unknown (pxC50=6.7)	0.736494	0.000510984	Cytokine Signaling in Immune system
HIF1A†	CD	L-Phenylalanine, Unknown (pxC50=6.7)	0.736494	0.000510984	Immune System
HIF1A†	CD	L-Phenylalanine, Unknown (pxC50=6.7)	0.736494	0.000510984	Signaling by Interleukins
HIF1A†	CD	L-Phenylalanine, Unknown (pxC50=6.7)	0.736494	0.000510984	Interleukin-4 and Interleukin-13 signaling
HIF1A†	CD	L-Phenylalanine, Unknown (pxC50=6.7)	0.736494	0.000510984	Oxygen-dependent proline hydroxylation of Hypoxia-inducible Factor Alpha
HIF1A†	CD	L-Phenylalanine, Unknown (pxC50=6.7)	0.736494	0.000510984	Cellular response to hypoxia
HIF1A†	CD	L-Phenylalanine, Unknown (pxC50=6.7)	0.736494	0.000510984	Regulation of Hypoxia-inducible Factor (HIF) by oxygen
HIF1A†	CD	L-Phenylalanine, Unknown (pxC50=6.7)	0.736494	0.000510984	Signaling by NOTCH
HIF1A†	CD	L-Phenylalanine, Unknown (pxC50=6.7)	0.736494	0.000510984	Neddylation
HIF1A†	CD	L-Phenylalanine, Unknown (pxC50=6.7)	0.736494	0.000510984	Ub-specific processing proteases
HIF1A†	CD	L-Phenylalanine, Unknown (pxC50=6.7)	0.736494	0.000510984	Deubiquitination
HIF1A†	CD	L-Phenylalanine, Unknown (pxC50=6.7)	0.736494	0.000510984	Cellular responses to stress
HIF1A†	CD	L-Phenylalanine, Unknown (pxC50=6.7)	0.736494	0.000510984	Signal Transduction
HIF1A†	CD	L-Phenylalanine, Unknown (pxC50=6.7)	0.736494	0.000510984	PTK6 promotes HIF1A stabilization
HIF1A†	CD	L-Phenylalanine, Unknown (pxC50=6.7)	0.736494	0.000510984	Cellular responses to external stimuli
HIF1A†	CD	Citric acid, Unknown (pxC50=6.1)	0.736494	0.000510984	Cytokine Signaling in Immune system
HIF1A†	CD	Citric acid, Unknown (pxC50=6.1)	0.736494	0.000510984	Immune System
HIF1A†	CD	Citric acid, Unknown (pxC50=6.1)	0.736494	0.000510984	Signaling by Interleukins
HIF1A†	CD	Citric acid, Unknown (pxC50=6.1)	0.736494	0.000510984	Interleukin-4 and Interleukin-13 signaling
HIF1A†	CD	Citric acid, Unknown (pxC50=6.1)	0.736494	0.000510984	Oxygen-dependent proline hydroxylation of Hypoxia-inducible Factor Alpha
HIF1A†	CD	Citric acid, Unknown (pxC50=6.1)	0.736494	0.000510984	Cellular response to hypoxia
HIF1A†	CD	Citric acid, Unknown (pxC50=6.1)	0.736494	0.000510984	Regulation of Hypoxia-inducible Factor (HIF) by oxygen
HIF1A†	CD	Citric acid, Unknown (pxC50=6.1)	0.736494	0.000510984	Signaling by NOTCH
HIF1A†	CD	Citric acid, Unknown (pxC50=6.1)	0.736494	0.000510984	Neddylation
HIF1A†	CD	Citric acid, Unknown (pxC50=6.1)	0.736494	0.000510984	Ub-specific processing proteases
HIF1A†	CD	Citric acid, Unknown (pxC50=6.1)	0.736494	0.000510984	Deubiquitination
HIF1A†	CD	Citric acid, Unknown (pxC50=6.1)	0.736494	0.000510984	Cellular responses to stress
HIF1A†	CD	Citric acid, Unknown (pxC50=6.1)	0.736494	0.000510984	Signal Transduction
HIF1A†	CD	Citric acid, Unknown (pxC50=6.1)	0.736494	0.000510984	PTK6 promotes HIF1A stabilization
HIF1A†	CD	Citric acid, Unknown (pxC50=6.1)	0.736494	0.000510984	Cellular responses to external stimuli
HIF1A†	CD	Ethyl glucuronide, Unknown (pxC50=6.7)	0.736494	0.000510984	Cytokine Signaling in Immune system
HIF1A†	CD	Ethyl glucuronide, Unknown (pxC50=6.7)	0.736494	0.000510984	Immune System
HIF1A†	CD	Ethyl glucuronide, Unknown (pxC50=6.7)	0.736494	0.000510984	Signaling by Interleukins
HIF1A†	CD	Ethyl glucuronide, Unknown (pxC50=6.7)	0.736494	0.000510984	Interleukin-4 and Interleukin-13 signaling
HIF1A†	CD	Ethyl glucuronide, Unknown (pxC50=6.7)	0.736494	0.000510984	Oxygen-dependent proline hydroxylation of Hypoxia-inducible Factor Alpha
HIF1A†	CD	Ethyl glucuronide, Unknown (pxC50=6.7)	0.736494	0.000510984	Cellular response to hypoxia
HIF1A†	CD	Ethyl glucuronide, Unknown (pxC50=6.7)	0.736494	0.000510984	Regulation of Hypoxia-inducible Factor (HIF) by oxygen
HIF1A†	CD	Ethyl glucuronide, Unknown (pxC50=6.7)	0.736494	0.000510984	Signaling by NOTCH
HIF1A†	CD	Ethyl glucuronide, Unknown (pxC50=6.7)	0.736494	0.000510984	Neddylation
HIF1A†	CD	Ethyl glucuronide, Unknown (pxC50=6.7)	0.736494	0.000510984	Ub-specific processing proteases
HIF1A†	CD	Ethyl glucuronide, Unknown (pxC50=6.7)	0.736494	0.000510984	Deubiquitination
HIF1A†	CD	Ethyl glucuronide, Unknown (pxC50=6.7)	0.736494	0.000510984	Cellular responses to stress
HIF1A†	CD	Ethyl glucuronide, Unknown (pxC50=6.7)	0.736494	0.000510984	Signal Transduction
HIF1A†	CD	Ethyl glucuronide, Unknown (pxC50=6.7)	0.736494	0.000510984	PTK6 promotes HIF1A stabilization
HIF1A†	CD	Ethyl glucuronide, Unknown (pxC50=6.7)	0.736494	0.000510984	Cellular responses to external stimuli
HIF1A†	CD	Cortisol, Unknown (pxC50=7.7)	0.736494	0.000510984	Cytokine Signaling in Immune system
HIF1A†	CD	Cortisol, Unknown (pxC50=7.7)	0.736494	0.000510984	Immune System
HIF1A†	CD	Cortisol, Unknown (pxC50=7.7)	0.736494	0.000510984	Signaling by Interleukins
HIF1A†	CD	Cortisol, Unknown (pxC50=7.7)	0.736494	0.000510984	Interleukin-4 and Interleukin-13 signaling
HIF1A†	CD	Cortisol, Unknown (pxC50=7.7)	0.736494	0.000510984	Oxygen-dependent proline hydroxylation of Hypoxia-inducible Factor Alpha
HIF1A†	CD	Cortisol, Unknown (pxC50=7.7)	0.736494	0.000510984	Cellular response to hypoxia
HIF1A†	CD	Cortisol, Unknown (pxC50=7.7)	0.736494	0.000510984	Regulation of Hypoxia-inducible Factor (HIF) by oxygen
HIF1A†	CD	Cortisol, Unknown (pxC50=7.7)	0.736494	0.000510984	Signaling by NOTCH
HIF1A†	CD	Cortisol, Unknown (pxC50=7.7)	0.736494	0.000510984	Neddylation
HIF1A†	CD	Cortisol, Unknown (pxC50=7.7)	0.736494	0.000510984	Ub-specific processing proteases
HIF1A†	CD	Cortisol, Unknown (pxC50=7.7)	0.736494	0.000510984	Deubiquitination
HIF1A†	CD	Cortisol, Unknown (pxC50=7.7)	0.736494	0.000510984	Cellular responses to stress
HIF1A†	CD	Cortisol, Unknown (pxC50=7.7)	0.736494	0.000510984	Signal Transduction
HIF1A†	CD	Cortisol, Unknown (pxC50=7.7)	0.736494	0.000510984	PTK6 promotes HIF1A stabilization
HIF1A†	CD	Cortisol, Unknown (pxC50=7.7)	0.736494	0.000510984	Cellular responses to external stimuli
HIF1A†	CD	(1xi,3xi)-1,2,3,4-Tetrahydro-1-methyl-beta-carboline-3-carboxylic acid, Unknown (pxC50=6)	0.736494	0.000510984	Cytokine Signaling in Immune system
HIF1A†	CD	(1xi,3xi)-1,2,3,4-Tetrahydro-1-methyl-beta-carboline-3-carboxylic acid, Unknown (pxC50=6)	0.736494	0.000510984	Immune System
HIF1A†	CD	(1xi,3xi)-1,2,3,4-Tetrahydro-1-methyl-beta-carboline-3-carboxylic acid, Unknown (pxC50=6)	0.736494	0.000510984	Signaling by Interleukins
HIF1A†	CD	(1xi,3xi)-1,2,3,4-Tetrahydro-1-methyl-beta-carboline-3-carboxylic acid, Unknown (pxC50=6)	0.736494	0.000510984	Interleukin-4 and Interleukin-13 signaling
HIF1A†	CD	(1xi,3xi)-1,2,3,4-Tetrahydro-1-methyl-beta-carboline-3-carboxylic acid, Unknown (pxC50=6)	0.736494	0.000510984	Oxygen-dependent proline hydroxylation of Hypoxia-inducible Factor Alpha
HIF1A†	CD	(1xi,3xi)-1,2,3,4-Tetrahydro-1-methyl-beta-carboline-3-carboxylic acid, Unknown (pxC50=6)	0.736494	0.000510984	Cellular response to hypoxia
HIF1A†	CD	(1xi,3xi)-1,2,3,4-Tetrahydro-1-methyl-beta-carboline-3-carboxylic acid, Unknown (pxC50=6)	0.736494	0.000510984	Regulation of Hypoxia-inducible Factor (HIF) by oxygen
HIF1A†	CD	(1xi,3xi)-1,2,3,4-Tetrahydro-1-methyl-beta-carboline-3-carboxylic acid, Unknown (pxC50=6)	0.736494	0.000510984	Signaling by NOTCH
HIF1A†	CD	(1xi,3xi)-1,2,3,4-Tetrahydro-1-methyl-beta-carboline-3-carboxylic acid, Unknown (pxC50=6)	0.736494	0.000510984	Neddylation
HIF1A†	CD	(1xi,3xi)-1,2,3,4-Tetrahydro-1-methyl-beta-carboline-3-carboxylic acid, Unknown (pxC50=6)	0.736494	0.000510984	Ub-specific processing proteases
HIF1A†	CD	(1xi,3xi)-1,2,3,4-Tetrahydro-1-methyl-beta-carboline-3-carboxylic acid, Unknown (pxC50=6)	0.736494	0.000510984	Deubiquitination
HIF1A†	CD	(1xi,3xi)-1,2,3,4-Tetrahydro-1-methyl-beta-carboline-3-carboxylic acid, Unknown (pxC50=6)	0.736494	0.000510984	Cellular responses to stress
HIF1A†	CD	(1xi,3xi)-1,2,3,4-Tetrahydro-1-methyl-beta-carboline-3-carboxylic acid, Unknown (pxC50=6)	0.736494	0.000510984	Signal Transduction
HIF1A†	CD	(1xi,3xi)-1,2,3,4-Tetrahydro-1-methyl-beta-carboline-3-carboxylic acid, Unknown (pxC50=6)	0.736494	0.000510984	PTK6 promotes HIF1A stabilization
HIF1A†	CD	(1xi,3xi)-1,2,3,4-Tetrahydro-1-methyl-beta-carboline-3-carboxylic acid, Unknown (pxC50=6)	0.736494	0.000510984	Cellular responses to external stimuli
HIF1A†	CD	Corticosterone, Unknown (pxC50=7.7)	0.736494	0.000510984	Cytokine Signaling in Immune system
HIF1A†	CD	Corticosterone, Unknown (pxC50=7.7)	0.736494	0.000510984	Immune System
HIF1A†	CD	Corticosterone, Unknown (pxC50=7.7)	0.736494	0.000510984	Signaling by Interleukins
HIF1A†	CD	Corticosterone, Unknown (pxC50=7.7)	0.736494	0.000510984	Interleukin-4 and Interleukin-13 signaling
HIF1A†	CD	Corticosterone, Unknown (pxC50=7.7)	0.736494	0.000510984	Oxygen-dependent proline hydroxylation of Hypoxia-inducible Factor Alpha
HIF1A†	CD	Corticosterone, Unknown (pxC50=7.7)	0.736494	0.000510984	Cellular response to hypoxia
HIF1A†	CD	Corticosterone, Unknown (pxC50=7.7)	0.736494	0.000510984	Regulation of Hypoxia-inducible Factor (HIF) by oxygen
HIF1A†	CD	Corticosterone, Unknown (pxC50=7.7)	0.736494	0.000510984	Signaling by NOTCH
HIF1A†	CD	Corticosterone, Unknown (pxC50=7.7)	0.736494	0.000510984	Neddylation
HIF1A†	CD	Corticosterone, Unknown (pxC50=7.7)	0.736494	0.000510984	Ub-specific processing proteases
HIF1A†	CD	Corticosterone, Unknown (pxC50=7.7)	0.736494	0.000510984	Deubiquitination
HIF1A†	CD	Corticosterone, Unknown (pxC50=7.7)	0.736494	0.000510984	Cellular responses to stress
HIF1A†	CD	Corticosterone, Unknown (pxC50=7.7)	0.736494	0.000510984	Signal Transduction
HIF1A†	CD	Corticosterone, Unknown (pxC50=7.7)	0.736494	0.000510984	PTK6 promotes HIF1A stabilization
HIF1A†	CD	Corticosterone, Unknown (pxC50=7.7)	0.736494	0.000510984	Cellular responses to external stimuli
HIF1A†	CD	dCMP, Unknown (pxC50=5.7)	0.736494	0.000510984	Cytokine Signaling in Immune system
HIF1A†	CD	dCMP, Unknown (pxC50=5.7)	0.736494	0.000510984	Immune System
HIF1A†	CD	dCMP, Unknown (pxC50=5.7)	0.736494	0.000510984	Signaling by Interleukins
HIF1A†	CD	dCMP, Unknown (pxC50=5.7)	0.736494	0.000510984	Interleukin-4 and Interleukin-13 signaling
HIF1A†	CD	dCMP, Unknown (pxC50=5.7)	0.736494	0.000510984	Oxygen-dependent proline hydroxylation of Hypoxia-inducible Factor Alpha
HIF1A†	CD	dCMP, Unknown (pxC50=5.7)	0.736494	0.000510984	Cellular response to hypoxia
HIF1A†	CD	dCMP, Unknown (pxC50=5.7)	0.736494	0.000510984	Regulation of Hypoxia-inducible Factor (HIF) by oxygen
HIF1A†	CD	dCMP, Unknown (pxC50=5.7)	0.736494	0.000510984	Signaling by NOTCH
HIF1A†	CD	dCMP, Unknown (pxC50=5.7)	0.736494	0.000510984	Neddylation
HIF1A†	CD	dCMP, Unknown (pxC50=5.7)	0.736494	0.000510984	Ub-specific processing proteases
HIF1A†	CD	dCMP, Unknown (pxC50=5.7)	0.736494	0.000510984	Deubiquitination
HIF1A†	CD	dCMP, Unknown (pxC50=5.7)	0.736494	0.000510984	Cellular responses to stress
HIF1A†	CD	dCMP, Unknown (pxC50=5.7)	0.736494	0.000510984	Signal Transduction
HIF1A†	CD	dCMP, Unknown (pxC50=5.7)	0.736494	0.000510984	PTK6 promotes HIF1A stabilization
HIF1A†	CD	dCMP, Unknown (pxC50=5.7)	0.736494	0.000510984	Cellular responses to external stimuli
HIF1A†	CD	Norepinephrine, Unknown (pxC50=6.3)	0.736494	0.000510984	Cytokine Signaling in Immune system
HIF1A†	CD	Norepinephrine, Unknown (pxC50=6.3)	0.736494	0.000510984	Immune System
HIF1A†	CD	Norepinephrine, Unknown (pxC50=6.3)	0.736494	0.000510984	Signaling by Interleukins
HIF1A†	CD	Norepinephrine, Unknown (pxC50=6.3)	0.736494	0.000510984	Interleukin-4 and Interleukin-13 signaling
HIF1A†	CD	Norepinephrine, Unknown (pxC50=6.3)	0.736494	0.000510984	Oxygen-dependent proline hydroxylation of Hypoxia-inducible Factor Alpha
HIF1A†	CD	Norepinephrine, Unknown (pxC50=6.3)	0.736494	0.000510984	Cellular response to hypoxia
HIF1A†	CD	Norepinephrine, Unknown (pxC50=6.3)	0.736494	0.000510984	Regulation of Hypoxia-inducible Factor (HIF) by oxygen
HIF1A†	CD	Norepinephrine, Unknown (pxC50=6.3)	0.736494	0.000510984	Signaling by NOTCH
HIF1A†	CD	Norepinephrine, Unknown (pxC50=6.3)	0.736494	0.000510984	Neddylation
HIF1A†	CD	Norepinephrine, Unknown (pxC50=6.3)	0.736494	0.000510984	Ub-specific processing proteases
HIF1A†	CD	Norepinephrine, Unknown (pxC50=6.3)	0.736494	0.000510984	Deubiquitination
HIF1A†	CD	Norepinephrine, Unknown (pxC50=6.3)	0.736494	0.000510984	Cellular responses to stress
HIF1A†	CD	Norepinephrine, Unknown (pxC50=6.3)	0.736494	0.000510984	Signal Transduction
HIF1A†	CD	Norepinephrine, Unknown (pxC50=6.3)	0.736494	0.000510984	PTK6 promotes HIF1A stabilization
HIF1A†	CD	Norepinephrine, Unknown (pxC50=6.3)	0.736494	0.000510984	Cellular responses to external stimuli
HIF1A†	CD	21-Deoxycortisol, Unknown (pxC50=7.7)	0.736494	0.000510984	Cytokine Signaling in Immune system
HIF1A†	CD	21-Deoxycortisol, Unknown (pxC50=7.7)	0.736494	0.000510984	Immune System
HIF1A†	CD	21-Deoxycortisol, Unknown (pxC50=7.7)	0.736494	0.000510984	Signaling by Interleukins
HIF1A†	CD	21-Deoxycortisol, Unknown (pxC50=7.7)	0.736494	0.000510984	Interleukin-4 and Interleukin-13 signaling
HIF1A†	CD	21-Deoxycortisol, Unknown (pxC50=7.7)	0.736494	0.000510984	Oxygen-dependent proline hydroxylation of Hypoxia-inducible Factor Alpha
HIF1A†	CD	21-Deoxycortisol, Unknown (pxC50=7.7)	0.736494	0.000510984	Cellular response to hypoxia
HIF1A†	CD	21-Deoxycortisol, Unknown (pxC50=7.7)	0.736494	0.000510984	Regulation of Hypoxia-inducible Factor (HIF) by oxygen
HIF1A†	CD	21-Deoxycortisol, Unknown (pxC50=7.7)	0.736494	0.000510984	Signaling by NOTCH
HIF1A†	CD	21-Deoxycortisol, Unknown (pxC50=7.7)	0.736494	0.000510984	Neddylation
HIF1A†	CD	21-Deoxycortisol, Unknown (pxC50=7.7)	0.736494	0.000510984	Ub-specific processing proteases
HIF1A†	CD	21-Deoxycortisol, Unknown (pxC50=7.7)	0.736494	0.000510984	Deubiquitination
HIF1A†	CD	21-Deoxycortisol, Unknown (pxC50=7.7)	0.736494	0.000510984	Cellular responses to stress
HIF1A†	CD	21-Deoxycortisol, Unknown (pxC50=7.7)	0.736494	0.000510984	Signal Transduction
HIF1A†	CD	21-Deoxycortisol, Unknown (pxC50=7.7)	0.736494	0.000510984	PTK6 promotes HIF1A stabilization
HIF1A†	CD	21-Deoxycortisol, Unknown (pxC50=7.7)	0.736494	0.000510984	Cellular responses to external stimuli
HIF1A†	CD	Cytidine, Unknown (pxC50=5.7)	0.736494	0.000510984	Cytokine Signaling in Immune system
HIF1A†	CD	Cytidine, Unknown (pxC50=5.7)	0.736494	0.000510984	Immune System
HIF1A†	CD	Cytidine, Unknown (pxC50=5.7)	0.736494	0.000510984	Signaling by Interleukins
HIF1A†	CD	Cytidine, Unknown (pxC50=5.7)	0.736494	0.000510984	Interleukin-4 and Interleukin-13 signaling
HIF1A†	CD	Cytidine, Unknown (pxC50=5.7)	0.736494	0.000510984	Oxygen-dependent proline hydroxylation of Hypoxia-inducible Factor Alpha
HIF1A†	CD	Cytidine, Unknown (pxC50=5.7)	0.736494	0.000510984	Cellular response to hypoxia
HIF1A†	CD	Cytidine, Unknown (pxC50=5.7)	0.736494	0.000510984	Regulation of Hypoxia-inducible Factor (HIF) by oxygen
HIF1A†	CD	Cytidine, Unknown (pxC50=5.7)	0.736494	0.000510984	Signaling by NOTCH
HIF1A†	CD	Cytidine, Unknown (pxC50=5.7)	0.736494	0.000510984	Neddylation
HIF1A†	CD	Cytidine, Unknown (pxC50=5.7)	0.736494	0.000510984	Ub-specific processing proteases
HIF1A†	CD	Cytidine, Unknown (pxC50=5.7)	0.736494	0.000510984	Deubiquitination
HIF1A†	CD	Cytidine, Unknown (pxC50=5.7)	0.736494	0.000510984	Cellular responses to stress
HIF1A†	CD	Cytidine, Unknown (pxC50=5.7)	0.736494	0.000510984	Signal Transduction
HIF1A†	CD	Cytidine, Unknown (pxC50=5.7)	0.736494	0.000510984	PTK6 promotes HIF1A stabilization
HIF1A†	CD	Cytidine, Unknown (pxC50=5.7)	0.736494	0.000510984	Cellular responses to external stimuli
HIF1A†	CD	3'-O-Methyladenosine, Unknown (pxC50=7)	0.736494	0.000510984	Cytokine Signaling in Immune system
HIF1A†	CD	3'-O-Methyladenosine, Unknown (pxC50=7)	0.736494	0.000510984	Immune System
HIF1A†	CD	3'-O-Methyladenosine, Unknown (pxC50=7)	0.736494	0.000510984	Signaling by Interleukins
HIF1A†	CD	3'-O-Methyladenosine, Unknown (pxC50=7)	0.736494	0.000510984	Interleukin-4 and Interleukin-13 signaling
HIF1A†	CD	3'-O-Methyladenosine, Unknown (pxC50=7)	0.736494	0.000510984	Oxygen-dependent proline hydroxylation of Hypoxia-inducible Factor Alpha
HIF1A†	CD	3'-O-Methyladenosine, Unknown (pxC50=7)	0.736494	0.000510984	Cellular response to hypoxia
HIF1A†	CD	3'-O-Methyladenosine, Unknown (pxC50=7)	0.736494	0.000510984	Regulation of Hypoxia-inducible Factor (HIF) by oxygen
HIF1A†	CD	3'-O-Methyladenosine, Unknown (pxC50=7)	0.736494	0.000510984	Signaling by NOTCH
HIF1A†	CD	3'-O-Methyladenosine, Unknown (pxC50=7)	0.736494	0.000510984	Neddylation
HIF1A†	CD	3'-O-Methyladenosine, Unknown (pxC50=7)	0.736494	0.000510984	Ub-specific processing proteases
HIF1A†	CD	3'-O-Methyladenosine, Unknown (pxC50=7)	0.736494	0.000510984	Deubiquitination
HIF1A†	CD	3'-O-Methyladenosine, Unknown (pxC50=7)	0.736494	0.000510984	Cellular responses to stress
HIF1A†	CD	3'-O-Methyladenosine, Unknown (pxC50=7)	0.736494	0.000510984	Signal Transduction
HIF1A†	CD	3'-O-Methyladenosine, Unknown (pxC50=7)	0.736494	0.000510984	PTK6 promotes HIF1A stabilization
HIF1A†	CD	3'-O-Methyladenosine, Unknown (pxC50=7)	0.736494	0.000510984	Cellular responses to external stimuli
HIF1A†	CD	Crustecdysone, Unknown (pxC50=7.7)	0.736494	0.000510984	Cytokine Signaling in Immune system
HIF1A†	CD	Crustecdysone, Unknown (pxC50=7.7)	0.736494	0.000510984	Immune System
HIF1A†	CD	Crustecdysone, Unknown (pxC50=7.7)	0.736494	0.000510984	Signaling by Interleukins
HIF1A†	CD	Crustecdysone, Unknown (pxC50=7.7)	0.736494	0.000510984	Interleukin-4 and Interleukin-13 signaling
HIF1A†	CD	Crustecdysone, Unknown (pxC50=7.7)	0.736494	0.000510984	Oxygen-dependent proline hydroxylation of Hypoxia-inducible Factor Alpha
HIF1A†	CD	Crustecdysone, Unknown (pxC50=7.7)	0.736494	0.000510984	Cellular response to hypoxia
HIF1A†	CD	Crustecdysone, Unknown (pxC50=7.7)	0.736494	0.000510984	Regulation of Hypoxia-inducible Factor (HIF) by oxygen
HIF1A†	CD	Crustecdysone, Unknown (pxC50=7.7)	0.736494	0.000510984	Signaling by NOTCH
HIF1A†	CD	Crustecdysone, Unknown (pxC50=7.7)	0.736494	0.000510984	Neddylation
HIF1A†	CD	Crustecdysone, Unknown (pxC50=7.7)	0.736494	0.000510984	Ub-specific processing proteases
HIF1A†	CD	Crustecdysone, Unknown (pxC50=7.7)	0.736494	0.000510984	Deubiquitination
HIF1A†	CD	Crustecdysone, Unknown (pxC50=7.7)	0.736494	0.000510984	Cellular responses to stress
HIF1A†	CD	Crustecdysone, Unknown (pxC50=7.7)	0.736494	0.000510984	Signal Transduction
HIF1A†	CD	Crustecdysone, Unknown (pxC50=7.7)	0.736494	0.000510984	PTK6 promotes HIF1A stabilization
HIF1A†	CD	Crustecdysone, Unknown (pxC50=7.7)	0.736494	0.000510984	Cellular responses to external stimuli
HIF1A†	CD	13-cis-Retinoic acid, Unknown (pxC50=6.6)	0.736494	0.000510984	Cytokine Signaling in Immune system
HIF1A†	CD	13-cis-Retinoic acid, Unknown (pxC50=6.6)	0.736494	0.000510984	Immune System
HIF1A†	CD	13-cis-Retinoic acid, Unknown (pxC50=6.6)	0.736494	0.000510984	Signaling by Interleukins
HIF1A†	CD	13-cis-Retinoic acid, Unknown (pxC50=6.6)	0.736494	0.000510984	Interleukin-4 and Interleukin-13 signaling
HIF1A†	CD	13-cis-Retinoic acid, Unknown (pxC50=6.6)	0.736494	0.000510984	Oxygen-dependent proline hydroxylation of Hypoxia-inducible Factor Alpha
HIF1A†	CD	13-cis-Retinoic acid, Unknown (pxC50=6.6)	0.736494	0.000510984	Cellular response to hypoxia
HIF1A†	CD	13-cis-Retinoic acid, Unknown (pxC50=6.6)	0.736494	0.000510984	Regulation of Hypoxia-inducible Factor (HIF) by oxygen
HIF1A†	CD	13-cis-Retinoic acid, Unknown (pxC50=6.6)	0.736494	0.000510984	Signaling by NOTCH
HIF1A†	CD	13-cis-Retinoic acid, Unknown (pxC50=6.6)	0.736494	0.000510984	Neddylation
HIF1A†	CD	13-cis-Retinoic acid, Unknown (pxC50=6.6)	0.736494	0.000510984	Ub-specific processing proteases
HIF1A†	CD	13-cis-Retinoic acid, Unknown (pxC50=6.6)	0.736494	0.000510984	Deubiquitination
HIF1A†	CD	13-cis-Retinoic acid, Unknown (pxC50=6.6)	0.736494	0.000510984	Cellular responses to stress
HIF1A†	CD	13-cis-Retinoic acid, Unknown (pxC50=6.6)	0.736494	0.000510984	Signal Transduction
HIF1A†	CD	13-cis-Retinoic acid, Unknown (pxC50=6.6)	0.736494	0.000510984	PTK6 promotes HIF1A stabilization
HIF1A†	CD	13-cis-Retinoic acid, Unknown (pxC50=6.6)	0.736494	0.000510984	Cellular responses to external stimuli
HIF1A†	CD	Deoxyadenosine, Unknown (pxC50=7)	0.736494	0.000510984	Cytokine Signaling in Immune system
HIF1A†	CD	Deoxyadenosine, Unknown (pxC50=7)	0.736494	0.000510984	Immune System
HIF1A†	CD	Deoxyadenosine, Unknown (pxC50=7)	0.736494	0.000510984	Signaling by Interleukins
HIF1A†	CD	Deoxyadenosine, Unknown (pxC50=7)	0.736494	0.000510984	Interleukin-4 and Interleukin-13 signaling
HIF1A†	CD	Deoxyadenosine, Unknown (pxC50=7)	0.736494	0.000510984	Oxygen-dependent proline hydroxylation of Hypoxia-inducible Factor Alpha
HIF1A†	CD	Deoxyadenosine, Unknown (pxC50=7)	0.736494	0.000510984	Cellular response to hypoxia
HIF1A†	CD	Deoxyadenosine, Unknown (pxC50=7)	0.736494	0.000510984	Regulation of Hypoxia-inducible Factor (HIF) by oxygen
HIF1A†	CD	Deoxyadenosine, Unknown (pxC50=7)	0.736494	0.000510984	Signaling by NOTCH
HIF1A†	CD	Deoxyadenosine, Unknown (pxC50=7)	0.736494	0.000510984	Neddylation
HIF1A†	CD	Deoxyadenosine, Unknown (pxC50=7)	0.736494	0.000510984	Ub-specific processing proteases
HIF1A†	CD	Deoxyadenosine, Unknown (pxC50=7)	0.736494	0.000510984	Deubiquitination
HIF1A†	CD	Deoxyadenosine, Unknown (pxC50=7)	0.736494	0.000510984	Cellular responses to stress
HIF1A†	CD	Deoxyadenosine, Unknown (pxC50=7)	0.736494	0.000510984	Signal Transduction
HIF1A†	CD	Deoxyadenosine, Unknown (pxC50=7)	0.736494	0.000510984	PTK6 promotes HIF1A stabilization
HIF1A†	CD	Deoxyadenosine, Unknown (pxC50=7)	0.736494	0.000510984	Cellular responses to external stimuli
HIF1A†	CD	S-Adenosylmethionine, Unknown (pxC50=5.6)	0.736494	0.000510984	Cytokine Signaling in Immune system
HIF1A†	CD	S-Adenosylmethionine, Unknown (pxC50=5.6)	0.736494	0.000510984	Immune System
HIF1A†	CD	S-Adenosylmethionine, Unknown (pxC50=5.6)	0.736494	0.000510984	Signaling by Interleukins
HIF1A†	CD	S-Adenosylmethionine, Unknown (pxC50=5.6)	0.736494	0.000510984	Interleukin-4 and Interleukin-13 signaling
HIF1A†	CD	S-Adenosylmethionine, Unknown (pxC50=5.6)	0.736494	0.000510984	Oxygen-dependent proline hydroxylation of Hypoxia-inducible Factor Alpha
HIF1A†	CD	S-Adenosylmethionine, Unknown (pxC50=5.6)	0.736494	0.000510984	Cellular response to hypoxia
HIF1A†	CD	S-Adenosylmethionine, Unknown (pxC50=5.6)	0.736494	0.000510984	Regulation of Hypoxia-inducible Factor (HIF) by oxygen
HIF1A†	CD	S-Adenosylmethionine, Unknown (pxC50=5.6)	0.736494	0.000510984	Signaling by NOTCH
HIF1A†	CD	S-Adenosylmethionine, Unknown (pxC50=5.6)	0.736494	0.000510984	Neddylation
HIF1A†	CD	S-Adenosylmethionine, Unknown (pxC50=5.6)	0.736494	0.000510984	Ub-specific processing proteases
HIF1A†	CD	S-Adenosylmethionine, Unknown (pxC50=5.6)	0.736494	0.000510984	Deubiquitination
HIF1A†	CD	S-Adenosylmethionine, Unknown (pxC50=5.6)	0.736494	0.000510984	Cellular responses to stress
HIF1A†	CD	S-Adenosylmethionine, Unknown (pxC50=5.6)	0.736494	0.000510984	Signal Transduction
HIF1A†	CD	S-Adenosylmethionine, Unknown (pxC50=5.6)	0.736494	0.000510984	PTK6 promotes HIF1A stabilization
HIF1A†	CD	S-Adenosylmethionine, Unknown (pxC50=5.6)	0.736494	0.000510984	Cellular responses to external stimuli
HIF1A†	CD	alpha-ketoglutarate, Unknown (pxC50=6.1)	0.736494	0.000510984	Cytokine Signaling in Immune system
HIF1A†	CD	alpha-ketoglutarate, Unknown (pxC50=6.1)	0.736494	0.000510984	Immune System
HIF1A†	CD	alpha-ketoglutarate, Unknown (pxC50=6.1)	0.736494	0.000510984	Signaling by Interleukins
HIF1A†	CD	alpha-ketoglutarate, Unknown (pxC50=6.1)	0.736494	0.000510984	Interleukin-4 and Interleukin-13 signaling
HIF1A†	CD	alpha-ketoglutarate, Unknown (pxC50=6.1)	0.736494	0.000510984	Oxygen-dependent proline hydroxylation of Hypoxia-inducible Factor Alpha
HIF1A†	CD	alpha-ketoglutarate, Unknown (pxC50=6.1)	0.736494	0.000510984	Cellular response to hypoxia
HIF1A†	CD	alpha-ketoglutarate, Unknown (pxC50=6.1)	0.736494	0.000510984	Regulation of Hypoxia-inducible Factor (HIF) by oxygen
HIF1A†	CD	alpha-ketoglutarate, Unknown (pxC50=6.1)	0.736494	0.000510984	Signaling by NOTCH
HIF1A†	CD	alpha-ketoglutarate, Unknown (pxC50=6.1)	0.736494	0.000510984	Neddylation
HIF1A†	CD	alpha-ketoglutarate, Unknown (pxC50=6.1)	0.736494	0.000510984	Ub-specific processing proteases
HIF1A†	CD	alpha-ketoglutarate, Unknown (pxC50=6.1)	0.736494	0.000510984	Deubiquitination
HIF1A†	CD	alpha-ketoglutarate, Unknown (pxC50=6.1)	0.736494	0.000510984	Cellular responses to stress
HIF1A†	CD	alpha-ketoglutarate, Unknown (pxC50=6.1)	0.736494	0.000510984	Signal Transduction
HIF1A†	CD	alpha-ketoglutarate, Unknown (pxC50=6.1)	0.736494	0.000510984	PTK6 promotes HIF1A stabilization
HIF1A†	CD	alpha-ketoglutarate, Unknown (pxC50=6.1)	0.736494	0.000510984	Cellular responses to external stimuli
HIF1A†	CD	2'-O-Methyladenosine, Unknown (pxC50=7)	0.736494	0.000510984	Cytokine Signaling in Immune system
HIF1A†	CD	2'-O-Methyladenosine, Unknown (pxC50=7)	0.736494	0.000510984	Immune System
HIF1A†	CD	2'-O-Methyladenosine, Unknown (pxC50=7)	0.736494	0.000510984	Signaling by Interleukins
HIF1A†	CD	2'-O-Methyladenosine, Unknown (pxC50=7)	0.736494	0.000510984	Interleukin-4 and Interleukin-13 signaling
HIF1A†	CD	2'-O-Methyladenosine, Unknown (pxC50=7)	0.736494	0.000510984	Oxygen-dependent proline hydroxylation of Hypoxia-inducible Factor Alpha
HIF1A†	CD	2'-O-Methyladenosine, Unknown (pxC50=7)	0.736494	0.000510984	Cellular response to hypoxia
HIF1A†	CD	2'-O-Methyladenosine, Unknown (pxC50=7)	0.736494	0.000510984	Regulation of Hypoxia-inducible Factor (HIF) by oxygen
HIF1A†	CD	2'-O-Methyladenosine, Unknown (pxC50=7)	0.736494	0.000510984	Signaling by NOTCH
HIF1A†	CD	2'-O-Methyladenosine, Unknown (pxC50=7)	0.736494	0.000510984	Neddylation
HIF1A†	CD	2'-O-Methyladenosine, Unknown (pxC50=7)	0.736494	0.000510984	Ub-specific processing proteases
HIF1A†	CD	2'-O-Methyladenosine, Unknown (pxC50=7)	0.736494	0.000510984	Deubiquitination
HIF1A†	CD	2'-O-Methyladenosine, Unknown (pxC50=7)	0.736494	0.000510984	Cellular responses to stress
HIF1A†	CD	2'-O-Methyladenosine, Unknown (pxC50=7)	0.736494	0.000510984	Signal Transduction
HIF1A†	CD	2'-O-Methyladenosine, Unknown (pxC50=7)	0.736494	0.000510984	PTK6 promotes HIF1A stabilization
HIF1A†	CD	2'-O-Methyladenosine, Unknown (pxC50=7)	0.736494	0.000510984	Cellular responses to external stimuli
HIF1A†	CD	2-Hydroxyglutarate, Unknown (pxC50=6.1)	0.736494	0.000510984	Cytokine Signaling in Immune system
HIF1A†	CD	2-Hydroxyglutarate, Unknown (pxC50=6.1)	0.736494	0.000510984	Immune System
HIF1A†	CD	2-Hydroxyglutarate, Unknown (pxC50=6.1)	0.736494	0.000510984	Signaling by Interleukins
HIF1A†	CD	2-Hydroxyglutarate, Unknown (pxC50=6.1)	0.736494	0.000510984	Interleukin-4 and Interleukin-13 signaling
HIF1A†	CD	2-Hydroxyglutarate, Unknown (pxC50=6.1)	0.736494	0.000510984	Oxygen-dependent proline hydroxylation of Hypoxia-inducible Factor Alpha
HIF1A†	CD	2-Hydroxyglutarate, Unknown (pxC50=6.1)	0.736494	0.000510984	Cellular response to hypoxia
HIF1A†	CD	2-Hydroxyglutarate, Unknown (pxC50=6.1)	0.736494	0.000510984	Regulation of Hypoxia-inducible Factor (HIF) by oxygen
HIF1A†	CD	2-Hydroxyglutarate, Unknown (pxC50=6.1)	0.736494	0.000510984	Signaling by NOTCH
HIF1A†	CD	2-Hydroxyglutarate, Unknown (pxC50=6.1)	0.736494	0.000510984	Neddylation
HIF1A†	CD	2-Hydroxyglutarate, Unknown (pxC50=6.1)	0.736494	0.000510984	Ub-specific processing proteases
HIF1A†	CD	2-Hydroxyglutarate, Unknown (pxC50=6.1)	0.736494	0.000510984	Deubiquitination
HIF1A†	CD	2-Hydroxyglutarate, Unknown (pxC50=6.1)	0.736494	0.000510984	Cellular responses to stress
HIF1A†	CD	2-Hydroxyglutarate, Unknown (pxC50=6.1)	0.736494	0.000510984	Signal Transduction
HIF1A†	CD	2-Hydroxyglutarate, Unknown (pxC50=6.1)	0.736494	0.000510984	PTK6 promotes HIF1A stabilization
HIF1A†	CD	2-Hydroxyglutarate, Unknown (pxC50=6.1)	0.736494	0.000510984	Cellular responses to external stimuli
HIF1A†	CD	Uridine 5'-monophosphate, Unknown (pxC50=5.7)	0.736494	0.000510984	Cytokine Signaling in Immune system
HIF1A†	CD	Uridine 5'-monophosphate, Unknown (pxC50=5.7)	0.736494	0.000510984	Immune System
HIF1A†	CD	Uridine 5'-monophosphate, Unknown (pxC50=5.7)	0.736494	0.000510984	Signaling by Interleukins
HIF1A†	CD	Uridine 5'-monophosphate, Unknown (pxC50=5.7)	0.736494	0.000510984	Interleukin-4 and Interleukin-13 signaling
HIF1A†	CD	Uridine 5'-monophosphate, Unknown (pxC50=5.7)	0.736494	0.000510984	Oxygen-dependent proline hydroxylation of Hypoxia-inducible Factor Alpha
HIF1A†	CD	Uridine 5'-monophosphate, Unknown (pxC50=5.7)	0.736494	0.000510984	Cellular response to hypoxia
HIF1A†	CD	Uridine 5'-monophosphate, Unknown (pxC50=5.7)	0.736494	0.000510984	Regulation of Hypoxia-inducible Factor (HIF) by oxygen
HIF1A†	CD	Uridine 5'-monophosphate, Unknown (pxC50=5.7)	0.736494	0.000510984	Signaling by NOTCH
HIF1A†	CD	Uridine 5'-monophosphate, Unknown (pxC50=5.7)	0.736494	0.000510984	Neddylation
HIF1A†	CD	Uridine 5'-monophosphate, Unknown (pxC50=5.7)	0.736494	0.000510984	Ub-specific processing proteases
HIF1A†	CD	Uridine 5'-monophosphate, Unknown (pxC50=5.7)	0.736494	0.000510984	Deubiquitination
HIF1A†	CD	Uridine 5'-monophosphate, Unknown (pxC50=5.7)	0.736494	0.000510984	Cellular responses to stress
HIF1A†	CD	Uridine 5'-monophosphate, Unknown (pxC50=5.7)	0.736494	0.000510984	Signal Transduction
HIF1A†	CD	Uridine 5'-monophosphate, Unknown (pxC50=5.7)	0.736494	0.000510984	PTK6 promotes HIF1A stabilization
HIF1A†	CD	Uridine 5'-monophosphate, Unknown (pxC50=5.7)	0.736494	0.000510984	Cellular responses to external stimuli
HIF1A†	UC	Ethyl glucuronide, Unknown (pxC50=6.7)	1.10647	8.00098e-08	Cytokine Signaling in Immune system
HIF1A†	UC	Ethyl glucuronide, Unknown (pxC50=6.7)	1.10647	8.00098e-08	Signaling by Interleukins
HIF1A†	UC	Ethyl glucuronide, Unknown (pxC50=6.7)	1.10647	8.00098e-08	Interleukin-4 and Interleukin-13 signaling
HIF1A†	UC	Ethyl glucuronide, Unknown (pxC50=6.7)	1.10647	8.00098e-08	Immune System
HIF1A†	UC	Ethyl glucuronide, Unknown (pxC50=6.7)	1.10647	8.00098e-08	Neddylation
HIF1A†	UC	Ethyl glucuronide, Unknown (pxC50=6.7)	1.10647	8.00098e-08	Signal Transduction
HIF1A†	UC	Ethyl glucuronide, Unknown (pxC50=6.7)	1.10647	8.00098e-08	Oxygen-dependent proline hydroxylation of Hypoxia-inducible Factor Alpha
HIF1A†	UC	Ethyl glucuronide, Unknown (pxC50=6.7)	1.10647	8.00098e-08	Signaling by NOTCH
HIF1A†	UC	Citric acid, Unknown (pxC50=6.1)	1.10647	8.00098e-08	Cytokine Signaling in Immune system
HIF1A†	UC	Citric acid, Unknown (pxC50=6.1)	1.10647	8.00098e-08	Signaling by Interleukins
HIF1A†	UC	Citric acid, Unknown (pxC50=6.1)	1.10647	8.00098e-08	Interleukin-4 and Interleukin-13 signaling
HIF1A†	UC	Citric acid, Unknown (pxC50=6.1)	1.10647	8.00098e-08	Immune System
HIF1A†	UC	Citric acid, Unknown (pxC50=6.1)	1.10647	8.00098e-08	Neddylation
HIF1A†	UC	Citric acid, Unknown (pxC50=6.1)	1.10647	8.00098e-08	Signal Transduction
HIF1A†	UC	Citric acid, Unknown (pxC50=6.1)	1.10647	8.00098e-08	Oxygen-dependent proline hydroxylation of Hypoxia-inducible Factor Alpha
HIF1A†	UC	Citric acid, Unknown (pxC50=6.1)	1.10647	8.00098e-08	Signaling by NOTCH
HIF1A†	UC	L-Phenylalanine, Unknown (pxC50=6.7)	1.10647	8.00098e-08	Cytokine Signaling in Immune system
HIF1A†	UC	L-Phenylalanine, Unknown (pxC50=6.7)	1.10647	8.00098e-08	Signaling by Interleukins
HIF1A†	UC	L-Phenylalanine, Unknown (pxC50=6.7)	1.10647	8.00098e-08	Interleukin-4 and Interleukin-13 signaling
HIF1A†	UC	L-Phenylalanine, Unknown (pxC50=6.7)	1.10647	8.00098e-08	Immune System
HIF1A†	UC	L-Phenylalanine, Unknown (pxC50=6.7)	1.10647	8.00098e-08	Neddylation
HIF1A†	UC	L-Phenylalanine, Unknown (pxC50=6.7)	1.10647	8.00098e-08	Signal Transduction
HIF1A†	UC	L-Phenylalanine, Unknown (pxC50=6.7)	1.10647	8.00098e-08	Oxygen-dependent proline hydroxylation of Hypoxia-inducible Factor Alpha
HIF1A†	UC	L-Phenylalanine, Unknown (pxC50=6.7)	1.10647	8.00098e-08	Signaling by NOTCH
HIF1A†	UC	Cortisol, Unknown (pxC50=7.7)	1.10647	8.00098e-08	Cytokine Signaling in Immune system
HIF1A†	UC	Cortisol, Unknown (pxC50=7.7)	1.10647	8.00098e-08	Signaling by Interleukins
HIF1A†	UC	Cortisol, Unknown (pxC50=7.7)	1.10647	8.00098e-08	Interleukin-4 and Interleukin-13 signaling
HIF1A†	UC	Cortisol, Unknown (pxC50=7.7)	1.10647	8.00098e-08	Immune System
HIF1A†	UC	Cortisol, Unknown (pxC50=7.7)	1.10647	8.00098e-08	Neddylation
HIF1A†	UC	Cortisol, Unknown (pxC50=7.7)	1.10647	8.00098e-08	Signal Transduction
HIF1A†	UC	Cortisol, Unknown (pxC50=7.7)	1.10647	8.00098e-08	Oxygen-dependent proline hydroxylation of Hypoxia-inducible Factor Alpha
HIF1A†	UC	Cortisol, Unknown (pxC50=7.7)	1.10647	8.00098e-08	Signaling by NOTCH
HIF1A†	UC	Corticosterone, Unknown (pxC50=7.7)	1.10647	8.00098e-08	Cytokine Signaling in Immune system
HIF1A†	UC	Corticosterone, Unknown (pxC50=7.7)	1.10647	8.00098e-08	Signaling by Interleukins
HIF1A†	UC	Corticosterone, Unknown (pxC50=7.7)	1.10647	8.00098e-08	Interleukin-4 and Interleukin-13 signaling
HIF1A†	UC	Corticosterone, Unknown (pxC50=7.7)	1.10647	8.00098e-08	Immune System
HIF1A†	UC	Corticosterone, Unknown (pxC50=7.7)	1.10647	8.00098e-08	Neddylation
HIF1A†	UC	Corticosterone, Unknown (pxC50=7.7)	1.10647	8.00098e-08	Signal Transduction
HIF1A†	UC	Corticosterone, Unknown (pxC50=7.7)	1.10647	8.00098e-08	Oxygen-dependent proline hydroxylation of Hypoxia-inducible Factor Alpha
HIF1A†	UC	Corticosterone, Unknown (pxC50=7.7)	1.10647	8.00098e-08	Signaling by NOTCH
HIF1A†	UC	dCMP, Unknown (pxC50=5.7)	1.10647	8.00098e-08	Cytokine Signaling in Immune system
HIF1A†	UC	dCMP, Unknown (pxC50=5.7)	1.10647	8.00098e-08	Signaling by Interleukins
HIF1A†	UC	dCMP, Unknown (pxC50=5.7)	1.10647	8.00098e-08	Interleukin-4 and Interleukin-13 signaling
HIF1A†	UC	dCMP, Unknown (pxC50=5.7)	1.10647	8.00098e-08	Immune System
HIF1A†	UC	dCMP, Unknown (pxC50=5.7)	1.10647	8.00098e-08	Neddylation
HIF1A†	UC	dCMP, Unknown (pxC50=5.7)	1.10647	8.00098e-08	Signal Transduction
HIF1A†	UC	dCMP, Unknown (pxC50=5.7)	1.10647	8.00098e-08	Oxygen-dependent proline hydroxylation of Hypoxia-inducible Factor Alpha
HIF1A†	UC	dCMP, Unknown (pxC50=5.7)	1.10647	8.00098e-08	Signaling by NOTCH
HIF1A†	UC	Norepinephrine, Unknown (pxC50=6.3)	1.10647	8.00098e-08	Cytokine Signaling in Immune system
HIF1A†	UC	Norepinephrine, Unknown (pxC50=6.3)	1.10647	8.00098e-08	Signaling by Interleukins
HIF1A†	UC	Norepinephrine, Unknown (pxC50=6.3)	1.10647	8.00098e-08	Interleukin-4 and Interleukin-13 signaling
HIF1A†	UC	Norepinephrine, Unknown (pxC50=6.3)	1.10647	8.00098e-08	Immune System
HIF1A†	UC	Norepinephrine, Unknown (pxC50=6.3)	1.10647	8.00098e-08	Neddylation
HIF1A†	UC	Norepinephrine, Unknown (pxC50=6.3)	1.10647	8.00098e-08	Signal Transduction
HIF1A†	UC	Norepinephrine, Unknown (pxC50=6.3)	1.10647	8.00098e-08	Oxygen-dependent proline hydroxylation of Hypoxia-inducible Factor Alpha
HIF1A†	UC	Norepinephrine, Unknown (pxC50=6.3)	1.10647	8.00098e-08	Signaling by NOTCH
HIF1A†	UC	alpha-ketoglutarate, Unknown (pxC50=6.1)	1.10647	8.00098e-08	Cytokine Signaling in Immune system
HIF1A†	UC	alpha-ketoglutarate, Unknown (pxC50=6.1)	1.10647	8.00098e-08	Signaling by Interleukins
HIF1A†	UC	alpha-ketoglutarate, Unknown (pxC50=6.1)	1.10647	8.00098e-08	Interleukin-4 and Interleukin-13 signaling
HIF1A†	UC	alpha-ketoglutarate, Unknown (pxC50=6.1)	1.10647	8.00098e-08	Immune System
HIF1A†	UC	alpha-ketoglutarate, Unknown (pxC50=6.1)	1.10647	8.00098e-08	Neddylation
HIF1A†	UC	alpha-ketoglutarate, Unknown (pxC50=6.1)	1.10647	8.00098e-08	Signal Transduction
HIF1A†	UC	alpha-ketoglutarate, Unknown (pxC50=6.1)	1.10647	8.00098e-08	Oxygen-dependent proline hydroxylation of Hypoxia-inducible Factor Alpha
HIF1A†	UC	alpha-ketoglutarate, Unknown (pxC50=6.1)	1.10647	8.00098e-08	Signaling by NOTCH
HIF1A†	UC	Cytidine, Unknown (pxC50=5.7)	1.10647	8.00098e-08	Cytokine Signaling in Immune system
HIF1A†	UC	Cytidine, Unknown (pxC50=5.7)	1.10647	8.00098e-08	Signaling by Interleukins
HIF1A†	UC	Cytidine, Unknown (pxC50=5.7)	1.10647	8.00098e-08	Interleukin-4 and Interleukin-13 signaling
HIF1A†	UC	Cytidine, Unknown (pxC50=5.7)	1.10647	8.00098e-08	Immune System
HIF1A†	UC	Cytidine, Unknown (pxC50=5.7)	1.10647	8.00098e-08	Neddylation
HIF1A†	UC	Cytidine, Unknown (pxC50=5.7)	1.10647	8.00098e-08	Signal Transduction
HIF1A†	UC	Cytidine, Unknown (pxC50=5.7)	1.10647	8.00098e-08	Oxygen-dependent proline hydroxylation of Hypoxia-inducible Factor Alpha
HIF1A†	UC	Cytidine, Unknown (pxC50=5.7)	1.10647	8.00098e-08	Signaling by NOTCH
HIF1A†	UC	13-cis-Retinoic acid, Unknown (pxC50=6.6)	1.10647	8.00098e-08	Cytokine Signaling in Immune system
HIF1A†	UC	13-cis-Retinoic acid, Unknown (pxC50=6.6)	1.10647	8.00098e-08	Signaling by Interleukins
HIF1A†	UC	13-cis-Retinoic acid, Unknown (pxC50=6.6)	1.10647	8.00098e-08	Interleukin-4 and Interleukin-13 signaling
HIF1A†	UC	13-cis-Retinoic acid, Unknown (pxC50=6.6)	1.10647	8.00098e-08	Immune System
HIF1A†	UC	13-cis-Retinoic acid, Unknown (pxC50=6.6)	1.10647	8.00098e-08	Neddylation
HIF1A†	UC	13-cis-Retinoic acid, Unknown (pxC50=6.6)	1.10647	8.00098e-08	Signal Transduction
HIF1A†	UC	13-cis-Retinoic acid, Unknown (pxC50=6.6)	1.10647	8.00098e-08	Oxygen-dependent proline hydroxylation of Hypoxia-inducible Factor Alpha
HIF1A†	UC	13-cis-Retinoic acid, Unknown (pxC50=6.6)	1.10647	8.00098e-08	Signaling by NOTCH
HIF1A†	UC	(1xi,3xi)-1,2,3,4-Tetrahydro-1-methyl-beta-carboline-3-carboxylic acid, Unknown (pxC50=6)	1.10647	8.00098e-08	Cytokine Signaling in Immune system
HIF1A†	UC	(1xi,3xi)-1,2,3,4-Tetrahydro-1-methyl-beta-carboline-3-carboxylic acid, Unknown (pxC50=6)	1.10647	8.00098e-08	Signaling by Interleukins
HIF1A†	UC	(1xi,3xi)-1,2,3,4-Tetrahydro-1-methyl-beta-carboline-3-carboxylic acid, Unknown (pxC50=6)	1.10647	8.00098e-08	Interleukin-4 and Interleukin-13 signaling
HIF1A†	UC	(1xi,3xi)-1,2,3,4-Tetrahydro-1-methyl-beta-carboline-3-carboxylic acid, Unknown (pxC50=6)	1.10647	8.00098e-08	Immune System
HIF1A†	UC	(1xi,3xi)-1,2,3,4-Tetrahydro-1-methyl-beta-carboline-3-carboxylic acid, Unknown (pxC50=6)	1.10647	8.00098e-08	Neddylation
HIF1A†	UC	(1xi,3xi)-1,2,3,4-Tetrahydro-1-methyl-beta-carboline-3-carboxylic acid, Unknown (pxC50=6)	1.10647	8.00098e-08	Signal Transduction
HIF1A†	UC	(1xi,3xi)-1,2,3,4-Tetrahydro-1-methyl-beta-carboline-3-carboxylic acid, Unknown (pxC50=6)	1.10647	8.00098e-08	Oxygen-dependent proline hydroxylation of Hypoxia-inducible Factor Alpha
HIF1A†	UC	(1xi,3xi)-1,2,3,4-Tetrahydro-1-methyl-beta-carboline-3-carboxylic acid, Unknown (pxC50=6)	1.10647	8.00098e-08	Signaling by NOTCH
HIF1A†	UC	3'-O-Methyladenosine, Unknown (pxC50=7)	1.10647	8.00098e-08	Cytokine Signaling in Immune system
HIF1A†	UC	3'-O-Methyladenosine, Unknown (pxC50=7)	1.10647	8.00098e-08	Signaling by Interleukins
HIF1A†	UC	3'-O-Methyladenosine, Unknown (pxC50=7)	1.10647	8.00098e-08	Interleukin-4 and Interleukin-13 signaling
HIF1A†	UC	3'-O-Methyladenosine, Unknown (pxC50=7)	1.10647	8.00098e-08	Immune System
HIF1A†	UC	3'-O-Methyladenosine, Unknown (pxC50=7)	1.10647	8.00098e-08	Neddylation
HIF1A†	UC	3'-O-Methyladenosine, Unknown (pxC50=7)	1.10647	8.00098e-08	Signal Transduction
HIF1A†	UC	3'-O-Methyladenosine, Unknown (pxC50=7)	1.10647	8.00098e-08	Oxygen-dependent proline hydroxylation of Hypoxia-inducible Factor Alpha
HIF1A†	UC	3'-O-Methyladenosine, Unknown (pxC50=7)	1.10647	8.00098e-08	Signaling by NOTCH
HIF1A†	UC	Deoxyadenosine, Unknown (pxC50=7)	1.10647	8.00098e-08	Cytokine Signaling in Immune system
HIF1A†	UC	Deoxyadenosine, Unknown (pxC50=7)	1.10647	8.00098e-08	Signaling by Interleukins
HIF1A†	UC	Deoxyadenosine, Unknown (pxC50=7)	1.10647	8.00098e-08	Interleukin-4 and Interleukin-13 signaling
HIF1A†	UC	Deoxyadenosine, Unknown (pxC50=7)	1.10647	8.00098e-08	Immune System
HIF1A†	UC	Deoxyadenosine, Unknown (pxC50=7)	1.10647	8.00098e-08	Neddylation
HIF1A†	UC	Deoxyadenosine, Unknown (pxC50=7)	1.10647	8.00098e-08	Signal Transduction
HIF1A†	UC	Deoxyadenosine, Unknown (pxC50=7)	1.10647	8.00098e-08	Oxygen-dependent proline hydroxylation of Hypoxia-inducible Factor Alpha
HIF1A†	UC	Deoxyadenosine, Unknown (pxC50=7)	1.10647	8.00098e-08	Signaling by NOTCH
HIF1A†	UC	Crustecdysone, Unknown (pxC50=7.7)	1.10647	8.00098e-08	Cytokine Signaling in Immune system
HIF1A†	UC	Crustecdysone, Unknown (pxC50=7.7)	1.10647	8.00098e-08	Signaling by Interleukins
HIF1A†	UC	Crustecdysone, Unknown (pxC50=7.7)	1.10647	8.00098e-08	Interleukin-4 and Interleukin-13 signaling
HIF1A†	UC	Crustecdysone, Unknown (pxC50=7.7)	1.10647	8.00098e-08	Immune System
HIF1A†	UC	Crustecdysone, Unknown (pxC50=7.7)	1.10647	8.00098e-08	Neddylation
HIF1A†	UC	Crustecdysone, Unknown (pxC50=7.7)	1.10647	8.00098e-08	Signal Transduction
HIF1A†	UC	Crustecdysone, Unknown (pxC50=7.7)	1.10647	8.00098e-08	Oxygen-dependent proline hydroxylation of Hypoxia-inducible Factor Alpha
HIF1A†	UC	Crustecdysone, Unknown (pxC50=7.7)	1.10647	8.00098e-08	Signaling by NOTCH
HIF1A†	UC	S-Adenosylmethionine, Unknown (pxC50=5.6)	1.10647	8.00098e-08	Cytokine Signaling in Immune system
HIF1A†	UC	S-Adenosylmethionine, Unknown (pxC50=5.6)	1.10647	8.00098e-08	Signaling by Interleukins
HIF1A†	UC	S-Adenosylmethionine, Unknown (pxC50=5.6)	1.10647	8.00098e-08	Interleukin-4 and Interleukin-13 signaling
HIF1A†	UC	S-Adenosylmethionine, Unknown (pxC50=5.6)	1.10647	8.00098e-08	Immune System
HIF1A†	UC	S-Adenosylmethionine, Unknown (pxC50=5.6)	1.10647	8.00098e-08	Neddylation
HIF1A†	UC	S-Adenosylmethionine, Unknown (pxC50=5.6)	1.10647	8.00098e-08	Signal Transduction
HIF1A†	UC	S-Adenosylmethionine, Unknown (pxC50=5.6)	1.10647	8.00098e-08	Oxygen-dependent proline hydroxylation of Hypoxia-inducible Factor Alpha
HIF1A†	UC	S-Adenosylmethionine, Unknown (pxC50=5.6)	1.10647	8.00098e-08	Signaling by NOTCH
HIF1A†	UC	2-Hydroxyglutarate, Unknown (pxC50=6.1)	1.10647	8.00098e-08	Cytokine Signaling in Immune system
HIF1A†	UC	2-Hydroxyglutarate, Unknown (pxC50=6.1)	1.10647	8.00098e-08	Signaling by Interleukins
HIF1A†	UC	2-Hydroxyglutarate, Unknown (pxC50=6.1)	1.10647	8.00098e-08	Interleukin-4 and Interleukin-13 signaling
HIF1A†	UC	2-Hydroxyglutarate, Unknown (pxC50=6.1)	1.10647	8.00098e-08	Immune System
HIF1A†	UC	2-Hydroxyglutarate, Unknown (pxC50=6.1)	1.10647	8.00098e-08	Neddylation
HIF1A†	UC	2-Hydroxyglutarate, Unknown (pxC50=6.1)	1.10647	8.00098e-08	Signal Transduction
HIF1A†	UC	2-Hydroxyglutarate, Unknown (pxC50=6.1)	1.10647	8.00098e-08	Oxygen-dependent proline hydroxylation of Hypoxia-inducible Factor Alpha
HIF1A†	UC	2-Hydroxyglutarate, Unknown (pxC50=6.1)	1.10647	8.00098e-08	Signaling by NOTCH
HIF1A†	UC	2'-O-Methyladenosine, Unknown (pxC50=7)	1.10647	8.00098e-08	Cytokine Signaling in Immune system
HIF1A†	UC	2'-O-Methyladenosine, Unknown (pxC50=7)	1.10647	8.00098e-08	Signaling by Interleukins
HIF1A†	UC	2'-O-Methyladenosine, Unknown (pxC50=7)	1.10647	8.00098e-08	Interleukin-4 and Interleukin-13 signaling
HIF1A†	UC	2'-O-Methyladenosine, Unknown (pxC50=7)	1.10647	8.00098e-08	Immune System
HIF1A†	UC	2'-O-Methyladenosine, Unknown (pxC50=7)	1.10647	8.00098e-08	Neddylation
HIF1A†	UC	2'-O-Methyladenosine, Unknown (pxC50=7)	1.10647	8.00098e-08	Signal Transduction
HIF1A†	UC	2'-O-Methyladenosine, Unknown (pxC50=7)	1.10647	8.00098e-08	Oxygen-dependent proline hydroxylation of Hypoxia-inducible Factor Alpha
HIF1A†	UC	2'-O-Methyladenosine, Unknown (pxC50=7)	1.10647	8.00098e-08	Signaling by NOTCH
HIF1A†	UC	21-Deoxycortisol, Unknown (pxC50=7.7)	1.10647	8.00098e-08	Cytokine Signaling in Immune system
HIF1A†	UC	21-Deoxycortisol, Unknown (pxC50=7.7)	1.10647	8.00098e-08	Signaling by Interleukins
HIF1A†	UC	21-Deoxycortisol, Unknown (pxC50=7.7)	1.10647	8.00098e-08	Interleukin-4 and Interleukin-13 signaling
HIF1A†	UC	21-Deoxycortisol, Unknown (pxC50=7.7)	1.10647	8.00098e-08	Immune System
HIF1A†	UC	21-Deoxycortisol, Unknown (pxC50=7.7)	1.10647	8.00098e-08	Neddylation
HIF1A†	UC	21-Deoxycortisol, Unknown (pxC50=7.7)	1.10647	8.00098e-08	Signal Transduction
HIF1A†	UC	21-Deoxycortisol, Unknown (pxC50=7.7)	1.10647	8.00098e-08	Oxygen-dependent proline hydroxylation of Hypoxia-inducible Factor Alpha
HIF1A†	UC	21-Deoxycortisol, Unknown (pxC50=7.7)	1.10647	8.00098e-08	Signaling by NOTCH
HIF1A†	UC	Uridine 5'-monophosphate, Unknown (pxC50=5.7)	1.10647	8.00098e-08	Cytokine Signaling in Immune system
HIF1A†	UC	Uridine 5'-monophosphate, Unknown (pxC50=5.7)	1.10647	8.00098e-08	Signaling by Interleukins
HIF1A†	UC	Uridine 5'-monophosphate, Unknown (pxC50=5.7)	1.10647	8.00098e-08	Interleukin-4 and Interleukin-13 signaling
HIF1A†	UC	Uridine 5'-monophosphate, Unknown (pxC50=5.7)	1.10647	8.00098e-08	Immune System
HIF1A†	UC	Uridine 5'-monophosphate, Unknown (pxC50=5.7)	1.10647	8.00098e-08	Neddylation
HIF1A†	UC	Uridine 5'-monophosphate, Unknown (pxC50=5.7)	1.10647	8.00098e-08	Signal Transduction
HIF1A†	UC	Uridine 5'-monophosphate, Unknown (pxC50=5.7)	1.10647	8.00098e-08	Oxygen-dependent proline hydroxylation of Hypoxia-inducible Factor Alpha
HIF1A†	UC	Uridine 5'-monophosphate, Unknown (pxC50=5.7)	1.10647	8.00098e-08	Signaling by NOTCH
HRH2†	CD	N-Acetylhistamine, Positive modulator (abundant) (pxC50=6.19)	1.56959	4.14518e-05		7TM_Group1
HRH2†	CD	Histamine, Positive modulator (abundant) (pxC50=6.19)	1.56959	4.14518e-05		7TM_Group1
HRH2†	CD	L-Histidinol, Positive modulator (abundant) (pxC50=6.19)	1.56959	4.14518e-05		7TM_Group1
HRH2†	CD	3-Methylhistidine, Positive modulator (abundant) (pxC50=6.19)	1.56959	4.14518e-05		7TM_Group1
HRH2†	CD	1-Methylhistamine, Positive modulator (abundant) (pxC50=6.19)	1.56959	4.14518e-05		7TM_Group1
HRH2†	CD	L-Histidine, Positive modulator (abundant) (pxC50=6.19)	1.56959	4.14518e-05		7TM_Group1
HRH2†	UC	N-Acetylhistamine, Positive modulator (abundant) (pxC50=6.19)	1.40923	0.000507329		7TM_Group1
HRH2†	UC	L-Histidinol, Positive modulator (abundant) (pxC50=6.19)	1.40923	0.000507329		7TM_Group1
HRH2†	UC	3-Methylhistidine, Positive modulator (abundant) (pxC50=6.19)	1.40923	0.000507329		7TM_Group1
HRH2†	UC	Histamine, Positive modulator (abundant) (pxC50=6.19)	1.40923	0.000507329		7TM_Group1
HRH2†	UC	L-Histidine, Positive modulator (abundant) (pxC50=6.19)	1.40923	0.000507329		7TM_Group1
HRH2†	UC	1-Methylhistamine, Positive modulator (abundant) (pxC50=6.19)	1.40923	0.000507329		7TM_Group1
HRH4	CD	N-Acetylhistamine, Positive modulator (abundant) (pxC50=7.93)	1.40014	3.43599e-05
HRH4	CD	Histamine, Positive modulator (abundant) (pxC50=7.93)	1.40014	3.43599e-05
HRH4	CD	L-Histidinol, Positive modulator (abundant) (pxC50=7.93)	1.40014	3.43599e-05
HRH4	CD	3-Methylhistidine, Positive modulator (abundant) (pxC50=7.93)	1.40014	3.43599e-05
HRH4	CD	1-Methylhistamine, Positive modulator (abundant) (pxC50=7.93)	1.40014	3.43599e-05
HRH4	CD	L-Histidine, Positive modulator (abundant) (pxC50=7.93)	1.40014	3.43599e-05
HRH4	CD	N-Acetylhistidine, Positive modulator (abundant) (pxC50=6.2)	1.40014	3.43599e-05
HRH4	UC	N-Acetylhistamine, Positive modulator (abundant) (pxC50=7.93)	1.57125	5.65065e-06
HRH4	UC	L-Histidinol, Positive modulator (abundant) (pxC50=7.93)	1.57125	5.65065e-06
HRH4	UC	3-Methylhistidine, Positive modulator (abundant) (pxC50=7.93)	1.57125	5.65065e-06
HRH4	UC	Histamine, Positive modulator (abundant) (pxC50=7.93)	1.57125	5.65065e-06
HRH4	UC	L-Histidine, Positive modulator (abundant) (pxC50=7.93)	1.57125	5.65065e-06
HRH4	UC	1-Methylhistamine, Positive modulator (abundant) (pxC50=7.93)	1.57125	5.65065e-06
HRH4	UC	N-Acetylhistidine, Positive modulator (abundant) (pxC50=6.2)	1.57125	5.65065e-06
NOS2†	CD	L-Arginine, Negative modulator (scarce) (pxC50=6.52)	2.60372	8.91907e-11	Cytokine Signaling in Immune system
NOS2†	CD	L-Arginine, Negative modulator (scarce) (pxC50=6.52)	2.60372	8.91907e-11	Immune System
NOS2†	CD	L-Arginine, Negative modulator (scarce) (pxC50=6.52)	2.60372	8.91907e-11	Signaling by Interleukins
NOS2†	CD	L-Arginine, Negative modulator (scarce) (pxC50=6.52)	2.60372	8.91907e-11	Interleukin-4 and Interleukin-13 signaling
NOS2†	CD	L-Arginine, Negative modulator (scarce) (pxC50=6.52)	2.60372	8.91907e-11	Innate Immune System
NOS2†	CD	L-Targinine, Negative modulator (abundant) (pxC50=6.52)	2.60372	8.91907e-11	Cytokine Signaling in Immune system
NOS2†	CD	L-Targinine, Negative modulator (abundant) (pxC50=6.52)	2.60372	8.91907e-11	Immune System
NOS2†	CD	L-Targinine, Negative modulator (abundant) (pxC50=6.52)	2.60372	8.91907e-11	Signaling by Interleukins
NOS2†	CD	L-Targinine, Negative modulator (abundant) (pxC50=6.52)	2.60372	8.91907e-11	Interleukin-4 and Interleukin-13 signaling
NOS2†	CD	L-Targinine, Negative modulator (abundant) (pxC50=6.52)	2.60372	8.91907e-11	Innate Immune System
NOS2†	UC	L-Arginine, Negative modulator (scarce) (pxC50=6.52)	3.49286	9.08061e-17	Cytokine Signaling in Immune system
NOS2†	UC	L-Arginine, Negative modulator (scarce) (pxC50=6.52)	3.49286	9.08061e-17	Signaling by Interleukins
NOS2†	UC	L-Arginine, Negative modulator (scarce) (pxC50=6.52)	3.49286	9.08061e-17	Interleukin-4 and Interleukin-13 signaling
NOS2†	UC	L-Arginine, Negative modulator (scarce) (pxC50=6.52)	3.49286	9.08061e-17	Immune System
NOS2†	UC	L-Arginine, Negative modulator (scarce) (pxC50=6.52)	3.49286	9.08061e-17	Innate Immune System
NOS2†	UC	L-Arginine, Negative modulator (scarce) (pxC50=6.52)	3.49286	9.08061e-17	Nitric oxide stimulates guanylate cyclase
NOS2†	UC	L-Arginine, Negative modulator (scarce) (pxC50=6.52)	3.49286	9.08061e-17	Platelet homeostasis
NOS2†	UC	L-Targinine, Negative modulator (abundant) (pxC50=6.52)	3.49286	9.08061e-17	Cytokine Signaling in Immune system
NOS2†	UC	L-Targinine, Negative modulator (abundant) (pxC50=6.52)	3.49286	9.08061e-17	Signaling by Interleukins
NOS2†	UC	L-Targinine, Negative modulator (abundant) (pxC50=6.52)	3.49286	9.08061e-17	Interleukin-4 and Interleukin-13 signaling
NOS2†	UC	L-Targinine, Negative modulator (abundant) (pxC50=6.52)	3.49286	9.08061e-17	Immune System
NOS2†	UC	L-Targinine, Negative modulator (abundant) (pxC50=6.52)	3.49286	9.08061e-17	Innate Immune System
NOS2†	UC	L-Targinine, Negative modulator (abundant) (pxC50=6.52)	3.49286	9.08061e-17	Nitric oxide stimulates guanylate cyclase
NOS2†	UC	L-Targinine, Negative modulator (abundant) (pxC50=6.52)	3.49286	9.08061e-17	Platelet homeostasis
SHBG	UC	Lithocholic acid, Negative modulator (scarce) (pxC50=8.42)	-2.28454	4.41097e-06		Extracellular_all_others
SHBG	UC	Deoxycholic acid, Negative modulator (scarce) (pxC50=8.42)	-2.28454	4.41097e-06		Extracellular_all_others
SHBG	UC	Cholic acid, Negative modulator (abundant) (pxC50=8.42)	-2.28454	4.41097e-06		Extracellular_all_others
SHBG	UC	Chenodeoxycholic acid, Negative modulator (abundant) (pxC50=8.42)	-2.28454	4.41097e-06		Extracellular_all_others
SHBG	UC	Epiandrosterone, Negative modulator (abundant) (pxC50=8.42)	-2.28454	4.41097e-06		Extracellular_all_others
SHBG	UC	Hyodeoxycholic acid, Negative modulator (scarce) (pxC50=8.42)	-2.28454	4.41097e-06		Extracellular_all_others
SLC6A4	UC	Serotonin, Negative modulator (scarce) (pxC50=5.92)	-3.23267	6.40432e-08		Transporter
TK1	CD	Ribothymidine, Negative modulator (abundant) (pxC50=5.75)	0.597137	0.00214159	G1/S Transition	Enzyme_all_others
TK1	CD	Ribothymidine, Negative modulator (abundant) (pxC50=5.75)	0.597137	0.00214159	Mitotic G1-G1/S phases	Enzyme_all_others
TK1	CD	Uridine, Negative modulator (abundant) (pxC50=5.75)	0.597137	0.00214159	G1/S Transition	Enzyme_all_others
TK1	CD	Uridine, Negative modulator (abundant) (pxC50=5.75)	0.597137	0.00214159	Mitotic G1-G1/S phases	Enzyme_all_others
TK1	CD	5-Thymidylic acid, Negative modulator (abundant) (pxC50=5.75)	0.597137	0.00214159	G1/S Transition	Enzyme_all_others
TK1	CD	5-Thymidylic acid, Negative modulator (abundant) (pxC50=5.75)	0.597137	0.00214159	Mitotic G1-G1/S phases	Enzyme_all_others
