# Supplementary material for: Expanding the drug discovery space with predicted metabolite–target interactions
Source: Commun Biol. 2021 Mar 5;4:288. doi: 10.1038/s42003-021-01822-x (PMC7935942; doi:10.1038/s42003-021-01822-x)
Supplement: Supplementary file 7 — Supplementary Data 4 [file 42003_2021_1822_MOESM7_ESM.xlsx]

## Sheet: Supplementary data 4
Supplementary Data 4	Targets parsed from GWAS catalog or OMIM databases and associated with IBD phenotypes or from Graham & Xavier (2020) review23. Targets were selected for having differential abundance in case/control analysis across biopsy locations and if having <20 modulators with high affinity (pxC50 > 5.5) and high similarity to top-quartile ranking metabolites (Tanimoto > 0.85 or Tversky𝛼=0.05>0.95) (tot 6). …
Target	Genetic association	Variant	GWAS p-value	PUBMEDID	Additional pathway evidence	∆expr	qval	Enriched pathways	diagnosis	Metabolites	Direction of modulation	Metabolite abundance	pxc50
ADRA1D	Paneth cell defects in Crohn's disease	rs12481514 (intron variant)	3e-07	28352666					CD	Norepinephrine	Positive	Depleted	8.82
ADRA1D	Paneth cell defects in Crohn's disease	rs12481514 (intron variant)	3e-07	28352666		1.9602	0.00124195	GPCR downstream signalling	UC	Norepinephrine	Positive	Depleted	8.82
ADRB2	Monocyte percentage of white cells	rs56330463 (regulatory region variant)	3e-18	27863252					CD	Norepinephrine	Positive	Depleted	5.58
ADRB2	Monocyte percentage of white cells	rs56330463 (regulatory region variant)	3e-18	27863252					UC	Norepinephrine	Positive	Depleted	5.58
ADRB2	Monocyte percentage of white cells	rs56330463 (regulatory region variant)	3e-18	27863252					CD	urobilin	Positive	Depleted	8.14
ADRB2	Monocyte percentage of white cells	rs56330463 (regulatory region variant)	3e-18	27863252					UC	urobilin	Positive	Depleted	8.14
CXCR1§	Ulcerative colitis	rs11676348 (regulatory region variant)	1e-10	21297633		6.59076	1.11966e-29	Immune System	CD	2-Hydroxyibuprofen	Positive	Depleted	6.96
CXCR1§	Ulcerative colitis	rs114050631 (regulatory region variant)	1e-10	21297633		6.59076	1.11966e-29	Immune System	CD	2-Hydroxyibuprofen	Positive	Depleted	6.96
CXCR1§	Ulcerative colitis	rs11676348 (regulatory region variant)	1e-10	21297633		6.14377	2.89385e-22	G alpha (i) signalling events	UC	2-Hydroxyibuprofen	Positive	Depleted	6.96
CXCR1§	Ulcerative colitis	rs114050631 (regulatory region variant)	1e-10	21297633		6.14377	2.89385e-22	G alpha (i) signalling events	UC	2-Hydroxyibuprofen	Positive	Depleted	6.96
CXCR1§	Monocyte percentage of white cells	rs11676348 (regulatory region variant)	7e-10	27863252		6.59076	1.11966e-29	Immune System	CD	2-Hydroxyibuprofen	Positive	Depleted	6.96
CXCR1§	Monocyte percentage of white cells	rs114050631 (regulatory region variant)	7e-10	27863252		6.59076	1.11966e-29	Immune System	CD	2-Hydroxyibuprofen	Positive	Depleted	6.96
CXCR1§	Monocyte percentage of white cells	rs11676348 (regulatory region variant)	7e-10	27863252		6.14377	2.89385e-22	G alpha (i) signalling events	UC	2-Hydroxyibuprofen	Positive	Depleted	6.96
CXCR1§	Monocyte percentage of white cells	rs114050631 (regulatory region variant)	7e-10	27863252		6.14377	2.89385e-22	G alpha (i) signalling events	UC	2-Hydroxyibuprofen	Positive	Depleted	6.96
CXCR1§	Ulcerative colitis	rs11676348 (regulatory region variant)	1e-10	21297633		6.59076	1.11966e-29	Immune System	CD	Ibuprofen	Positive	Depleted	6.96
CXCR1§	Ulcerative colitis	rs114050631 (regulatory region variant)	1e-10	21297633		6.59076	1.11966e-29	Immune System	CD	Ibuprofen	Positive	Depleted	6.96
CXCR1§	Ulcerative colitis	rs11676348 (regulatory region variant)	1e-10	21297633		6.14377	2.89385e-22	G alpha (i) signalling events	UC	Ibuprofen	Positive	Depleted	6.96
CXCR1§	Ulcerative colitis	rs114050631 (regulatory region variant)	1e-10	21297633		6.14377	2.89385e-22	G alpha (i) signalling events	UC	Ibuprofen	Positive	Depleted	6.96
CXCR1§	Monocyte percentage of white cells	rs11676348 (regulatory region variant)	7e-10	27863252		6.59076	1.11966e-29	Immune System	CD	Ibuprofen	Positive	Depleted	6.96
CXCR1§	Monocyte percentage of white cells	rs114050631 (regulatory region variant)	7e-10	27863252		6.59076	1.11966e-29	Immune System	CD	Ibuprofen	Positive	Depleted	6.96
CXCR1§	Monocyte percentage of white cells	rs11676348 (regulatory region variant)	7e-10	27863252		6.14377	2.89385e-22	G alpha (i) signalling events	UC	Ibuprofen	Positive	Depleted	6.96
CXCR1§	Monocyte percentage of white cells	rs114050631 (regulatory region variant)	7e-10	27863252		6.14377	2.89385e-22	G alpha (i) signalling events	UC	Ibuprofen	Positive	Depleted	6.96
CXCR2§	Ulcerative colitis	rs11676348 (regulatory region variant)	1e-10	21297633		4.64521	8.16353e-22	Immune System	CD	2-Hydroxyibuprofen	Positive	Depleted	6.96
CXCR2§	Ulcerative colitis	rs55799208 (missense variant)	1e-10	21297633		4.64521	8.16353e-22	Immune System	CD	2-Hydroxyibuprofen	Positive	Depleted	6.96
CXCR2§	Ulcerative colitis	rs114050631 (regulatory region variant)	1e-10	21297633		4.64521	8.16353e-22	Immune System	CD	2-Hydroxyibuprofen	Positive	Depleted	6.96
CXCR2§	Ulcerative colitis	rs11676348 (regulatory region variant)	1e-10	21297633		4.32462	2.97014e-16	G alpha (i) signalling events	UC	2-Hydroxyibuprofen	Positive	Depleted	6.96
CXCR2§	Ulcerative colitis	rs55799208 (missense variant)	1e-10	21297633		4.32462	2.97014e-16	G alpha (i) signalling events	UC	2-Hydroxyibuprofen	Positive	Depleted	6.96
CXCR2§	Ulcerative colitis	rs114050631 (regulatory region variant)	1e-10	21297633		4.32462	2.97014e-16	G alpha (i) signalling events	UC	2-Hydroxyibuprofen	Positive	Depleted	6.96
CXCR2§	Monocyte percentage of white cells	rs11676348 (regulatory region variant)	5e-11	27863252		4.64521	8.16353e-22	Immune System	CD	2-Hydroxyibuprofen	Positive	Depleted	6.96
CXCR2§	Monocyte percentage of white cells	rs55799208 (missense variant)	5e-11	27863252		4.64521	8.16353e-22	Immune System	CD	2-Hydroxyibuprofen	Positive	Depleted	6.96
CXCR2§	Monocyte percentage of white cells	rs114050631 (regulatory region variant)	5e-11	27863252		4.64521	8.16353e-22	Immune System	CD	2-Hydroxyibuprofen	Positive	Depleted	6.96
CXCR2§	Monocyte percentage of white cells	rs11676348 (regulatory region variant)	5e-11	27863252		4.32462	2.97014e-16	G alpha (i) signalling events	UC	2-Hydroxyibuprofen	Positive	Depleted	6.96
CXCR2§	Monocyte percentage of white cells	rs55799208 (missense variant)	5e-11	27863252		4.32462	2.97014e-16	G alpha (i) signalling events	UC	2-Hydroxyibuprofen	Positive	Depleted	6.96
CXCR2§	Monocyte percentage of white cells	rs114050631 (regulatory region variant)	5e-11	27863252		4.32462	2.97014e-16	G alpha (i) signalling events	UC	2-Hydroxyibuprofen	Positive	Depleted	6.96
CXCR2§	Monocyte percentage of white cells	rs11676348 (regulatory region variant)	7e-10	27863252		4.64521	8.16353e-22	Immune System	CD	2-Hydroxyibuprofen	Positive	Depleted	6.96
CXCR2§	Monocyte percentage of white cells	rs55799208 (missense variant)	7e-10	27863252		4.64521	8.16353e-22	Immune System	CD	2-Hydroxyibuprofen	Positive	Depleted	6.96
CXCR2§	Monocyte percentage of white cells	rs114050631 (regulatory region variant)	7e-10	27863252		4.64521	8.16353e-22	Immune System	CD	2-Hydroxyibuprofen	Positive	Depleted	6.96
CXCR2§	Monocyte percentage of white cells	rs11676348 (regulatory region variant)	7e-10	27863252		4.32462	2.97014e-16	G alpha (i) signalling events	UC	2-Hydroxyibuprofen	Positive	Depleted	6.96
CXCR2§	Monocyte percentage of white cells	rs55799208 (missense variant)	7e-10	27863252		4.32462	2.97014e-16	G alpha (i) signalling events	UC	2-Hydroxyibuprofen	Positive	Depleted	6.96
CXCR2§	Monocyte percentage of white cells	rs114050631 (regulatory region variant)	7e-10	27863252		4.32462	2.97014e-16	G alpha (i) signalling events	UC	2-Hydroxyibuprofen	Positive	Depleted	6.96
CXCR2§	Ulcerative colitis	rs11676348 (regulatory region variant)	1e-10	21297633		4.64521	8.16353e-22	Immune System	CD	Ibuprofen	Positive	Depleted	6.96
CXCR2§	Ulcerative colitis	rs55799208 (missense variant)	1e-10	21297633		4.64521	8.16353e-22	Immune System	CD	Ibuprofen	Positive	Depleted	6.96
CXCR2§	Ulcerative colitis	rs114050631 (regulatory region variant)	1e-10	21297633		4.64521	8.16353e-22	Immune System	CD	Ibuprofen	Positive	Depleted	6.96
CXCR2§	Ulcerative colitis	rs11676348 (regulatory region variant)	1e-10	21297633		4.32462	2.97014e-16	G alpha (i) signalling events	UC	Ibuprofen	Positive	Depleted	6.96
CXCR2§	Ulcerative colitis	rs55799208 (missense variant)	1e-10	21297633		4.32462	2.97014e-16	G alpha (i) signalling events	UC	Ibuprofen	Positive	Depleted	6.96
CXCR2§	Ulcerative colitis	rs114050631 (regulatory region variant)	1e-10	21297633		4.32462	2.97014e-16	G alpha (i) signalling events	UC	Ibuprofen	Positive	Depleted	6.96
CXCR2§	Monocyte percentage of white cells	rs11676348 (regulatory region variant)	5e-11	27863252		4.64521	8.16353e-22	Immune System	CD	Ibuprofen	Positive	Depleted	6.96
CXCR2§	Monocyte percentage of white cells	rs55799208 (missense variant)	5e-11	27863252		4.64521	8.16353e-22	Immune System	CD	Ibuprofen	Positive	Depleted	6.96
CXCR2§	Monocyte percentage of white cells	rs114050631 (regulatory region variant)	5e-11	27863252		4.64521	8.16353e-22	Immune System	CD	Ibuprofen	Positive	Depleted	6.96
CXCR2§	Monocyte percentage of white cells	rs11676348 (regulatory region variant)	5e-11	27863252		4.32462	2.97014e-16	G alpha (i) signalling events	UC	Ibuprofen	Positive	Depleted	6.96
CXCR2§	Monocyte percentage of white cells	rs55799208 (missense variant)	5e-11	27863252		4.32462	2.97014e-16	G alpha (i) signalling events	UC	Ibuprofen	Positive	Depleted	6.96
CXCR2§	Monocyte percentage of white cells	rs114050631 (regulatory region variant)	5e-11	27863252		4.32462	2.97014e-16	G alpha (i) signalling events	UC	Ibuprofen	Positive	Depleted	6.96
CXCR2§	Monocyte percentage of white cells	rs11676348 (regulatory region variant)	7e-10	27863252		4.64521	8.16353e-22	Immune System	CD	Ibuprofen	Positive	Depleted	6.96
CXCR2§	Monocyte percentage of white cells	rs55799208 (missense variant)	7e-10	27863252		4.64521	8.16353e-22	Immune System	CD	Ibuprofen	Positive	Depleted	6.96
CXCR2§	Monocyte percentage of white cells	rs114050631 (regulatory region variant)	7e-10	27863252		4.64521	8.16353e-22	Immune System	CD	Ibuprofen	Positive	Depleted	6.96
CXCR2§	Monocyte percentage of white cells	rs11676348 (regulatory region variant)	7e-10	27863252		4.32462	2.97014e-16	G alpha (i) signalling events	UC	Ibuprofen	Positive	Depleted	6.96
CXCR2§	Monocyte percentage of white cells	rs55799208 (missense variant)	7e-10	27863252		4.32462	2.97014e-16	G alpha (i) signalling events	UC	Ibuprofen	Positive	Depleted	6.96
CXCR2§	Monocyte percentage of white cells	rs114050631 (regulatory region variant)	7e-10	27863252		4.32462	2.97014e-16	G alpha (i) signalling events	UC	Ibuprofen	Positive	Depleted	6.96
CXCR4	Monocyte percentage of white cells	rs1818690 (intergenic variant)	1e-33	27863252					CD	1-Methylguanosine	Positive	Enriched	7.06
CXCR4	Monocyte percentage of white cells	rs13022141 (intergenic variant)	1e-33	27863252					CD	1-Methylguanosine	Positive	Enriched	7.06
CXCR4	Monocyte percentage of white cells	rs1818690 (intergenic variant)	1e-33	27863252					UC	1-Methylguanosine	Positive	Depleted	7.06
CXCR4	Monocyte percentage of white cells	rs13022141 (intergenic variant)	1e-33	27863252					UC	1-Methylguanosine	Positive	Depleted	7.06
CXCR4	Monocyte count	rs1818690 (intergenic variant)	6e-33	27863252					CD	1-Methylguanosine	Positive	Enriched	7.06
CXCR4	Monocyte count	rs13022141 (intergenic variant)	6e-33	27863252					CD	1-Methylguanosine	Positive	Enriched	7.06
CXCR4	Monocyte count	rs1818690 (intergenic variant)	6e-33	27863252					UC	1-Methylguanosine	Positive	Depleted	7.06
CXCR4	Monocyte count	rs13022141 (intergenic variant)	6e-33	27863252					UC	1-Methylguanosine	Positive	Depleted	7.06
CXCR4	Monocyte percentage of white cells	rs1818690 (intergenic variant)	1e-33	27863252					CD	2'-O-Methyladenosine	Positive	Depleted	7.06
CXCR4	Monocyte percentage of white cells	rs13022141 (intergenic variant)	1e-33	27863252					CD	2'-O-Methyladenosine	Positive	Depleted	7.06
CXCR4	Monocyte percentage of white cells	rs1818690 (intergenic variant)	1e-33	27863252					UC	2'-O-Methyladenosine	Positive	Depleted	7.06
CXCR4	Monocyte percentage of white cells	rs13022141 (intergenic variant)	1e-33	27863252					UC	2'-O-Methyladenosine	Positive	Depleted	7.06
CXCR4	Monocyte count	rs1818690 (intergenic variant)	6e-33	27863252					CD	2'-O-Methyladenosine	Positive	Depleted	7.06
CXCR4	Monocyte count	rs13022141 (intergenic variant)	6e-33	27863252					CD	2'-O-Methyladenosine	Positive	Depleted	7.06
CXCR4	Monocyte count	rs1818690 (intergenic variant)	6e-33	27863252					UC	2'-O-Methyladenosine	Positive	Depleted	7.06
CXCR4	Monocyte count	rs13022141 (intergenic variant)	6e-33	27863252					UC	2'-O-Methyladenosine	Positive	Depleted	7.06
CXCR4	Monocyte percentage of white cells	rs1818690 (intergenic variant)	1e-33	27863252					CD	3'-O-Methyladenosine	Positive	Enriched	7.06
CXCR4	Monocyte percentage of white cells	rs13022141 (intergenic variant)	1e-33	27863252					CD	3'-O-Methyladenosine	Positive	Enriched	7.06
CXCR4	Monocyte percentage of white cells	rs1818690 (intergenic variant)	1e-33	27863252					UC	3'-O-Methyladenosine	Positive	Depleted	7.06
CXCR4	Monocyte percentage of white cells	rs13022141 (intergenic variant)	1e-33	27863252					UC	3'-O-Methyladenosine	Positive	Depleted	7.06
CXCR4	Monocyte count	rs1818690 (intergenic variant)	6e-33	27863252					CD	3'-O-Methyladenosine	Positive	Enriched	7.06
CXCR4	Monocyte count	rs13022141 (intergenic variant)	6e-33	27863252					CD	3'-O-Methyladenosine	Positive	Enriched	7.06
CXCR4	Monocyte count	rs1818690 (intergenic variant)	6e-33	27863252					UC	3'-O-Methyladenosine	Positive	Depleted	7.06
CXCR4	Monocyte count	rs13022141 (intergenic variant)	6e-33	27863252					UC	3'-O-Methyladenosine	Positive	Depleted	7.06
CXCR4	Monocyte percentage of white cells	rs1818690 (intergenic variant)	1e-33	27863252					CD	5-Thymidylic acid	Positive	Enriched	7.06
CXCR4	Monocyte percentage of white cells	rs13022141 (intergenic variant)	1e-33	27863252					CD	5-Thymidylic acid	Positive	Enriched	7.06
CXCR4	Monocyte percentage of white cells	rs1818690 (intergenic variant)	1e-33	27863252					UC	5-Thymidylic acid	Positive	Depleted	7.06
CXCR4	Monocyte percentage of white cells	rs13022141 (intergenic variant)	1e-33	27863252					UC	5-Thymidylic acid	Positive	Depleted	7.06
CXCR4	Monocyte count	rs1818690 (intergenic variant)	6e-33	27863252					CD	5-Thymidylic acid	Positive	Enriched	7.06
CXCR4	Monocyte count	rs13022141 (intergenic variant)	6e-33	27863252					CD	5-Thymidylic acid	Positive	Enriched	7.06
CXCR4	Monocyte count	rs1818690 (intergenic variant)	6e-33	27863252					UC	5-Thymidylic acid	Positive	Depleted	7.06
CXCR4	Monocyte count	rs13022141 (intergenic variant)	6e-33	27863252					UC	5-Thymidylic acid	Positive	Depleted	7.06
CXCR4	Monocyte percentage of white cells	rs1818690 (intergenic variant)	1e-33	27863252					CD	Adenosine	Positive	Enriched	7.06
CXCR4	Monocyte percentage of white cells	rs13022141 (intergenic variant)	1e-33	27863252					CD	Adenosine	Positive	Enriched	7.06
CXCR4	Monocyte percentage of white cells	rs1818690 (intergenic variant)	1e-33	27863252					UC	Adenosine	Positive	Enriched	7.06
CXCR4	Monocyte percentage of white cells	rs13022141 (intergenic variant)	1e-33	27863252					UC	Adenosine	Positive	Enriched	7.06
CXCR4	Monocyte count	rs1818690 (intergenic variant)	6e-33	27863252					CD	Adenosine	Positive	Enriched	7.06
CXCR4	Monocyte count	rs13022141 (intergenic variant)	6e-33	27863252					CD	Adenosine	Positive	Enriched	7.06
CXCR4	Monocyte count	rs1818690 (intergenic variant)	6e-33	27863252					UC	Adenosine	Positive	Enriched	7.06
CXCR4	Monocyte count	rs13022141 (intergenic variant)	6e-33	27863252					UC	Adenosine	Positive	Enriched	7.06
CXCR4	Monocyte percentage of white cells	rs1818690 (intergenic variant)	1e-33	27863252					CD	Cytidine	Positive	Depleted	7.06
CXCR4	Monocyte percentage of white cells	rs13022141 (intergenic variant)	1e-33	27863252					CD	Cytidine	Positive	Depleted	7.06
CXCR4	Monocyte percentage of white cells	rs1818690 (intergenic variant)	1e-33	27863252					UC	Cytidine	Positive	Enriched	7.06
CXCR4	Monocyte percentage of white cells	rs13022141 (intergenic variant)	1e-33	27863252					UC	Cytidine	Positive	Enriched	7.06
CXCR4	Monocyte count	rs1818690 (intergenic variant)	6e-33	27863252					CD	Cytidine	Positive	Depleted	7.06
CXCR4	Monocyte count	rs13022141 (intergenic variant)	6e-33	27863252					CD	Cytidine	Positive	Depleted	7.06
CXCR4	Monocyte count	rs1818690 (intergenic variant)	6e-33	27863252					UC	Cytidine	Positive	Enriched	7.06
CXCR4	Monocyte count	rs13022141 (intergenic variant)	6e-33	27863252					UC	Cytidine	Positive	Enriched	7.06
CXCR4	Monocyte percentage of white cells	rs1818690 (intergenic variant)	1e-33	27863252					CD	dCMP	Positive	Enriched	7.06
CXCR4	Monocyte percentage of white cells	rs13022141 (intergenic variant)	1e-33	27863252					CD	dCMP	Positive	Enriched	7.06
CXCR4	Monocyte percentage of white cells	rs1818690 (intergenic variant)	1e-33	27863252					UC	dCMP	Positive	Depleted	7.06
CXCR4	Monocyte percentage of white cells	rs13022141 (intergenic variant)	1e-33	27863252					UC	dCMP	Positive	Depleted	7.06
CXCR4	Monocyte count	rs1818690 (intergenic variant)	6e-33	27863252					CD	dCMP	Positive	Enriched	7.06
CXCR4	Monocyte count	rs13022141 (intergenic variant)	6e-33	27863252					CD	dCMP	Positive	Enriched	7.06
CXCR4	Monocyte count	rs1818690 (intergenic variant)	6e-33	27863252					UC	dCMP	Positive	Depleted	7.06
CXCR4	Monocyte count	rs13022141 (intergenic variant)	6e-33	27863252					UC	dCMP	Positive	Depleted	7.06
CXCR4	Monocyte percentage of white cells	rs1818690 (intergenic variant)	1e-33	27863252					CD	Deoxycytidine	Positive		7.06
CXCR4	Monocyte percentage of white cells	rs13022141 (intergenic variant)	1e-33	27863252					CD	Deoxycytidine	Positive		7.06
CXCR4	Monocyte percentage of white cells	rs1818690 (intergenic variant)	1e-33	27863252					UC	Deoxycytidine	Positive		7.06
CXCR4	Monocyte percentage of white cells	rs13022141 (intergenic variant)	1e-33	27863252					UC	Deoxycytidine	Positive		7.06
CXCR4	Monocyte count	rs1818690 (intergenic variant)	6e-33	27863252					CD	Deoxycytidine	Positive		7.06
CXCR4	Monocyte count	rs13022141 (intergenic variant)	6e-33	27863252					CD	Deoxycytidine	Positive		7.06
CXCR4	Monocyte count	rs1818690 (intergenic variant)	6e-33	27863252					UC	Deoxycytidine	Positive		7.06
CXCR4	Monocyte count	rs13022141 (intergenic variant)	6e-33	27863252					UC	Deoxycytidine	Positive		7.06
CXCR4	Monocyte percentage of white cells	rs1818690 (intergenic variant)	1e-33	27863252					CD	Ribothymidine◊	Positive	Enriched	7.06
CXCR4	Monocyte percentage of white cells	rs13022141 (intergenic variant)	1e-33	27863252					CD	Ribothymidine◊	Positive	Enriched	7.06
CXCR4	Monocyte percentage of white cells	rs1818690 (intergenic variant)	1e-33	27863252					UC	Ribothymidine◊	Positive	Depleted	7.06
CXCR4	Monocyte percentage of white cells	rs13022141 (intergenic variant)	1e-33	27863252					UC	Ribothymidine◊	Positive	Depleted	7.06
CXCR4	Monocyte count	rs1818690 (intergenic variant)	6e-33	27863252					CD	Ribothymidine◊	Positive	Enriched	7.06
CXCR4	Monocyte count	rs13022141 (intergenic variant)	6e-33	27863252					CD	Ribothymidine◊	Positive	Enriched	7.06
CXCR4	Monocyte count	rs1818690 (intergenic variant)	6e-33	27863252					UC	Ribothymidine◊	Positive	Depleted	7.06
CXCR4	Monocyte count	rs13022141 (intergenic variant)	6e-33	27863252					UC	Ribothymidine◊	Positive	Depleted	7.06
CXCR4	Monocyte percentage of white cells	rs1818690 (intergenic variant)	1e-33	27863252					CD	Uridine	Positive	Enriched	7.06
CXCR4	Monocyte percentage of white cells	rs13022141 (intergenic variant)	1e-33	27863252					CD	Uridine	Positive	Enriched	7.06
CXCR4	Monocyte percentage of white cells	rs1818690 (intergenic variant)	1e-33	27863252					UC	Uridine	Positive	Enriched	7.06
CXCR4	Monocyte percentage of white cells	rs13022141 (intergenic variant)	1e-33	27863252					UC	Uridine	Positive	Enriched	7.06
CXCR4	Monocyte count	rs1818690 (intergenic variant)	6e-33	27863252					CD	Uridine	Positive	Enriched	7.06
CXCR4	Monocyte count	rs13022141 (intergenic variant)	6e-33	27863252					CD	Uridine	Positive	Enriched	7.06
CXCR4	Monocyte count	rs1818690 (intergenic variant)	6e-33	27863252					UC	Uridine	Positive	Enriched	7.06
CXCR4	Monocyte count	rs13022141 (intergenic variant)	6e-33	27863252					UC	Uridine	Positive	Enriched	7.06
CXCR4	Monocyte percentage of white cells	rs1818690 (intergenic variant)	1e-33	27863252					CD	Uridine 5'-monophosphate	Positive	Enriched	7.06
CXCR4	Monocyte percentage of white cells	rs13022141 (intergenic variant)	1e-33	27863252					CD	Uridine 5'-monophosphate	Positive	Enriched	7.06
CXCR4	Monocyte percentage of white cells	rs1818690 (intergenic variant)	1e-33	27863252					UC	Uridine 5'-monophosphate	Positive	Depleted	7.06
CXCR4	Monocyte percentage of white cells	rs13022141 (intergenic variant)	1e-33	27863252					UC	Uridine 5'-monophosphate	Positive	Depleted	7.06
CXCR4	Monocyte count	rs1818690 (intergenic variant)	6e-33	27863252					CD	Uridine 5'-monophosphate	Positive	Enriched	7.06
CXCR4	Monocyte count	rs13022141 (intergenic variant)	6e-33	27863252					CD	Uridine 5'-monophosphate	Positive	Enriched	7.06
CXCR4	Monocyte count	rs1818690 (intergenic variant)	6e-33	27863252					UC	Uridine 5'-monophosphate	Positive	Depleted	7.06
CXCR4	Monocyte count	rs13022141 (intergenic variant)	6e-33	27863252					UC	Uridine 5'-monophosphate	Positive	Depleted	7.06
DRD4	Systemic seropositive rheumatic diseases (Systemic sclerosis or systemic lupus erythematosus or rheumatoid arthritis or idiopathic inflammatory myopathies)	rs7929541 (intergenic variant)	2e-10	30573655					CD	Norepinephrine	Positive	Depleted	8.66
DRD4	Systemic seropositive rheumatic diseases (Systemic sclerosis or systemic lupus erythematosus or rheumatoid arthritis or idiopathic inflammatory myopathies)	rs7929541 (intergenic variant)	2e-10	30573655					UC	Norepinephrine	Positive	Depleted	8.66
GABRG2	Macrophage inflammatory protein 1b levels	rs79243092 (intergenic variant)	7e-06	27989323					CD	21-Deoxycortisol	Positive	Enriched	6.8
GABRG2	Macrophage inflammatory protein 1b levels	rs79243092 (intergenic variant)	7e-06	27989323					UC	21-Deoxycortisol	Positive	Enriched	6.8
GABRG2	Macrophage inflammatory protein 1b levels	rs79243092 (intergenic variant)	7e-06	27989323					CD	7-Ketodeoxycholic acid	Positive	Enriched	6.8
GABRG2	Macrophage inflammatory protein 1b levels	rs79243092 (intergenic variant)	7e-06	27989323					UC	7-Ketodeoxycholic acid	Positive	Enriched	6.8
GABRG2	Macrophage inflammatory protein 1b levels	rs79243092 (intergenic variant)	7e-06	27989323					CD	alpha-Muricholic acid	Positive	Enriched	6.8
GABRG2	Macrophage inflammatory protein 1b levels	rs79243092 (intergenic variant)	7e-06	27989323					UC	alpha-Muricholic acid	Positive	Enriched	6.8
GABRG2	Macrophage inflammatory protein 1b levels	rs79243092 (intergenic variant)	7e-06	27989323					CD	Chenodeoxycholic acid	Positive	Enriched	6.8
GABRG2	Macrophage inflammatory protein 1b levels	rs79243092 (intergenic variant)	7e-06	27989323					UC	Chenodeoxycholic acid	Positive	Enriched	6.8
GABRG2	Macrophage inflammatory protein 1b levels	rs79243092 (intergenic variant)	7e-06	27989323					CD	Chenodeoxycholic acid glycine conjugate	Positive	Enriched	6.8
GABRG2	Macrophage inflammatory protein 1b levels	rs79243092 (intergenic variant)	7e-06	27989323					UC	Chenodeoxycholic acid glycine conjugate	Positive	Enriched	6.8
GABRG2	Macrophage inflammatory protein 1b levels	rs79243092 (intergenic variant)	7e-06	27989323					CD	Cholic acid	Positive	Enriched	6.8
GABRG2	Macrophage inflammatory protein 1b levels	rs79243092 (intergenic variant)	7e-06	27989323					UC	Cholic acid	Positive	Enriched	6.8
GABRG2	Macrophage inflammatory protein 1b levels	rs79243092 (intergenic variant)	7e-06	27989323					CD	Corticosterone	Positive	Enriched	6.8
GABRG2	Macrophage inflammatory protein 1b levels	rs79243092 (intergenic variant)	7e-06	27989323					UC	Corticosterone	Positive	Depleted	6.8
GABRG2	Macrophage inflammatory protein 1b levels	rs79243092 (intergenic variant)	7e-06	27989323					CD	Cortisol	Positive	Enriched	6.8
GABRG2	Macrophage inflammatory protein 1b levels	rs79243092 (intergenic variant)	7e-06	27989323					UC	Cortisol	Positive	Enriched	6.8
GABRG2	Macrophage inflammatory protein 1b levels	rs79243092 (intergenic variant)	7e-06	27989323					CD	Crustecdysone	Positive	Enriched	6.8
GABRG2	Macrophage inflammatory protein 1b levels	rs79243092 (intergenic variant)	7e-06	27989323					UC	Crustecdysone	Positive	Enriched	6.8
GABRG2	Macrophage inflammatory protein 1b levels	rs79243092 (intergenic variant)	7e-06	27989323					CD	Deoxycholic acid	Positive	Depleted	6.8
GABRG2	Macrophage inflammatory protein 1b levels	rs79243092 (intergenic variant)	7e-06	27989323					UC	Deoxycholic acid	Positive	Depleted	6.8
GABRG2	Macrophage inflammatory protein 1b levels	rs79243092 (intergenic variant)	7e-06	27989323					CD	Deoxycholic acid glycine conjugate	Positive	Depleted	6.8
GABRG2	Macrophage inflammatory protein 1b levels	rs79243092 (intergenic variant)	7e-06	27989323					UC	Deoxycholic acid glycine conjugate	Positive	Depleted	6.8
GABRG2	Macrophage inflammatory protein 1b levels	rs79243092 (intergenic variant)	7e-06	27989323					CD	Epiandrosterone	Positive	Enriched	6.8
GABRG2	Macrophage inflammatory protein 1b levels	rs79243092 (intergenic variant)	7e-06	27989323					UC	Epiandrosterone	Positive	Enriched	6.8
GABRG2	Macrophage inflammatory protein 1b levels	rs79243092 (intergenic variant)	7e-06	27989323					CD	Glycocholic acid	Positive	Enriched	6.8
GABRG2	Macrophage inflammatory protein 1b levels	rs79243092 (intergenic variant)	7e-06	27989323					UC	Glycocholic acid	Positive	Enriched	6.8
GABRG2	Macrophage inflammatory protein 1b levels	rs79243092 (intergenic variant)	7e-06	27989323					CD	Glycoursodeoxycholic acid◊	Positive	Enriched	6.8
GABRG2	Macrophage inflammatory protein 1b levels	rs79243092 (intergenic variant)	7e-06	27989323					UC	Glycoursodeoxycholic acid◊	Positive	Enriched	6.8
GABRG2	Macrophage inflammatory protein 1b levels	rs79243092 (intergenic variant)	7e-06	27989323					CD	Hyodeoxycholic acid	Positive	Depleted	6.8
GABRG2	Macrophage inflammatory protein 1b levels	rs79243092 (intergenic variant)	7e-06	27989323					UC	Hyodeoxycholic acid	Positive	Depleted	6.8
GABRG2	Macrophage inflammatory protein 1b levels	rs79243092 (intergenic variant)	7e-06	27989323					CD	Lithocholic acid	Positive	Depleted	6.8
GABRG2	Macrophage inflammatory protein 1b levels	rs79243092 (intergenic variant)	7e-06	27989323					UC	Lithocholic acid	Positive	Depleted	6.8
GABRG2	Macrophage inflammatory protein 1b levels	rs79243092 (intergenic variant)	7e-06	27989323					CD	Lithocholic acid glycine conjugate	Positive	Depleted	6.8
GABRG2	Macrophage inflammatory protein 1b levels	rs79243092 (intergenic variant)	7e-06	27989323					UC	Lithocholic acid glycine conjugate	Positive	Depleted	6.8
GABRG2	Macrophage inflammatory protein 1b levels	rs79243092 (intergenic variant)	7e-06	27989323					CD	Lithocholyltaurine	Positive	Enriched	6.8
GABRG2	Macrophage inflammatory protein 1b levels	rs79243092 (intergenic variant)	7e-06	27989323					UC	Lithocholyltaurine	Positive	Enriched	6.8
GABRG2	Macrophage inflammatory protein 1b levels	rs79243092 (intergenic variant)	7e-06	27989323					CD	Oleanolic acid◊	Positive	Depleted	6.8
GABRG2	Macrophage inflammatory protein 1b levels	rs79243092 (intergenic variant)	7e-06	27989323					UC	Oleanolic acid◊	Positive	Depleted	6.8
GABRG2	Macrophage inflammatory protein 1b levels	rs79243092 (intergenic variant)	7e-06	27989323					CD	Tauro-b-muricholic acid◊	Positive	Enriched	6.8
GABRG2	Macrophage inflammatory protein 1b levels	rs79243092 (intergenic variant)	7e-06	27989323					UC	Tauro-b-muricholic acid◊	Positive	Enriched	6.8
GABRG2	Macrophage inflammatory protein 1b levels	rs79243092 (intergenic variant)	7e-06	27989323					CD	Taurochenodesoxycholic acid	Positive	Enriched	6.8
GABRG2	Macrophage inflammatory protein 1b levels	rs79243092 (intergenic variant)	7e-06	27989323					UC	Taurochenodesoxycholic acid	Positive	Enriched	6.8
GABRG2	Macrophage inflammatory protein 1b levels	rs79243092 (intergenic variant)	7e-06	27989323					CD	Taurocholic acid◊	Positive	Enriched	6.8
GABRG2	Macrophage inflammatory protein 1b levels	rs79243092 (intergenic variant)	7e-06	27989323					UC	Taurocholic acid◊	Positive	Enriched	6.8
GABRG2	Macrophage inflammatory protein 1b levels	rs79243092 (intergenic variant)	7e-06	27989323					CD	Taurodeoxycholic acid	Positive	Enriched	6.8
GABRG2	Macrophage inflammatory protein 1b levels	rs79243092 (intergenic variant)	7e-06	27989323					UC	Taurodeoxycholic acid	Positive	Enriched	6.8
GABRG2	Macrophage inflammatory protein 1b levels	rs79243092 (intergenic variant)	7e-06	27989323					CD	Tauroursodeoxycholic acid	Positive	Enriched	6.8
GABRG2	Macrophage inflammatory protein 1b levels	rs79243092 (intergenic variant)	7e-06	27989323					UC	Tauroursodeoxycholic acid	Positive	Enriched	6.8
GRM2	Macrophage inflammatory protein 1b levels	rs116567227 (missense variant)	5e-10	27989323					CD	Aminoadipic acid	Positive	Depleted	6.31
GRM2	Macrophage inflammatory protein 1b levels	rs116567227 (missense variant)	5e-10	27989323					UC	Aminoadipic acid	Positive	Depleted	6.31
GRM2	Macrophage inflammatory protein 1b levels	rs116567227 (missense variant)	5e-10	27989323					CD	D-Glutamic acid	Positive	Depleted	5.7
GRM2	Macrophage inflammatory protein 1b levels	rs116567227 (missense variant)	5e-10	27989323					UC	D-Glutamic acid	Positive	Depleted	5.7
GRM2	Macrophage inflammatory protein 1b levels	rs116567227 (missense variant)	5e-10	27989323					CD	L-Alloisoleucine◊	Positive	Depleted	5.7
GRM2	Macrophage inflammatory protein 1b levels	rs116567227 (missense variant)	5e-10	27989323					UC	L-Alloisoleucine◊	Positive	Depleted	5.7
GRM2	Macrophage inflammatory protein 1b levels	rs116567227 (missense variant)	5e-10	27989323					CD	L-Glutamic acid	Positive	Depleted	5.7
GRM2	Macrophage inflammatory protein 1b levels	rs116567227 (missense variant)	5e-10	27989323					UC	L-Glutamic acid	Positive	Depleted	5.7
GRM2	Macrophage inflammatory protein 1b levels	rs116567227 (missense variant)	5e-10	27989323					CD	L-Glutamine	Positive	Enriched	5.7
GRM2	Macrophage inflammatory protein 1b levels	rs116567227 (missense variant)	5e-10	27989323					UC	L-Glutamine	Positive	Enriched	5.7
GRM2	Macrophage inflammatory protein 1b levels	rs116567227 (missense variant)	5e-10	27989323					CD	L-Isoleucine	Positive	Enriched	5.7
GRM2	Macrophage inflammatory protein 1b levels	rs116567227 (missense variant)	5e-10	27989323					UC	L-Isoleucine	Positive	Enriched	5.7
GRM2	Macrophage inflammatory protein 1b levels	rs116567227 (missense variant)	5e-10	27989323					CD	L-Leucine	Positive	Enriched	5.7
GRM2	Macrophage inflammatory protein 1b levels	rs116567227 (missense variant)	5e-10	27989323					UC	L-Leucine	Positive	Enriched	5.7
GRM2	Macrophage inflammatory protein 1b levels	rs116567227 (missense variant)	5e-10	27989323					CD	N-Acetyl-L-glutamic acid	Positive	Depleted	5.7
GRM2	Macrophage inflammatory protein 1b levels	rs116567227 (missense variant)	5e-10	27989323					UC	N-Acetyl-L-glutamic acid	Positive	Depleted	5.7
GRM2	Macrophage inflammatory protein 1b levels	rs116567227 (missense variant)	5e-10	27989323					CD	Norvaline◊	Positive	Enriched	5.7
GRM2	Macrophage inflammatory protein 1b levels	rs116567227 (missense variant)	5e-10	27989323					UC	Norvaline◊	Positive	Enriched	5.7
HTR4	Monocyte percentage of white cells	rs56330463 (regulatory region variant)	3e-18	27863252					CD	5-Hydroxy-L-tryptophan◊	Positive	Enriched	7.92
HTR4	Monocyte percentage of white cells	rs56330463 (regulatory region variant)	3e-18	27863252					UC	5-Hydroxy-L-tryptophan◊	Positive	Enriched	7.92
HTR4	Monocyte percentage of white cells	rs56330463 (regulatory region variant)	3e-18	27863252					CD	Serotonin	Positive	Depleted	7.92
HTR4	Monocyte percentage of white cells	rs56330463 (regulatory region variant)	3e-18	27863252					UC	Serotonin	Positive	Depleted	7.92
MCL1	Monocyte chemoattractant protein-1 levels	rs16837903 (5 prime UTR variant)	4e-06	27989323					CD	urobilin	Positive	Depleted	5.52
MCL1	Monocyte chemoattractant protein-1 levels	rs16837903 (5 prime UTR variant)	4e-06	27989323					UC	urobilin	Positive	Depleted	5.52
NFKB1	Ulcerative colitis	rs3774959 (intron variant)	4e-12	23128233					CD	1-Methylguanosine	Positive	Enriched	5.95
NFKB1	Ulcerative colitis	rs3774937 (intron variant)	4e-12	23128233					CD	1-Methylguanosine	Positive	Enriched	5.95
NFKB1	Ulcerative colitis	rs11097789 (intron variant)	4e-12	23128233					CD	1-Methylguanosine	Positive	Enriched	5.95
NFKB1	Ulcerative colitis	rs4648045 (intron variant)	4e-12	23128233					CD	1-Methylguanosine	Positive	Enriched	5.95
NFKB1	Ulcerative colitis	rs3774959 (intron variant)	4e-12	23128233					UC	1-Methylguanosine	Positive	Depleted	5.95
NFKB1	Ulcerative colitis	rs3774937 (intron variant)	4e-12	23128233					UC	1-Methylguanosine	Positive	Depleted	5.95
NFKB1	Ulcerative colitis	rs11097789 (intron variant)	4e-12	23128233					UC	1-Methylguanosine	Positive	Depleted	5.95
NFKB1	Ulcerative colitis	rs4648045 (intron variant)	4e-12	23128233					UC	1-Methylguanosine	Positive	Depleted	5.95
NFKB1	Ulcerative colitis	rs3774959 (intron variant)	5e-14	26192919					CD	1-Methylguanosine	Positive	Enriched	5.95
NFKB1	Ulcerative colitis	rs3774937 (intron variant)	5e-14	26192919					CD	1-Methylguanosine	Positive	Enriched	5.95
NFKB1	Ulcerative colitis	rs11097789 (intron variant)	5e-14	26192919					CD	1-Methylguanosine	Positive	Enriched	5.95
NFKB1	Ulcerative colitis	rs4648045 (intron variant)	5e-14	26192919					CD	1-Methylguanosine	Positive	Enriched	5.95
NFKB1	Ulcerative colitis	rs3774959 (intron variant)	5e-14	26192919					UC	1-Methylguanosine	Positive	Depleted	5.95
NFKB1	Ulcerative colitis	rs3774937 (intron variant)	5e-14	26192919					UC	1-Methylguanosine	Positive	Depleted	5.95
NFKB1	Ulcerative colitis	rs11097789 (intron variant)	5e-14	26192919					UC	1-Methylguanosine	Positive	Depleted	5.95
NFKB1	Ulcerative colitis	rs4648045 (intron variant)	5e-14	26192919					UC	1-Methylguanosine	Positive	Depleted	5.95
NFKB1	Monocyte percentage of white cells	rs3774959 (intron variant)	1e-09	27863252					CD	1-Methylguanosine	Positive	Enriched	5.95
NFKB1	Monocyte percentage of white cells	rs3774937 (intron variant)	1e-09	27863252					CD	1-Methylguanosine	Positive	Enriched	5.95
NFKB1	Monocyte percentage of white cells	rs11097789 (intron variant)	1e-09	27863252					CD	1-Methylguanosine	Positive	Enriched	5.95
NFKB1	Monocyte percentage of white cells	rs4648045 (intron variant)	1e-09	27863252					CD	1-Methylguanosine	Positive	Enriched	5.95
NFKB1	Monocyte percentage of white cells	rs3774959 (intron variant)	1e-09	27863252					UC	1-Methylguanosine	Positive	Depleted	5.95
NFKB1	Monocyte percentage of white cells	rs3774937 (intron variant)	1e-09	27863252					UC	1-Methylguanosine	Positive	Depleted	5.95
NFKB1	Monocyte percentage of white cells	rs11097789 (intron variant)	1e-09	27863252					UC	1-Methylguanosine	Positive	Depleted	5.95
NFKB1	Monocyte percentage of white cells	rs4648045 (intron variant)	1e-09	27863252					UC	1-Methylguanosine	Positive	Depleted	5.95
NFKB1	Lymphocyte percentage of white cells	rs3774959 (intron variant)	2e-21	27863252					CD	1-Methylguanosine	Positive	Enriched	5.95
NFKB1	Lymphocyte percentage of white cells	rs3774937 (intron variant)	2e-21	27863252					CD	1-Methylguanosine	Positive	Enriched	5.95
NFKB1	Lymphocyte percentage of white cells	rs11097789 (intron variant)	2e-21	27863252					CD	1-Methylguanosine	Positive	Enriched	5.95
NFKB1	Lymphocyte percentage of white cells	rs4648045 (intron variant)	2e-21	27863252					CD	1-Methylguanosine	Positive	Enriched	5.95
NFKB1	Lymphocyte percentage of white cells	rs3774959 (intron variant)	2e-21	27863252					UC	1-Methylguanosine	Positive	Depleted	5.95
NFKB1	Lymphocyte percentage of white cells	rs3774937 (intron variant)	2e-21	27863252					UC	1-Methylguanosine	Positive	Depleted	5.95
NFKB1	Lymphocyte percentage of white cells	rs11097789 (intron variant)	2e-21	27863252					UC	1-Methylguanosine	Positive	Depleted	5.95
NFKB1	Lymphocyte percentage of white cells	rs4648045 (intron variant)	2e-21	27863252					UC	1-Methylguanosine	Positive	Depleted	5.95
NFKB1	Ulcerative colitis	rs3774959 (intron variant)	4e-12	23128233					CD	10Z-Heptadecenoic acid	Positive	Depleted	8.55
NFKB1	Ulcerative colitis	rs3774937 (intron variant)	4e-12	23128233					CD	10Z-Heptadecenoic acid	Positive	Depleted	8.55
NFKB1	Ulcerative colitis	rs11097789 (intron variant)	4e-12	23128233					CD	10Z-Heptadecenoic acid	Positive	Depleted	8.55
NFKB1	Ulcerative colitis	rs4648045 (intron variant)	4e-12	23128233					CD	10Z-Heptadecenoic acid	Positive	Depleted	8.55
NFKB1	Ulcerative colitis	rs3774959 (intron variant)	4e-12	23128233					UC	10Z-Heptadecenoic acid	Positive	Depleted	8.55
NFKB1	Ulcerative colitis	rs3774937 (intron variant)	4e-12	23128233					UC	10Z-Heptadecenoic acid	Positive	Depleted	8.55
NFKB1	Ulcerative colitis	rs11097789 (intron variant)	4e-12	23128233					UC	10Z-Heptadecenoic acid	Positive	Depleted	8.55
NFKB1	Ulcerative colitis	rs4648045 (intron variant)	4e-12	23128233					UC	10Z-Heptadecenoic acid	Positive	Depleted	8.55
NFKB1	Ulcerative colitis	rs3774959 (intron variant)	5e-14	26192919					CD	10Z-Heptadecenoic acid	Positive	Depleted	8.55
NFKB1	Ulcerative colitis	rs3774937 (intron variant)	5e-14	26192919					CD	10Z-Heptadecenoic acid	Positive	Depleted	8.55
NFKB1	Ulcerative colitis	rs11097789 (intron variant)	5e-14	26192919					CD	10Z-Heptadecenoic acid	Positive	Depleted	8.55
NFKB1	Ulcerative colitis	rs4648045 (intron variant)	5e-14	26192919					CD	10Z-Heptadecenoic acid	Positive	Depleted	8.55
NFKB1	Ulcerative colitis	rs3774959 (intron variant)	5e-14	26192919					UC	10Z-Heptadecenoic acid	Positive	Depleted	8.55
NFKB1	Ulcerative colitis	rs3774937 (intron variant)	5e-14	26192919					UC	10Z-Heptadecenoic acid	Positive	Depleted	8.55
NFKB1	Ulcerative colitis	rs11097789 (intron variant)	5e-14	26192919					UC	10Z-Heptadecenoic acid	Positive	Depleted	8.55
NFKB1	Ulcerative colitis	rs4648045 (intron variant)	5e-14	26192919					UC	10Z-Heptadecenoic acid	Positive	Depleted	8.55
NFKB1	Monocyte percentage of white cells	rs3774959 (intron variant)	1e-09	27863252					CD	10Z-Heptadecenoic acid	Positive	Depleted	8.55
NFKB1	Monocyte percentage of white cells	rs3774937 (intron variant)	1e-09	27863252					CD	10Z-Heptadecenoic acid	Positive	Depleted	8.55
NFKB1	Monocyte percentage of white cells	rs11097789 (intron variant)	1e-09	27863252					CD	10Z-Heptadecenoic acid	Positive	Depleted	8.55
NFKB1	Monocyte percentage of white cells	rs4648045 (intron variant)	1e-09	27863252					CD	10Z-Heptadecenoic acid	Positive	Depleted	8.55
NFKB1	Monocyte percentage of white cells	rs3774959 (intron variant)	1e-09	27863252					UC	10Z-Heptadecenoic acid	Positive	Depleted	8.55
NFKB1	Monocyte percentage of white cells	rs3774937 (intron variant)	1e-09	27863252					UC	10Z-Heptadecenoic acid	Positive	Depleted	8.55
NFKB1	Monocyte percentage of white cells	rs11097789 (intron variant)	1e-09	27863252					UC	10Z-Heptadecenoic acid	Positive	Depleted	8.55
NFKB1	Monocyte percentage of white cells	rs4648045 (intron variant)	1e-09	27863252					UC	10Z-Heptadecenoic acid	Positive	Depleted	8.55
NFKB1	Lymphocyte percentage of white cells	rs3774959 (intron variant)	2e-21	27863252					CD	10Z-Heptadecenoic acid	Positive	Depleted	8.55
NFKB1	Lymphocyte percentage of white cells	rs3774937 (intron variant)	2e-21	27863252					CD	10Z-Heptadecenoic acid	Positive	Depleted	8.55
NFKB1	Lymphocyte percentage of white cells	rs11097789 (intron variant)	2e-21	27863252					CD	10Z-Heptadecenoic acid	Positive	Depleted	8.55
NFKB1	Lymphocyte percentage of white cells	rs4648045 (intron variant)	2e-21	27863252					CD	10Z-Heptadecenoic acid	Positive	Depleted	8.55
NFKB1	Lymphocyte percentage of white cells	rs3774959 (intron variant)	2e-21	27863252					UC	10Z-Heptadecenoic acid	Positive	Depleted	8.55
NFKB1	Lymphocyte percentage of white cells	rs3774937 (intron variant)	2e-21	27863252					UC	10Z-Heptadecenoic acid	Positive	Depleted	8.55
NFKB1	Lymphocyte percentage of white cells	rs11097789 (intron variant)	2e-21	27863252					UC	10Z-Heptadecenoic acid	Positive	Depleted	8.55
NFKB1	Lymphocyte percentage of white cells	rs4648045 (intron variant)	2e-21	27863252					UC	10Z-Heptadecenoic acid	Positive	Depleted	8.55
NFKB1	Ulcerative colitis	rs3774959 (intron variant)	4e-12	23128233					CD	10Z-Nonadecenoic acid	Positive	Enriched	8.55
NFKB1	Ulcerative colitis	rs3774937 (intron variant)	4e-12	23128233					CD	10Z-Nonadecenoic acid	Positive	Enriched	8.55
NFKB1	Ulcerative colitis	rs11097789 (intron variant)	4e-12	23128233					CD	10Z-Nonadecenoic acid	Positive	Enriched	8.55
NFKB1	Ulcerative colitis	rs4648045 (intron variant)	4e-12	23128233					CD	10Z-Nonadecenoic acid	Positive	Enriched	8.55
NFKB1	Ulcerative colitis	rs3774959 (intron variant)	4e-12	23128233					UC	10Z-Nonadecenoic acid	Positive	Enriched	8.55
NFKB1	Ulcerative colitis	rs3774937 (intron variant)	4e-12	23128233					UC	10Z-Nonadecenoic acid	Positive	Enriched	8.55
NFKB1	Ulcerative colitis	rs11097789 (intron variant)	4e-12	23128233					UC	10Z-Nonadecenoic acid	Positive	Enriched	8.55
NFKB1	Ulcerative colitis	rs4648045 (intron variant)	4e-12	23128233					UC	10Z-Nonadecenoic acid	Positive	Enriched	8.55
NFKB1	Ulcerative colitis	rs3774959 (intron variant)	5e-14	26192919					CD	10Z-Nonadecenoic acid	Positive	Enriched	8.55
NFKB1	Ulcerative colitis	rs3774937 (intron variant)	5e-14	26192919					CD	10Z-Nonadecenoic acid	Positive	Enriched	8.55
NFKB1	Ulcerative colitis	rs11097789 (intron variant)	5e-14	26192919					CD	10Z-Nonadecenoic acid	Positive	Enriched	8.55
NFKB1	Ulcerative colitis	rs4648045 (intron variant)	5e-14	26192919					CD	10Z-Nonadecenoic acid	Positive	Enriched	8.55
NFKB1	Ulcerative colitis	rs3774959 (intron variant)	5e-14	26192919					UC	10Z-Nonadecenoic acid	Positive	Enriched	8.55
NFKB1	Ulcerative colitis	rs3774937 (intron variant)	5e-14	26192919					UC	10Z-Nonadecenoic acid	Positive	Enriched	8.55
NFKB1	Ulcerative colitis	rs11097789 (intron variant)	5e-14	26192919					UC	10Z-Nonadecenoic acid	Positive	Enriched	8.55
NFKB1	Ulcerative colitis	rs4648045 (intron variant)	5e-14	26192919					UC	10Z-Nonadecenoic acid	Positive	Enriched	8.55
NFKB1	Monocyte percentage of white cells	rs3774959 (intron variant)	1e-09	27863252					CD	10Z-Nonadecenoic acid	Positive	Enriched	8.55
NFKB1	Monocyte percentage of white cells	rs3774937 (intron variant)	1e-09	27863252					CD	10Z-Nonadecenoic acid	Positive	Enriched	8.55
NFKB1	Monocyte percentage of white cells	rs11097789 (intron variant)	1e-09	27863252					CD	10Z-Nonadecenoic acid	Positive	Enriched	8.55
NFKB1	Monocyte percentage of white cells	rs4648045 (intron variant)	1e-09	27863252					CD	10Z-Nonadecenoic acid	Positive	Enriched	8.55
NFKB1	Monocyte percentage of white cells	rs3774959 (intron variant)	1e-09	27863252					UC	10Z-Nonadecenoic acid	Positive	Enriched	8.55
NFKB1	Monocyte percentage of white cells	rs3774937 (intron variant)	1e-09	27863252					UC	10Z-Nonadecenoic acid	Positive	Enriched	8.55
NFKB1	Monocyte percentage of white cells	rs11097789 (intron variant)	1e-09	27863252					UC	10Z-Nonadecenoic acid	Positive	Enriched	8.55
NFKB1	Monocyte percentage of white cells	rs4648045 (intron variant)	1e-09	27863252					UC	10Z-Nonadecenoic acid	Positive	Enriched	8.55
NFKB1	Lymphocyte percentage of white cells	rs3774959 (intron variant)	2e-21	27863252					CD	10Z-Nonadecenoic acid	Positive	Enriched	8.55
NFKB1	Lymphocyte percentage of white cells	rs3774937 (intron variant)	2e-21	27863252					CD	10Z-Nonadecenoic acid	Positive	Enriched	8.55
NFKB1	Lymphocyte percentage of white cells	rs11097789 (intron variant)	2e-21	27863252					CD	10Z-Nonadecenoic acid	Positive	Enriched	8.55
NFKB1	Lymphocyte percentage of white cells	rs4648045 (intron variant)	2e-21	27863252					CD	10Z-Nonadecenoic acid	Positive	Enriched	8.55
NFKB1	Lymphocyte percentage of white cells	rs3774959 (intron variant)	2e-21	27863252					UC	10Z-Nonadecenoic acid	Positive	Enriched	8.55
NFKB1	Lymphocyte percentage of white cells	rs3774937 (intron variant)	2e-21	27863252					UC	10Z-Nonadecenoic acid	Positive	Enriched	8.55
NFKB1	Lymphocyte percentage of white cells	rs11097789 (intron variant)	2e-21	27863252					UC	10Z-Nonadecenoic acid	Positive	Enriched	8.55
NFKB1	Lymphocyte percentage of white cells	rs4648045 (intron variant)	2e-21	27863252					UC	10Z-Nonadecenoic acid	Positive	Enriched	8.55
NFKB1	Ulcerative colitis	rs3774959 (intron variant)	4e-12	23128233					CD	11Z-Eicosenoic acid	Positive	Enriched	8.55
NFKB1	Ulcerative colitis	rs3774937 (intron variant)	4e-12	23128233					CD	11Z-Eicosenoic acid	Positive	Enriched	8.55
NFKB1	Ulcerative colitis	rs11097789 (intron variant)	4e-12	23128233					CD	11Z-Eicosenoic acid	Positive	Enriched	8.55
NFKB1	Ulcerative colitis	rs4648045 (intron variant)	4e-12	23128233					CD	11Z-Eicosenoic acid	Positive	Enriched	8.55
NFKB1	Ulcerative colitis	rs3774959 (intron variant)	4e-12	23128233					UC	11Z-Eicosenoic acid	Positive	Enriched	8.55
NFKB1	Ulcerative colitis	rs3774937 (intron variant)	4e-12	23128233					UC	11Z-Eicosenoic acid	Positive	Enriched	8.55
NFKB1	Ulcerative colitis	rs11097789 (intron variant)	4e-12	23128233					UC	11Z-Eicosenoic acid	Positive	Enriched	8.55
NFKB1	Ulcerative colitis	rs4648045 (intron variant)	4e-12	23128233					UC	11Z-Eicosenoic acid	Positive	Enriched	8.55
NFKB1	Ulcerative colitis	rs3774959 (intron variant)	5e-14	26192919					CD	11Z-Eicosenoic acid	Positive	Enriched	8.55
NFKB1	Ulcerative colitis	rs3774937 (intron variant)	5e-14	26192919					CD	11Z-Eicosenoic acid	Positive	Enriched	8.55
NFKB1	Ulcerative colitis	rs11097789 (intron variant)	5e-14	26192919					CD	11Z-Eicosenoic acid	Positive	Enriched	8.55
NFKB1	Ulcerative colitis	rs4648045 (intron variant)	5e-14	26192919					CD	11Z-Eicosenoic acid	Positive	Enriched	8.55
NFKB1	Ulcerative colitis	rs3774959 (intron variant)	5e-14	26192919					UC	11Z-Eicosenoic acid	Positive	Enriched	8.55
NFKB1	Ulcerative colitis	rs3774937 (intron variant)	5e-14	26192919					UC	11Z-Eicosenoic acid	Positive	Enriched	8.55
NFKB1	Ulcerative colitis	rs11097789 (intron variant)	5e-14	26192919					UC	11Z-Eicosenoic acid	Positive	Enriched	8.55
NFKB1	Ulcerative colitis	rs4648045 (intron variant)	5e-14	26192919					UC	11Z-Eicosenoic acid	Positive	Enriched	8.55
NFKB1	Monocyte percentage of white cells	rs3774959 (intron variant)	1e-09	27863252					CD	11Z-Eicosenoic acid	Positive	Enriched	8.55
NFKB1	Monocyte percentage of white cells	rs3774937 (intron variant)	1e-09	27863252					CD	11Z-Eicosenoic acid	Positive	Enriched	8.55
NFKB1	Monocyte percentage of white cells	rs11097789 (intron variant)	1e-09	27863252					CD	11Z-Eicosenoic acid	Positive	Enriched	8.55
NFKB1	Monocyte percentage of white cells	rs4648045 (intron variant)	1e-09	27863252					CD	11Z-Eicosenoic acid	Positive	Enriched	8.55
NFKB1	Monocyte percentage of white cells	rs3774959 (intron variant)	1e-09	27863252					UC	11Z-Eicosenoic acid	Positive	Enriched	8.55
NFKB1	Monocyte percentage of white cells	rs3774937 (intron variant)	1e-09	27863252					UC	11Z-Eicosenoic acid	Positive	Enriched	8.55
NFKB1	Monocyte percentage of white cells	rs11097789 (intron variant)	1e-09	27863252					UC	11Z-Eicosenoic acid	Positive	Enriched	8.55
NFKB1	Monocyte percentage of white cells	rs4648045 (intron variant)	1e-09	27863252					UC	11Z-Eicosenoic acid	Positive	Enriched	8.55
NFKB1	Lymphocyte percentage of white cells	rs3774959 (intron variant)	2e-21	27863252					CD	11Z-Eicosenoic acid	Positive	Enriched	8.55
NFKB1	Lymphocyte percentage of white cells	rs3774937 (intron variant)	2e-21	27863252					CD	11Z-Eicosenoic acid	Positive	Enriched	8.55
NFKB1	Lymphocyte percentage of white cells	rs11097789 (intron variant)	2e-21	27863252					CD	11Z-Eicosenoic acid	Positive	Enriched	8.55
NFKB1	Lymphocyte percentage of white cells	rs4648045 (intron variant)	2e-21	27863252					CD	11Z-Eicosenoic acid	Positive	Enriched	8.55
NFKB1	Lymphocyte percentage of white cells	rs3774959 (intron variant)	2e-21	27863252					UC	11Z-Eicosenoic acid	Positive	Enriched	8.55
NFKB1	Lymphocyte percentage of white cells	rs3774937 (intron variant)	2e-21	27863252					UC	11Z-Eicosenoic acid	Positive	Enriched	8.55
NFKB1	Lymphocyte percentage of white cells	rs11097789 (intron variant)	2e-21	27863252					UC	11Z-Eicosenoic acid	Positive	Enriched	8.55
NFKB1	Lymphocyte percentage of white cells	rs4648045 (intron variant)	2e-21	27863252					UC	11Z-Eicosenoic acid	Positive	Enriched	8.55
NFKB1	Ulcerative colitis	rs3774959 (intron variant)	4e-12	23128233					CD	12,13-DHOME◊	Positive	Depleted	8.55
NFKB1	Ulcerative colitis	rs3774937 (intron variant)	4e-12	23128233					CD	12,13-DHOME◊	Positive	Depleted	8.55
NFKB1	Ulcerative colitis	rs11097789 (intron variant)	4e-12	23128233					CD	12,13-DHOME◊	Positive	Depleted	8.55
NFKB1	Ulcerative colitis	rs4648045 (intron variant)	4e-12	23128233					CD	12,13-DHOME◊	Positive	Depleted	8.55
NFKB1	Ulcerative colitis	rs3774959 (intron variant)	4e-12	23128233					UC	12,13-DHOME◊	Positive	Depleted	8.55
NFKB1	Ulcerative colitis	rs3774937 (intron variant)	4e-12	23128233					UC	12,13-DHOME◊	Positive	Depleted	8.55
NFKB1	Ulcerative colitis	rs11097789 (intron variant)	4e-12	23128233					UC	12,13-DHOME◊	Positive	Depleted	8.55
NFKB1	Ulcerative colitis	rs4648045 (intron variant)	4e-12	23128233					UC	12,13-DHOME◊	Positive	Depleted	8.55
NFKB1	Ulcerative colitis	rs3774959 (intron variant)	5e-14	26192919					CD	12,13-DHOME◊	Positive	Depleted	8.55
NFKB1	Ulcerative colitis	rs3774937 (intron variant)	5e-14	26192919					CD	12,13-DHOME◊	Positive	Depleted	8.55
NFKB1	Ulcerative colitis	rs11097789 (intron variant)	5e-14	26192919					CD	12,13-DHOME◊	Positive	Depleted	8.55
NFKB1	Ulcerative colitis	rs4648045 (intron variant)	5e-14	26192919					CD	12,13-DHOME◊	Positive	Depleted	8.55
NFKB1	Ulcerative colitis	rs3774959 (intron variant)	5e-14	26192919					UC	12,13-DHOME◊	Positive	Depleted	8.55
NFKB1	Ulcerative colitis	rs3774937 (intron variant)	5e-14	26192919					UC	12,13-DHOME◊	Positive	Depleted	8.55
NFKB1	Ulcerative colitis	rs11097789 (intron variant)	5e-14	26192919					UC	12,13-DHOME◊	Positive	Depleted	8.55
NFKB1	Ulcerative colitis	rs4648045 (intron variant)	5e-14	26192919					UC	12,13-DHOME◊	Positive	Depleted	8.55
NFKB1	Monocyte percentage of white cells	rs3774959 (intron variant)	1e-09	27863252					CD	12,13-DHOME◊	Positive	Depleted	8.55
NFKB1	Monocyte percentage of white cells	rs3774937 (intron variant)	1e-09	27863252					CD	12,13-DHOME◊	Positive	Depleted	8.55
NFKB1	Monocyte percentage of white cells	rs11097789 (intron variant)	1e-09	27863252					CD	12,13-DHOME◊	Positive	Depleted	8.55
NFKB1	Monocyte percentage of white cells	rs4648045 (intron variant)	1e-09	27863252					CD	12,13-DHOME◊	Positive	Depleted	8.55
NFKB1	Monocyte percentage of white cells	rs3774959 (intron variant)	1e-09	27863252					UC	12,13-DHOME◊	Positive	Depleted	8.55
NFKB1	Monocyte percentage of white cells	rs3774937 (intron variant)	1e-09	27863252					UC	12,13-DHOME◊	Positive	Depleted	8.55
NFKB1	Monocyte percentage of white cells	rs11097789 (intron variant)	1e-09	27863252					UC	12,13-DHOME◊	Positive	Depleted	8.55
NFKB1	Monocyte percentage of white cells	rs4648045 (intron variant)	1e-09	27863252					UC	12,13-DHOME◊	Positive	Depleted	8.55
NFKB1	Lymphocyte percentage of white cells	rs3774959 (intron variant)	2e-21	27863252					CD	12,13-DHOME◊	Positive	Depleted	8.55
NFKB1	Lymphocyte percentage of white cells	rs3774937 (intron variant)	2e-21	27863252					CD	12,13-DHOME◊	Positive	Depleted	8.55
NFKB1	Lymphocyte percentage of white cells	rs11097789 (intron variant)	2e-21	27863252					CD	12,13-DHOME◊	Positive	Depleted	8.55
NFKB1	Lymphocyte percentage of white cells	rs4648045 (intron variant)	2e-21	27863252					CD	12,13-DHOME◊	Positive	Depleted	8.55
NFKB1	Lymphocyte percentage of white cells	rs3774959 (intron variant)	2e-21	27863252					UC	12,13-DHOME◊	Positive	Depleted	8.55
NFKB1	Lymphocyte percentage of white cells	rs3774937 (intron variant)	2e-21	27863252					UC	12,13-DHOME◊	Positive	Depleted	8.55
NFKB1	Lymphocyte percentage of white cells	rs11097789 (intron variant)	2e-21	27863252					UC	12,13-DHOME◊	Positive	Depleted	8.55
NFKB1	Lymphocyte percentage of white cells	rs4648045 (intron variant)	2e-21	27863252					UC	12,13-DHOME◊	Positive	Depleted	8.55
NFKB1	Ulcerative colitis	rs3774959 (intron variant)	4e-12	23128233					CD	17-methylstearate◊	Positive	Enriched	8.55
NFKB1	Ulcerative colitis	rs3774937 (intron variant)	4e-12	23128233					CD	17-methylstearate◊	Positive	Enriched	8.55
NFKB1	Ulcerative colitis	rs11097789 (intron variant)	4e-12	23128233					CD	17-methylstearate◊	Positive	Enriched	8.55
NFKB1	Ulcerative colitis	rs4648045 (intron variant)	4e-12	23128233					CD	17-methylstearate◊	Positive	Enriched	8.55
NFKB1	Ulcerative colitis	rs3774959 (intron variant)	4e-12	23128233					UC	17-methylstearate◊	Positive	Enriched	8.55
NFKB1	Ulcerative colitis	rs3774937 (intron variant)	4e-12	23128233					UC	17-methylstearate◊	Positive	Enriched	8.55
NFKB1	Ulcerative colitis	rs11097789 (intron variant)	4e-12	23128233					UC	17-methylstearate◊	Positive	Enriched	8.55
NFKB1	Ulcerative colitis	rs4648045 (intron variant)	4e-12	23128233					UC	17-methylstearate◊	Positive	Enriched	8.55
NFKB1	Ulcerative colitis	rs3774959 (intron variant)	5e-14	26192919					CD	17-methylstearate◊	Positive	Enriched	8.55
NFKB1	Ulcerative colitis	rs3774937 (intron variant)	5e-14	26192919					CD	17-methylstearate◊	Positive	Enriched	8.55
NFKB1	Ulcerative colitis	rs11097789 (intron variant)	5e-14	26192919					CD	17-methylstearate◊	Positive	Enriched	8.55
NFKB1	Ulcerative colitis	rs4648045 (intron variant)	5e-14	26192919					CD	17-methylstearate◊	Positive	Enriched	8.55
NFKB1	Ulcerative colitis	rs3774959 (intron variant)	5e-14	26192919					UC	17-methylstearate◊	Positive	Enriched	8.55
NFKB1	Ulcerative colitis	rs3774937 (intron variant)	5e-14	26192919					UC	17-methylstearate◊	Positive	Enriched	8.55
NFKB1	Ulcerative colitis	rs11097789 (intron variant)	5e-14	26192919					UC	17-methylstearate◊	Positive	Enriched	8.55
NFKB1	Ulcerative colitis	rs4648045 (intron variant)	5e-14	26192919					UC	17-methylstearate◊	Positive	Enriched	8.55
NFKB1	Monocyte percentage of white cells	rs3774959 (intron variant)	1e-09	27863252					CD	17-methylstearate◊	Positive	Enriched	8.55
NFKB1	Monocyte percentage of white cells	rs3774937 (intron variant)	1e-09	27863252					CD	17-methylstearate◊	Positive	Enriched	8.55
NFKB1	Monocyte percentage of white cells	rs11097789 (intron variant)	1e-09	27863252					CD	17-methylstearate◊	Positive	Enriched	8.55
NFKB1	Monocyte percentage of white cells	rs4648045 (intron variant)	1e-09	27863252					CD	17-methylstearate◊	Positive	Enriched	8.55
NFKB1	Monocyte percentage of white cells	rs3774959 (intron variant)	1e-09	27863252					UC	17-methylstearate◊	Positive	Enriched	8.55
NFKB1	Monocyte percentage of white cells	rs3774937 (intron variant)	1e-09	27863252					UC	17-methylstearate◊	Positive	Enriched	8.55
NFKB1	Monocyte percentage of white cells	rs11097789 (intron variant)	1e-09	27863252					UC	17-methylstearate◊	Positive	Enriched	8.55
NFKB1	Monocyte percentage of white cells	rs4648045 (intron variant)	1e-09	27863252					UC	17-methylstearate◊	Positive	Enriched	8.55
NFKB1	Lymphocyte percentage of white cells	rs3774959 (intron variant)	2e-21	27863252					CD	17-methylstearate◊	Positive	Enriched	8.55
NFKB1	Lymphocyte percentage of white cells	rs3774937 (intron variant)	2e-21	27863252					CD	17-methylstearate◊	Positive	Enriched	8.55
NFKB1	Lymphocyte percentage of white cells	rs11097789 (intron variant)	2e-21	27863252					CD	17-methylstearate◊	Positive	Enriched	8.55
NFKB1	Lymphocyte percentage of white cells	rs4648045 (intron variant)	2e-21	27863252					CD	17-methylstearate◊	Positive	Enriched	8.55
NFKB1	Lymphocyte percentage of white cells	rs3774959 (intron variant)	2e-21	27863252					UC	17-methylstearate◊	Positive	Enriched	8.55
NFKB1	Lymphocyte percentage of white cells	rs3774937 (intron variant)	2e-21	27863252					UC	17-methylstearate◊	Positive	Enriched	8.55
NFKB1	Lymphocyte percentage of white cells	rs11097789 (intron variant)	2e-21	27863252					UC	17-methylstearate◊	Positive	Enriched	8.55
NFKB1	Lymphocyte percentage of white cells	rs4648045 (intron variant)	2e-21	27863252					UC	17-methylstearate◊	Positive	Enriched	8.55
NFKB1	Ulcerative colitis	rs3774959 (intron variant)	4e-12	23128233					CD	2-hydroxyhexadecanoate◊	Positive	Depleted	8.55
NFKB1	Ulcerative colitis	rs3774937 (intron variant)	4e-12	23128233					CD	2-hydroxyhexadecanoate◊	Positive	Depleted	8.55
NFKB1	Ulcerative colitis	rs11097789 (intron variant)	4e-12	23128233					CD	2-hydroxyhexadecanoate◊	Positive	Depleted	8.55
NFKB1	Ulcerative colitis	rs4648045 (intron variant)	4e-12	23128233					CD	2-hydroxyhexadecanoate◊	Positive	Depleted	8.55
NFKB1	Ulcerative colitis	rs3774959 (intron variant)	4e-12	23128233					UC	2-hydroxyhexadecanoate◊	Positive	Depleted	8.55
NFKB1	Ulcerative colitis	rs3774937 (intron variant)	4e-12	23128233					UC	2-hydroxyhexadecanoate◊	Positive	Depleted	8.55
NFKB1	Ulcerative colitis	rs11097789 (intron variant)	4e-12	23128233					UC	2-hydroxyhexadecanoate◊	Positive	Depleted	8.55
NFKB1	Ulcerative colitis	rs4648045 (intron variant)	4e-12	23128233					UC	2-hydroxyhexadecanoate◊	Positive	Depleted	8.55
NFKB1	Ulcerative colitis	rs3774959 (intron variant)	5e-14	26192919					CD	2-hydroxyhexadecanoate◊	Positive	Depleted	8.55
NFKB1	Ulcerative colitis	rs3774937 (intron variant)	5e-14	26192919					CD	2-hydroxyhexadecanoate◊	Positive	Depleted	8.55
NFKB1	Ulcerative colitis	rs11097789 (intron variant)	5e-14	26192919					CD	2-hydroxyhexadecanoate◊	Positive	Depleted	8.55
NFKB1	Ulcerative colitis	rs4648045 (intron variant)	5e-14	26192919					CD	2-hydroxyhexadecanoate◊	Positive	Depleted	8.55
NFKB1	Ulcerative colitis	rs3774959 (intron variant)	5e-14	26192919					UC	2-hydroxyhexadecanoate◊	Positive	Depleted	8.55
NFKB1	Ulcerative colitis	rs3774937 (intron variant)	5e-14	26192919					UC	2-hydroxyhexadecanoate◊	Positive	Depleted	8.55
NFKB1	Ulcerative colitis	rs11097789 (intron variant)	5e-14	26192919					UC	2-hydroxyhexadecanoate◊	Positive	Depleted	8.55
NFKB1	Ulcerative colitis	rs4648045 (intron variant)	5e-14	26192919					UC	2-hydroxyhexadecanoate◊	Positive	Depleted	8.55
NFKB1	Monocyte percentage of white cells	rs3774959 (intron variant)	1e-09	27863252					CD	2-hydroxyhexadecanoate◊	Positive	Depleted	8.55
NFKB1	Monocyte percentage of white cells	rs3774937 (intron variant)	1e-09	27863252					CD	2-hydroxyhexadecanoate◊	Positive	Depleted	8.55
NFKB1	Monocyte percentage of white cells	rs11097789 (intron variant)	1e-09	27863252					CD	2-hydroxyhexadecanoate◊	Positive	Depleted	8.55
NFKB1	Monocyte percentage of white cells	rs4648045 (intron variant)	1e-09	27863252					CD	2-hydroxyhexadecanoate◊	Positive	Depleted	8.55
NFKB1	Monocyte percentage of white cells	rs3774959 (intron variant)	1e-09	27863252					UC	2-hydroxyhexadecanoate◊	Positive	Depleted	8.55
NFKB1	Monocyte percentage of white cells	rs3774937 (intron variant)	1e-09	27863252					UC	2-hydroxyhexadecanoate◊	Positive	Depleted	8.55
NFKB1	Monocyte percentage of white cells	rs11097789 (intron variant)	1e-09	27863252					UC	2-hydroxyhexadecanoate◊	Positive	Depleted	8.55
NFKB1	Monocyte percentage of white cells	rs4648045 (intron variant)	1e-09	27863252					UC	2-hydroxyhexadecanoate◊	Positive	Depleted	8.55
NFKB1	Lymphocyte percentage of white cells	rs3774959 (intron variant)	2e-21	27863252					CD	2-hydroxyhexadecanoate◊	Positive	Depleted	8.55
NFKB1	Lymphocyte percentage of white cells	rs3774937 (intron variant)	2e-21	27863252					CD	2-hydroxyhexadecanoate◊	Positive	Depleted	8.55
NFKB1	Lymphocyte percentage of white cells	rs11097789 (intron variant)	2e-21	27863252					CD	2-hydroxyhexadecanoate◊	Positive	Depleted	8.55
NFKB1	Lymphocyte percentage of white cells	rs4648045 (intron variant)	2e-21	27863252					CD	2-hydroxyhexadecanoate◊	Positive	Depleted	8.55
NFKB1	Lymphocyte percentage of white cells	rs3774959 (intron variant)	2e-21	27863252					UC	2-hydroxyhexadecanoate◊	Positive	Depleted	8.55
NFKB1	Lymphocyte percentage of white cells	rs3774937 (intron variant)	2e-21	27863252					UC	2-hydroxyhexadecanoate◊	Positive	Depleted	8.55
NFKB1	Lymphocyte percentage of white cells	rs11097789 (intron variant)	2e-21	27863252					UC	2-hydroxyhexadecanoate◊	Positive	Depleted	8.55
NFKB1	Lymphocyte percentage of white cells	rs4648045 (intron variant)	2e-21	27863252					UC	2-hydroxyhexadecanoate◊	Positive	Depleted	8.55
NFKB1	Ulcerative colitis	rs3774959 (intron variant)	4e-12	23128233					CD	2-Hydroxyibuprofen	Positive	Depleted	6.65
NFKB1	Ulcerative colitis	rs3774937 (intron variant)	4e-12	23128233					CD	2-Hydroxyibuprofen	Positive	Depleted	6.65
NFKB1	Ulcerative colitis	rs11097789 (intron variant)	4e-12	23128233					CD	2-Hydroxyibuprofen	Positive	Depleted	6.65
NFKB1	Ulcerative colitis	rs4648045 (intron variant)	4e-12	23128233					CD	2-Hydroxyibuprofen	Positive	Depleted	6.65
NFKB1	Ulcerative colitis	rs3774959 (intron variant)	4e-12	23128233					UC	2-Hydroxyibuprofen	Positive	Depleted	6.65
NFKB1	Ulcerative colitis	rs3774937 (intron variant)	4e-12	23128233					UC	2-Hydroxyibuprofen	Positive	Depleted	6.65
NFKB1	Ulcerative colitis	rs11097789 (intron variant)	4e-12	23128233					UC	2-Hydroxyibuprofen	Positive	Depleted	6.65
NFKB1	Ulcerative colitis	rs4648045 (intron variant)	4e-12	23128233					UC	2-Hydroxyibuprofen	Positive	Depleted	6.65
NFKB1	Ulcerative colitis	rs3774959 (intron variant)	5e-14	26192919					CD	2-Hydroxyibuprofen	Positive	Depleted	6.65
NFKB1	Ulcerative colitis	rs3774937 (intron variant)	5e-14	26192919					CD	2-Hydroxyibuprofen	Positive	Depleted	6.65
NFKB1	Ulcerative colitis	rs11097789 (intron variant)	5e-14	26192919					CD	2-Hydroxyibuprofen	Positive	Depleted	6.65
NFKB1	Ulcerative colitis	rs4648045 (intron variant)	5e-14	26192919					CD	2-Hydroxyibuprofen	Positive	Depleted	6.65
NFKB1	Ulcerative colitis	rs3774959 (intron variant)	5e-14	26192919					UC	2-Hydroxyibuprofen	Positive	Depleted	6.65
NFKB1	Ulcerative colitis	rs3774937 (intron variant)	5e-14	26192919					UC	2-Hydroxyibuprofen	Positive	Depleted	6.65
NFKB1	Ulcerative colitis	rs11097789 (intron variant)	5e-14	26192919					UC	2-Hydroxyibuprofen	Positive	Depleted	6.65
NFKB1	Ulcerative colitis	rs4648045 (intron variant)	5e-14	26192919					UC	2-Hydroxyibuprofen	Positive	Depleted	6.65
NFKB1	Monocyte percentage of white cells	rs3774959 (intron variant)	1e-09	27863252					CD	2-Hydroxyibuprofen	Positive	Depleted	6.65
NFKB1	Monocyte percentage of white cells	rs3774937 (intron variant)	1e-09	27863252					CD	2-Hydroxyibuprofen	Positive	Depleted	6.65
NFKB1	Monocyte percentage of white cells	rs11097789 (intron variant)	1e-09	27863252					CD	2-Hydroxyibuprofen	Positive	Depleted	6.65
NFKB1	Monocyte percentage of white cells	rs4648045 (intron variant)	1e-09	27863252					CD	2-Hydroxyibuprofen	Positive	Depleted	6.65
NFKB1	Monocyte percentage of white cells	rs3774959 (intron variant)	1e-09	27863252					UC	2-Hydroxyibuprofen	Positive	Depleted	6.65
NFKB1	Monocyte percentage of white cells	rs3774937 (intron variant)	1e-09	27863252					UC	2-Hydroxyibuprofen	Positive	Depleted	6.65
NFKB1	Monocyte percentage of white cells	rs11097789 (intron variant)	1e-09	27863252					UC	2-Hydroxyibuprofen	Positive	Depleted	6.65
NFKB1	Monocyte percentage of white cells	rs4648045 (intron variant)	1e-09	27863252					UC	2-Hydroxyibuprofen	Positive	Depleted	6.65
NFKB1	Lymphocyte percentage of white cells	rs3774959 (intron variant)	2e-21	27863252					CD	2-Hydroxyibuprofen	Positive	Depleted	6.65
NFKB1	Lymphocyte percentage of white cells	rs3774937 (intron variant)	2e-21	27863252					CD	2-Hydroxyibuprofen	Positive	Depleted	6.65
NFKB1	Lymphocyte percentage of white cells	rs11097789 (intron variant)	2e-21	27863252					CD	2-Hydroxyibuprofen	Positive	Depleted	6.65
NFKB1	Lymphocyte percentage of white cells	rs4648045 (intron variant)	2e-21	27863252					CD	2-Hydroxyibuprofen	Positive	Depleted	6.65
NFKB1	Lymphocyte percentage of white cells	rs3774959 (intron variant)	2e-21	27863252					UC	2-Hydroxyibuprofen	Positive	Depleted	6.65
NFKB1	Lymphocyte percentage of white cells	rs3774937 (intron variant)	2e-21	27863252					UC	2-Hydroxyibuprofen	Positive	Depleted	6.65
NFKB1	Lymphocyte percentage of white cells	rs11097789 (intron variant)	2e-21	27863252					UC	2-Hydroxyibuprofen	Positive	Depleted	6.65
NFKB1	Lymphocyte percentage of white cells	rs4648045 (intron variant)	2e-21	27863252					UC	2-Hydroxyibuprofen	Positive	Depleted	6.65
NFKB1	Ulcerative colitis	rs3774959 (intron variant)	4e-12	23128233					CD	2-Hydroxymyristic acid◊	Positive	Depleted	8.55
NFKB1	Ulcerative colitis	rs3774937 (intron variant)	4e-12	23128233					CD	2-Hydroxymyristic acid◊	Positive	Depleted	8.55
NFKB1	Ulcerative colitis	rs11097789 (intron variant)	4e-12	23128233					CD	2-Hydroxymyristic acid◊	Positive	Depleted	8.55
NFKB1	Ulcerative colitis	rs4648045 (intron variant)	4e-12	23128233					CD	2-Hydroxymyristic acid◊	Positive	Depleted	8.55
NFKB1	Ulcerative colitis	rs3774959 (intron variant)	4e-12	23128233					UC	2-Hydroxymyristic acid◊	Positive	Depleted	8.55
NFKB1	Ulcerative colitis	rs3774937 (intron variant)	4e-12	23128233					UC	2-Hydroxymyristic acid◊	Positive	Depleted	8.55
NFKB1	Ulcerative colitis	rs11097789 (intron variant)	4e-12	23128233					UC	2-Hydroxymyristic acid◊	Positive	Depleted	8.55
NFKB1	Ulcerative colitis	rs4648045 (intron variant)	4e-12	23128233					UC	2-Hydroxymyristic acid◊	Positive	Depleted	8.55
NFKB1	Ulcerative colitis	rs3774959 (intron variant)	5e-14	26192919					CD	2-Hydroxymyristic acid◊	Positive	Depleted	8.55
NFKB1	Ulcerative colitis	rs3774937 (intron variant)	5e-14	26192919					CD	2-Hydroxymyristic acid◊	Positive	Depleted	8.55
NFKB1	Ulcerative colitis	rs11097789 (intron variant)	5e-14	26192919					CD	2-Hydroxymyristic acid◊	Positive	Depleted	8.55
NFKB1	Ulcerative colitis	rs4648045 (intron variant)	5e-14	26192919					CD	2-Hydroxymyristic acid◊	Positive	Depleted	8.55
NFKB1	Ulcerative colitis	rs3774959 (intron variant)	5e-14	26192919					UC	2-Hydroxymyristic acid◊	Positive	Depleted	8.55
NFKB1	Ulcerative colitis	rs3774937 (intron variant)	5e-14	26192919					UC	2-Hydroxymyristic acid◊	Positive	Depleted	8.55
NFKB1	Ulcerative colitis	rs11097789 (intron variant)	5e-14	26192919					UC	2-Hydroxymyristic acid◊	Positive	Depleted	8.55
NFKB1	Ulcerative colitis	rs4648045 (intron variant)	5e-14	26192919					UC	2-Hydroxymyristic acid◊	Positive	Depleted	8.55
NFKB1	Monocyte percentage of white cells	rs3774959 (intron variant)	1e-09	27863252					CD	2-Hydroxymyristic acid◊	Positive	Depleted	8.55
NFKB1	Monocyte percentage of white cells	rs3774937 (intron variant)	1e-09	27863252					CD	2-Hydroxymyristic acid◊	Positive	Depleted	8.55
NFKB1	Monocyte percentage of white cells	rs11097789 (intron variant)	1e-09	27863252					CD	2-Hydroxymyristic acid◊	Positive	Depleted	8.55
NFKB1	Monocyte percentage of white cells	rs4648045 (intron variant)	1e-09	27863252					CD	2-Hydroxymyristic acid◊	Positive	Depleted	8.55
NFKB1	Monocyte percentage of white cells	rs3774959 (intron variant)	1e-09	27863252					UC	2-Hydroxymyristic acid◊	Positive	Depleted	8.55
NFKB1	Monocyte percentage of white cells	rs3774937 (intron variant)	1e-09	27863252					UC	2-Hydroxymyristic acid◊	Positive	Depleted	8.55
NFKB1	Monocyte percentage of white cells	rs11097789 (intron variant)	1e-09	27863252					UC	2-Hydroxymyristic acid◊	Positive	Depleted	8.55
NFKB1	Monocyte percentage of white cells	rs4648045 (intron variant)	1e-09	27863252					UC	2-Hydroxymyristic acid◊	Positive	Depleted	8.55
NFKB1	Lymphocyte percentage of white cells	rs3774959 (intron variant)	2e-21	27863252					CD	2-Hydroxymyristic acid◊	Positive	Depleted	8.55
NFKB1	Lymphocyte percentage of white cells	rs3774937 (intron variant)	2e-21	27863252					CD	2-Hydroxymyristic acid◊	Positive	Depleted	8.55
NFKB1	Lymphocyte percentage of white cells	rs11097789 (intron variant)	2e-21	27863252					CD	2-Hydroxymyristic acid◊	Positive	Depleted	8.55
NFKB1	Lymphocyte percentage of white cells	rs4648045 (intron variant)	2e-21	27863252					CD	2-Hydroxymyristic acid◊	Positive	Depleted	8.55
NFKB1	Lymphocyte percentage of white cells	rs3774959 (intron variant)	2e-21	27863252					UC	2-Hydroxymyristic acid◊	Positive	Depleted	8.55
NFKB1	Lymphocyte percentage of white cells	rs3774937 (intron variant)	2e-21	27863252					UC	2-Hydroxymyristic acid◊	Positive	Depleted	8.55
NFKB1	Lymphocyte percentage of white cells	rs11097789 (intron variant)	2e-21	27863252					UC	2-Hydroxymyristic acid◊	Positive	Depleted	8.55
NFKB1	Lymphocyte percentage of white cells	rs4648045 (intron variant)	2e-21	27863252					UC	2-Hydroxymyristic acid◊	Positive	Depleted	8.55
NFKB1	Ulcerative colitis	rs3774959 (intron variant)	4e-12	23128233					CD	2'-O-Methyladenosine	Positive	Depleted	5.65
NFKB1	Ulcerative colitis	rs3774937 (intron variant)	4e-12	23128233					CD	2'-O-Methyladenosine	Positive	Depleted	5.65
NFKB1	Ulcerative colitis	rs11097789 (intron variant)	4e-12	23128233					CD	2'-O-Methyladenosine	Positive	Depleted	5.65
NFKB1	Ulcerative colitis	rs4648045 (intron variant)	4e-12	23128233					CD	2'-O-Methyladenosine	Positive	Depleted	5.65
NFKB1	Ulcerative colitis	rs3774959 (intron variant)	4e-12	23128233					UC	2'-O-Methyladenosine	Positive	Depleted	5.65
NFKB1	Ulcerative colitis	rs3774937 (intron variant)	4e-12	23128233					UC	2'-O-Methyladenosine	Positive	Depleted	5.65
NFKB1	Ulcerative colitis	rs11097789 (intron variant)	4e-12	23128233					UC	2'-O-Methyladenosine	Positive	Depleted	5.65
NFKB1	Ulcerative colitis	rs4648045 (intron variant)	4e-12	23128233					UC	2'-O-Methyladenosine	Positive	Depleted	5.65
NFKB1	Ulcerative colitis	rs3774959 (intron variant)	5e-14	26192919					CD	2'-O-Methyladenosine	Positive	Depleted	5.65
NFKB1	Ulcerative colitis	rs3774937 (intron variant)	5e-14	26192919					CD	2'-O-Methyladenosine	Positive	Depleted	5.65
NFKB1	Ulcerative colitis	rs11097789 (intron variant)	5e-14	26192919					CD	2'-O-Methyladenosine	Positive	Depleted	5.65
NFKB1	Ulcerative colitis	rs4648045 (intron variant)	5e-14	26192919					CD	2'-O-Methyladenosine	Positive	Depleted	5.65
NFKB1	Ulcerative colitis	rs3774959 (intron variant)	5e-14	26192919					UC	2'-O-Methyladenosine	Positive	Depleted	5.65
NFKB1	Ulcerative colitis	rs3774937 (intron variant)	5e-14	26192919					UC	2'-O-Methyladenosine	Positive	Depleted	5.65
NFKB1	Ulcerative colitis	rs11097789 (intron variant)	5e-14	26192919					UC	2'-O-Methyladenosine	Positive	Depleted	5.65
NFKB1	Ulcerative colitis	rs4648045 (intron variant)	5e-14	26192919					UC	2'-O-Methyladenosine	Positive	Depleted	5.65
NFKB1	Monocyte percentage of white cells	rs3774959 (intron variant)	1e-09	27863252					CD	2'-O-Methyladenosine	Positive	Depleted	5.65
NFKB1	Monocyte percentage of white cells	rs3774937 (intron variant)	1e-09	27863252					CD	2'-O-Methyladenosine	Positive	Depleted	5.65
NFKB1	Monocyte percentage of white cells	rs11097789 (intron variant)	1e-09	27863252					CD	2'-O-Methyladenosine	Positive	Depleted	5.65
NFKB1	Monocyte percentage of white cells	rs4648045 (intron variant)	1e-09	27863252					CD	2'-O-Methyladenosine	Positive	Depleted	5.65
NFKB1	Monocyte percentage of white cells	rs3774959 (intron variant)	1e-09	27863252					UC	2'-O-Methyladenosine	Positive	Depleted	5.65
NFKB1	Monocyte percentage of white cells	rs3774937 (intron variant)	1e-09	27863252					UC	2'-O-Methyladenosine	Positive	Depleted	5.65
NFKB1	Monocyte percentage of white cells	rs11097789 (intron variant)	1e-09	27863252					UC	2'-O-Methyladenosine	Positive	Depleted	5.65
NFKB1	Monocyte percentage of white cells	rs4648045 (intron variant)	1e-09	27863252					UC	2'-O-Methyladenosine	Positive	Depleted	5.65
NFKB1	Lymphocyte percentage of white cells	rs3774959 (intron variant)	2e-21	27863252					CD	2'-O-Methyladenosine	Positive	Depleted	5.65
NFKB1	Lymphocyte percentage of white cells	rs3774937 (intron variant)	2e-21	27863252					CD	2'-O-Methyladenosine	Positive	Depleted	5.65
NFKB1	Lymphocyte percentage of white cells	rs11097789 (intron variant)	2e-21	27863252					CD	2'-O-Methyladenosine	Positive	Depleted	5.65
NFKB1	Lymphocyte percentage of white cells	rs4648045 (intron variant)	2e-21	27863252					CD	2'-O-Methyladenosine	Positive	Depleted	5.65
NFKB1	Lymphocyte percentage of white cells	rs3774959 (intron variant)	2e-21	27863252					UC	2'-O-Methyladenosine	Positive	Depleted	5.65
NFKB1	Lymphocyte percentage of white cells	rs3774937 (intron variant)	2e-21	27863252					UC	2'-O-Methyladenosine	Positive	Depleted	5.65
NFKB1	Lymphocyte percentage of white cells	rs11097789 (intron variant)	2e-21	27863252					UC	2'-O-Methyladenosine	Positive	Depleted	5.65
NFKB1	Lymphocyte percentage of white cells	rs4648045 (intron variant)	2e-21	27863252					UC	2'-O-Methyladenosine	Positive	Depleted	5.65
NFKB1	Ulcerative colitis	rs3774959 (intron variant)	4e-12	23128233					CD	21-Deoxycortisol	Positive	Enriched	7.7
NFKB1	Ulcerative colitis	rs3774937 (intron variant)	4e-12	23128233					CD	21-Deoxycortisol	Positive	Enriched	7.7
NFKB1	Ulcerative colitis	rs11097789 (intron variant)	4e-12	23128233					CD	21-Deoxycortisol	Positive	Enriched	7.7
NFKB1	Ulcerative colitis	rs4648045 (intron variant)	4e-12	23128233					CD	21-Deoxycortisol	Positive	Enriched	7.7
NFKB1	Ulcerative colitis	rs3774959 (intron variant)	4e-12	23128233					UC	21-Deoxycortisol	Positive	Enriched	7.7
NFKB1	Ulcerative colitis	rs3774937 (intron variant)	4e-12	23128233					UC	21-Deoxycortisol	Positive	Enriched	7.7
NFKB1	Ulcerative colitis	rs11097789 (intron variant)	4e-12	23128233					UC	21-Deoxycortisol	Positive	Enriched	7.7
NFKB1	Ulcerative colitis	rs4648045 (intron variant)	4e-12	23128233					UC	21-Deoxycortisol	Positive	Enriched	7.7
NFKB1	Ulcerative colitis	rs3774959 (intron variant)	5e-14	26192919					CD	21-Deoxycortisol	Positive	Enriched	7.7
NFKB1	Ulcerative colitis	rs3774937 (intron variant)	5e-14	26192919					CD	21-Deoxycortisol	Positive	Enriched	7.7
NFKB1	Ulcerative colitis	rs11097789 (intron variant)	5e-14	26192919					CD	21-Deoxycortisol	Positive	Enriched	7.7
NFKB1	Ulcerative colitis	rs4648045 (intron variant)	5e-14	26192919					CD	21-Deoxycortisol	Positive	Enriched	7.7
NFKB1	Ulcerative colitis	rs3774959 (intron variant)	5e-14	26192919					UC	21-Deoxycortisol	Positive	Enriched	7.7
NFKB1	Ulcerative colitis	rs3774937 (intron variant)	5e-14	26192919					UC	21-Deoxycortisol	Positive	Enriched	7.7
NFKB1	Ulcerative colitis	rs11097789 (intron variant)	5e-14	26192919					UC	21-Deoxycortisol	Positive	Enriched	7.7
NFKB1	Ulcerative colitis	rs4648045 (intron variant)	5e-14	26192919					UC	21-Deoxycortisol	Positive	Enriched	7.7
NFKB1	Monocyte percentage of white cells	rs3774959 (intron variant)	1e-09	27863252					CD	21-Deoxycortisol	Positive	Enriched	7.7
NFKB1	Monocyte percentage of white cells	rs3774937 (intron variant)	1e-09	27863252					CD	21-Deoxycortisol	Positive	Enriched	7.7
NFKB1	Monocyte percentage of white cells	rs11097789 (intron variant)	1e-09	27863252					CD	21-Deoxycortisol	Positive	Enriched	7.7
NFKB1	Monocyte percentage of white cells	rs4648045 (intron variant)	1e-09	27863252					CD	21-Deoxycortisol	Positive	Enriched	7.7
NFKB1	Monocyte percentage of white cells	rs3774959 (intron variant)	1e-09	27863252					UC	21-Deoxycortisol	Positive	Enriched	7.7
NFKB1	Monocyte percentage of white cells	rs3774937 (intron variant)	1e-09	27863252					UC	21-Deoxycortisol	Positive	Enriched	7.7
NFKB1	Monocyte percentage of white cells	rs11097789 (intron variant)	1e-09	27863252					UC	21-Deoxycortisol	Positive	Enriched	7.7
NFKB1	Monocyte percentage of white cells	rs4648045 (intron variant)	1e-09	27863252					UC	21-Deoxycortisol	Positive	Enriched	7.7
NFKB1	Lymphocyte percentage of white cells	rs3774959 (intron variant)	2e-21	27863252					CD	21-Deoxycortisol	Positive	Enriched	7.7
NFKB1	Lymphocyte percentage of white cells	rs3774937 (intron variant)	2e-21	27863252					CD	21-Deoxycortisol	Positive	Enriched	7.7
NFKB1	Lymphocyte percentage of white cells	rs11097789 (intron variant)	2e-21	27863252					CD	21-Deoxycortisol	Positive	Enriched	7.7
NFKB1	Lymphocyte percentage of white cells	rs4648045 (intron variant)	2e-21	27863252					CD	21-Deoxycortisol	Positive	Enriched	7.7
NFKB1	Lymphocyte percentage of white cells	rs3774959 (intron variant)	2e-21	27863252					UC	21-Deoxycortisol	Positive	Enriched	7.7
NFKB1	Lymphocyte percentage of white cells	rs3774937 (intron variant)	2e-21	27863252					UC	21-Deoxycortisol	Positive	Enriched	7.7
NFKB1	Lymphocyte percentage of white cells	rs11097789 (intron variant)	2e-21	27863252					UC	21-Deoxycortisol	Positive	Enriched	7.7
NFKB1	Lymphocyte percentage of white cells	rs4648045 (intron variant)	2e-21	27863252					UC	21-Deoxycortisol	Positive	Enriched	7.7
NFKB1	Ulcerative colitis	rs3774959 (intron variant)	4e-12	23128233					CD	3-Hydroxycapric acid	Positive	Depleted	8.55
NFKB1	Ulcerative colitis	rs3774937 (intron variant)	4e-12	23128233					CD	3-Hydroxycapric acid	Positive	Depleted	8.55
NFKB1	Ulcerative colitis	rs11097789 (intron variant)	4e-12	23128233					CD	3-Hydroxycapric acid	Positive	Depleted	8.55
NFKB1	Ulcerative colitis	rs4648045 (intron variant)	4e-12	23128233					CD	3-Hydroxycapric acid	Positive	Depleted	8.55
NFKB1	Ulcerative colitis	rs3774959 (intron variant)	4e-12	23128233					UC	3-Hydroxycapric acid	Positive	Enriched	8.55
NFKB1	Ulcerative colitis	rs3774937 (intron variant)	4e-12	23128233					UC	3-Hydroxycapric acid	Positive	Enriched	8.55
NFKB1	Ulcerative colitis	rs11097789 (intron variant)	4e-12	23128233					UC	3-Hydroxycapric acid	Positive	Enriched	8.55
NFKB1	Ulcerative colitis	rs4648045 (intron variant)	4e-12	23128233					UC	3-Hydroxycapric acid	Positive	Enriched	8.55
NFKB1	Ulcerative colitis	rs3774959 (intron variant)	5e-14	26192919					CD	3-Hydroxycapric acid	Positive	Depleted	8.55
NFKB1	Ulcerative colitis	rs3774937 (intron variant)	5e-14	26192919					CD	3-Hydroxycapric acid	Positive	Depleted	8.55
NFKB1	Ulcerative colitis	rs11097789 (intron variant)	5e-14	26192919					CD	3-Hydroxycapric acid	Positive	Depleted	8.55
NFKB1	Ulcerative colitis	rs4648045 (intron variant)	5e-14	26192919					CD	3-Hydroxycapric acid	Positive	Depleted	8.55
NFKB1	Ulcerative colitis	rs3774959 (intron variant)	5e-14	26192919					UC	3-Hydroxycapric acid	Positive	Enriched	8.55
NFKB1	Ulcerative colitis	rs3774937 (intron variant)	5e-14	26192919					UC	3-Hydroxycapric acid	Positive	Enriched	8.55
NFKB1	Ulcerative colitis	rs11097789 (intron variant)	5e-14	26192919					UC	3-Hydroxycapric acid	Positive	Enriched	8.55
NFKB1	Ulcerative colitis	rs4648045 (intron variant)	5e-14	26192919					UC	3-Hydroxycapric acid	Positive	Enriched	8.55
NFKB1	Monocyte percentage of white cells	rs3774959 (intron variant)	1e-09	27863252					CD	3-Hydroxycapric acid	Positive	Depleted	8.55
NFKB1	Monocyte percentage of white cells	rs3774937 (intron variant)	1e-09	27863252					CD	3-Hydroxycapric acid	Positive	Depleted	8.55
NFKB1	Monocyte percentage of white cells	rs11097789 (intron variant)	1e-09	27863252					CD	3-Hydroxycapric acid	Positive	Depleted	8.55
NFKB1	Monocyte percentage of white cells	rs4648045 (intron variant)	1e-09	27863252					CD	3-Hydroxycapric acid	Positive	Depleted	8.55
NFKB1	Monocyte percentage of white cells	rs3774959 (intron variant)	1e-09	27863252					UC	3-Hydroxycapric acid	Positive	Enriched	8.55
NFKB1	Monocyte percentage of white cells	rs3774937 (intron variant)	1e-09	27863252					UC	3-Hydroxycapric acid	Positive	Enriched	8.55
NFKB1	Monocyte percentage of white cells	rs11097789 (intron variant)	1e-09	27863252					UC	3-Hydroxycapric acid	Positive	Enriched	8.55
NFKB1	Monocyte percentage of white cells	rs4648045 (intron variant)	1e-09	27863252					UC	3-Hydroxycapric acid	Positive	Enriched	8.55
NFKB1	Lymphocyte percentage of white cells	rs3774959 (intron variant)	2e-21	27863252					CD	3-Hydroxycapric acid	Positive	Depleted	8.55
NFKB1	Lymphocyte percentage of white cells	rs3774937 (intron variant)	2e-21	27863252					CD	3-Hydroxycapric acid	Positive	Depleted	8.55
NFKB1	Lymphocyte percentage of white cells	rs11097789 (intron variant)	2e-21	27863252					CD	3-Hydroxycapric acid	Positive	Depleted	8.55
NFKB1	Lymphocyte percentage of white cells	rs4648045 (intron variant)	2e-21	27863252					CD	3-Hydroxycapric acid	Positive	Depleted	8.55
NFKB1	Lymphocyte percentage of white cells	rs3774959 (intron variant)	2e-21	27863252					UC	3-Hydroxycapric acid	Positive	Enriched	8.55
NFKB1	Lymphocyte percentage of white cells	rs3774937 (intron variant)	2e-21	27863252					UC	3-Hydroxycapric acid	Positive	Enriched	8.55
NFKB1	Lymphocyte percentage of white cells	rs11097789 (intron variant)	2e-21	27863252					UC	3-Hydroxycapric acid	Positive	Enriched	8.55
NFKB1	Lymphocyte percentage of white cells	rs4648045 (intron variant)	2e-21	27863252					UC	3-Hydroxycapric acid	Positive	Enriched	8.55
NFKB1	Ulcerative colitis	rs3774959 (intron variant)	4e-12	23128233					CD	3-Hydroxyoctanoic acid	Positive	Depleted	8.55
NFKB1	Ulcerative colitis	rs3774937 (intron variant)	4e-12	23128233					CD	3-Hydroxyoctanoic acid	Positive	Depleted	8.55
NFKB1	Ulcerative colitis	rs11097789 (intron variant)	4e-12	23128233					CD	3-Hydroxyoctanoic acid	Positive	Depleted	8.55
NFKB1	Ulcerative colitis	rs4648045 (intron variant)	4e-12	23128233					CD	3-Hydroxyoctanoic acid	Positive	Depleted	8.55
NFKB1	Ulcerative colitis	rs3774959 (intron variant)	4e-12	23128233					UC	3-Hydroxyoctanoic acid	Positive	Depleted	8.55
NFKB1	Ulcerative colitis	rs3774937 (intron variant)	4e-12	23128233					UC	3-Hydroxyoctanoic acid	Positive	Depleted	8.55
NFKB1	Ulcerative colitis	rs11097789 (intron variant)	4e-12	23128233					UC	3-Hydroxyoctanoic acid	Positive	Depleted	8.55
NFKB1	Ulcerative colitis	rs4648045 (intron variant)	4e-12	23128233					UC	3-Hydroxyoctanoic acid	Positive	Depleted	8.55
NFKB1	Ulcerative colitis	rs3774959 (intron variant)	5e-14	26192919					CD	3-Hydroxyoctanoic acid	Positive	Depleted	8.55
NFKB1	Ulcerative colitis	rs3774937 (intron variant)	5e-14	26192919					CD	3-Hydroxyoctanoic acid	Positive	Depleted	8.55
NFKB1	Ulcerative colitis	rs11097789 (intron variant)	5e-14	26192919					CD	3-Hydroxyoctanoic acid	Positive	Depleted	8.55
NFKB1	Ulcerative colitis	rs4648045 (intron variant)	5e-14	26192919					CD	3-Hydroxyoctanoic acid	Positive	Depleted	8.55
NFKB1	Ulcerative colitis	rs3774959 (intron variant)	5e-14	26192919					UC	3-Hydroxyoctanoic acid	Positive	Depleted	8.55
NFKB1	Ulcerative colitis	rs3774937 (intron variant)	5e-14	26192919					UC	3-Hydroxyoctanoic acid	Positive	Depleted	8.55
NFKB1	Ulcerative colitis	rs11097789 (intron variant)	5e-14	26192919					UC	3-Hydroxyoctanoic acid	Positive	Depleted	8.55
NFKB1	Ulcerative colitis	rs4648045 (intron variant)	5e-14	26192919					UC	3-Hydroxyoctanoic acid	Positive	Depleted	8.55
NFKB1	Monocyte percentage of white cells	rs3774959 (intron variant)	1e-09	27863252					CD	3-Hydroxyoctanoic acid	Positive	Depleted	8.55
NFKB1	Monocyte percentage of white cells	rs3774937 (intron variant)	1e-09	27863252					CD	3-Hydroxyoctanoic acid	Positive	Depleted	8.55
NFKB1	Monocyte percentage of white cells	rs11097789 (intron variant)	1e-09	27863252					CD	3-Hydroxyoctanoic acid	Positive	Depleted	8.55
NFKB1	Monocyte percentage of white cells	rs4648045 (intron variant)	1e-09	27863252					CD	3-Hydroxyoctanoic acid	Positive	Depleted	8.55
NFKB1	Monocyte percentage of white cells	rs3774959 (intron variant)	1e-09	27863252					UC	3-Hydroxyoctanoic acid	Positive	Depleted	8.55
NFKB1	Monocyte percentage of white cells	rs3774937 (intron variant)	1e-09	27863252					UC	3-Hydroxyoctanoic acid	Positive	Depleted	8.55
NFKB1	Monocyte percentage of white cells	rs11097789 (intron variant)	1e-09	27863252					UC	3-Hydroxyoctanoic acid	Positive	Depleted	8.55
NFKB1	Monocyte percentage of white cells	rs4648045 (intron variant)	1e-09	27863252					UC	3-Hydroxyoctanoic acid	Positive	Depleted	8.55
NFKB1	Lymphocyte percentage of white cells	rs3774959 (intron variant)	2e-21	27863252					CD	3-Hydroxyoctanoic acid	Positive	Depleted	8.55
NFKB1	Lymphocyte percentage of white cells	rs3774937 (intron variant)	2e-21	27863252					CD	3-Hydroxyoctanoic acid	Positive	Depleted	8.55
NFKB1	Lymphocyte percentage of white cells	rs11097789 (intron variant)	2e-21	27863252					CD	3-Hydroxyoctanoic acid	Positive	Depleted	8.55
NFKB1	Lymphocyte percentage of white cells	rs4648045 (intron variant)	2e-21	27863252					CD	3-Hydroxyoctanoic acid	Positive	Depleted	8.55
NFKB1	Lymphocyte percentage of white cells	rs3774959 (intron variant)	2e-21	27863252					UC	3-Hydroxyoctanoic acid	Positive	Depleted	8.55
NFKB1	Lymphocyte percentage of white cells	rs3774937 (intron variant)	2e-21	27863252					UC	3-Hydroxyoctanoic acid	Positive	Depleted	8.55
NFKB1	Lymphocyte percentage of white cells	rs11097789 (intron variant)	2e-21	27863252					UC	3-Hydroxyoctanoic acid	Positive	Depleted	8.55
NFKB1	Lymphocyte percentage of white cells	rs4648045 (intron variant)	2e-21	27863252					UC	3-Hydroxyoctanoic acid	Positive	Depleted	8.55
NFKB1	Ulcerative colitis	rs3774959 (intron variant)	4e-12	23128233					CD	3-Methyladipic acid	Positive	Depleted	5.55
NFKB1	Ulcerative colitis	rs3774937 (intron variant)	4e-12	23128233					CD	3-Methyladipic acid	Positive	Depleted	5.55
NFKB1	Ulcerative colitis	rs11097789 (intron variant)	4e-12	23128233					CD	3-Methyladipic acid	Positive	Depleted	5.55
NFKB1	Ulcerative colitis	rs4648045 (intron variant)	4e-12	23128233					CD	3-Methyladipic acid	Positive	Depleted	5.55
NFKB1	Ulcerative colitis	rs3774959 (intron variant)	4e-12	23128233					UC	3-Methyladipic acid	Positive	Depleted	5.55
NFKB1	Ulcerative colitis	rs3774937 (intron variant)	4e-12	23128233					UC	3-Methyladipic acid	Positive	Depleted	5.55
NFKB1	Ulcerative colitis	rs11097789 (intron variant)	4e-12	23128233					UC	3-Methyladipic acid	Positive	Depleted	5.55
NFKB1	Ulcerative colitis	rs4648045 (intron variant)	4e-12	23128233					UC	3-Methyladipic acid	Positive	Depleted	5.55
NFKB1	Ulcerative colitis	rs3774959 (intron variant)	5e-14	26192919					CD	3-Methyladipic acid	Positive	Depleted	5.55
NFKB1	Ulcerative colitis	rs3774937 (intron variant)	5e-14	26192919					CD	3-Methyladipic acid	Positive	Depleted	5.55
NFKB1	Ulcerative colitis	rs11097789 (intron variant)	5e-14	26192919					CD	3-Methyladipic acid	Positive	Depleted	5.55
NFKB1	Ulcerative colitis	rs4648045 (intron variant)	5e-14	26192919					CD	3-Methyladipic acid	Positive	Depleted	5.55
NFKB1	Ulcerative colitis	rs3774959 (intron variant)	5e-14	26192919					UC	3-Methyladipic acid	Positive	Depleted	5.55
NFKB1	Ulcerative colitis	rs3774937 (intron variant)	5e-14	26192919					UC	3-Methyladipic acid	Positive	Depleted	5.55
NFKB1	Ulcerative colitis	rs11097789 (intron variant)	5e-14	26192919					UC	3-Methyladipic acid	Positive	Depleted	5.55
NFKB1	Ulcerative colitis	rs4648045 (intron variant)	5e-14	26192919					UC	3-Methyladipic acid	Positive	Depleted	5.55
NFKB1	Monocyte percentage of white cells	rs3774959 (intron variant)	1e-09	27863252					CD	3-Methyladipic acid	Positive	Depleted	5.55
NFKB1	Monocyte percentage of white cells	rs3774937 (intron variant)	1e-09	27863252					CD	3-Methyladipic acid	Positive	Depleted	5.55
NFKB1	Monocyte percentage of white cells	rs11097789 (intron variant)	1e-09	27863252					CD	3-Methyladipic acid	Positive	Depleted	5.55
NFKB1	Monocyte percentage of white cells	rs4648045 (intron variant)	1e-09	27863252					CD	3-Methyladipic acid	Positive	Depleted	5.55
NFKB1	Monocyte percentage of white cells	rs3774959 (intron variant)	1e-09	27863252					UC	3-Methyladipic acid	Positive	Depleted	5.55
NFKB1	Monocyte percentage of white cells	rs3774937 (intron variant)	1e-09	27863252					UC	3-Methyladipic acid	Positive	Depleted	5.55
NFKB1	Monocyte percentage of white cells	rs11097789 (intron variant)	1e-09	27863252					UC	3-Methyladipic acid	Positive	Depleted	5.55
NFKB1	Monocyte percentage of white cells	rs4648045 (intron variant)	1e-09	27863252					UC	3-Methyladipic acid	Positive	Depleted	5.55
NFKB1	Lymphocyte percentage of white cells	rs3774959 (intron variant)	2e-21	27863252					CD	3-Methyladipic acid	Positive	Depleted	5.55
NFKB1	Lymphocyte percentage of white cells	rs3774937 (intron variant)	2e-21	27863252					CD	3-Methyladipic acid	Positive	Depleted	5.55
NFKB1	Lymphocyte percentage of white cells	rs11097789 (intron variant)	2e-21	27863252					CD	3-Methyladipic acid	Positive	Depleted	5.55
NFKB1	Lymphocyte percentage of white cells	rs4648045 (intron variant)	2e-21	27863252					CD	3-Methyladipic acid	Positive	Depleted	5.55
NFKB1	Lymphocyte percentage of white cells	rs3774959 (intron variant)	2e-21	27863252					UC	3-Methyladipic acid	Positive	Depleted	5.55
NFKB1	Lymphocyte percentage of white cells	rs3774937 (intron variant)	2e-21	27863252					UC	3-Methyladipic acid	Positive	Depleted	5.55
NFKB1	Lymphocyte percentage of white cells	rs11097789 (intron variant)	2e-21	27863252					UC	3-Methyladipic acid	Positive	Depleted	5.55
NFKB1	Lymphocyte percentage of white cells	rs4648045 (intron variant)	2e-21	27863252					UC	3-Methyladipic acid	Positive	Depleted	5.55
NFKB1	Ulcerative colitis	rs3774959 (intron variant)	4e-12	23128233					CD	3'-O-Methyladenosine	Positive	Enriched	5.65
NFKB1	Ulcerative colitis	rs3774937 (intron variant)	4e-12	23128233					CD	3'-O-Methyladenosine	Positive	Enriched	5.65
NFKB1	Ulcerative colitis	rs11097789 (intron variant)	4e-12	23128233					CD	3'-O-Methyladenosine	Positive	Enriched	5.65
NFKB1	Ulcerative colitis	rs4648045 (intron variant)	4e-12	23128233					CD	3'-O-Methyladenosine	Positive	Enriched	5.65
NFKB1	Ulcerative colitis	rs3774959 (intron variant)	4e-12	23128233					UC	3'-O-Methyladenosine	Positive	Depleted	5.65
NFKB1	Ulcerative colitis	rs3774937 (intron variant)	4e-12	23128233					UC	3'-O-Methyladenosine	Positive	Depleted	5.65
NFKB1	Ulcerative colitis	rs11097789 (intron variant)	4e-12	23128233					UC	3'-O-Methyladenosine	Positive	Depleted	5.65
NFKB1	Ulcerative colitis	rs4648045 (intron variant)	4e-12	23128233					UC	3'-O-Methyladenosine	Positive	Depleted	5.65
NFKB1	Ulcerative colitis	rs3774959 (intron variant)	5e-14	26192919					CD	3'-O-Methyladenosine	Positive	Enriched	5.65
NFKB1	Ulcerative colitis	rs3774937 (intron variant)	5e-14	26192919					CD	3'-O-Methyladenosine	Positive	Enriched	5.65
NFKB1	Ulcerative colitis	rs11097789 (intron variant)	5e-14	26192919					CD	3'-O-Methyladenosine	Positive	Enriched	5.65
NFKB1	Ulcerative colitis	rs4648045 (intron variant)	5e-14	26192919					CD	3'-O-Methyladenosine	Positive	Enriched	5.65
NFKB1	Ulcerative colitis	rs3774959 (intron variant)	5e-14	26192919					UC	3'-O-Methyladenosine	Positive	Depleted	5.65
NFKB1	Ulcerative colitis	rs3774937 (intron variant)	5e-14	26192919					UC	3'-O-Methyladenosine	Positive	Depleted	5.65
NFKB1	Ulcerative colitis	rs11097789 (intron variant)	5e-14	26192919					UC	3'-O-Methyladenosine	Positive	Depleted	5.65
NFKB1	Ulcerative colitis	rs4648045 (intron variant)	5e-14	26192919					UC	3'-O-Methyladenosine	Positive	Depleted	5.65
NFKB1	Monocyte percentage of white cells	rs3774959 (intron variant)	1e-09	27863252					CD	3'-O-Methyladenosine	Positive	Enriched	5.65
NFKB1	Monocyte percentage of white cells	rs3774937 (intron variant)	1e-09	27863252					CD	3'-O-Methyladenosine	Positive	Enriched	5.65
NFKB1	Monocyte percentage of white cells	rs11097789 (intron variant)	1e-09	27863252					CD	3'-O-Methyladenosine	Positive	Enriched	5.65
NFKB1	Monocyte percentage of white cells	rs4648045 (intron variant)	1e-09	27863252					CD	3'-O-Methyladenosine	Positive	Enriched	5.65
NFKB1	Monocyte percentage of white cells	rs3774959 (intron variant)	1e-09	27863252					UC	3'-O-Methyladenosine	Positive	Depleted	5.65
NFKB1	Monocyte percentage of white cells	rs3774937 (intron variant)	1e-09	27863252					UC	3'-O-Methyladenosine	Positive	Depleted	5.65
NFKB1	Monocyte percentage of white cells	rs11097789 (intron variant)	1e-09	27863252					UC	3'-O-Methyladenosine	Positive	Depleted	5.65
NFKB1	Monocyte percentage of white cells	rs4648045 (intron variant)	1e-09	27863252					UC	3'-O-Methyladenosine	Positive	Depleted	5.65
NFKB1	Lymphocyte percentage of white cells	rs3774959 (intron variant)	2e-21	27863252					CD	3'-O-Methyladenosine	Positive	Enriched	5.65
NFKB1	Lymphocyte percentage of white cells	rs3774937 (intron variant)	2e-21	27863252					CD	3'-O-Methyladenosine	Positive	Enriched	5.65
NFKB1	Lymphocyte percentage of white cells	rs11097789 (intron variant)	2e-21	27863252					CD	3'-O-Methyladenosine	Positive	Enriched	5.65
NFKB1	Lymphocyte percentage of white cells	rs4648045 (intron variant)	2e-21	27863252					CD	3'-O-Methyladenosine	Positive	Enriched	5.65
NFKB1	Lymphocyte percentage of white cells	rs3774959 (intron variant)	2e-21	27863252					UC	3'-O-Methyladenosine	Positive	Depleted	5.65
NFKB1	Lymphocyte percentage of white cells	rs3774937 (intron variant)	2e-21	27863252					UC	3'-O-Methyladenosine	Positive	Depleted	5.65
NFKB1	Lymphocyte percentage of white cells	rs11097789 (intron variant)	2e-21	27863252					UC	3'-O-Methyladenosine	Positive	Depleted	5.65
NFKB1	Lymphocyte percentage of white cells	rs4648045 (intron variant)	2e-21	27863252					UC	3'-O-Methyladenosine	Positive	Depleted	5.65
NFKB1	Ulcerative colitis	rs3774959 (intron variant)	4e-12	23128233					CD	4-Methylcatechol	Positive	Depleted	5.65
NFKB1	Ulcerative colitis	rs3774937 (intron variant)	4e-12	23128233					CD	4-Methylcatechol	Positive	Depleted	5.65
NFKB1	Ulcerative colitis	rs11097789 (intron variant)	4e-12	23128233					CD	4-Methylcatechol	Positive	Depleted	5.65
NFKB1	Ulcerative colitis	rs4648045 (intron variant)	4e-12	23128233					CD	4-Methylcatechol	Positive	Depleted	5.65
NFKB1	Ulcerative colitis	rs3774959 (intron variant)	4e-12	23128233					UC	4-Methylcatechol	Positive	Depleted	5.65
NFKB1	Ulcerative colitis	rs3774937 (intron variant)	4e-12	23128233					UC	4-Methylcatechol	Positive	Depleted	5.65
NFKB1	Ulcerative colitis	rs11097789 (intron variant)	4e-12	23128233					UC	4-Methylcatechol	Positive	Depleted	5.65
NFKB1	Ulcerative colitis	rs4648045 (intron variant)	4e-12	23128233					UC	4-Methylcatechol	Positive	Depleted	5.65
NFKB1	Ulcerative colitis	rs3774959 (intron variant)	5e-14	26192919					CD	4-Methylcatechol	Positive	Depleted	5.65
NFKB1	Ulcerative colitis	rs3774937 (intron variant)	5e-14	26192919					CD	4-Methylcatechol	Positive	Depleted	5.65
NFKB1	Ulcerative colitis	rs11097789 (intron variant)	5e-14	26192919					CD	4-Methylcatechol	Positive	Depleted	5.65
NFKB1	Ulcerative colitis	rs4648045 (intron variant)	5e-14	26192919					CD	4-Methylcatechol	Positive	Depleted	5.65
NFKB1	Ulcerative colitis	rs3774959 (intron variant)	5e-14	26192919					UC	4-Methylcatechol	Positive	Depleted	5.65
NFKB1	Ulcerative colitis	rs3774937 (intron variant)	5e-14	26192919					UC	4-Methylcatechol	Positive	Depleted	5.65
NFKB1	Ulcerative colitis	rs11097789 (intron variant)	5e-14	26192919					UC	4-Methylcatechol	Positive	Depleted	5.65
NFKB1	Ulcerative colitis	rs4648045 (intron variant)	5e-14	26192919					UC	4-Methylcatechol	Positive	Depleted	5.65
NFKB1	Monocyte percentage of white cells	rs3774959 (intron variant)	1e-09	27863252					CD	4-Methylcatechol	Positive	Depleted	5.65
NFKB1	Monocyte percentage of white cells	rs3774937 (intron variant)	1e-09	27863252					CD	4-Methylcatechol	Positive	Depleted	5.65
NFKB1	Monocyte percentage of white cells	rs11097789 (intron variant)	1e-09	27863252					CD	4-Methylcatechol	Positive	Depleted	5.65
NFKB1	Monocyte percentage of white cells	rs4648045 (intron variant)	1e-09	27863252					CD	4-Methylcatechol	Positive	Depleted	5.65
NFKB1	Monocyte percentage of white cells	rs3774959 (intron variant)	1e-09	27863252					UC	4-Methylcatechol	Positive	Depleted	5.65
NFKB1	Monocyte percentage of white cells	rs3774937 (intron variant)	1e-09	27863252					UC	4-Methylcatechol	Positive	Depleted	5.65
NFKB1	Monocyte percentage of white cells	rs11097789 (intron variant)	1e-09	27863252					UC	4-Methylcatechol	Positive	Depleted	5.65
NFKB1	Monocyte percentage of white cells	rs4648045 (intron variant)	1e-09	27863252					UC	4-Methylcatechol	Positive	Depleted	5.65
NFKB1	Lymphocyte percentage of white cells	rs3774959 (intron variant)	2e-21	27863252					CD	4-Methylcatechol	Positive	Depleted	5.65
NFKB1	Lymphocyte percentage of white cells	rs3774937 (intron variant)	2e-21	27863252					CD	4-Methylcatechol	Positive	Depleted	5.65
NFKB1	Lymphocyte percentage of white cells	rs11097789 (intron variant)	2e-21	27863252					CD	4-Methylcatechol	Positive	Depleted	5.65
NFKB1	Lymphocyte percentage of white cells	rs4648045 (intron variant)	2e-21	27863252					CD	4-Methylcatechol	Positive	Depleted	5.65
NFKB1	Lymphocyte percentage of white cells	rs3774959 (intron variant)	2e-21	27863252					UC	4-Methylcatechol	Positive	Depleted	5.65
NFKB1	Lymphocyte percentage of white cells	rs3774937 (intron variant)	2e-21	27863252					UC	4-Methylcatechol	Positive	Depleted	5.65
NFKB1	Lymphocyte percentage of white cells	rs11097789 (intron variant)	2e-21	27863252					UC	4-Methylcatechol	Positive	Depleted	5.65
NFKB1	Lymphocyte percentage of white cells	rs4648045 (intron variant)	2e-21	27863252					UC	4-Methylcatechol	Positive	Depleted	5.65
NFKB1	Ulcerative colitis	rs3774959 (intron variant)	4e-12	23128233					CD	5-Hydroxy-L-tryptophan◊	Positive	Enriched	6.45
NFKB1	Ulcerative colitis	rs3774937 (intron variant)	4e-12	23128233					CD	5-Hydroxy-L-tryptophan◊	Positive	Enriched	6.45
NFKB1	Ulcerative colitis	rs11097789 (intron variant)	4e-12	23128233					CD	5-Hydroxy-L-tryptophan◊	Positive	Enriched	6.45
NFKB1	Ulcerative colitis	rs4648045 (intron variant)	4e-12	23128233					CD	5-Hydroxy-L-tryptophan◊	Positive	Enriched	6.45
NFKB1	Ulcerative colitis	rs3774959 (intron variant)	4e-12	23128233					UC	5-Hydroxy-L-tryptophan◊	Positive	Enriched	6.45
NFKB1	Ulcerative colitis	rs3774937 (intron variant)	4e-12	23128233					UC	5-Hydroxy-L-tryptophan◊	Positive	Enriched	6.45
NFKB1	Ulcerative colitis	rs11097789 (intron variant)	4e-12	23128233					UC	5-Hydroxy-L-tryptophan◊	Positive	Enriched	6.45
NFKB1	Ulcerative colitis	rs4648045 (intron variant)	4e-12	23128233					UC	5-Hydroxy-L-tryptophan◊	Positive	Enriched	6.45
NFKB1	Ulcerative colitis	rs3774959 (intron variant)	5e-14	26192919					CD	5-Hydroxy-L-tryptophan◊	Positive	Enriched	6.45
NFKB1	Ulcerative colitis	rs3774937 (intron variant)	5e-14	26192919					CD	5-Hydroxy-L-tryptophan◊	Positive	Enriched	6.45
NFKB1	Ulcerative colitis	rs11097789 (intron variant)	5e-14	26192919					CD	5-Hydroxy-L-tryptophan◊	Positive	Enriched	6.45
NFKB1	Ulcerative colitis	rs4648045 (intron variant)	5e-14	26192919					CD	5-Hydroxy-L-tryptophan◊	Positive	Enriched	6.45
NFKB1	Ulcerative colitis	rs3774959 (intron variant)	5e-14	26192919					UC	5-Hydroxy-L-tryptophan◊	Positive	Enriched	6.45
NFKB1	Ulcerative colitis	rs3774937 (intron variant)	5e-14	26192919					UC	5-Hydroxy-L-tryptophan◊	Positive	Enriched	6.45
NFKB1	Ulcerative colitis	rs11097789 (intron variant)	5e-14	26192919					UC	5-Hydroxy-L-tryptophan◊	Positive	Enriched	6.45
NFKB1	Ulcerative colitis	rs4648045 (intron variant)	5e-14	26192919					UC	5-Hydroxy-L-tryptophan◊	Positive	Enriched	6.45
NFKB1	Monocyte percentage of white cells	rs3774959 (intron variant)	1e-09	27863252					CD	5-Hydroxy-L-tryptophan◊	Positive	Enriched	6.45
NFKB1	Monocyte percentage of white cells	rs3774937 (intron variant)	1e-09	27863252					CD	5-Hydroxy-L-tryptophan◊	Positive	Enriched	6.45
NFKB1	Monocyte percentage of white cells	rs11097789 (intron variant)	1e-09	27863252					CD	5-Hydroxy-L-tryptophan◊	Positive	Enriched	6.45
NFKB1	Monocyte percentage of white cells	rs4648045 (intron variant)	1e-09	27863252					CD	5-Hydroxy-L-tryptophan◊	Positive	Enriched	6.45
NFKB1	Monocyte percentage of white cells	rs3774959 (intron variant)	1e-09	27863252					UC	5-Hydroxy-L-tryptophan◊	Positive	Enriched	6.45
NFKB1	Monocyte percentage of white cells	rs3774937 (intron variant)	1e-09	27863252					UC	5-Hydroxy-L-tryptophan◊	Positive	Enriched	6.45
NFKB1	Monocyte percentage of white cells	rs11097789 (intron variant)	1e-09	27863252					UC	5-Hydroxy-L-tryptophan◊	Positive	Enriched	6.45
NFKB1	Monocyte percentage of white cells	rs4648045 (intron variant)	1e-09	27863252					UC	5-Hydroxy-L-tryptophan◊	Positive	Enriched	6.45
NFKB1	Lymphocyte percentage of white cells	rs3774959 (intron variant)	2e-21	27863252					CD	5-Hydroxy-L-tryptophan◊	Positive	Enriched	6.45
NFKB1	Lymphocyte percentage of white cells	rs3774937 (intron variant)	2e-21	27863252					CD	5-Hydroxy-L-tryptophan◊	Positive	Enriched	6.45
NFKB1	Lymphocyte percentage of white cells	rs11097789 (intron variant)	2e-21	27863252					CD	5-Hydroxy-L-tryptophan◊	Positive	Enriched	6.45
NFKB1	Lymphocyte percentage of white cells	rs4648045 (intron variant)	2e-21	27863252					CD	5-Hydroxy-L-tryptophan◊	Positive	Enriched	6.45
NFKB1	Lymphocyte percentage of white cells	rs3774959 (intron variant)	2e-21	27863252					UC	5-Hydroxy-L-tryptophan◊	Positive	Enriched	6.45
NFKB1	Lymphocyte percentage of white cells	rs3774937 (intron variant)	2e-21	27863252					UC	5-Hydroxy-L-tryptophan◊	Positive	Enriched	6.45
NFKB1	Lymphocyte percentage of white cells	rs11097789 (intron variant)	2e-21	27863252					UC	5-Hydroxy-L-tryptophan◊	Positive	Enriched	6.45
NFKB1	Lymphocyte percentage of white cells	rs4648045 (intron variant)	2e-21	27863252					UC	5-Hydroxy-L-tryptophan◊	Positive	Enriched	6.45
NFKB1	Ulcerative colitis	rs3774959 (intron variant)	4e-12	23128233					CD	5-Thymidylic acid	Positive	Enriched	6.1
NFKB1	Ulcerative colitis	rs3774937 (intron variant)	4e-12	23128233					CD	5-Thymidylic acid	Positive	Enriched	6.1
NFKB1	Ulcerative colitis	rs11097789 (intron variant)	4e-12	23128233					CD	5-Thymidylic acid	Positive	Enriched	6.1
NFKB1	Ulcerative colitis	rs4648045 (intron variant)	4e-12	23128233					CD	5-Thymidylic acid	Positive	Enriched	6.1
NFKB1	Ulcerative colitis	rs3774959 (intron variant)	4e-12	23128233					UC	5-Thymidylic acid	Positive	Depleted	6.1
NFKB1	Ulcerative colitis	rs3774937 (intron variant)	4e-12	23128233					UC	5-Thymidylic acid	Positive	Depleted	6.1
NFKB1	Ulcerative colitis	rs11097789 (intron variant)	4e-12	23128233					UC	5-Thymidylic acid	Positive	Depleted	6.1
NFKB1	Ulcerative colitis	rs4648045 (intron variant)	4e-12	23128233					UC	5-Thymidylic acid	Positive	Depleted	6.1
NFKB1	Ulcerative colitis	rs3774959 (intron variant)	5e-14	26192919					CD	5-Thymidylic acid	Positive	Enriched	6.1
NFKB1	Ulcerative colitis	rs3774937 (intron variant)	5e-14	26192919					CD	5-Thymidylic acid	Positive	Enriched	6.1
NFKB1	Ulcerative colitis	rs11097789 (intron variant)	5e-14	26192919					CD	5-Thymidylic acid	Positive	Enriched	6.1
NFKB1	Ulcerative colitis	rs4648045 (intron variant)	5e-14	26192919					CD	5-Thymidylic acid	Positive	Enriched	6.1
NFKB1	Ulcerative colitis	rs3774959 (intron variant)	5e-14	26192919					UC	5-Thymidylic acid	Positive	Depleted	6.1
NFKB1	Ulcerative colitis	rs3774937 (intron variant)	5e-14	26192919					UC	5-Thymidylic acid	Positive	Depleted	6.1
NFKB1	Ulcerative colitis	rs11097789 (intron variant)	5e-14	26192919					UC	5-Thymidylic acid	Positive	Depleted	6.1
NFKB1	Ulcerative colitis	rs4648045 (intron variant)	5e-14	26192919					UC	5-Thymidylic acid	Positive	Depleted	6.1
NFKB1	Monocyte percentage of white cells	rs3774959 (intron variant)	1e-09	27863252					CD	5-Thymidylic acid	Positive	Enriched	6.1
NFKB1	Monocyte percentage of white cells	rs3774937 (intron variant)	1e-09	27863252					CD	5-Thymidylic acid	Positive	Enriched	6.1
NFKB1	Monocyte percentage of white cells	rs11097789 (intron variant)	1e-09	27863252					CD	5-Thymidylic acid	Positive	Enriched	6.1
NFKB1	Monocyte percentage of white cells	rs4648045 (intron variant)	1e-09	27863252					CD	5-Thymidylic acid	Positive	Enriched	6.1
NFKB1	Monocyte percentage of white cells	rs3774959 (intron variant)	1e-09	27863252					UC	5-Thymidylic acid	Positive	Depleted	6.1
NFKB1	Monocyte percentage of white cells	rs3774937 (intron variant)	1e-09	27863252					UC	5-Thymidylic acid	Positive	Depleted	6.1
NFKB1	Monocyte percentage of white cells	rs11097789 (intron variant)	1e-09	27863252					UC	5-Thymidylic acid	Positive	Depleted	6.1
NFKB1	Monocyte percentage of white cells	rs4648045 (intron variant)	1e-09	27863252					UC	5-Thymidylic acid	Positive	Depleted	6.1
NFKB1	Lymphocyte percentage of white cells	rs3774959 (intron variant)	2e-21	27863252					CD	5-Thymidylic acid	Positive	Enriched	6.1
NFKB1	Lymphocyte percentage of white cells	rs3774937 (intron variant)	2e-21	27863252					CD	5-Thymidylic acid	Positive	Enriched	6.1
NFKB1	Lymphocyte percentage of white cells	rs11097789 (intron variant)	2e-21	27863252					CD	5-Thymidylic acid	Positive	Enriched	6.1
NFKB1	Lymphocyte percentage of white cells	rs4648045 (intron variant)	2e-21	27863252					CD	5-Thymidylic acid	Positive	Enriched	6.1
NFKB1	Lymphocyte percentage of white cells	rs3774959 (intron variant)	2e-21	27863252					UC	5-Thymidylic acid	Positive	Depleted	6.1
NFKB1	Lymphocyte percentage of white cells	rs3774937 (intron variant)	2e-21	27863252					UC	5-Thymidylic acid	Positive	Depleted	6.1
NFKB1	Lymphocyte percentage of white cells	rs11097789 (intron variant)	2e-21	27863252					UC	5-Thymidylic acid	Positive	Depleted	6.1
NFKB1	Lymphocyte percentage of white cells	rs4648045 (intron variant)	2e-21	27863252					UC	5-Thymidylic acid	Positive	Depleted	6.1
NFKB1	Ulcerative colitis	rs3774959 (intron variant)	4e-12	23128233					CD	5Z-Dodecenoic acid	Positive	Enriched	5.55
NFKB1	Ulcerative colitis	rs3774937 (intron variant)	4e-12	23128233					CD	5Z-Dodecenoic acid	Positive	Enriched	5.55
NFKB1	Ulcerative colitis	rs11097789 (intron variant)	4e-12	23128233					CD	5Z-Dodecenoic acid	Positive	Enriched	5.55
NFKB1	Ulcerative colitis	rs4648045 (intron variant)	4e-12	23128233					CD	5Z-Dodecenoic acid	Positive	Enriched	5.55
NFKB1	Ulcerative colitis	rs3774959 (intron variant)	4e-12	23128233					UC	5Z-Dodecenoic acid	Positive	Enriched	5.55
NFKB1	Ulcerative colitis	rs3774937 (intron variant)	4e-12	23128233					UC	5Z-Dodecenoic acid	Positive	Enriched	5.55
NFKB1	Ulcerative colitis	rs11097789 (intron variant)	4e-12	23128233					UC	5Z-Dodecenoic acid	Positive	Enriched	5.55
NFKB1	Ulcerative colitis	rs4648045 (intron variant)	4e-12	23128233					UC	5Z-Dodecenoic acid	Positive	Enriched	5.55
NFKB1	Ulcerative colitis	rs3774959 (intron variant)	5e-14	26192919					CD	5Z-Dodecenoic acid	Positive	Enriched	5.55
NFKB1	Ulcerative colitis	rs3774937 (intron variant)	5e-14	26192919					CD	5Z-Dodecenoic acid	Positive	Enriched	5.55
NFKB1	Ulcerative colitis	rs11097789 (intron variant)	5e-14	26192919					CD	5Z-Dodecenoic acid	Positive	Enriched	5.55
NFKB1	Ulcerative colitis	rs4648045 (intron variant)	5e-14	26192919					CD	5Z-Dodecenoic acid	Positive	Enriched	5.55
NFKB1	Ulcerative colitis	rs3774959 (intron variant)	5e-14	26192919					UC	5Z-Dodecenoic acid	Positive	Enriched	5.55
NFKB1	Ulcerative colitis	rs3774937 (intron variant)	5e-14	26192919					UC	5Z-Dodecenoic acid	Positive	Enriched	5.55
NFKB1	Ulcerative colitis	rs11097789 (intron variant)	5e-14	26192919					UC	5Z-Dodecenoic acid	Positive	Enriched	5.55
NFKB1	Ulcerative colitis	rs4648045 (intron variant)	5e-14	26192919					UC	5Z-Dodecenoic acid	Positive	Enriched	5.55
NFKB1	Monocyte percentage of white cells	rs3774959 (intron variant)	1e-09	27863252					CD	5Z-Dodecenoic acid	Positive	Enriched	5.55
NFKB1	Monocyte percentage of white cells	rs3774937 (intron variant)	1e-09	27863252					CD	5Z-Dodecenoic acid	Positive	Enriched	5.55
NFKB1	Monocyte percentage of white cells	rs11097789 (intron variant)	1e-09	27863252					CD	5Z-Dodecenoic acid	Positive	Enriched	5.55
NFKB1	Monocyte percentage of white cells	rs4648045 (intron variant)	1e-09	27863252					CD	5Z-Dodecenoic acid	Positive	Enriched	5.55
NFKB1	Monocyte percentage of white cells	rs3774959 (intron variant)	1e-09	27863252					UC	5Z-Dodecenoic acid	Positive	Enriched	5.55
NFKB1	Monocyte percentage of white cells	rs3774937 (intron variant)	1e-09	27863252					UC	5Z-Dodecenoic acid	Positive	Enriched	5.55
NFKB1	Monocyte percentage of white cells	rs11097789 (intron variant)	1e-09	27863252					UC	5Z-Dodecenoic acid	Positive	Enriched	5.55
NFKB1	Monocyte percentage of white cells	rs4648045 (intron variant)	1e-09	27863252					UC	5Z-Dodecenoic acid	Positive	Enriched	5.55
NFKB1	Lymphocyte percentage of white cells	rs3774959 (intron variant)	2e-21	27863252					CD	5Z-Dodecenoic acid	Positive	Enriched	5.55
NFKB1	Lymphocyte percentage of white cells	rs3774937 (intron variant)	2e-21	27863252					CD	5Z-Dodecenoic acid	Positive	Enriched	5.55
NFKB1	Lymphocyte percentage of white cells	rs11097789 (intron variant)	2e-21	27863252					CD	5Z-Dodecenoic acid	Positive	Enriched	5.55
NFKB1	Lymphocyte percentage of white cells	rs4648045 (intron variant)	2e-21	27863252					CD	5Z-Dodecenoic acid	Positive	Enriched	5.55
NFKB1	Lymphocyte percentage of white cells	rs3774959 (intron variant)	2e-21	27863252					UC	5Z-Dodecenoic acid	Positive	Enriched	5.55
NFKB1	Lymphocyte percentage of white cells	rs3774937 (intron variant)	2e-21	27863252					UC	5Z-Dodecenoic acid	Positive	Enriched	5.55
NFKB1	Lymphocyte percentage of white cells	rs11097789 (intron variant)	2e-21	27863252					UC	5Z-Dodecenoic acid	Positive	Enriched	5.55
NFKB1	Lymphocyte percentage of white cells	rs4648045 (intron variant)	2e-21	27863252					UC	5Z-Dodecenoic acid	Positive	Enriched	5.55
NFKB1	Ulcerative colitis	rs3774959 (intron variant)	4e-12	23128233					CD	7-Ketodeoxycholic acid	Positive	Enriched	5.8
NFKB1	Ulcerative colitis	rs3774937 (intron variant)	4e-12	23128233					CD	7-Ketodeoxycholic acid	Positive	Enriched	5.8
NFKB1	Ulcerative colitis	rs11097789 (intron variant)	4e-12	23128233					CD	7-Ketodeoxycholic acid	Positive	Enriched	5.8
NFKB1	Ulcerative colitis	rs4648045 (intron variant)	4e-12	23128233					CD	7-Ketodeoxycholic acid	Positive	Enriched	5.8
NFKB1	Ulcerative colitis	rs3774959 (intron variant)	4e-12	23128233					UC	7-Ketodeoxycholic acid	Positive	Enriched	5.8
NFKB1	Ulcerative colitis	rs3774937 (intron variant)	4e-12	23128233					UC	7-Ketodeoxycholic acid	Positive	Enriched	5.8
NFKB1	Ulcerative colitis	rs11097789 (intron variant)	4e-12	23128233					UC	7-Ketodeoxycholic acid	Positive	Enriched	5.8
NFKB1	Ulcerative colitis	rs4648045 (intron variant)	4e-12	23128233					UC	7-Ketodeoxycholic acid	Positive	Enriched	5.8
NFKB1	Ulcerative colitis	rs3774959 (intron variant)	5e-14	26192919					CD	7-Ketodeoxycholic acid	Positive	Enriched	5.8
NFKB1	Ulcerative colitis	rs3774937 (intron variant)	5e-14	26192919					CD	7-Ketodeoxycholic acid	Positive	Enriched	5.8
NFKB1	Ulcerative colitis	rs11097789 (intron variant)	5e-14	26192919					CD	7-Ketodeoxycholic acid	Positive	Enriched	5.8
NFKB1	Ulcerative colitis	rs4648045 (intron variant)	5e-14	26192919					CD	7-Ketodeoxycholic acid	Positive	Enriched	5.8
NFKB1	Ulcerative colitis	rs3774959 (intron variant)	5e-14	26192919					UC	7-Ketodeoxycholic acid	Positive	Enriched	5.8
NFKB1	Ulcerative colitis	rs3774937 (intron variant)	5e-14	26192919					UC	7-Ketodeoxycholic acid	Positive	Enriched	5.8
NFKB1	Ulcerative colitis	rs11097789 (intron variant)	5e-14	26192919					UC	7-Ketodeoxycholic acid	Positive	Enriched	5.8
NFKB1	Ulcerative colitis	rs4648045 (intron variant)	5e-14	26192919					UC	7-Ketodeoxycholic acid	Positive	Enriched	5.8
NFKB1	Monocyte percentage of white cells	rs3774959 (intron variant)	1e-09	27863252					CD	7-Ketodeoxycholic acid	Positive	Enriched	5.8
NFKB1	Monocyte percentage of white cells	rs3774937 (intron variant)	1e-09	27863252					CD	7-Ketodeoxycholic acid	Positive	Enriched	5.8
NFKB1	Monocyte percentage of white cells	rs11097789 (intron variant)	1e-09	27863252					CD	7-Ketodeoxycholic acid	Positive	Enriched	5.8
NFKB1	Monocyte percentage of white cells	rs4648045 (intron variant)	1e-09	27863252					CD	7-Ketodeoxycholic acid	Positive	Enriched	5.8
NFKB1	Monocyte percentage of white cells	rs3774959 (intron variant)	1e-09	27863252					UC	7-Ketodeoxycholic acid	Positive	Enriched	5.8
NFKB1	Monocyte percentage of white cells	rs3774937 (intron variant)	1e-09	27863252					UC	7-Ketodeoxycholic acid	Positive	Enriched	5.8
NFKB1	Monocyte percentage of white cells	rs11097789 (intron variant)	1e-09	27863252					UC	7-Ketodeoxycholic acid	Positive	Enriched	5.8
NFKB1	Monocyte percentage of white cells	rs4648045 (intron variant)	1e-09	27863252					UC	7-Ketodeoxycholic acid	Positive	Enriched	5.8
NFKB1	Lymphocyte percentage of white cells	rs3774959 (intron variant)	2e-21	27863252					CD	7-Ketodeoxycholic acid	Positive	Enriched	5.8
NFKB1	Lymphocyte percentage of white cells	rs3774937 (intron variant)	2e-21	27863252					CD	7-Ketodeoxycholic acid	Positive	Enriched	5.8
NFKB1	Lymphocyte percentage of white cells	rs11097789 (intron variant)	2e-21	27863252					CD	7-Ketodeoxycholic acid	Positive	Enriched	5.8
NFKB1	Lymphocyte percentage of white cells	rs4648045 (intron variant)	2e-21	27863252					CD	7-Ketodeoxycholic acid	Positive	Enriched	5.8
NFKB1	Lymphocyte percentage of white cells	rs3774959 (intron variant)	2e-21	27863252					UC	7-Ketodeoxycholic acid	Positive	Enriched	5.8
NFKB1	Lymphocyte percentage of white cells	rs3774937 (intron variant)	2e-21	27863252					UC	7-Ketodeoxycholic acid	Positive	Enriched	5.8
NFKB1	Lymphocyte percentage of white cells	rs11097789 (intron variant)	2e-21	27863252					UC	7-Ketodeoxycholic acid	Positive	Enriched	5.8
NFKB1	Lymphocyte percentage of white cells	rs4648045 (intron variant)	2e-21	27863252					UC	7-Ketodeoxycholic acid	Positive	Enriched	5.8
NFKB1	Ulcerative colitis	rs3774959 (intron variant)	4e-12	23128233					CD	8-Hydroxy-deoxyguanosine	Positive	Enriched	5.95
NFKB1	Ulcerative colitis	rs3774937 (intron variant)	4e-12	23128233					CD	8-Hydroxy-deoxyguanosine	Positive	Enriched	5.95
NFKB1	Ulcerative colitis	rs11097789 (intron variant)	4e-12	23128233					CD	8-Hydroxy-deoxyguanosine	Positive	Enriched	5.95
NFKB1	Ulcerative colitis	rs4648045 (intron variant)	4e-12	23128233					CD	8-Hydroxy-deoxyguanosine	Positive	Enriched	5.95
NFKB1	Ulcerative colitis	rs3774959 (intron variant)	4e-12	23128233					UC	8-Hydroxy-deoxyguanosine	Positive	Enriched	5.95
NFKB1	Ulcerative colitis	rs3774937 (intron variant)	4e-12	23128233					UC	8-Hydroxy-deoxyguanosine	Positive	Enriched	5.95
NFKB1	Ulcerative colitis	rs11097789 (intron variant)	4e-12	23128233					UC	8-Hydroxy-deoxyguanosine	Positive	Enriched	5.95
NFKB1	Ulcerative colitis	rs4648045 (intron variant)	4e-12	23128233					UC	8-Hydroxy-deoxyguanosine	Positive	Enriched	5.95
NFKB1	Ulcerative colitis	rs3774959 (intron variant)	5e-14	26192919					CD	8-Hydroxy-deoxyguanosine	Positive	Enriched	5.95
NFKB1	Ulcerative colitis	rs3774937 (intron variant)	5e-14	26192919					CD	8-Hydroxy-deoxyguanosine	Positive	Enriched	5.95
NFKB1	Ulcerative colitis	rs11097789 (intron variant)	5e-14	26192919					CD	8-Hydroxy-deoxyguanosine	Positive	Enriched	5.95
NFKB1	Ulcerative colitis	rs4648045 (intron variant)	5e-14	26192919					CD	8-Hydroxy-deoxyguanosine	Positive	Enriched	5.95
NFKB1	Ulcerative colitis	rs3774959 (intron variant)	5e-14	26192919					UC	8-Hydroxy-deoxyguanosine	Positive	Enriched	5.95
NFKB1	Ulcerative colitis	rs3774937 (intron variant)	5e-14	26192919					UC	8-Hydroxy-deoxyguanosine	Positive	Enriched	5.95
NFKB1	Ulcerative colitis	rs11097789 (intron variant)	5e-14	26192919					UC	8-Hydroxy-deoxyguanosine	Positive	Enriched	5.95
NFKB1	Ulcerative colitis	rs4648045 (intron variant)	5e-14	26192919					UC	8-Hydroxy-deoxyguanosine	Positive	Enriched	5.95
NFKB1	Monocyte percentage of white cells	rs3774959 (intron variant)	1e-09	27863252					CD	8-Hydroxy-deoxyguanosine	Positive	Enriched	5.95
NFKB1	Monocyte percentage of white cells	rs3774937 (intron variant)	1e-09	27863252					CD	8-Hydroxy-deoxyguanosine	Positive	Enriched	5.95
NFKB1	Monocyte percentage of white cells	rs11097789 (intron variant)	1e-09	27863252					CD	8-Hydroxy-deoxyguanosine	Positive	Enriched	5.95
NFKB1	Monocyte percentage of white cells	rs4648045 (intron variant)	1e-09	27863252					CD	8-Hydroxy-deoxyguanosine	Positive	Enriched	5.95
NFKB1	Monocyte percentage of white cells	rs3774959 (intron variant)	1e-09	27863252					UC	8-Hydroxy-deoxyguanosine	Positive	Enriched	5.95
NFKB1	Monocyte percentage of white cells	rs3774937 (intron variant)	1e-09	27863252					UC	8-Hydroxy-deoxyguanosine	Positive	Enriched	5.95
NFKB1	Monocyte percentage of white cells	rs11097789 (intron variant)	1e-09	27863252					UC	8-Hydroxy-deoxyguanosine	Positive	Enriched	5.95
NFKB1	Monocyte percentage of white cells	rs4648045 (intron variant)	1e-09	27863252					UC	8-Hydroxy-deoxyguanosine	Positive	Enriched	5.95
NFKB1	Lymphocyte percentage of white cells	rs3774959 (intron variant)	2e-21	27863252					CD	8-Hydroxy-deoxyguanosine	Positive	Enriched	5.95
NFKB1	Lymphocyte percentage of white cells	rs3774937 (intron variant)	2e-21	27863252					CD	8-Hydroxy-deoxyguanosine	Positive	Enriched	5.95
NFKB1	Lymphocyte percentage of white cells	rs11097789 (intron variant)	2e-21	27863252					CD	8-Hydroxy-deoxyguanosine	Positive	Enriched	5.95
NFKB1	Lymphocyte percentage of white cells	rs4648045 (intron variant)	2e-21	27863252					CD	8-Hydroxy-deoxyguanosine	Positive	Enriched	5.95
NFKB1	Lymphocyte percentage of white cells	rs3774959 (intron variant)	2e-21	27863252					UC	8-Hydroxy-deoxyguanosine	Positive	Enriched	5.95
NFKB1	Lymphocyte percentage of white cells	rs3774937 (intron variant)	2e-21	27863252					UC	8-Hydroxy-deoxyguanosine	Positive	Enriched	5.95
NFKB1	Lymphocyte percentage of white cells	rs11097789 (intron variant)	2e-21	27863252					UC	8-Hydroxy-deoxyguanosine	Positive	Enriched	5.95
NFKB1	Lymphocyte percentage of white cells	rs4648045 (intron variant)	2e-21	27863252					UC	8-Hydroxy-deoxyguanosine	Positive	Enriched	5.95
NFKB1	Ulcerative colitis	rs3774959 (intron variant)	4e-12	23128233					CD	9,10-DHOME	Positive	Depleted	8.55
NFKB1	Ulcerative colitis	rs3774937 (intron variant)	4e-12	23128233					CD	9,10-DHOME	Positive	Depleted	8.55
NFKB1	Ulcerative colitis	rs11097789 (intron variant)	4e-12	23128233					CD	9,10-DHOME	Positive	Depleted	8.55
NFKB1	Ulcerative colitis	rs4648045 (intron variant)	4e-12	23128233					CD	9,10-DHOME	Positive	Depleted	8.55
NFKB1	Ulcerative colitis	rs3774959 (intron variant)	4e-12	23128233					UC	9,10-DHOME	Positive	Depleted	8.55
NFKB1	Ulcerative colitis	rs3774937 (intron variant)	4e-12	23128233					UC	9,10-DHOME	Positive	Depleted	8.55
NFKB1	Ulcerative colitis	rs11097789 (intron variant)	4e-12	23128233					UC	9,10-DHOME	Positive	Depleted	8.55
NFKB1	Ulcerative colitis	rs4648045 (intron variant)	4e-12	23128233					UC	9,10-DHOME	Positive	Depleted	8.55
NFKB1	Ulcerative colitis	rs3774959 (intron variant)	5e-14	26192919					CD	9,10-DHOME	Positive	Depleted	8.55
NFKB1	Ulcerative colitis	rs3774937 (intron variant)	5e-14	26192919					CD	9,10-DHOME	Positive	Depleted	8.55
NFKB1	Ulcerative colitis	rs11097789 (intron variant)	5e-14	26192919					CD	9,10-DHOME	Positive	Depleted	8.55
NFKB1	Ulcerative colitis	rs4648045 (intron variant)	5e-14	26192919					CD	9,10-DHOME	Positive	Depleted	8.55
NFKB1	Ulcerative colitis	rs3774959 (intron variant)	5e-14	26192919					UC	9,10-DHOME	Positive	Depleted	8.55
NFKB1	Ulcerative colitis	rs3774937 (intron variant)	5e-14	26192919					UC	9,10-DHOME	Positive	Depleted	8.55
NFKB1	Ulcerative colitis	rs11097789 (intron variant)	5e-14	26192919					UC	9,10-DHOME	Positive	Depleted	8.55
NFKB1	Ulcerative colitis	rs4648045 (intron variant)	5e-14	26192919					UC	9,10-DHOME	Positive	Depleted	8.55
NFKB1	Monocyte percentage of white cells	rs3774959 (intron variant)	1e-09	27863252					CD	9,10-DHOME	Positive	Depleted	8.55
NFKB1	Monocyte percentage of white cells	rs3774937 (intron variant)	1e-09	27863252					CD	9,10-DHOME	Positive	Depleted	8.55
NFKB1	Monocyte percentage of white cells	rs11097789 (intron variant)	1e-09	27863252					CD	9,10-DHOME	Positive	Depleted	8.55
NFKB1	Monocyte percentage of white cells	rs4648045 (intron variant)	1e-09	27863252					CD	9,10-DHOME	Positive	Depleted	8.55
NFKB1	Monocyte percentage of white cells	rs3774959 (intron variant)	1e-09	27863252					UC	9,10-DHOME	Positive	Depleted	8.55
NFKB1	Monocyte percentage of white cells	rs3774937 (intron variant)	1e-09	27863252					UC	9,10-DHOME	Positive	Depleted	8.55
NFKB1	Monocyte percentage of white cells	rs11097789 (intron variant)	1e-09	27863252					UC	9,10-DHOME	Positive	Depleted	8.55
NFKB1	Monocyte percentage of white cells	rs4648045 (intron variant)	1e-09	27863252					UC	9,10-DHOME	Positive	Depleted	8.55
NFKB1	Lymphocyte percentage of white cells	rs3774959 (intron variant)	2e-21	27863252					CD	9,10-DHOME	Positive	Depleted	8.55
NFKB1	Lymphocyte percentage of white cells	rs3774937 (intron variant)	2e-21	27863252					CD	9,10-DHOME	Positive	Depleted	8.55
NFKB1	Lymphocyte percentage of white cells	rs11097789 (intron variant)	2e-21	27863252					CD	9,10-DHOME	Positive	Depleted	8.55
NFKB1	Lymphocyte percentage of white cells	rs4648045 (intron variant)	2e-21	27863252					CD	9,10-DHOME	Positive	Depleted	8.55
NFKB1	Lymphocyte percentage of white cells	rs3774959 (intron variant)	2e-21	27863252					UC	9,10-DHOME	Positive	Depleted	8.55
NFKB1	Lymphocyte percentage of white cells	rs3774937 (intron variant)	2e-21	27863252					UC	9,10-DHOME	Positive	Depleted	8.55
NFKB1	Lymphocyte percentage of white cells	rs11097789 (intron variant)	2e-21	27863252					UC	9,10-DHOME	Positive	Depleted	8.55
NFKB1	Lymphocyte percentage of white cells	rs4648045 (intron variant)	2e-21	27863252					UC	9,10-DHOME	Positive	Depleted	8.55
NFKB1	Ulcerative colitis	rs3774959 (intron variant)	4e-12	23128233					CD	Adenosine	Positive	Enriched	5.65
NFKB1	Ulcerative colitis	rs3774937 (intron variant)	4e-12	23128233					CD	Adenosine	Positive	Enriched	5.65
NFKB1	Ulcerative colitis	rs11097789 (intron variant)	4e-12	23128233					CD	Adenosine	Positive	Enriched	5.65
NFKB1	Ulcerative colitis	rs4648045 (intron variant)	4e-12	23128233					CD	Adenosine	Positive	Enriched	5.65
NFKB1	Ulcerative colitis	rs3774959 (intron variant)	4e-12	23128233					UC	Adenosine	Positive	Enriched	5.65
NFKB1	Ulcerative colitis	rs3774937 (intron variant)	4e-12	23128233					UC	Adenosine	Positive	Enriched	5.65
NFKB1	Ulcerative colitis	rs11097789 (intron variant)	4e-12	23128233					UC	Adenosine	Positive	Enriched	5.65
NFKB1	Ulcerative colitis	rs4648045 (intron variant)	4e-12	23128233					UC	Adenosine	Positive	Enriched	5.65
NFKB1	Ulcerative colitis	rs3774959 (intron variant)	5e-14	26192919					CD	Adenosine	Positive	Enriched	5.65
NFKB1	Ulcerative colitis	rs3774937 (intron variant)	5e-14	26192919					CD	Adenosine	Positive	Enriched	5.65
NFKB1	Ulcerative colitis	rs11097789 (intron variant)	5e-14	26192919					CD	Adenosine	Positive	Enriched	5.65
NFKB1	Ulcerative colitis	rs4648045 (intron variant)	5e-14	26192919					CD	Adenosine	Positive	Enriched	5.65
NFKB1	Ulcerative colitis	rs3774959 (intron variant)	5e-14	26192919					UC	Adenosine	Positive	Enriched	5.65
NFKB1	Ulcerative colitis	rs3774937 (intron variant)	5e-14	26192919					UC	Adenosine	Positive	Enriched	5.65
NFKB1	Ulcerative colitis	rs11097789 (intron variant)	5e-14	26192919					UC	Adenosine	Positive	Enriched	5.65
NFKB1	Ulcerative colitis	rs4648045 (intron variant)	5e-14	26192919					UC	Adenosine	Positive	Enriched	5.65
NFKB1	Monocyte percentage of white cells	rs3774959 (intron variant)	1e-09	27863252					CD	Adenosine	Positive	Enriched	5.65
NFKB1	Monocyte percentage of white cells	rs3774937 (intron variant)	1e-09	27863252					CD	Adenosine	Positive	Enriched	5.65
NFKB1	Monocyte percentage of white cells	rs11097789 (intron variant)	1e-09	27863252					CD	Adenosine	Positive	Enriched	5.65
NFKB1	Monocyte percentage of white cells	rs4648045 (intron variant)	1e-09	27863252					CD	Adenosine	Positive	Enriched	5.65
NFKB1	Monocyte percentage of white cells	rs3774959 (intron variant)	1e-09	27863252					UC	Adenosine	Positive	Enriched	5.65
NFKB1	Monocyte percentage of white cells	rs3774937 (intron variant)	1e-09	27863252					UC	Adenosine	Positive	Enriched	5.65
NFKB1	Monocyte percentage of white cells	rs11097789 (intron variant)	1e-09	27863252					UC	Adenosine	Positive	Enriched	5.65
NFKB1	Monocyte percentage of white cells	rs4648045 (intron variant)	1e-09	27863252					UC	Adenosine	Positive	Enriched	5.65
NFKB1	Lymphocyte percentage of white cells	rs3774959 (intron variant)	2e-21	27863252					CD	Adenosine	Positive	Enriched	5.65
NFKB1	Lymphocyte percentage of white cells	rs3774937 (intron variant)	2e-21	27863252					CD	Adenosine	Positive	Enriched	5.65
NFKB1	Lymphocyte percentage of white cells	rs11097789 (intron variant)	2e-21	27863252					CD	Adenosine	Positive	Enriched	5.65
NFKB1	Lymphocyte percentage of white cells	rs4648045 (intron variant)	2e-21	27863252					CD	Adenosine	Positive	Enriched	5.65
NFKB1	Lymphocyte percentage of white cells	rs3774959 (intron variant)	2e-21	27863252					UC	Adenosine	Positive	Enriched	5.65
NFKB1	Lymphocyte percentage of white cells	rs3774937 (intron variant)	2e-21	27863252					UC	Adenosine	Positive	Enriched	5.65
NFKB1	Lymphocyte percentage of white cells	rs11097789 (intron variant)	2e-21	27863252					UC	Adenosine	Positive	Enriched	5.65
NFKB1	Lymphocyte percentage of white cells	rs4648045 (intron variant)	2e-21	27863252					UC	Adenosine	Positive	Enriched	5.65
NFKB1	Ulcerative colitis	rs3774959 (intron variant)	4e-12	23128233					CD	Adipic acid	Positive	Depleted	5.55
NFKB1	Ulcerative colitis	rs3774937 (intron variant)	4e-12	23128233					CD	Adipic acid	Positive	Depleted	5.55
NFKB1	Ulcerative colitis	rs11097789 (intron variant)	4e-12	23128233					CD	Adipic acid	Positive	Depleted	5.55
NFKB1	Ulcerative colitis	rs4648045 (intron variant)	4e-12	23128233					CD	Adipic acid	Positive	Depleted	5.55
NFKB1	Ulcerative colitis	rs3774959 (intron variant)	4e-12	23128233					UC	Adipic acid	Positive	Depleted	5.55
NFKB1	Ulcerative colitis	rs3774937 (intron variant)	4e-12	23128233					UC	Adipic acid	Positive	Depleted	5.55
NFKB1	Ulcerative colitis	rs11097789 (intron variant)	4e-12	23128233					UC	Adipic acid	Positive	Depleted	5.55
NFKB1	Ulcerative colitis	rs4648045 (intron variant)	4e-12	23128233					UC	Adipic acid	Positive	Depleted	5.55
NFKB1	Ulcerative colitis	rs3774959 (intron variant)	5e-14	26192919					CD	Adipic acid	Positive	Depleted	5.55
NFKB1	Ulcerative colitis	rs3774937 (intron variant)	5e-14	26192919					CD	Adipic acid	Positive	Depleted	5.55
NFKB1	Ulcerative colitis	rs11097789 (intron variant)	5e-14	26192919					CD	Adipic acid	Positive	Depleted	5.55
NFKB1	Ulcerative colitis	rs4648045 (intron variant)	5e-14	26192919					CD	Adipic acid	Positive	Depleted	5.55
NFKB1	Ulcerative colitis	rs3774959 (intron variant)	5e-14	26192919					UC	Adipic acid	Positive	Depleted	5.55
NFKB1	Ulcerative colitis	rs3774937 (intron variant)	5e-14	26192919					UC	Adipic acid	Positive	Depleted	5.55
NFKB1	Ulcerative colitis	rs11097789 (intron variant)	5e-14	26192919					UC	Adipic acid	Positive	Depleted	5.55
NFKB1	Ulcerative colitis	rs4648045 (intron variant)	5e-14	26192919					UC	Adipic acid	Positive	Depleted	5.55
NFKB1	Monocyte percentage of white cells	rs3774959 (intron variant)	1e-09	27863252					CD	Adipic acid	Positive	Depleted	5.55
NFKB1	Monocyte percentage of white cells	rs3774937 (intron variant)	1e-09	27863252					CD	Adipic acid	Positive	Depleted	5.55
NFKB1	Monocyte percentage of white cells	rs11097789 (intron variant)	1e-09	27863252					CD	Adipic acid	Positive	Depleted	5.55
NFKB1	Monocyte percentage of white cells	rs4648045 (intron variant)	1e-09	27863252					CD	Adipic acid	Positive	Depleted	5.55
NFKB1	Monocyte percentage of white cells	rs3774959 (intron variant)	1e-09	27863252					UC	Adipic acid	Positive	Depleted	5.55
NFKB1	Monocyte percentage of white cells	rs3774937 (intron variant)	1e-09	27863252					UC	Adipic acid	Positive	Depleted	5.55
NFKB1	Monocyte percentage of white cells	rs11097789 (intron variant)	1e-09	27863252					UC	Adipic acid	Positive	Depleted	5.55
NFKB1	Monocyte percentage of white cells	rs4648045 (intron variant)	1e-09	27863252					UC	Adipic acid	Positive	Depleted	5.55
NFKB1	Lymphocyte percentage of white cells	rs3774959 (intron variant)	2e-21	27863252					CD	Adipic acid	Positive	Depleted	5.55
NFKB1	Lymphocyte percentage of white cells	rs3774937 (intron variant)	2e-21	27863252					CD	Adipic acid	Positive	Depleted	5.55
NFKB1	Lymphocyte percentage of white cells	rs11097789 (intron variant)	2e-21	27863252					CD	Adipic acid	Positive	Depleted	5.55
NFKB1	Lymphocyte percentage of white cells	rs4648045 (intron variant)	2e-21	27863252					CD	Adipic acid	Positive	Depleted	5.55
NFKB1	Lymphocyte percentage of white cells	rs3774959 (intron variant)	2e-21	27863252					UC	Adipic acid	Positive	Depleted	5.55
NFKB1	Lymphocyte percentage of white cells	rs3774937 (intron variant)	2e-21	27863252					UC	Adipic acid	Positive	Depleted	5.55
NFKB1	Lymphocyte percentage of white cells	rs11097789 (intron variant)	2e-21	27863252					UC	Adipic acid	Positive	Depleted	5.55
NFKB1	Lymphocyte percentage of white cells	rs4648045 (intron variant)	2e-21	27863252					UC	Adipic acid	Positive	Depleted	5.55
NFKB1	Ulcerative colitis	rs3774959 (intron variant)	4e-12	23128233					CD	Adrenic acid◊	Positive	Enriched	5.55
NFKB1	Ulcerative colitis	rs3774937 (intron variant)	4e-12	23128233					CD	Adrenic acid◊	Positive	Enriched	5.55
NFKB1	Ulcerative colitis	rs11097789 (intron variant)	4e-12	23128233					CD	Adrenic acid◊	Positive	Enriched	5.55
NFKB1	Ulcerative colitis	rs4648045 (intron variant)	4e-12	23128233					CD	Adrenic acid◊	Positive	Enriched	5.55
NFKB1	Ulcerative colitis	rs3774959 (intron variant)	4e-12	23128233					UC	Adrenic acid◊	Positive	Enriched	5.55
NFKB1	Ulcerative colitis	rs3774937 (intron variant)	4e-12	23128233					UC	Adrenic acid◊	Positive	Enriched	5.55
NFKB1	Ulcerative colitis	rs11097789 (intron variant)	4e-12	23128233					UC	Adrenic acid◊	Positive	Enriched	5.55
NFKB1	Ulcerative colitis	rs4648045 (intron variant)	4e-12	23128233					UC	Adrenic acid◊	Positive	Enriched	5.55
NFKB1	Ulcerative colitis	rs3774959 (intron variant)	5e-14	26192919					CD	Adrenic acid◊	Positive	Enriched	5.55
NFKB1	Ulcerative colitis	rs3774937 (intron variant)	5e-14	26192919					CD	Adrenic acid◊	Positive	Enriched	5.55
NFKB1	Ulcerative colitis	rs11097789 (intron variant)	5e-14	26192919					CD	Adrenic acid◊	Positive	Enriched	5.55
NFKB1	Ulcerative colitis	rs4648045 (intron variant)	5e-14	26192919					CD	Adrenic acid◊	Positive	Enriched	5.55
NFKB1	Ulcerative colitis	rs3774959 (intron variant)	5e-14	26192919					UC	Adrenic acid◊	Positive	Enriched	5.55
NFKB1	Ulcerative colitis	rs3774937 (intron variant)	5e-14	26192919					UC	Adrenic acid◊	Positive	Enriched	5.55
NFKB1	Ulcerative colitis	rs11097789 (intron variant)	5e-14	26192919					UC	Adrenic acid◊	Positive	Enriched	5.55
NFKB1	Ulcerative colitis	rs4648045 (intron variant)	5e-14	26192919					UC	Adrenic acid◊	Positive	Enriched	5.55
NFKB1	Monocyte percentage of white cells	rs3774959 (intron variant)	1e-09	27863252					CD	Adrenic acid◊	Positive	Enriched	5.55
NFKB1	Monocyte percentage of white cells	rs3774937 (intron variant)	1e-09	27863252					CD	Adrenic acid◊	Positive	Enriched	5.55
NFKB1	Monocyte percentage of white cells	rs11097789 (intron variant)	1e-09	27863252					CD	Adrenic acid◊	Positive	Enriched	5.55
NFKB1	Monocyte percentage of white cells	rs4648045 (intron variant)	1e-09	27863252					CD	Adrenic acid◊	Positive	Enriched	5.55
NFKB1	Monocyte percentage of white cells	rs3774959 (intron variant)	1e-09	27863252					UC	Adrenic acid◊	Positive	Enriched	5.55
NFKB1	Monocyte percentage of white cells	rs3774937 (intron variant)	1e-09	27863252					UC	Adrenic acid◊	Positive	Enriched	5.55
NFKB1	Monocyte percentage of white cells	rs11097789 (intron variant)	1e-09	27863252					UC	Adrenic acid◊	Positive	Enriched	5.55
NFKB1	Monocyte percentage of white cells	rs4648045 (intron variant)	1e-09	27863252					UC	Adrenic acid◊	Positive	Enriched	5.55
NFKB1	Lymphocyte percentage of white cells	rs3774959 (intron variant)	2e-21	27863252					CD	Adrenic acid◊	Positive	Enriched	5.55
NFKB1	Lymphocyte percentage of white cells	rs3774937 (intron variant)	2e-21	27863252					CD	Adrenic acid◊	Positive	Enriched	5.55
NFKB1	Lymphocyte percentage of white cells	rs11097789 (intron variant)	2e-21	27863252					CD	Adrenic acid◊	Positive	Enriched	5.55
NFKB1	Lymphocyte percentage of white cells	rs4648045 (intron variant)	2e-21	27863252					CD	Adrenic acid◊	Positive	Enriched	5.55
NFKB1	Lymphocyte percentage of white cells	rs3774959 (intron variant)	2e-21	27863252					UC	Adrenic acid◊	Positive	Enriched	5.55
NFKB1	Lymphocyte percentage of white cells	rs3774937 (intron variant)	2e-21	27863252					UC	Adrenic acid◊	Positive	Enriched	5.55
NFKB1	Lymphocyte percentage of white cells	rs11097789 (intron variant)	2e-21	27863252					UC	Adrenic acid◊	Positive	Enriched	5.55
NFKB1	Lymphocyte percentage of white cells	rs4648045 (intron variant)	2e-21	27863252					UC	Adrenic acid◊	Positive	Enriched	5.55
NFKB1	Ulcerative colitis	rs3774959 (intron variant)	4e-12	23128233					CD	alpha-Linolenic acid	Positive	Enriched	8.55
NFKB1	Ulcerative colitis	rs3774937 (intron variant)	4e-12	23128233					CD	alpha-Linolenic acid	Positive	Enriched	8.55
NFKB1	Ulcerative colitis	rs11097789 (intron variant)	4e-12	23128233					CD	alpha-Linolenic acid	Positive	Enriched	8.55
NFKB1	Ulcerative colitis	rs4648045 (intron variant)	4e-12	23128233					CD	alpha-Linolenic acid	Positive	Enriched	8.55
NFKB1	Ulcerative colitis	rs3774959 (intron variant)	4e-12	23128233					UC	alpha-Linolenic acid	Positive	Enriched	8.55
NFKB1	Ulcerative colitis	rs3774937 (intron variant)	4e-12	23128233					UC	alpha-Linolenic acid	Positive	Enriched	8.55
NFKB1	Ulcerative colitis	rs11097789 (intron variant)	4e-12	23128233					UC	alpha-Linolenic acid	Positive	Enriched	8.55
NFKB1	Ulcerative colitis	rs4648045 (intron variant)	4e-12	23128233					UC	alpha-Linolenic acid	Positive	Enriched	8.55
NFKB1	Ulcerative colitis	rs3774959 (intron variant)	5e-14	26192919					CD	alpha-Linolenic acid	Positive	Enriched	8.55
NFKB1	Ulcerative colitis	rs3774937 (intron variant)	5e-14	26192919					CD	alpha-Linolenic acid	Positive	Enriched	8.55
NFKB1	Ulcerative colitis	rs11097789 (intron variant)	5e-14	26192919					CD	alpha-Linolenic acid	Positive	Enriched	8.55
NFKB1	Ulcerative colitis	rs4648045 (intron variant)	5e-14	26192919					CD	alpha-Linolenic acid	Positive	Enriched	8.55
NFKB1	Ulcerative colitis	rs3774959 (intron variant)	5e-14	26192919					UC	alpha-Linolenic acid	Positive	Enriched	8.55
NFKB1	Ulcerative colitis	rs3774937 (intron variant)	5e-14	26192919					UC	alpha-Linolenic acid	Positive	Enriched	8.55
NFKB1	Ulcerative colitis	rs11097789 (intron variant)	5e-14	26192919					UC	alpha-Linolenic acid	Positive	Enriched	8.55
NFKB1	Ulcerative colitis	rs4648045 (intron variant)	5e-14	26192919					UC	alpha-Linolenic acid	Positive	Enriched	8.55
NFKB1	Monocyte percentage of white cells	rs3774959 (intron variant)	1e-09	27863252					CD	alpha-Linolenic acid	Positive	Enriched	8.55
NFKB1	Monocyte percentage of white cells	rs3774937 (intron variant)	1e-09	27863252					CD	alpha-Linolenic acid	Positive	Enriched	8.55
NFKB1	Monocyte percentage of white cells	rs11097789 (intron variant)	1e-09	27863252					CD	alpha-Linolenic acid	Positive	Enriched	8.55
NFKB1	Monocyte percentage of white cells	rs4648045 (intron variant)	1e-09	27863252					CD	alpha-Linolenic acid	Positive	Enriched	8.55
NFKB1	Monocyte percentage of white cells	rs3774959 (intron variant)	1e-09	27863252					UC	alpha-Linolenic acid	Positive	Enriched	8.55
NFKB1	Monocyte percentage of white cells	rs3774937 (intron variant)	1e-09	27863252					UC	alpha-Linolenic acid	Positive	Enriched	8.55
NFKB1	Monocyte percentage of white cells	rs11097789 (intron variant)	1e-09	27863252					UC	alpha-Linolenic acid	Positive	Enriched	8.55
NFKB1	Monocyte percentage of white cells	rs4648045 (intron variant)	1e-09	27863252					UC	alpha-Linolenic acid	Positive	Enriched	8.55
NFKB1	Lymphocyte percentage of white cells	rs3774959 (intron variant)	2e-21	27863252					CD	alpha-Linolenic acid	Positive	Enriched	8.55
NFKB1	Lymphocyte percentage of white cells	rs3774937 (intron variant)	2e-21	27863252					CD	alpha-Linolenic acid	Positive	Enriched	8.55
NFKB1	Lymphocyte percentage of white cells	rs11097789 (intron variant)	2e-21	27863252					CD	alpha-Linolenic acid	Positive	Enriched	8.55
NFKB1	Lymphocyte percentage of white cells	rs4648045 (intron variant)	2e-21	27863252					CD	alpha-Linolenic acid	Positive	Enriched	8.55
NFKB1	Lymphocyte percentage of white cells	rs3774959 (intron variant)	2e-21	27863252					UC	alpha-Linolenic acid	Positive	Enriched	8.55
NFKB1	Lymphocyte percentage of white cells	rs3774937 (intron variant)	2e-21	27863252					UC	alpha-Linolenic acid	Positive	Enriched	8.55
NFKB1	Lymphocyte percentage of white cells	rs11097789 (intron variant)	2e-21	27863252					UC	alpha-Linolenic acid	Positive	Enriched	8.55
NFKB1	Lymphocyte percentage of white cells	rs4648045 (intron variant)	2e-21	27863252					UC	alpha-Linolenic acid	Positive	Enriched	8.55
NFKB1	Ulcerative colitis	rs3774959 (intron variant)	4e-12	23128233					CD	alpha-Muricholic acid	Positive	Enriched	5.8
NFKB1	Ulcerative colitis	rs3774937 (intron variant)	4e-12	23128233					CD	alpha-Muricholic acid	Positive	Enriched	5.8
NFKB1	Ulcerative colitis	rs11097789 (intron variant)	4e-12	23128233					CD	alpha-Muricholic acid	Positive	Enriched	5.8
NFKB1	Ulcerative colitis	rs4648045 (intron variant)	4e-12	23128233					CD	alpha-Muricholic acid	Positive	Enriched	5.8
NFKB1	Ulcerative colitis	rs3774959 (intron variant)	4e-12	23128233					UC	alpha-Muricholic acid	Positive	Enriched	5.8
NFKB1	Ulcerative colitis	rs3774937 (intron variant)	4e-12	23128233					UC	alpha-Muricholic acid	Positive	Enriched	5.8
NFKB1	Ulcerative colitis	rs11097789 (intron variant)	4e-12	23128233					UC	alpha-Muricholic acid	Positive	Enriched	5.8
NFKB1	Ulcerative colitis	rs4648045 (intron variant)	4e-12	23128233					UC	alpha-Muricholic acid	Positive	Enriched	5.8
NFKB1	Ulcerative colitis	rs3774959 (intron variant)	5e-14	26192919					CD	alpha-Muricholic acid	Positive	Enriched	5.8
NFKB1	Ulcerative colitis	rs3774937 (intron variant)	5e-14	26192919					CD	alpha-Muricholic acid	Positive	Enriched	5.8
NFKB1	Ulcerative colitis	rs11097789 (intron variant)	5e-14	26192919					CD	alpha-Muricholic acid	Positive	Enriched	5.8
NFKB1	Ulcerative colitis	rs4648045 (intron variant)	5e-14	26192919					CD	alpha-Muricholic acid	Positive	Enriched	5.8
NFKB1	Ulcerative colitis	rs3774959 (intron variant)	5e-14	26192919					UC	alpha-Muricholic acid	Positive	Enriched	5.8
NFKB1	Ulcerative colitis	rs3774937 (intron variant)	5e-14	26192919					UC	alpha-Muricholic acid	Positive	Enriched	5.8
NFKB1	Ulcerative colitis	rs11097789 (intron variant)	5e-14	26192919					UC	alpha-Muricholic acid	Positive	Enriched	5.8
NFKB1	Ulcerative colitis	rs4648045 (intron variant)	5e-14	26192919					UC	alpha-Muricholic acid	Positive	Enriched	5.8
NFKB1	Monocyte percentage of white cells	rs3774959 (intron variant)	1e-09	27863252					CD	alpha-Muricholic acid	Positive	Enriched	5.8
NFKB1	Monocyte percentage of white cells	rs3774937 (intron variant)	1e-09	27863252					CD	alpha-Muricholic acid	Positive	Enriched	5.8
NFKB1	Monocyte percentage of white cells	rs11097789 (intron variant)	1e-09	27863252					CD	alpha-Muricholic acid	Positive	Enriched	5.8
NFKB1	Monocyte percentage of white cells	rs4648045 (intron variant)	1e-09	27863252					CD	alpha-Muricholic acid	Positive	Enriched	5.8
NFKB1	Monocyte percentage of white cells	rs3774959 (intron variant)	1e-09	27863252					UC	alpha-Muricholic acid	Positive	Enriched	5.8
NFKB1	Monocyte percentage of white cells	rs3774937 (intron variant)	1e-09	27863252					UC	alpha-Muricholic acid	Positive	Enriched	5.8
NFKB1	Monocyte percentage of white cells	rs11097789 (intron variant)	1e-09	27863252					UC	alpha-Muricholic acid	Positive	Enriched	5.8
NFKB1	Monocyte percentage of white cells	rs4648045 (intron variant)	1e-09	27863252					UC	alpha-Muricholic acid	Positive	Enriched	5.8
NFKB1	Lymphocyte percentage of white cells	rs3774959 (intron variant)	2e-21	27863252					CD	alpha-Muricholic acid	Positive	Enriched	5.8
NFKB1	Lymphocyte percentage of white cells	rs3774937 (intron variant)	2e-21	27863252					CD	alpha-Muricholic acid	Positive	Enriched	5.8
NFKB1	Lymphocyte percentage of white cells	rs11097789 (intron variant)	2e-21	27863252					CD	alpha-Muricholic acid	Positive	Enriched	5.8
NFKB1	Lymphocyte percentage of white cells	rs4648045 (intron variant)	2e-21	27863252					CD	alpha-Muricholic acid	Positive	Enriched	5.8
NFKB1	Lymphocyte percentage of white cells	rs3774959 (intron variant)	2e-21	27863252					UC	alpha-Muricholic acid	Positive	Enriched	5.8
NFKB1	Lymphocyte percentage of white cells	rs3774937 (intron variant)	2e-21	27863252					UC	alpha-Muricholic acid	Positive	Enriched	5.8
NFKB1	Lymphocyte percentage of white cells	rs11097789 (intron variant)	2e-21	27863252					UC	alpha-Muricholic acid	Positive	Enriched	5.8
NFKB1	Lymphocyte percentage of white cells	rs4648045 (intron variant)	2e-21	27863252					UC	alpha-Muricholic acid	Positive	Enriched	5.8
NFKB1	Ulcerative colitis	rs3774959 (intron variant)	4e-12	23128233					CD	Aminoadipic acid	Positive	Depleted	5.55
NFKB1	Ulcerative colitis	rs3774937 (intron variant)	4e-12	23128233					CD	Aminoadipic acid	Positive	Depleted	5.55
NFKB1	Ulcerative colitis	rs11097789 (intron variant)	4e-12	23128233					CD	Aminoadipic acid	Positive	Depleted	5.55
NFKB1	Ulcerative colitis	rs4648045 (intron variant)	4e-12	23128233					CD	Aminoadipic acid	Positive	Depleted	5.55
NFKB1	Ulcerative colitis	rs3774959 (intron variant)	4e-12	23128233					UC	Aminoadipic acid	Positive	Depleted	5.55
NFKB1	Ulcerative colitis	rs3774937 (intron variant)	4e-12	23128233					UC	Aminoadipic acid	Positive	Depleted	5.55
NFKB1	Ulcerative colitis	rs11097789 (intron variant)	4e-12	23128233					UC	Aminoadipic acid	Positive	Depleted	5.55
NFKB1	Ulcerative colitis	rs4648045 (intron variant)	4e-12	23128233					UC	Aminoadipic acid	Positive	Depleted	5.55
NFKB1	Ulcerative colitis	rs3774959 (intron variant)	5e-14	26192919					CD	Aminoadipic acid	Positive	Depleted	5.55
NFKB1	Ulcerative colitis	rs3774937 (intron variant)	5e-14	26192919					CD	Aminoadipic acid	Positive	Depleted	5.55
NFKB1	Ulcerative colitis	rs11097789 (intron variant)	5e-14	26192919					CD	Aminoadipic acid	Positive	Depleted	5.55
NFKB1	Ulcerative colitis	rs4648045 (intron variant)	5e-14	26192919					CD	Aminoadipic acid	Positive	Depleted	5.55
NFKB1	Ulcerative colitis	rs3774959 (intron variant)	5e-14	26192919					UC	Aminoadipic acid	Positive	Depleted	5.55
NFKB1	Ulcerative colitis	rs3774937 (intron variant)	5e-14	26192919					UC	Aminoadipic acid	Positive	Depleted	5.55
NFKB1	Ulcerative colitis	rs11097789 (intron variant)	5e-14	26192919					UC	Aminoadipic acid	Positive	Depleted	5.55
NFKB1	Ulcerative colitis	rs4648045 (intron variant)	5e-14	26192919					UC	Aminoadipic acid	Positive	Depleted	5.55
NFKB1	Monocyte percentage of white cells	rs3774959 (intron variant)	1e-09	27863252					CD	Aminoadipic acid	Positive	Depleted	5.55
NFKB1	Monocyte percentage of white cells	rs3774937 (intron variant)	1e-09	27863252					CD	Aminoadipic acid	Positive	Depleted	5.55
NFKB1	Monocyte percentage of white cells	rs11097789 (intron variant)	1e-09	27863252					CD	Aminoadipic acid	Positive	Depleted	5.55
NFKB1	Monocyte percentage of white cells	rs4648045 (intron variant)	1e-09	27863252					CD	Aminoadipic acid	Positive	Depleted	5.55
NFKB1	Monocyte percentage of white cells	rs3774959 (intron variant)	1e-09	27863252					UC	Aminoadipic acid	Positive	Depleted	5.55
NFKB1	Monocyte percentage of white cells	rs3774937 (intron variant)	1e-09	27863252					UC	Aminoadipic acid	Positive	Depleted	5.55
NFKB1	Monocyte percentage of white cells	rs11097789 (intron variant)	1e-09	27863252					UC	Aminoadipic acid	Positive	Depleted	5.55
NFKB1	Monocyte percentage of white cells	rs4648045 (intron variant)	1e-09	27863252					UC	Aminoadipic acid	Positive	Depleted	5.55
NFKB1	Lymphocyte percentage of white cells	rs3774959 (intron variant)	2e-21	27863252					CD	Aminoadipic acid	Positive	Depleted	5.55
NFKB1	Lymphocyte percentage of white cells	rs3774937 (intron variant)	2e-21	27863252					CD	Aminoadipic acid	Positive	Depleted	5.55
NFKB1	Lymphocyte percentage of white cells	rs11097789 (intron variant)	2e-21	27863252					CD	Aminoadipic acid	Positive	Depleted	5.55
NFKB1	Lymphocyte percentage of white cells	rs4648045 (intron variant)	2e-21	27863252					CD	Aminoadipic acid	Positive	Depleted	5.55
NFKB1	Lymphocyte percentage of white cells	rs3774959 (intron variant)	2e-21	27863252					UC	Aminoadipic acid	Positive	Depleted	5.55
NFKB1	Lymphocyte percentage of white cells	rs3774937 (intron variant)	2e-21	27863252					UC	Aminoadipic acid	Positive	Depleted	5.55
NFKB1	Lymphocyte percentage of white cells	rs11097789 (intron variant)	2e-21	27863252					UC	Aminoadipic acid	Positive	Depleted	5.55
NFKB1	Lymphocyte percentage of white cells	rs4648045 (intron variant)	2e-21	27863252					UC	Aminoadipic acid	Positive	Depleted	5.55
NFKB1	Ulcerative colitis	rs3774959 (intron variant)	4e-12	23128233					CD	Arachidic acid	Positive	Depleted	8.55
NFKB1	Ulcerative colitis	rs3774937 (intron variant)	4e-12	23128233					CD	Arachidic acid	Positive	Depleted	8.55
NFKB1	Ulcerative colitis	rs11097789 (intron variant)	4e-12	23128233					CD	Arachidic acid	Positive	Depleted	8.55
NFKB1	Ulcerative colitis	rs4648045 (intron variant)	4e-12	23128233					CD	Arachidic acid	Positive	Depleted	8.55
NFKB1	Ulcerative colitis	rs3774959 (intron variant)	4e-12	23128233					UC	Arachidic acid	Positive	Enriched	8.55
NFKB1	Ulcerative colitis	rs3774937 (intron variant)	4e-12	23128233					UC	Arachidic acid	Positive	Enriched	8.55
NFKB1	Ulcerative colitis	rs11097789 (intron variant)	4e-12	23128233					UC	Arachidic acid	Positive	Enriched	8.55
NFKB1	Ulcerative colitis	rs4648045 (intron variant)	4e-12	23128233					UC	Arachidic acid	Positive	Enriched	8.55
NFKB1	Ulcerative colitis	rs3774959 (intron variant)	5e-14	26192919					CD	Arachidic acid	Positive	Depleted	8.55
NFKB1	Ulcerative colitis	rs3774937 (intron variant)	5e-14	26192919					CD	Arachidic acid	Positive	Depleted	8.55
NFKB1	Ulcerative colitis	rs11097789 (intron variant)	5e-14	26192919					CD	Arachidic acid	Positive	Depleted	8.55
NFKB1	Ulcerative colitis	rs4648045 (intron variant)	5e-14	26192919					CD	Arachidic acid	Positive	Depleted	8.55
NFKB1	Ulcerative colitis	rs3774959 (intron variant)	5e-14	26192919					UC	Arachidic acid	Positive	Enriched	8.55
NFKB1	Ulcerative colitis	rs3774937 (intron variant)	5e-14	26192919					UC	Arachidic acid	Positive	Enriched	8.55
NFKB1	Ulcerative colitis	rs11097789 (intron variant)	5e-14	26192919					UC	Arachidic acid	Positive	Enriched	8.55
NFKB1	Ulcerative colitis	rs4648045 (intron variant)	5e-14	26192919					UC	Arachidic acid	Positive	Enriched	8.55
NFKB1	Monocyte percentage of white cells	rs3774959 (intron variant)	1e-09	27863252					CD	Arachidic acid	Positive	Depleted	8.55
NFKB1	Monocyte percentage of white cells	rs3774937 (intron variant)	1e-09	27863252					CD	Arachidic acid	Positive	Depleted	8.55
NFKB1	Monocyte percentage of white cells	rs11097789 (intron variant)	1e-09	27863252					CD	Arachidic acid	Positive	Depleted	8.55
NFKB1	Monocyte percentage of white cells	rs4648045 (intron variant)	1e-09	27863252					CD	Arachidic acid	Positive	Depleted	8.55
NFKB1	Monocyte percentage of white cells	rs3774959 (intron variant)	1e-09	27863252					UC	Arachidic acid	Positive	Enriched	8.55
NFKB1	Monocyte percentage of white cells	rs3774937 (intron variant)	1e-09	27863252					UC	Arachidic acid	Positive	Enriched	8.55
NFKB1	Monocyte percentage of white cells	rs11097789 (intron variant)	1e-09	27863252					UC	Arachidic acid	Positive	Enriched	8.55
NFKB1	Monocyte percentage of white cells	rs4648045 (intron variant)	1e-09	27863252					UC	Arachidic acid	Positive	Enriched	8.55
NFKB1	Lymphocyte percentage of white cells	rs3774959 (intron variant)	2e-21	27863252					CD	Arachidic acid	Positive	Depleted	8.55
NFKB1	Lymphocyte percentage of white cells	rs3774937 (intron variant)	2e-21	27863252					CD	Arachidic acid	Positive	Depleted	8.55
NFKB1	Lymphocyte percentage of white cells	rs11097789 (intron variant)	2e-21	27863252					CD	Arachidic acid	Positive	Depleted	8.55
NFKB1	Lymphocyte percentage of white cells	rs4648045 (intron variant)	2e-21	27863252					CD	Arachidic acid	Positive	Depleted	8.55
NFKB1	Lymphocyte percentage of white cells	rs3774959 (intron variant)	2e-21	27863252					UC	Arachidic acid	Positive	Enriched	8.55
NFKB1	Lymphocyte percentage of white cells	rs3774937 (intron variant)	2e-21	27863252					UC	Arachidic acid	Positive	Enriched	8.55
NFKB1	Lymphocyte percentage of white cells	rs11097789 (intron variant)	2e-21	27863252					UC	Arachidic acid	Positive	Enriched	8.55
NFKB1	Lymphocyte percentage of white cells	rs4648045 (intron variant)	2e-21	27863252					UC	Arachidic acid	Positive	Enriched	8.55
NFKB1	Ulcerative colitis	rs3774959 (intron variant)	4e-12	23128233					CD	Arachidyl carnitine	Positive	Enriched	8.55
NFKB1	Ulcerative colitis	rs3774937 (intron variant)	4e-12	23128233					CD	Arachidyl carnitine	Positive	Enriched	8.55
NFKB1	Ulcerative colitis	rs11097789 (intron variant)	4e-12	23128233					CD	Arachidyl carnitine	Positive	Enriched	8.55
NFKB1	Ulcerative colitis	rs4648045 (intron variant)	4e-12	23128233					CD	Arachidyl carnitine	Positive	Enriched	8.55
NFKB1	Ulcerative colitis	rs3774959 (intron variant)	4e-12	23128233					UC	Arachidyl carnitine	Positive	Enriched	8.55
NFKB1	Ulcerative colitis	rs3774937 (intron variant)	4e-12	23128233					UC	Arachidyl carnitine	Positive	Enriched	8.55
NFKB1	Ulcerative colitis	rs11097789 (intron variant)	4e-12	23128233					UC	Arachidyl carnitine	Positive	Enriched	8.55
NFKB1	Ulcerative colitis	rs4648045 (intron variant)	4e-12	23128233					UC	Arachidyl carnitine	Positive	Enriched	8.55
NFKB1	Ulcerative colitis	rs3774959 (intron variant)	5e-14	26192919					CD	Arachidyl carnitine	Positive	Enriched	8.55
NFKB1	Ulcerative colitis	rs3774937 (intron variant)	5e-14	26192919					CD	Arachidyl carnitine	Positive	Enriched	8.55
NFKB1	Ulcerative colitis	rs11097789 (intron variant)	5e-14	26192919					CD	Arachidyl carnitine	Positive	Enriched	8.55
NFKB1	Ulcerative colitis	rs4648045 (intron variant)	5e-14	26192919					CD	Arachidyl carnitine	Positive	Enriched	8.55
NFKB1	Ulcerative colitis	rs3774959 (intron variant)	5e-14	26192919					UC	Arachidyl carnitine	Positive	Enriched	8.55
NFKB1	Ulcerative colitis	rs3774937 (intron variant)	5e-14	26192919					UC	Arachidyl carnitine	Positive	Enriched	8.55
NFKB1	Ulcerative colitis	rs11097789 (intron variant)	5e-14	26192919					UC	Arachidyl carnitine	Positive	Enriched	8.55
NFKB1	Ulcerative colitis	rs4648045 (intron variant)	5e-14	26192919					UC	Arachidyl carnitine	Positive	Enriched	8.55
NFKB1	Monocyte percentage of white cells	rs3774959 (intron variant)	1e-09	27863252					CD	Arachidyl carnitine	Positive	Enriched	8.55
NFKB1	Monocyte percentage of white cells	rs3774937 (intron variant)	1e-09	27863252					CD	Arachidyl carnitine	Positive	Enriched	8.55
NFKB1	Monocyte percentage of white cells	rs11097789 (intron variant)	1e-09	27863252					CD	Arachidyl carnitine	Positive	Enriched	8.55
NFKB1	Monocyte percentage of white cells	rs4648045 (intron variant)	1e-09	27863252					CD	Arachidyl carnitine	Positive	Enriched	8.55
NFKB1	Monocyte percentage of white cells	rs3774959 (intron variant)	1e-09	27863252					UC	Arachidyl carnitine	Positive	Enriched	8.55
NFKB1	Monocyte percentage of white cells	rs3774937 (intron variant)	1e-09	27863252					UC	Arachidyl carnitine	Positive	Enriched	8.55
NFKB1	Monocyte percentage of white cells	rs11097789 (intron variant)	1e-09	27863252					UC	Arachidyl carnitine	Positive	Enriched	8.55
NFKB1	Monocyte percentage of white cells	rs4648045 (intron variant)	1e-09	27863252					UC	Arachidyl carnitine	Positive	Enriched	8.55
NFKB1	Lymphocyte percentage of white cells	rs3774959 (intron variant)	2e-21	27863252					CD	Arachidyl carnitine	Positive	Enriched	8.55
NFKB1	Lymphocyte percentage of white cells	rs3774937 (intron variant)	2e-21	27863252					CD	Arachidyl carnitine	Positive	Enriched	8.55
NFKB1	Lymphocyte percentage of white cells	rs11097789 (intron variant)	2e-21	27863252					CD	Arachidyl carnitine	Positive	Enriched	8.55
NFKB1	Lymphocyte percentage of white cells	rs4648045 (intron variant)	2e-21	27863252					CD	Arachidyl carnitine	Positive	Enriched	8.55
NFKB1	Lymphocyte percentage of white cells	rs3774959 (intron variant)	2e-21	27863252					UC	Arachidyl carnitine	Positive	Enriched	8.55
NFKB1	Lymphocyte percentage of white cells	rs3774937 (intron variant)	2e-21	27863252					UC	Arachidyl carnitine	Positive	Enriched	8.55
NFKB1	Lymphocyte percentage of white cells	rs11097789 (intron variant)	2e-21	27863252					UC	Arachidyl carnitine	Positive	Enriched	8.55
NFKB1	Lymphocyte percentage of white cells	rs4648045 (intron variant)	2e-21	27863252					UC	Arachidyl carnitine	Positive	Enriched	8.55
NFKB1	Ulcerative colitis	rs3774959 (intron variant)	4e-12	23128233					CD	Atenolol◊	Positive	Enriched	7.4
NFKB1	Ulcerative colitis	rs3774937 (intron variant)	4e-12	23128233					CD	Atenolol◊	Positive	Enriched	7.4
NFKB1	Ulcerative colitis	rs11097789 (intron variant)	4e-12	23128233					CD	Atenolol◊	Positive	Enriched	7.4
NFKB1	Ulcerative colitis	rs4648045 (intron variant)	4e-12	23128233					CD	Atenolol◊	Positive	Enriched	7.4
NFKB1	Ulcerative colitis	rs3774959 (intron variant)	4e-12	23128233					UC	Atenolol◊	Positive	Enriched	7.4
NFKB1	Ulcerative colitis	rs3774937 (intron variant)	4e-12	23128233					UC	Atenolol◊	Positive	Enriched	7.4
NFKB1	Ulcerative colitis	rs11097789 (intron variant)	4e-12	23128233					UC	Atenolol◊	Positive	Enriched	7.4
NFKB1	Ulcerative colitis	rs4648045 (intron variant)	4e-12	23128233					UC	Atenolol◊	Positive	Enriched	7.4
NFKB1	Ulcerative colitis	rs3774959 (intron variant)	5e-14	26192919					CD	Atenolol◊	Positive	Enriched	7.4
NFKB1	Ulcerative colitis	rs3774937 (intron variant)	5e-14	26192919					CD	Atenolol◊	Positive	Enriched	7.4
NFKB1	Ulcerative colitis	rs11097789 (intron variant)	5e-14	26192919					CD	Atenolol◊	Positive	Enriched	7.4
NFKB1	Ulcerative colitis	rs4648045 (intron variant)	5e-14	26192919					CD	Atenolol◊	Positive	Enriched	7.4
NFKB1	Ulcerative colitis	rs3774959 (intron variant)	5e-14	26192919					UC	Atenolol◊	Positive	Enriched	7.4
NFKB1	Ulcerative colitis	rs3774937 (intron variant)	5e-14	26192919					UC	Atenolol◊	Positive	Enriched	7.4
NFKB1	Ulcerative colitis	rs11097789 (intron variant)	5e-14	26192919					UC	Atenolol◊	Positive	Enriched	7.4
NFKB1	Ulcerative colitis	rs4648045 (intron variant)	5e-14	26192919					UC	Atenolol◊	Positive	Enriched	7.4
NFKB1	Monocyte percentage of white cells	rs3774959 (intron variant)	1e-09	27863252					CD	Atenolol◊	Positive	Enriched	7.4
NFKB1	Monocyte percentage of white cells	rs3774937 (intron variant)	1e-09	27863252					CD	Atenolol◊	Positive	Enriched	7.4
NFKB1	Monocyte percentage of white cells	rs11097789 (intron variant)	1e-09	27863252					CD	Atenolol◊	Positive	Enriched	7.4
NFKB1	Monocyte percentage of white cells	rs4648045 (intron variant)	1e-09	27863252					CD	Atenolol◊	Positive	Enriched	7.4
NFKB1	Monocyte percentage of white cells	rs3774959 (intron variant)	1e-09	27863252					UC	Atenolol◊	Positive	Enriched	7.4
NFKB1	Monocyte percentage of white cells	rs3774937 (intron variant)	1e-09	27863252					UC	Atenolol◊	Positive	Enriched	7.4
NFKB1	Monocyte percentage of white cells	rs11097789 (intron variant)	1e-09	27863252					UC	Atenolol◊	Positive	Enriched	7.4
NFKB1	Monocyte percentage of white cells	rs4648045 (intron variant)	1e-09	27863252					UC	Atenolol◊	Positive	Enriched	7.4
NFKB1	Lymphocyte percentage of white cells	rs3774959 (intron variant)	2e-21	27863252					CD	Atenolol◊	Positive	Enriched	7.4
NFKB1	Lymphocyte percentage of white cells	rs3774937 (intron variant)	2e-21	27863252					CD	Atenolol◊	Positive	Enriched	7.4
NFKB1	Lymphocyte percentage of white cells	rs11097789 (intron variant)	2e-21	27863252					CD	Atenolol◊	Positive	Enriched	7.4
NFKB1	Lymphocyte percentage of white cells	rs4648045 (intron variant)	2e-21	27863252					CD	Atenolol◊	Positive	Enriched	7.4
NFKB1	Lymphocyte percentage of white cells	rs3774959 (intron variant)	2e-21	27863252					UC	Atenolol◊	Positive	Enriched	7.4
NFKB1	Lymphocyte percentage of white cells	rs3774937 (intron variant)	2e-21	27863252					UC	Atenolol◊	Positive	Enriched	7.4
NFKB1	Lymphocyte percentage of white cells	rs11097789 (intron variant)	2e-21	27863252					UC	Atenolol◊	Positive	Enriched	7.4
NFKB1	Lymphocyte percentage of white cells	rs4648045 (intron variant)	2e-21	27863252					UC	Atenolol◊	Positive	Enriched	7.4
NFKB1	Ulcerative colitis	rs3774959 (intron variant)	4e-12	23128233					CD	Azelaic acid◊	Positive	Depleted	8.55
NFKB1	Ulcerative colitis	rs3774937 (intron variant)	4e-12	23128233					CD	Azelaic acid◊	Positive	Depleted	8.55
NFKB1	Ulcerative colitis	rs11097789 (intron variant)	4e-12	23128233					CD	Azelaic acid◊	Positive	Depleted	8.55
NFKB1	Ulcerative colitis	rs4648045 (intron variant)	4e-12	23128233					CD	Azelaic acid◊	Positive	Depleted	8.55
NFKB1	Ulcerative colitis	rs3774959 (intron variant)	4e-12	23128233					UC	Azelaic acid◊	Positive	Depleted	8.55
NFKB1	Ulcerative colitis	rs3774937 (intron variant)	4e-12	23128233					UC	Azelaic acid◊	Positive	Depleted	8.55
NFKB1	Ulcerative colitis	rs11097789 (intron variant)	4e-12	23128233					UC	Azelaic acid◊	Positive	Depleted	8.55
NFKB1	Ulcerative colitis	rs4648045 (intron variant)	4e-12	23128233					UC	Azelaic acid◊	Positive	Depleted	8.55
NFKB1	Ulcerative colitis	rs3774959 (intron variant)	5e-14	26192919					CD	Azelaic acid◊	Positive	Depleted	8.55
NFKB1	Ulcerative colitis	rs3774937 (intron variant)	5e-14	26192919					CD	Azelaic acid◊	Positive	Depleted	8.55
NFKB1	Ulcerative colitis	rs11097789 (intron variant)	5e-14	26192919					CD	Azelaic acid◊	Positive	Depleted	8.55
NFKB1	Ulcerative colitis	rs4648045 (intron variant)	5e-14	26192919					CD	Azelaic acid◊	Positive	Depleted	8.55
NFKB1	Ulcerative colitis	rs3774959 (intron variant)	5e-14	26192919					UC	Azelaic acid◊	Positive	Depleted	8.55
NFKB1	Ulcerative colitis	rs3774937 (intron variant)	5e-14	26192919					UC	Azelaic acid◊	Positive	Depleted	8.55
NFKB1	Ulcerative colitis	rs11097789 (intron variant)	5e-14	26192919					UC	Azelaic acid◊	Positive	Depleted	8.55
NFKB1	Ulcerative colitis	rs4648045 (intron variant)	5e-14	26192919					UC	Azelaic acid◊	Positive	Depleted	8.55
NFKB1	Monocyte percentage of white cells	rs3774959 (intron variant)	1e-09	27863252					CD	Azelaic acid◊	Positive	Depleted	8.55
NFKB1	Monocyte percentage of white cells	rs3774937 (intron variant)	1e-09	27863252					CD	Azelaic acid◊	Positive	Depleted	8.55
NFKB1	Monocyte percentage of white cells	rs11097789 (intron variant)	1e-09	27863252					CD	Azelaic acid◊	Positive	Depleted	8.55
NFKB1	Monocyte percentage of white cells	rs4648045 (intron variant)	1e-09	27863252					CD	Azelaic acid◊	Positive	Depleted	8.55
NFKB1	Monocyte percentage of white cells	rs3774959 (intron variant)	1e-09	27863252					UC	Azelaic acid◊	Positive	Depleted	8.55
NFKB1	Monocyte percentage of white cells	rs3774937 (intron variant)	1e-09	27863252					UC	Azelaic acid◊	Positive	Depleted	8.55
NFKB1	Monocyte percentage of white cells	rs11097789 (intron variant)	1e-09	27863252					UC	Azelaic acid◊	Positive	Depleted	8.55
NFKB1	Monocyte percentage of white cells	rs4648045 (intron variant)	1e-09	27863252					UC	Azelaic acid◊	Positive	Depleted	8.55
NFKB1	Lymphocyte percentage of white cells	rs3774959 (intron variant)	2e-21	27863252					CD	Azelaic acid◊	Positive	Depleted	8.55
NFKB1	Lymphocyte percentage of white cells	rs3774937 (intron variant)	2e-21	27863252					CD	Azelaic acid◊	Positive	Depleted	8.55
NFKB1	Lymphocyte percentage of white cells	rs11097789 (intron variant)	2e-21	27863252					CD	Azelaic acid◊	Positive	Depleted	8.55
NFKB1	Lymphocyte percentage of white cells	rs4648045 (intron variant)	2e-21	27863252					CD	Azelaic acid◊	Positive	Depleted	8.55
NFKB1	Lymphocyte percentage of white cells	rs3774959 (intron variant)	2e-21	27863252					UC	Azelaic acid◊	Positive	Depleted	8.55
NFKB1	Lymphocyte percentage of white cells	rs3774937 (intron variant)	2e-21	27863252					UC	Azelaic acid◊	Positive	Depleted	8.55
NFKB1	Lymphocyte percentage of white cells	rs11097789 (intron variant)	2e-21	27863252					UC	Azelaic acid◊	Positive	Depleted	8.55
NFKB1	Lymphocyte percentage of white cells	rs4648045 (intron variant)	2e-21	27863252					UC	Azelaic acid◊	Positive	Depleted	8.55
NFKB1	Ulcerative colitis	rs3774959 (intron variant)	4e-12	23128233					CD	beta-Sitosterol	Positive	Enriched	5.8
NFKB1	Ulcerative colitis	rs3774937 (intron variant)	4e-12	23128233					CD	beta-Sitosterol	Positive	Enriched	5.8
NFKB1	Ulcerative colitis	rs11097789 (intron variant)	4e-12	23128233					CD	beta-Sitosterol	Positive	Enriched	5.8
NFKB1	Ulcerative colitis	rs4648045 (intron variant)	4e-12	23128233					CD	beta-Sitosterol	Positive	Enriched	5.8
NFKB1	Ulcerative colitis	rs3774959 (intron variant)	4e-12	23128233					UC	beta-Sitosterol	Positive	Enriched	5.8
NFKB1	Ulcerative colitis	rs3774937 (intron variant)	4e-12	23128233					UC	beta-Sitosterol	Positive	Enriched	5.8
NFKB1	Ulcerative colitis	rs11097789 (intron variant)	4e-12	23128233					UC	beta-Sitosterol	Positive	Enriched	5.8
NFKB1	Ulcerative colitis	rs4648045 (intron variant)	4e-12	23128233					UC	beta-Sitosterol	Positive	Enriched	5.8
NFKB1	Ulcerative colitis	rs3774959 (intron variant)	5e-14	26192919					CD	beta-Sitosterol	Positive	Enriched	5.8
NFKB1	Ulcerative colitis	rs3774937 (intron variant)	5e-14	26192919					CD	beta-Sitosterol	Positive	Enriched	5.8
NFKB1	Ulcerative colitis	rs11097789 (intron variant)	5e-14	26192919					CD	beta-Sitosterol	Positive	Enriched	5.8
NFKB1	Ulcerative colitis	rs4648045 (intron variant)	5e-14	26192919					CD	beta-Sitosterol	Positive	Enriched	5.8
NFKB1	Ulcerative colitis	rs3774959 (intron variant)	5e-14	26192919					UC	beta-Sitosterol	Positive	Enriched	5.8
NFKB1	Ulcerative colitis	rs3774937 (intron variant)	5e-14	26192919					UC	beta-Sitosterol	Positive	Enriched	5.8
NFKB1	Ulcerative colitis	rs11097789 (intron variant)	5e-14	26192919					UC	beta-Sitosterol	Positive	Enriched	5.8
NFKB1	Ulcerative colitis	rs4648045 (intron variant)	5e-14	26192919					UC	beta-Sitosterol	Positive	Enriched	5.8
NFKB1	Monocyte percentage of white cells	rs3774959 (intron variant)	1e-09	27863252					CD	beta-Sitosterol	Positive	Enriched	5.8
NFKB1	Monocyte percentage of white cells	rs3774937 (intron variant)	1e-09	27863252					CD	beta-Sitosterol	Positive	Enriched	5.8
NFKB1	Monocyte percentage of white cells	rs11097789 (intron variant)	1e-09	27863252					CD	beta-Sitosterol	Positive	Enriched	5.8
NFKB1	Monocyte percentage of white cells	rs4648045 (intron variant)	1e-09	27863252					CD	beta-Sitosterol	Positive	Enriched	5.8
NFKB1	Monocyte percentage of white cells	rs3774959 (intron variant)	1e-09	27863252					UC	beta-Sitosterol	Positive	Enriched	5.8
NFKB1	Monocyte percentage of white cells	rs3774937 (intron variant)	1e-09	27863252					UC	beta-Sitosterol	Positive	Enriched	5.8
NFKB1	Monocyte percentage of white cells	rs11097789 (intron variant)	1e-09	27863252					UC	beta-Sitosterol	Positive	Enriched	5.8
NFKB1	Monocyte percentage of white cells	rs4648045 (intron variant)	1e-09	27863252					UC	beta-Sitosterol	Positive	Enriched	5.8
NFKB1	Lymphocyte percentage of white cells	rs3774959 (intron variant)	2e-21	27863252					CD	beta-Sitosterol	Positive	Enriched	5.8
NFKB1	Lymphocyte percentage of white cells	rs3774937 (intron variant)	2e-21	27863252					CD	beta-Sitosterol	Positive	Enriched	5.8
NFKB1	Lymphocyte percentage of white cells	rs11097789 (intron variant)	2e-21	27863252					CD	beta-Sitosterol	Positive	Enriched	5.8
NFKB1	Lymphocyte percentage of white cells	rs4648045 (intron variant)	2e-21	27863252					CD	beta-Sitosterol	Positive	Enriched	5.8
NFKB1	Lymphocyte percentage of white cells	rs3774959 (intron variant)	2e-21	27863252					UC	beta-Sitosterol	Positive	Enriched	5.8
NFKB1	Lymphocyte percentage of white cells	rs3774937 (intron variant)	2e-21	27863252					UC	beta-Sitosterol	Positive	Enriched	5.8
NFKB1	Lymphocyte percentage of white cells	rs11097789 (intron variant)	2e-21	27863252					UC	beta-Sitosterol	Positive	Enriched	5.8
NFKB1	Lymphocyte percentage of white cells	rs4648045 (intron variant)	2e-21	27863252					UC	beta-Sitosterol	Positive	Enriched	5.8
NFKB1	Ulcerative colitis	rs3774959 (intron variant)	4e-12	23128233					CD	Capric acid	Positive	Depleted	8.55
NFKB1	Ulcerative colitis	rs3774937 (intron variant)	4e-12	23128233					CD	Capric acid	Positive	Depleted	8.55
NFKB1	Ulcerative colitis	rs11097789 (intron variant)	4e-12	23128233					CD	Capric acid	Positive	Depleted	8.55
NFKB1	Ulcerative colitis	rs4648045 (intron variant)	4e-12	23128233					CD	Capric acid	Positive	Depleted	8.55
NFKB1	Ulcerative colitis	rs3774959 (intron variant)	4e-12	23128233					UC	Capric acid	Positive	Depleted	8.55
NFKB1	Ulcerative colitis	rs3774937 (intron variant)	4e-12	23128233					UC	Capric acid	Positive	Depleted	8.55
NFKB1	Ulcerative colitis	rs11097789 (intron variant)	4e-12	23128233					UC	Capric acid	Positive	Depleted	8.55
NFKB1	Ulcerative colitis	rs4648045 (intron variant)	4e-12	23128233					UC	Capric acid	Positive	Depleted	8.55
NFKB1	Ulcerative colitis	rs3774959 (intron variant)	5e-14	26192919					CD	Capric acid	Positive	Depleted	8.55
NFKB1	Ulcerative colitis	rs3774937 (intron variant)	5e-14	26192919					CD	Capric acid	Positive	Depleted	8.55
NFKB1	Ulcerative colitis	rs11097789 (intron variant)	5e-14	26192919					CD	Capric acid	Positive	Depleted	8.55
NFKB1	Ulcerative colitis	rs4648045 (intron variant)	5e-14	26192919					CD	Capric acid	Positive	Depleted	8.55
NFKB1	Ulcerative colitis	rs3774959 (intron variant)	5e-14	26192919					UC	Capric acid	Positive	Depleted	8.55
NFKB1	Ulcerative colitis	rs3774937 (intron variant)	5e-14	26192919					UC	Capric acid	Positive	Depleted	8.55
NFKB1	Ulcerative colitis	rs11097789 (intron variant)	5e-14	26192919					UC	Capric acid	Positive	Depleted	8.55
NFKB1	Ulcerative colitis	rs4648045 (intron variant)	5e-14	26192919					UC	Capric acid	Positive	Depleted	8.55
NFKB1	Monocyte percentage of white cells	rs3774959 (intron variant)	1e-09	27863252					CD	Capric acid	Positive	Depleted	8.55
NFKB1	Monocyte percentage of white cells	rs3774937 (intron variant)	1e-09	27863252					CD	Capric acid	Positive	Depleted	8.55
NFKB1	Monocyte percentage of white cells	rs11097789 (intron variant)	1e-09	27863252					CD	Capric acid	Positive	Depleted	8.55
NFKB1	Monocyte percentage of white cells	rs4648045 (intron variant)	1e-09	27863252					CD	Capric acid	Positive	Depleted	8.55
NFKB1	Monocyte percentage of white cells	rs3774959 (intron variant)	1e-09	27863252					UC	Capric acid	Positive	Depleted	8.55
NFKB1	Monocyte percentage of white cells	rs3774937 (intron variant)	1e-09	27863252					UC	Capric acid	Positive	Depleted	8.55
NFKB1	Monocyte percentage of white cells	rs11097789 (intron variant)	1e-09	27863252					UC	Capric acid	Positive	Depleted	8.55
NFKB1	Monocyte percentage of white cells	rs4648045 (intron variant)	1e-09	27863252					UC	Capric acid	Positive	Depleted	8.55
NFKB1	Lymphocyte percentage of white cells	rs3774959 (intron variant)	2e-21	27863252					CD	Capric acid	Positive	Depleted	8.55
NFKB1	Lymphocyte percentage of white cells	rs3774937 (intron variant)	2e-21	27863252					CD	Capric acid	Positive	Depleted	8.55
NFKB1	Lymphocyte percentage of white cells	rs11097789 (intron variant)	2e-21	27863252					CD	Capric acid	Positive	Depleted	8.55
NFKB1	Lymphocyte percentage of white cells	rs4648045 (intron variant)	2e-21	27863252					CD	Capric acid	Positive	Depleted	8.55
NFKB1	Lymphocyte percentage of white cells	rs3774959 (intron variant)	2e-21	27863252					UC	Capric acid	Positive	Depleted	8.55
NFKB1	Lymphocyte percentage of white cells	rs3774937 (intron variant)	2e-21	27863252					UC	Capric acid	Positive	Depleted	8.55
NFKB1	Lymphocyte percentage of white cells	rs11097789 (intron variant)	2e-21	27863252					UC	Capric acid	Positive	Depleted	8.55
NFKB1	Lymphocyte percentage of white cells	rs4648045 (intron variant)	2e-21	27863252					UC	Capric acid	Positive	Depleted	8.55
NFKB1	Ulcerative colitis	rs3774959 (intron variant)	4e-12	23128233					CD	Caproic acid	Positive	Depleted	5.55
NFKB1	Ulcerative colitis	rs3774937 (intron variant)	4e-12	23128233					CD	Caproic acid	Positive	Depleted	5.55
NFKB1	Ulcerative colitis	rs11097789 (intron variant)	4e-12	23128233					CD	Caproic acid	Positive	Depleted	5.55
NFKB1	Ulcerative colitis	rs4648045 (intron variant)	4e-12	23128233					CD	Caproic acid	Positive	Depleted	5.55
NFKB1	Ulcerative colitis	rs3774959 (intron variant)	4e-12	23128233					UC	Caproic acid	Positive	Depleted	5.55
NFKB1	Ulcerative colitis	rs3774937 (intron variant)	4e-12	23128233					UC	Caproic acid	Positive	Depleted	5.55
NFKB1	Ulcerative colitis	rs11097789 (intron variant)	4e-12	23128233					UC	Caproic acid	Positive	Depleted	5.55
NFKB1	Ulcerative colitis	rs4648045 (intron variant)	4e-12	23128233					UC	Caproic acid	Positive	Depleted	5.55
NFKB1	Ulcerative colitis	rs3774959 (intron variant)	5e-14	26192919					CD	Caproic acid	Positive	Depleted	5.55
NFKB1	Ulcerative colitis	rs3774937 (intron variant)	5e-14	26192919					CD	Caproic acid	Positive	Depleted	5.55
NFKB1	Ulcerative colitis	rs11097789 (intron variant)	5e-14	26192919					CD	Caproic acid	Positive	Depleted	5.55
NFKB1	Ulcerative colitis	rs4648045 (intron variant)	5e-14	26192919					CD	Caproic acid	Positive	Depleted	5.55
NFKB1	Ulcerative colitis	rs3774959 (intron variant)	5e-14	26192919					UC	Caproic acid	Positive	Depleted	5.55
NFKB1	Ulcerative colitis	rs3774937 (intron variant)	5e-14	26192919					UC	Caproic acid	Positive	Depleted	5.55
NFKB1	Ulcerative colitis	rs11097789 (intron variant)	5e-14	26192919					UC	Caproic acid	Positive	Depleted	5.55
NFKB1	Ulcerative colitis	rs4648045 (intron variant)	5e-14	26192919					UC	Caproic acid	Positive	Depleted	5.55
NFKB1	Monocyte percentage of white cells	rs3774959 (intron variant)	1e-09	27863252					CD	Caproic acid	Positive	Depleted	5.55
NFKB1	Monocyte percentage of white cells	rs3774937 (intron variant)	1e-09	27863252					CD	Caproic acid	Positive	Depleted	5.55
NFKB1	Monocyte percentage of white cells	rs11097789 (intron variant)	1e-09	27863252					CD	Caproic acid	Positive	Depleted	5.55
NFKB1	Monocyte percentage of white cells	rs4648045 (intron variant)	1e-09	27863252					CD	Caproic acid	Positive	Depleted	5.55
NFKB1	Monocyte percentage of white cells	rs3774959 (intron variant)	1e-09	27863252					UC	Caproic acid	Positive	Depleted	5.55
NFKB1	Monocyte percentage of white cells	rs3774937 (intron variant)	1e-09	27863252					UC	Caproic acid	Positive	Depleted	5.55
NFKB1	Monocyte percentage of white cells	rs11097789 (intron variant)	1e-09	27863252					UC	Caproic acid	Positive	Depleted	5.55
NFKB1	Monocyte percentage of white cells	rs4648045 (intron variant)	1e-09	27863252					UC	Caproic acid	Positive	Depleted	5.55
NFKB1	Lymphocyte percentage of white cells	rs3774959 (intron variant)	2e-21	27863252					CD	Caproic acid	Positive	Depleted	5.55
NFKB1	Lymphocyte percentage of white cells	rs3774937 (intron variant)	2e-21	27863252					CD	Caproic acid	Positive	Depleted	5.55
NFKB1	Lymphocyte percentage of white cells	rs11097789 (intron variant)	2e-21	27863252					CD	Caproic acid	Positive	Depleted	5.55
NFKB1	Lymphocyte percentage of white cells	rs4648045 (intron variant)	2e-21	27863252					CD	Caproic acid	Positive	Depleted	5.55
NFKB1	Lymphocyte percentage of white cells	rs3774959 (intron variant)	2e-21	27863252					UC	Caproic acid	Positive	Depleted	5.55
NFKB1	Lymphocyte percentage of white cells	rs3774937 (intron variant)	2e-21	27863252					UC	Caproic acid	Positive	Depleted	5.55
NFKB1	Lymphocyte percentage of white cells	rs11097789 (intron variant)	2e-21	27863252					UC	Caproic acid	Positive	Depleted	5.55
NFKB1	Lymphocyte percentage of white cells	rs4648045 (intron variant)	2e-21	27863252					UC	Caproic acid	Positive	Depleted	5.55
NFKB1	Ulcerative colitis	rs3774959 (intron variant)	4e-12	23128233					CD	Caprylic acid◊	Positive	Depleted	8.55
NFKB1	Ulcerative colitis	rs3774937 (intron variant)	4e-12	23128233					CD	Caprylic acid◊	Positive	Depleted	8.55
NFKB1	Ulcerative colitis	rs11097789 (intron variant)	4e-12	23128233					CD	Caprylic acid◊	Positive	Depleted	8.55
NFKB1	Ulcerative colitis	rs4648045 (intron variant)	4e-12	23128233					CD	Caprylic acid◊	Positive	Depleted	8.55
NFKB1	Ulcerative colitis	rs3774959 (intron variant)	4e-12	23128233					UC	Caprylic acid◊	Positive	Depleted	8.55
NFKB1	Ulcerative colitis	rs3774937 (intron variant)	4e-12	23128233					UC	Caprylic acid◊	Positive	Depleted	8.55
NFKB1	Ulcerative colitis	rs11097789 (intron variant)	4e-12	23128233					UC	Caprylic acid◊	Positive	Depleted	8.55
NFKB1	Ulcerative colitis	rs4648045 (intron variant)	4e-12	23128233					UC	Caprylic acid◊	Positive	Depleted	8.55
NFKB1	Ulcerative colitis	rs3774959 (intron variant)	5e-14	26192919					CD	Caprylic acid◊	Positive	Depleted	8.55
NFKB1	Ulcerative colitis	rs3774937 (intron variant)	5e-14	26192919					CD	Caprylic acid◊	Positive	Depleted	8.55
NFKB1	Ulcerative colitis	rs11097789 (intron variant)	5e-14	26192919					CD	Caprylic acid◊	Positive	Depleted	8.55
NFKB1	Ulcerative colitis	rs4648045 (intron variant)	5e-14	26192919					CD	Caprylic acid◊	Positive	Depleted	8.55
NFKB1	Ulcerative colitis	rs3774959 (intron variant)	5e-14	26192919					UC	Caprylic acid◊	Positive	Depleted	8.55
NFKB1	Ulcerative colitis	rs3774937 (intron variant)	5e-14	26192919					UC	Caprylic acid◊	Positive	Depleted	8.55
NFKB1	Ulcerative colitis	rs11097789 (intron variant)	5e-14	26192919					UC	Caprylic acid◊	Positive	Depleted	8.55
NFKB1	Ulcerative colitis	rs4648045 (intron variant)	5e-14	26192919					UC	Caprylic acid◊	Positive	Depleted	8.55
NFKB1	Monocyte percentage of white cells	rs3774959 (intron variant)	1e-09	27863252					CD	Caprylic acid◊	Positive	Depleted	8.55
NFKB1	Monocyte percentage of white cells	rs3774937 (intron variant)	1e-09	27863252					CD	Caprylic acid◊	Positive	Depleted	8.55
NFKB1	Monocyte percentage of white cells	rs11097789 (intron variant)	1e-09	27863252					CD	Caprylic acid◊	Positive	Depleted	8.55
NFKB1	Monocyte percentage of white cells	rs4648045 (intron variant)	1e-09	27863252					CD	Caprylic acid◊	Positive	Depleted	8.55
NFKB1	Monocyte percentage of white cells	rs3774959 (intron variant)	1e-09	27863252					UC	Caprylic acid◊	Positive	Depleted	8.55
NFKB1	Monocyte percentage of white cells	rs3774937 (intron variant)	1e-09	27863252					UC	Caprylic acid◊	Positive	Depleted	8.55
NFKB1	Monocyte percentage of white cells	rs11097789 (intron variant)	1e-09	27863252					UC	Caprylic acid◊	Positive	Depleted	8.55
NFKB1	Monocyte percentage of white cells	rs4648045 (intron variant)	1e-09	27863252					UC	Caprylic acid◊	Positive	Depleted	8.55
NFKB1	Lymphocyte percentage of white cells	rs3774959 (intron variant)	2e-21	27863252					CD	Caprylic acid◊	Positive	Depleted	8.55
NFKB1	Lymphocyte percentage of white cells	rs3774937 (intron variant)	2e-21	27863252					CD	Caprylic acid◊	Positive	Depleted	8.55
NFKB1	Lymphocyte percentage of white cells	rs11097789 (intron variant)	2e-21	27863252					CD	Caprylic acid◊	Positive	Depleted	8.55
NFKB1	Lymphocyte percentage of white cells	rs4648045 (intron variant)	2e-21	27863252					CD	Caprylic acid◊	Positive	Depleted	8.55
NFKB1	Lymphocyte percentage of white cells	rs3774959 (intron variant)	2e-21	27863252					UC	Caprylic acid◊	Positive	Depleted	8.55
NFKB1	Lymphocyte percentage of white cells	rs3774937 (intron variant)	2e-21	27863252					UC	Caprylic acid◊	Positive	Depleted	8.55
NFKB1	Lymphocyte percentage of white cells	rs11097789 (intron variant)	2e-21	27863252					UC	Caprylic acid◊	Positive	Depleted	8.55
NFKB1	Lymphocyte percentage of white cells	rs4648045 (intron variant)	2e-21	27863252					UC	Caprylic acid◊	Positive	Depleted	8.55
NFKB1	Ulcerative colitis	rs3774959 (intron variant)	4e-12	23128233					CD	CE(14:0)	Positive	Enriched	5.8
NFKB1	Ulcerative colitis	rs3774937 (intron variant)	4e-12	23128233					CD	CE(14:0)	Positive	Enriched	5.8
NFKB1	Ulcerative colitis	rs11097789 (intron variant)	4e-12	23128233					CD	CE(14:0)	Positive	Enriched	5.8
NFKB1	Ulcerative colitis	rs4648045 (intron variant)	4e-12	23128233					CD	CE(14:0)	Positive	Enriched	5.8
NFKB1	Ulcerative colitis	rs3774959 (intron variant)	4e-12	23128233					UC	CE(14:0)	Positive	Depleted	5.8
NFKB1	Ulcerative colitis	rs3774937 (intron variant)	4e-12	23128233					UC	CE(14:0)	Positive	Depleted	5.8
NFKB1	Ulcerative colitis	rs11097789 (intron variant)	4e-12	23128233					UC	CE(14:0)	Positive	Depleted	5.8
NFKB1	Ulcerative colitis	rs4648045 (intron variant)	4e-12	23128233					UC	CE(14:0)	Positive	Depleted	5.8
NFKB1	Ulcerative colitis	rs3774959 (intron variant)	5e-14	26192919					CD	CE(14:0)	Positive	Enriched	5.8
NFKB1	Ulcerative colitis	rs3774937 (intron variant)	5e-14	26192919					CD	CE(14:0)	Positive	Enriched	5.8
NFKB1	Ulcerative colitis	rs11097789 (intron variant)	5e-14	26192919					CD	CE(14:0)	Positive	Enriched	5.8
NFKB1	Ulcerative colitis	rs4648045 (intron variant)	5e-14	26192919					CD	CE(14:0)	Positive	Enriched	5.8
NFKB1	Ulcerative colitis	rs3774959 (intron variant)	5e-14	26192919					UC	CE(14:0)	Positive	Depleted	5.8
NFKB1	Ulcerative colitis	rs3774937 (intron variant)	5e-14	26192919					UC	CE(14:0)	Positive	Depleted	5.8
NFKB1	Ulcerative colitis	rs11097789 (intron variant)	5e-14	26192919					UC	CE(14:0)	Positive	Depleted	5.8
NFKB1	Ulcerative colitis	rs4648045 (intron variant)	5e-14	26192919					UC	CE(14:0)	Positive	Depleted	5.8
NFKB1	Monocyte percentage of white cells	rs3774959 (intron variant)	1e-09	27863252					CD	CE(14:0)	Positive	Enriched	5.8
NFKB1	Monocyte percentage of white cells	rs3774937 (intron variant)	1e-09	27863252					CD	CE(14:0)	Positive	Enriched	5.8
NFKB1	Monocyte percentage of white cells	rs11097789 (intron variant)	1e-09	27863252					CD	CE(14:0)	Positive	Enriched	5.8
NFKB1	Monocyte percentage of white cells	rs4648045 (intron variant)	1e-09	27863252					CD	CE(14:0)	Positive	Enriched	5.8
NFKB1	Monocyte percentage of white cells	rs3774959 (intron variant)	1e-09	27863252					UC	CE(14:0)	Positive	Depleted	5.8
NFKB1	Monocyte percentage of white cells	rs3774937 (intron variant)	1e-09	27863252					UC	CE(14:0)	Positive	Depleted	5.8
NFKB1	Monocyte percentage of white cells	rs11097789 (intron variant)	1e-09	27863252					UC	CE(14:0)	Positive	Depleted	5.8
NFKB1	Monocyte percentage of white cells	rs4648045 (intron variant)	1e-09	27863252					UC	CE(14:0)	Positive	Depleted	5.8
NFKB1	Lymphocyte percentage of white cells	rs3774959 (intron variant)	2e-21	27863252					CD	CE(14:0)	Positive	Enriched	5.8
NFKB1	Lymphocyte percentage of white cells	rs3774937 (intron variant)	2e-21	27863252					CD	CE(14:0)	Positive	Enriched	5.8
NFKB1	Lymphocyte percentage of white cells	rs11097789 (intron variant)	2e-21	27863252					CD	CE(14:0)	Positive	Enriched	5.8
NFKB1	Lymphocyte percentage of white cells	rs4648045 (intron variant)	2e-21	27863252					CD	CE(14:0)	Positive	Enriched	5.8
NFKB1	Lymphocyte percentage of white cells	rs3774959 (intron variant)	2e-21	27863252					UC	CE(14:0)	Positive	Depleted	5.8
NFKB1	Lymphocyte percentage of white cells	rs3774937 (intron variant)	2e-21	27863252					UC	CE(14:0)	Positive	Depleted	5.8
NFKB1	Lymphocyte percentage of white cells	rs11097789 (intron variant)	2e-21	27863252					UC	CE(14:0)	Positive	Depleted	5.8
NFKB1	Lymphocyte percentage of white cells	rs4648045 (intron variant)	2e-21	27863252					UC	CE(14:0)	Positive	Depleted	5.8
NFKB1	Ulcerative colitis	rs3774959 (intron variant)	4e-12	23128233					CD	CE(16:0)	Positive	Enriched	5.8
NFKB1	Ulcerative colitis	rs3774937 (intron variant)	4e-12	23128233					CD	CE(16:0)	Positive	Enriched	5.8
NFKB1	Ulcerative colitis	rs11097789 (intron variant)	4e-12	23128233					CD	CE(16:0)	Positive	Enriched	5.8
NFKB1	Ulcerative colitis	rs4648045 (intron variant)	4e-12	23128233					CD	CE(16:0)	Positive	Enriched	5.8
NFKB1	Ulcerative colitis	rs3774959 (intron variant)	4e-12	23128233					UC	CE(16:0)	Positive	Enriched	5.8
NFKB1	Ulcerative colitis	rs3774937 (intron variant)	4e-12	23128233					UC	CE(16:0)	Positive	Enriched	5.8
NFKB1	Ulcerative colitis	rs11097789 (intron variant)	4e-12	23128233					UC	CE(16:0)	Positive	Enriched	5.8
NFKB1	Ulcerative colitis	rs4648045 (intron variant)	4e-12	23128233					UC	CE(16:0)	Positive	Enriched	5.8
NFKB1	Ulcerative colitis	rs3774959 (intron variant)	5e-14	26192919					CD	CE(16:0)	Positive	Enriched	5.8
NFKB1	Ulcerative colitis	rs3774937 (intron variant)	5e-14	26192919					CD	CE(16:0)	Positive	Enriched	5.8
NFKB1	Ulcerative colitis	rs11097789 (intron variant)	5e-14	26192919					CD	CE(16:0)	Positive	Enriched	5.8
NFKB1	Ulcerative colitis	rs4648045 (intron variant)	5e-14	26192919					CD	CE(16:0)	Positive	Enriched	5.8
NFKB1	Ulcerative colitis	rs3774959 (intron variant)	5e-14	26192919					UC	CE(16:0)	Positive	Enriched	5.8
NFKB1	Ulcerative colitis	rs3774937 (intron variant)	5e-14	26192919					UC	CE(16:0)	Positive	Enriched	5.8
NFKB1	Ulcerative colitis	rs11097789 (intron variant)	5e-14	26192919					UC	CE(16:0)	Positive	Enriched	5.8
NFKB1	Ulcerative colitis	rs4648045 (intron variant)	5e-14	26192919					UC	CE(16:0)	Positive	Enriched	5.8
NFKB1	Monocyte percentage of white cells	rs3774959 (intron variant)	1e-09	27863252					CD	CE(16:0)	Positive	Enriched	5.8
NFKB1	Monocyte percentage of white cells	rs3774937 (intron variant)	1e-09	27863252					CD	CE(16:0)	Positive	Enriched	5.8
NFKB1	Monocyte percentage of white cells	rs11097789 (intron variant)	1e-09	27863252					CD	CE(16:0)	Positive	Enriched	5.8
NFKB1	Monocyte percentage of white cells	rs4648045 (intron variant)	1e-09	27863252					CD	CE(16:0)	Positive	Enriched	5.8
NFKB1	Monocyte percentage of white cells	rs3774959 (intron variant)	1e-09	27863252					UC	CE(16:0)	Positive	Enriched	5.8
NFKB1	Monocyte percentage of white cells	rs3774937 (intron variant)	1e-09	27863252					UC	CE(16:0)	Positive	Enriched	5.8
NFKB1	Monocyte percentage of white cells	rs11097789 (intron variant)	1e-09	27863252					UC	CE(16:0)	Positive	Enriched	5.8
NFKB1	Monocyte percentage of white cells	rs4648045 (intron variant)	1e-09	27863252					UC	CE(16:0)	Positive	Enriched	5.8
NFKB1	Lymphocyte percentage of white cells	rs3774959 (intron variant)	2e-21	27863252					CD	CE(16:0)	Positive	Enriched	5.8
NFKB1	Lymphocyte percentage of white cells	rs3774937 (intron variant)	2e-21	27863252					CD	CE(16:0)	Positive	Enriched	5.8
NFKB1	Lymphocyte percentage of white cells	rs11097789 (intron variant)	2e-21	27863252					CD	CE(16:0)	Positive	Enriched	5.8
NFKB1	Lymphocyte percentage of white cells	rs4648045 (intron variant)	2e-21	27863252					CD	CE(16:0)	Positive	Enriched	5.8
NFKB1	Lymphocyte percentage of white cells	rs3774959 (intron variant)	2e-21	27863252					UC	CE(16:0)	Positive	Enriched	5.8
NFKB1	Lymphocyte percentage of white cells	rs3774937 (intron variant)	2e-21	27863252					UC	CE(16:0)	Positive	Enriched	5.8
NFKB1	Lymphocyte percentage of white cells	rs11097789 (intron variant)	2e-21	27863252					UC	CE(16:0)	Positive	Enriched	5.8
NFKB1	Lymphocyte percentage of white cells	rs4648045 (intron variant)	2e-21	27863252					UC	CE(16:0)	Positive	Enriched	5.8
NFKB1	Ulcerative colitis	rs3774959 (intron variant)	4e-12	23128233					CD	CE(16:1(9Z))◊	Positive	Enriched	5.8
NFKB1	Ulcerative colitis	rs3774937 (intron variant)	4e-12	23128233					CD	CE(16:1(9Z))◊	Positive	Enriched	5.8
NFKB1	Ulcerative colitis	rs11097789 (intron variant)	4e-12	23128233					CD	CE(16:1(9Z))◊	Positive	Enriched	5.8
NFKB1	Ulcerative colitis	rs4648045 (intron variant)	4e-12	23128233					CD	CE(16:1(9Z))◊	Positive	Enriched	5.8
NFKB1	Ulcerative colitis	rs3774959 (intron variant)	4e-12	23128233					UC	CE(16:1(9Z))◊	Positive	Enriched	5.8
NFKB1	Ulcerative colitis	rs3774937 (intron variant)	4e-12	23128233					UC	CE(16:1(9Z))◊	Positive	Enriched	5.8
NFKB1	Ulcerative colitis	rs11097789 (intron variant)	4e-12	23128233					UC	CE(16:1(9Z))◊	Positive	Enriched	5.8
NFKB1	Ulcerative colitis	rs4648045 (intron variant)	4e-12	23128233					UC	CE(16:1(9Z))◊	Positive	Enriched	5.8
NFKB1	Ulcerative colitis	rs3774959 (intron variant)	5e-14	26192919					CD	CE(16:1(9Z))◊	Positive	Enriched	5.8
NFKB1	Ulcerative colitis	rs3774937 (intron variant)	5e-14	26192919					CD	CE(16:1(9Z))◊	Positive	Enriched	5.8
NFKB1	Ulcerative colitis	rs11097789 (intron variant)	5e-14	26192919					CD	CE(16:1(9Z))◊	Positive	Enriched	5.8
NFKB1	Ulcerative colitis	rs4648045 (intron variant)	5e-14	26192919					CD	CE(16:1(9Z))◊	Positive	Enriched	5.8
NFKB1	Ulcerative colitis	rs3774959 (intron variant)	5e-14	26192919					UC	CE(16:1(9Z))◊	Positive	Enriched	5.8
NFKB1	Ulcerative colitis	rs3774937 (intron variant)	5e-14	26192919					UC	CE(16:1(9Z))◊	Positive	Enriched	5.8
NFKB1	Ulcerative colitis	rs11097789 (intron variant)	5e-14	26192919					UC	CE(16:1(9Z))◊	Positive	Enriched	5.8
NFKB1	Ulcerative colitis	rs4648045 (intron variant)	5e-14	26192919					UC	CE(16:1(9Z))◊	Positive	Enriched	5.8
NFKB1	Monocyte percentage of white cells	rs3774959 (intron variant)	1e-09	27863252					CD	CE(16:1(9Z))◊	Positive	Enriched	5.8
NFKB1	Monocyte percentage of white cells	rs3774937 (intron variant)	1e-09	27863252					CD	CE(16:1(9Z))◊	Positive	Enriched	5.8
NFKB1	Monocyte percentage of white cells	rs11097789 (intron variant)	1e-09	27863252					CD	CE(16:1(9Z))◊	Positive	Enriched	5.8
NFKB1	Monocyte percentage of white cells	rs4648045 (intron variant)	1e-09	27863252					CD	CE(16:1(9Z))◊	Positive	Enriched	5.8
NFKB1	Monocyte percentage of white cells	rs3774959 (intron variant)	1e-09	27863252					UC	CE(16:1(9Z))◊	Positive	Enriched	5.8
NFKB1	Monocyte percentage of white cells	rs3774937 (intron variant)	1e-09	27863252					UC	CE(16:1(9Z))◊	Positive	Enriched	5.8
NFKB1	Monocyte percentage of white cells	rs11097789 (intron variant)	1e-09	27863252					UC	CE(16:1(9Z))◊	Positive	Enriched	5.8
NFKB1	Monocyte percentage of white cells	rs4648045 (intron variant)	1e-09	27863252					UC	CE(16:1(9Z))◊	Positive	Enriched	5.8
NFKB1	Lymphocyte percentage of white cells	rs3774959 (intron variant)	2e-21	27863252					CD	CE(16:1(9Z))◊	Positive	Enriched	5.8
NFKB1	Lymphocyte percentage of white cells	rs3774937 (intron variant)	2e-21	27863252					CD	CE(16:1(9Z))◊	Positive	Enriched	5.8
NFKB1	Lymphocyte percentage of white cells	rs11097789 (intron variant)	2e-21	27863252					CD	CE(16:1(9Z))◊	Positive	Enriched	5.8
NFKB1	Lymphocyte percentage of white cells	rs4648045 (intron variant)	2e-21	27863252					CD	CE(16:1(9Z))◊	Positive	Enriched	5.8
NFKB1	Lymphocyte percentage of white cells	rs3774959 (intron variant)	2e-21	27863252					UC	CE(16:1(9Z))◊	Positive	Enriched	5.8
NFKB1	Lymphocyte percentage of white cells	rs3774937 (intron variant)	2e-21	27863252					UC	CE(16:1(9Z))◊	Positive	Enriched	5.8
NFKB1	Lymphocyte percentage of white cells	rs11097789 (intron variant)	2e-21	27863252					UC	CE(16:1(9Z))◊	Positive	Enriched	5.8
NFKB1	Lymphocyte percentage of white cells	rs4648045 (intron variant)	2e-21	27863252					UC	CE(16:1(9Z))◊	Positive	Enriched	5.8
NFKB1	Ulcerative colitis	rs3774959 (intron variant)	4e-12	23128233					CD	CE(18:0)	Positive	Depleted	5.8
NFKB1	Ulcerative colitis	rs3774937 (intron variant)	4e-12	23128233					CD	CE(18:0)	Positive	Depleted	5.8
NFKB1	Ulcerative colitis	rs11097789 (intron variant)	4e-12	23128233					CD	CE(18:0)	Positive	Depleted	5.8
NFKB1	Ulcerative colitis	rs4648045 (intron variant)	4e-12	23128233					CD	CE(18:0)	Positive	Depleted	5.8
NFKB1	Ulcerative colitis	rs3774959 (intron variant)	4e-12	23128233					UC	CE(18:0)	Positive	Depleted	5.8
NFKB1	Ulcerative colitis	rs3774937 (intron variant)	4e-12	23128233					UC	CE(18:0)	Positive	Depleted	5.8
NFKB1	Ulcerative colitis	rs11097789 (intron variant)	4e-12	23128233					UC	CE(18:0)	Positive	Depleted	5.8
NFKB1	Ulcerative colitis	rs4648045 (intron variant)	4e-12	23128233					UC	CE(18:0)	Positive	Depleted	5.8
NFKB1	Ulcerative colitis	rs3774959 (intron variant)	5e-14	26192919					CD	CE(18:0)	Positive	Depleted	5.8
NFKB1	Ulcerative colitis	rs3774937 (intron variant)	5e-14	26192919					CD	CE(18:0)	Positive	Depleted	5.8
NFKB1	Ulcerative colitis	rs11097789 (intron variant)	5e-14	26192919					CD	CE(18:0)	Positive	Depleted	5.8
NFKB1	Ulcerative colitis	rs4648045 (intron variant)	5e-14	26192919					CD	CE(18:0)	Positive	Depleted	5.8
NFKB1	Ulcerative colitis	rs3774959 (intron variant)	5e-14	26192919					UC	CE(18:0)	Positive	Depleted	5.8
NFKB1	Ulcerative colitis	rs3774937 (intron variant)	5e-14	26192919					UC	CE(18:0)	Positive	Depleted	5.8
NFKB1	Ulcerative colitis	rs11097789 (intron variant)	5e-14	26192919					UC	CE(18:0)	Positive	Depleted	5.8
NFKB1	Ulcerative colitis	rs4648045 (intron variant)	5e-14	26192919					UC	CE(18:0)	Positive	Depleted	5.8
NFKB1	Monocyte percentage of white cells	rs3774959 (intron variant)	1e-09	27863252					CD	CE(18:0)	Positive	Depleted	5.8
NFKB1	Monocyte percentage of white cells	rs3774937 (intron variant)	1e-09	27863252					CD	CE(18:0)	Positive	Depleted	5.8
NFKB1	Monocyte percentage of white cells	rs11097789 (intron variant)	1e-09	27863252					CD	CE(18:0)	Positive	Depleted	5.8
NFKB1	Monocyte percentage of white cells	rs4648045 (intron variant)	1e-09	27863252					CD	CE(18:0)	Positive	Depleted	5.8
NFKB1	Monocyte percentage of white cells	rs3774959 (intron variant)	1e-09	27863252					UC	CE(18:0)	Positive	Depleted	5.8
NFKB1	Monocyte percentage of white cells	rs3774937 (intron variant)	1e-09	27863252					UC	CE(18:0)	Positive	Depleted	5.8
NFKB1	Monocyte percentage of white cells	rs11097789 (intron variant)	1e-09	27863252					UC	CE(18:0)	Positive	Depleted	5.8
NFKB1	Monocyte percentage of white cells	rs4648045 (intron variant)	1e-09	27863252					UC	CE(18:0)	Positive	Depleted	5.8
NFKB1	Lymphocyte percentage of white cells	rs3774959 (intron variant)	2e-21	27863252					CD	CE(18:0)	Positive	Depleted	5.8
NFKB1	Lymphocyte percentage of white cells	rs3774937 (intron variant)	2e-21	27863252					CD	CE(18:0)	Positive	Depleted	5.8
NFKB1	Lymphocyte percentage of white cells	rs11097789 (intron variant)	2e-21	27863252					CD	CE(18:0)	Positive	Depleted	5.8
NFKB1	Lymphocyte percentage of white cells	rs4648045 (intron variant)	2e-21	27863252					CD	CE(18:0)	Positive	Depleted	5.8
NFKB1	Lymphocyte percentage of white cells	rs3774959 (intron variant)	2e-21	27863252					UC	CE(18:0)	Positive	Depleted	5.8
NFKB1	Lymphocyte percentage of white cells	rs3774937 (intron variant)	2e-21	27863252					UC	CE(18:0)	Positive	Depleted	5.8
NFKB1	Lymphocyte percentage of white cells	rs11097789 (intron variant)	2e-21	27863252					UC	CE(18:0)	Positive	Depleted	5.8
NFKB1	Lymphocyte percentage of white cells	rs4648045 (intron variant)	2e-21	27863252					UC	CE(18:0)	Positive	Depleted	5.8
NFKB1	Ulcerative colitis	rs3774959 (intron variant)	4e-12	23128233					CD	CE(18:1(9Z))	Positive	Enriched	5.8
NFKB1	Ulcerative colitis	rs3774937 (intron variant)	4e-12	23128233					CD	CE(18:1(9Z))	Positive	Enriched	5.8
NFKB1	Ulcerative colitis	rs11097789 (intron variant)	4e-12	23128233					CD	CE(18:1(9Z))	Positive	Enriched	5.8
NFKB1	Ulcerative colitis	rs4648045 (intron variant)	4e-12	23128233					CD	CE(18:1(9Z))	Positive	Enriched	5.8
NFKB1	Ulcerative colitis	rs3774959 (intron variant)	4e-12	23128233					UC	CE(18:1(9Z))	Positive	Enriched	5.8
NFKB1	Ulcerative colitis	rs3774937 (intron variant)	4e-12	23128233					UC	CE(18:1(9Z))	Positive	Enriched	5.8
NFKB1	Ulcerative colitis	rs11097789 (intron variant)	4e-12	23128233					UC	CE(18:1(9Z))	Positive	Enriched	5.8
NFKB1	Ulcerative colitis	rs4648045 (intron variant)	4e-12	23128233					UC	CE(18:1(9Z))	Positive	Enriched	5.8
NFKB1	Ulcerative colitis	rs3774959 (intron variant)	5e-14	26192919					CD	CE(18:1(9Z))	Positive	Enriched	5.8
NFKB1	Ulcerative colitis	rs3774937 (intron variant)	5e-14	26192919					CD	CE(18:1(9Z))	Positive	Enriched	5.8
NFKB1	Ulcerative colitis	rs11097789 (intron variant)	5e-14	26192919					CD	CE(18:1(9Z))	Positive	Enriched	5.8
NFKB1	Ulcerative colitis	rs4648045 (intron variant)	5e-14	26192919					CD	CE(18:1(9Z))	Positive	Enriched	5.8
NFKB1	Ulcerative colitis	rs3774959 (intron variant)	5e-14	26192919					UC	CE(18:1(9Z))	Positive	Enriched	5.8
NFKB1	Ulcerative colitis	rs3774937 (intron variant)	5e-14	26192919					UC	CE(18:1(9Z))	Positive	Enriched	5.8
NFKB1	Ulcerative colitis	rs11097789 (intron variant)	5e-14	26192919					UC	CE(18:1(9Z))	Positive	Enriched	5.8
NFKB1	Ulcerative colitis	rs4648045 (intron variant)	5e-14	26192919					UC	CE(18:1(9Z))	Positive	Enriched	5.8
NFKB1	Monocyte percentage of white cells	rs3774959 (intron variant)	1e-09	27863252					CD	CE(18:1(9Z))	Positive	Enriched	5.8
NFKB1	Monocyte percentage of white cells	rs3774937 (intron variant)	1e-09	27863252					CD	CE(18:1(9Z))	Positive	Enriched	5.8
NFKB1	Monocyte percentage of white cells	rs11097789 (intron variant)	1e-09	27863252					CD	CE(18:1(9Z))	Positive	Enriched	5.8
NFKB1	Monocyte percentage of white cells	rs4648045 (intron variant)	1e-09	27863252					CD	CE(18:1(9Z))	Positive	Enriched	5.8
NFKB1	Monocyte percentage of white cells	rs3774959 (intron variant)	1e-09	27863252					UC	CE(18:1(9Z))	Positive	Enriched	5.8
NFKB1	Monocyte percentage of white cells	rs3774937 (intron variant)	1e-09	27863252					UC	CE(18:1(9Z))	Positive	Enriched	5.8
NFKB1	Monocyte percentage of white cells	rs11097789 (intron variant)	1e-09	27863252					UC	CE(18:1(9Z))	Positive	Enriched	5.8
NFKB1	Monocyte percentage of white cells	rs4648045 (intron variant)	1e-09	27863252					UC	CE(18:1(9Z))	Positive	Enriched	5.8
NFKB1	Lymphocyte percentage of white cells	rs3774959 (intron variant)	2e-21	27863252					CD	CE(18:1(9Z))	Positive	Enriched	5.8
NFKB1	Lymphocyte percentage of white cells	rs3774937 (intron variant)	2e-21	27863252					CD	CE(18:1(9Z))	Positive	Enriched	5.8
NFKB1	Lymphocyte percentage of white cells	rs11097789 (intron variant)	2e-21	27863252					CD	CE(18:1(9Z))	Positive	Enriched	5.8
NFKB1	Lymphocyte percentage of white cells	rs4648045 (intron variant)	2e-21	27863252					CD	CE(18:1(9Z))	Positive	Enriched	5.8
NFKB1	Lymphocyte percentage of white cells	rs3774959 (intron variant)	2e-21	27863252					UC	CE(18:1(9Z))	Positive	Enriched	5.8
NFKB1	Lymphocyte percentage of white cells	rs3774937 (intron variant)	2e-21	27863252					UC	CE(18:1(9Z))	Positive	Enriched	5.8
NFKB1	Lymphocyte percentage of white cells	rs11097789 (intron variant)	2e-21	27863252					UC	CE(18:1(9Z))	Positive	Enriched	5.8
NFKB1	Lymphocyte percentage of white cells	rs4648045 (intron variant)	2e-21	27863252					UC	CE(18:1(9Z))	Positive	Enriched	5.8
NFKB1	Ulcerative colitis	rs3774959 (intron variant)	4e-12	23128233					CD	CE(18:2(9Z,12Z))◊	Positive	Enriched	5.8
NFKB1	Ulcerative colitis	rs3774937 (intron variant)	4e-12	23128233					CD	CE(18:2(9Z,12Z))◊	Positive	Enriched	5.8
NFKB1	Ulcerative colitis	rs11097789 (intron variant)	4e-12	23128233					CD	CE(18:2(9Z,12Z))◊	Positive	Enriched	5.8
NFKB1	Ulcerative colitis	rs4648045 (intron variant)	4e-12	23128233					CD	CE(18:2(9Z,12Z))◊	Positive	Enriched	5.8
NFKB1	Ulcerative colitis	rs3774959 (intron variant)	4e-12	23128233					UC	CE(18:2(9Z,12Z))◊	Positive	Enriched	5.8
NFKB1	Ulcerative colitis	rs3774937 (intron variant)	4e-12	23128233					UC	CE(18:2(9Z,12Z))◊	Positive	Enriched	5.8
NFKB1	Ulcerative colitis	rs11097789 (intron variant)	4e-12	23128233					UC	CE(18:2(9Z,12Z))◊	Positive	Enriched	5.8
NFKB1	Ulcerative colitis	rs4648045 (intron variant)	4e-12	23128233					UC	CE(18:2(9Z,12Z))◊	Positive	Enriched	5.8
NFKB1	Ulcerative colitis	rs3774959 (intron variant)	5e-14	26192919					CD	CE(18:2(9Z,12Z))◊	Positive	Enriched	5.8
NFKB1	Ulcerative colitis	rs3774937 (intron variant)	5e-14	26192919					CD	CE(18:2(9Z,12Z))◊	Positive	Enriched	5.8
NFKB1	Ulcerative colitis	rs11097789 (intron variant)	5e-14	26192919					CD	CE(18:2(9Z,12Z))◊	Positive	Enriched	5.8
NFKB1	Ulcerative colitis	rs4648045 (intron variant)	5e-14	26192919					CD	CE(18:2(9Z,12Z))◊	Positive	Enriched	5.8
NFKB1	Ulcerative colitis	rs3774959 (intron variant)	5e-14	26192919					UC	CE(18:2(9Z,12Z))◊	Positive	Enriched	5.8
NFKB1	Ulcerative colitis	rs3774937 (intron variant)	5e-14	26192919					UC	CE(18:2(9Z,12Z))◊	Positive	Enriched	5.8
NFKB1	Ulcerative colitis	rs11097789 (intron variant)	5e-14	26192919					UC	CE(18:2(9Z,12Z))◊	Positive	Enriched	5.8
NFKB1	Ulcerative colitis	rs4648045 (intron variant)	5e-14	26192919					UC	CE(18:2(9Z,12Z))◊	Positive	Enriched	5.8
NFKB1	Monocyte percentage of white cells	rs3774959 (intron variant)	1e-09	27863252					CD	CE(18:2(9Z,12Z))◊	Positive	Enriched	5.8
NFKB1	Monocyte percentage of white cells	rs3774937 (intron variant)	1e-09	27863252					CD	CE(18:2(9Z,12Z))◊	Positive	Enriched	5.8
NFKB1	Monocyte percentage of white cells	rs11097789 (intron variant)	1e-09	27863252					CD	CE(18:2(9Z,12Z))◊	Positive	Enriched	5.8
NFKB1	Monocyte percentage of white cells	rs4648045 (intron variant)	1e-09	27863252					CD	CE(18:2(9Z,12Z))◊	Positive	Enriched	5.8
NFKB1	Monocyte percentage of white cells	rs3774959 (intron variant)	1e-09	27863252					UC	CE(18:2(9Z,12Z))◊	Positive	Enriched	5.8
NFKB1	Monocyte percentage of white cells	rs3774937 (intron variant)	1e-09	27863252					UC	CE(18:2(9Z,12Z))◊	Positive	Enriched	5.8
NFKB1	Monocyte percentage of white cells	rs11097789 (intron variant)	1e-09	27863252					UC	CE(18:2(9Z,12Z))◊	Positive	Enriched	5.8
NFKB1	Monocyte percentage of white cells	rs4648045 (intron variant)	1e-09	27863252					UC	CE(18:2(9Z,12Z))◊	Positive	Enriched	5.8
NFKB1	Lymphocyte percentage of white cells	rs3774959 (intron variant)	2e-21	27863252					CD	CE(18:2(9Z,12Z))◊	Positive	Enriched	5.8
NFKB1	Lymphocyte percentage of white cells	rs3774937 (intron variant)	2e-21	27863252					CD	CE(18:2(9Z,12Z))◊	Positive	Enriched	5.8
NFKB1	Lymphocyte percentage of white cells	rs11097789 (intron variant)	2e-21	27863252					CD	CE(18:2(9Z,12Z))◊	Positive	Enriched	5.8
NFKB1	Lymphocyte percentage of white cells	rs4648045 (intron variant)	2e-21	27863252					CD	CE(18:2(9Z,12Z))◊	Positive	Enriched	5.8
NFKB1	Lymphocyte percentage of white cells	rs3774959 (intron variant)	2e-21	27863252					UC	CE(18:2(9Z,12Z))◊	Positive	Enriched	5.8
NFKB1	Lymphocyte percentage of white cells	rs3774937 (intron variant)	2e-21	27863252					UC	CE(18:2(9Z,12Z))◊	Positive	Enriched	5.8
NFKB1	Lymphocyte percentage of white cells	rs11097789 (intron variant)	2e-21	27863252					UC	CE(18:2(9Z,12Z))◊	Positive	Enriched	5.8
NFKB1	Lymphocyte percentage of white cells	rs4648045 (intron variant)	2e-21	27863252					UC	CE(18:2(9Z,12Z))◊	Positive	Enriched	5.8
NFKB1	Ulcerative colitis	rs3774959 (intron variant)	4e-12	23128233					CD	CE(18:3(9Z,12Z,15Z))◊	Positive	Enriched	5.8
NFKB1	Ulcerative colitis	rs3774937 (intron variant)	4e-12	23128233					CD	CE(18:3(9Z,12Z,15Z))◊	Positive	Enriched	5.8
NFKB1	Ulcerative colitis	rs11097789 (intron variant)	4e-12	23128233					CD	CE(18:3(9Z,12Z,15Z))◊	Positive	Enriched	5.8
NFKB1	Ulcerative colitis	rs4648045 (intron variant)	4e-12	23128233					CD	CE(18:3(9Z,12Z,15Z))◊	Positive	Enriched	5.8
NFKB1	Ulcerative colitis	rs3774959 (intron variant)	4e-12	23128233					UC	CE(18:3(9Z,12Z,15Z))◊	Positive	Enriched	5.8
NFKB1	Ulcerative colitis	rs3774937 (intron variant)	4e-12	23128233					UC	CE(18:3(9Z,12Z,15Z))◊	Positive	Enriched	5.8
NFKB1	Ulcerative colitis	rs11097789 (intron variant)	4e-12	23128233					UC	CE(18:3(9Z,12Z,15Z))◊	Positive	Enriched	5.8
NFKB1	Ulcerative colitis	rs4648045 (intron variant)	4e-12	23128233					UC	CE(18:3(9Z,12Z,15Z))◊	Positive	Enriched	5.8
NFKB1	Ulcerative colitis	rs3774959 (intron variant)	5e-14	26192919					CD	CE(18:3(9Z,12Z,15Z))◊	Positive	Enriched	5.8
NFKB1	Ulcerative colitis	rs3774937 (intron variant)	5e-14	26192919					CD	CE(18:3(9Z,12Z,15Z))◊	Positive	Enriched	5.8
NFKB1	Ulcerative colitis	rs11097789 (intron variant)	5e-14	26192919					CD	CE(18:3(9Z,12Z,15Z))◊	Positive	Enriched	5.8
NFKB1	Ulcerative colitis	rs4648045 (intron variant)	5e-14	26192919					CD	CE(18:3(9Z,12Z,15Z))◊	Positive	Enriched	5.8
NFKB1	Ulcerative colitis	rs3774959 (intron variant)	5e-14	26192919					UC	CE(18:3(9Z,12Z,15Z))◊	Positive	Enriched	5.8
NFKB1	Ulcerative colitis	rs3774937 (intron variant)	5e-14	26192919					UC	CE(18:3(9Z,12Z,15Z))◊	Positive	Enriched	5.8
NFKB1	Ulcerative colitis	rs11097789 (intron variant)	5e-14	26192919					UC	CE(18:3(9Z,12Z,15Z))◊	Positive	Enriched	5.8
NFKB1	Ulcerative colitis	rs4648045 (intron variant)	5e-14	26192919					UC	CE(18:3(9Z,12Z,15Z))◊	Positive	Enriched	5.8
NFKB1	Monocyte percentage of white cells	rs3774959 (intron variant)	1e-09	27863252					CD	CE(18:3(9Z,12Z,15Z))◊	Positive	Enriched	5.8
NFKB1	Monocyte percentage of white cells	rs3774937 (intron variant)	1e-09	27863252					CD	CE(18:3(9Z,12Z,15Z))◊	Positive	Enriched	5.8
NFKB1	Monocyte percentage of white cells	rs11097789 (intron variant)	1e-09	27863252					CD	CE(18:3(9Z,12Z,15Z))◊	Positive	Enriched	5.8
NFKB1	Monocyte percentage of white cells	rs4648045 (intron variant)	1e-09	27863252					CD	CE(18:3(9Z,12Z,15Z))◊	Positive	Enriched	5.8
NFKB1	Monocyte percentage of white cells	rs3774959 (intron variant)	1e-09	27863252					UC	CE(18:3(9Z,12Z,15Z))◊	Positive	Enriched	5.8
NFKB1	Monocyte percentage of white cells	rs3774937 (intron variant)	1e-09	27863252					UC	CE(18:3(9Z,12Z,15Z))◊	Positive	Enriched	5.8
NFKB1	Monocyte percentage of white cells	rs11097789 (intron variant)	1e-09	27863252					UC	CE(18:3(9Z,12Z,15Z))◊	Positive	Enriched	5.8
NFKB1	Monocyte percentage of white cells	rs4648045 (intron variant)	1e-09	27863252					UC	CE(18:3(9Z,12Z,15Z))◊	Positive	Enriched	5.8
NFKB1	Lymphocyte percentage of white cells	rs3774959 (intron variant)	2e-21	27863252					CD	CE(18:3(9Z,12Z,15Z))◊	Positive	Enriched	5.8
NFKB1	Lymphocyte percentage of white cells	rs3774937 (intron variant)	2e-21	27863252					CD	CE(18:3(9Z,12Z,15Z))◊	Positive	Enriched	5.8
NFKB1	Lymphocyte percentage of white cells	rs11097789 (intron variant)	2e-21	27863252					CD	CE(18:3(9Z,12Z,15Z))◊	Positive	Enriched	5.8
NFKB1	Lymphocyte percentage of white cells	rs4648045 (intron variant)	2e-21	27863252					CD	CE(18:3(9Z,12Z,15Z))◊	Positive	Enriched	5.8
NFKB1	Lymphocyte percentage of white cells	rs3774959 (intron variant)	2e-21	27863252					UC	CE(18:3(9Z,12Z,15Z))◊	Positive	Enriched	5.8
NFKB1	Lymphocyte percentage of white cells	rs3774937 (intron variant)	2e-21	27863252					UC	CE(18:3(9Z,12Z,15Z))◊	Positive	Enriched	5.8
NFKB1	Lymphocyte percentage of white cells	rs11097789 (intron variant)	2e-21	27863252					UC	CE(18:3(9Z,12Z,15Z))◊	Positive	Enriched	5.8
NFKB1	Lymphocyte percentage of white cells	rs4648045 (intron variant)	2e-21	27863252					UC	CE(18:3(9Z,12Z,15Z))◊	Positive	Enriched	5.8
NFKB1	Ulcerative colitis	rs3774959 (intron variant)	4e-12	23128233					CD	CE(20:3(8Z,11Z,14Z))	Positive	Enriched	5.8
NFKB1	Ulcerative colitis	rs3774937 (intron variant)	4e-12	23128233					CD	CE(20:3(8Z,11Z,14Z))	Positive	Enriched	5.8
NFKB1	Ulcerative colitis	rs11097789 (intron variant)	4e-12	23128233					CD	CE(20:3(8Z,11Z,14Z))	Positive	Enriched	5.8
NFKB1	Ulcerative colitis	rs4648045 (intron variant)	4e-12	23128233					CD	CE(20:3(8Z,11Z,14Z))	Positive	Enriched	5.8
NFKB1	Ulcerative colitis	rs3774959 (intron variant)	4e-12	23128233					UC	CE(20:3(8Z,11Z,14Z))	Positive	Enriched	5.8
NFKB1	Ulcerative colitis	rs3774937 (intron variant)	4e-12	23128233					UC	CE(20:3(8Z,11Z,14Z))	Positive	Enriched	5.8
NFKB1	Ulcerative colitis	rs11097789 (intron variant)	4e-12	23128233					UC	CE(20:3(8Z,11Z,14Z))	Positive	Enriched	5.8
NFKB1	Ulcerative colitis	rs4648045 (intron variant)	4e-12	23128233					UC	CE(20:3(8Z,11Z,14Z))	Positive	Enriched	5.8
NFKB1	Ulcerative colitis	rs3774959 (intron variant)	5e-14	26192919					CD	CE(20:3(8Z,11Z,14Z))	Positive	Enriched	5.8
NFKB1	Ulcerative colitis	rs3774937 (intron variant)	5e-14	26192919					CD	CE(20:3(8Z,11Z,14Z))	Positive	Enriched	5.8
NFKB1	Ulcerative colitis	rs11097789 (intron variant)	5e-14	26192919					CD	CE(20:3(8Z,11Z,14Z))	Positive	Enriched	5.8
NFKB1	Ulcerative colitis	rs4648045 (intron variant)	5e-14	26192919					CD	CE(20:3(8Z,11Z,14Z))	Positive	Enriched	5.8
NFKB1	Ulcerative colitis	rs3774959 (intron variant)	5e-14	26192919					UC	CE(20:3(8Z,11Z,14Z))	Positive	Enriched	5.8
NFKB1	Ulcerative colitis	rs3774937 (intron variant)	5e-14	26192919					UC	CE(20:3(8Z,11Z,14Z))	Positive	Enriched	5.8
NFKB1	Ulcerative colitis	rs11097789 (intron variant)	5e-14	26192919					UC	CE(20:3(8Z,11Z,14Z))	Positive	Enriched	5.8
NFKB1	Ulcerative colitis	rs4648045 (intron variant)	5e-14	26192919					UC	CE(20:3(8Z,11Z,14Z))	Positive	Enriched	5.8
NFKB1	Monocyte percentage of white cells	rs3774959 (intron variant)	1e-09	27863252					CD	CE(20:3(8Z,11Z,14Z))	Positive	Enriched	5.8
NFKB1	Monocyte percentage of white cells	rs3774937 (intron variant)	1e-09	27863252					CD	CE(20:3(8Z,11Z,14Z))	Positive	Enriched	5.8
NFKB1	Monocyte percentage of white cells	rs11097789 (intron variant)	1e-09	27863252					CD	CE(20:3(8Z,11Z,14Z))	Positive	Enriched	5.8
NFKB1	Monocyte percentage of white cells	rs4648045 (intron variant)	1e-09	27863252					CD	CE(20:3(8Z,11Z,14Z))	Positive	Enriched	5.8
NFKB1	Monocyte percentage of white cells	rs3774959 (intron variant)	1e-09	27863252					UC	CE(20:3(8Z,11Z,14Z))	Positive	Enriched	5.8
NFKB1	Monocyte percentage of white cells	rs3774937 (intron variant)	1e-09	27863252					UC	CE(20:3(8Z,11Z,14Z))	Positive	Enriched	5.8
NFKB1	Monocyte percentage of white cells	rs11097789 (intron variant)	1e-09	27863252					UC	CE(20:3(8Z,11Z,14Z))	Positive	Enriched	5.8
NFKB1	Monocyte percentage of white cells	rs4648045 (intron variant)	1e-09	27863252					UC	CE(20:3(8Z,11Z,14Z))	Positive	Enriched	5.8
NFKB1	Lymphocyte percentage of white cells	rs3774959 (intron variant)	2e-21	27863252					CD	CE(20:3(8Z,11Z,14Z))	Positive	Enriched	5.8
NFKB1	Lymphocyte percentage of white cells	rs3774937 (intron variant)	2e-21	27863252					CD	CE(20:3(8Z,11Z,14Z))	Positive	Enriched	5.8
NFKB1	Lymphocyte percentage of white cells	rs11097789 (intron variant)	2e-21	27863252					CD	CE(20:3(8Z,11Z,14Z))	Positive	Enriched	5.8
NFKB1	Lymphocyte percentage of white cells	rs4648045 (intron variant)	2e-21	27863252					CD	CE(20:3(8Z,11Z,14Z))	Positive	Enriched	5.8
NFKB1	Lymphocyte percentage of white cells	rs3774959 (intron variant)	2e-21	27863252					UC	CE(20:3(8Z,11Z,14Z))	Positive	Enriched	5.8
NFKB1	Lymphocyte percentage of white cells	rs3774937 (intron variant)	2e-21	27863252					UC	CE(20:3(8Z,11Z,14Z))	Positive	Enriched	5.8
NFKB1	Lymphocyte percentage of white cells	rs11097789 (intron variant)	2e-21	27863252					UC	CE(20:3(8Z,11Z,14Z))	Positive	Enriched	5.8
NFKB1	Lymphocyte percentage of white cells	rs4648045 (intron variant)	2e-21	27863252					UC	CE(20:3(8Z,11Z,14Z))	Positive	Enriched	5.8
NFKB1	Ulcerative colitis	rs3774959 (intron variant)	4e-12	23128233					CD	CE(22:4(7Z,10Z,13Z,16Z))◊	Positive	Enriched	5.8
NFKB1	Ulcerative colitis	rs3774937 (intron variant)	4e-12	23128233					CD	CE(22:4(7Z,10Z,13Z,16Z))◊	Positive	Enriched	5.8
NFKB1	Ulcerative colitis	rs11097789 (intron variant)	4e-12	23128233					CD	CE(22:4(7Z,10Z,13Z,16Z))◊	Positive	Enriched	5.8
NFKB1	Ulcerative colitis	rs4648045 (intron variant)	4e-12	23128233					CD	CE(22:4(7Z,10Z,13Z,16Z))◊	Positive	Enriched	5.8
NFKB1	Ulcerative colitis	rs3774959 (intron variant)	4e-12	23128233					UC	CE(22:4(7Z,10Z,13Z,16Z))◊	Positive	Enriched	5.8
NFKB1	Ulcerative colitis	rs3774937 (intron variant)	4e-12	23128233					UC	CE(22:4(7Z,10Z,13Z,16Z))◊	Positive	Enriched	5.8
NFKB1	Ulcerative colitis	rs11097789 (intron variant)	4e-12	23128233					UC	CE(22:4(7Z,10Z,13Z,16Z))◊	Positive	Enriched	5.8
NFKB1	Ulcerative colitis	rs4648045 (intron variant)	4e-12	23128233					UC	CE(22:4(7Z,10Z,13Z,16Z))◊	Positive	Enriched	5.8
NFKB1	Ulcerative colitis	rs3774959 (intron variant)	5e-14	26192919					CD	CE(22:4(7Z,10Z,13Z,16Z))◊	Positive	Enriched	5.8
NFKB1	Ulcerative colitis	rs3774937 (intron variant)	5e-14	26192919					CD	CE(22:4(7Z,10Z,13Z,16Z))◊	Positive	Enriched	5.8
NFKB1	Ulcerative colitis	rs11097789 (intron variant)	5e-14	26192919					CD	CE(22:4(7Z,10Z,13Z,16Z))◊	Positive	Enriched	5.8
NFKB1	Ulcerative colitis	rs4648045 (intron variant)	5e-14	26192919					CD	CE(22:4(7Z,10Z,13Z,16Z))◊	Positive	Enriched	5.8
NFKB1	Ulcerative colitis	rs3774959 (intron variant)	5e-14	26192919					UC	CE(22:4(7Z,10Z,13Z,16Z))◊	Positive	Enriched	5.8
NFKB1	Ulcerative colitis	rs3774937 (intron variant)	5e-14	26192919					UC	CE(22:4(7Z,10Z,13Z,16Z))◊	Positive	Enriched	5.8
NFKB1	Ulcerative colitis	rs11097789 (intron variant)	5e-14	26192919					UC	CE(22:4(7Z,10Z,13Z,16Z))◊	Positive	Enriched	5.8
NFKB1	Ulcerative colitis	rs4648045 (intron variant)	5e-14	26192919					UC	CE(22:4(7Z,10Z,13Z,16Z))◊	Positive	Enriched	5.8
NFKB1	Monocyte percentage of white cells	rs3774959 (intron variant)	1e-09	27863252					CD	CE(22:4(7Z,10Z,13Z,16Z))◊	Positive	Enriched	5.8
NFKB1	Monocyte percentage of white cells	rs3774937 (intron variant)	1e-09	27863252					CD	CE(22:4(7Z,10Z,13Z,16Z))◊	Positive	Enriched	5.8
NFKB1	Monocyte percentage of white cells	rs11097789 (intron variant)	1e-09	27863252					CD	CE(22:4(7Z,10Z,13Z,16Z))◊	Positive	Enriched	5.8
NFKB1	Monocyte percentage of white cells	rs4648045 (intron variant)	1e-09	27863252					CD	CE(22:4(7Z,10Z,13Z,16Z))◊	Positive	Enriched	5.8
NFKB1	Monocyte percentage of white cells	rs3774959 (intron variant)	1e-09	27863252					UC	CE(22:4(7Z,10Z,13Z,16Z))◊	Positive	Enriched	5.8
NFKB1	Monocyte percentage of white cells	rs3774937 (intron variant)	1e-09	27863252					UC	CE(22:4(7Z,10Z,13Z,16Z))◊	Positive	Enriched	5.8
NFKB1	Monocyte percentage of white cells	rs11097789 (intron variant)	1e-09	27863252					UC	CE(22:4(7Z,10Z,13Z,16Z))◊	Positive	Enriched	5.8
NFKB1	Monocyte percentage of white cells	rs4648045 (intron variant)	1e-09	27863252					UC	CE(22:4(7Z,10Z,13Z,16Z))◊	Positive	Enriched	5.8
NFKB1	Lymphocyte percentage of white cells	rs3774959 (intron variant)	2e-21	27863252					CD	CE(22:4(7Z,10Z,13Z,16Z))◊	Positive	Enriched	5.8
NFKB1	Lymphocyte percentage of white cells	rs3774937 (intron variant)	2e-21	27863252					CD	CE(22:4(7Z,10Z,13Z,16Z))◊	Positive	Enriched	5.8
NFKB1	Lymphocyte percentage of white cells	rs11097789 (intron variant)	2e-21	27863252					CD	CE(22:4(7Z,10Z,13Z,16Z))◊	Positive	Enriched	5.8
NFKB1	Lymphocyte percentage of white cells	rs4648045 (intron variant)	2e-21	27863252					CD	CE(22:4(7Z,10Z,13Z,16Z))◊	Positive	Enriched	5.8
NFKB1	Lymphocyte percentage of white cells	rs3774959 (intron variant)	2e-21	27863252					UC	CE(22:4(7Z,10Z,13Z,16Z))◊	Positive	Enriched	5.8
NFKB1	Lymphocyte percentage of white cells	rs3774937 (intron variant)	2e-21	27863252					UC	CE(22:4(7Z,10Z,13Z,16Z))◊	Positive	Enriched	5.8
NFKB1	Lymphocyte percentage of white cells	rs11097789 (intron variant)	2e-21	27863252					UC	CE(22:4(7Z,10Z,13Z,16Z))◊	Positive	Enriched	5.8
NFKB1	Lymphocyte percentage of white cells	rs4648045 (intron variant)	2e-21	27863252					UC	CE(22:4(7Z,10Z,13Z,16Z))◊	Positive	Enriched	5.8
NFKB1	Ulcerative colitis	rs3774959 (intron variant)	4e-12	23128233					CD	CE(22:5(7Z,10Z,13Z,16Z,19Z))	Positive	Enriched	5.8
NFKB1	Ulcerative colitis	rs3774937 (intron variant)	4e-12	23128233					CD	CE(22:5(7Z,10Z,13Z,16Z,19Z))	Positive	Enriched	5.8
NFKB1	Ulcerative colitis	rs11097789 (intron variant)	4e-12	23128233					CD	CE(22:5(7Z,10Z,13Z,16Z,19Z))	Positive	Enriched	5.8
NFKB1	Ulcerative colitis	rs4648045 (intron variant)	4e-12	23128233					CD	CE(22:5(7Z,10Z,13Z,16Z,19Z))	Positive	Enriched	5.8
NFKB1	Ulcerative colitis	rs3774959 (intron variant)	4e-12	23128233					UC	CE(22:5(7Z,10Z,13Z,16Z,19Z))	Positive	Enriched	5.8
NFKB1	Ulcerative colitis	rs3774937 (intron variant)	4e-12	23128233					UC	CE(22:5(7Z,10Z,13Z,16Z,19Z))	Positive	Enriched	5.8
NFKB1	Ulcerative colitis	rs11097789 (intron variant)	4e-12	23128233					UC	CE(22:5(7Z,10Z,13Z,16Z,19Z))	Positive	Enriched	5.8
NFKB1	Ulcerative colitis	rs4648045 (intron variant)	4e-12	23128233					UC	CE(22:5(7Z,10Z,13Z,16Z,19Z))	Positive	Enriched	5.8
NFKB1	Ulcerative colitis	rs3774959 (intron variant)	5e-14	26192919					CD	CE(22:5(7Z,10Z,13Z,16Z,19Z))	Positive	Enriched	5.8
NFKB1	Ulcerative colitis	rs3774937 (intron variant)	5e-14	26192919					CD	CE(22:5(7Z,10Z,13Z,16Z,19Z))	Positive	Enriched	5.8
NFKB1	Ulcerative colitis	rs11097789 (intron variant)	5e-14	26192919					CD	CE(22:5(7Z,10Z,13Z,16Z,19Z))	Positive	Enriched	5.8
NFKB1	Ulcerative colitis	rs4648045 (intron variant)	5e-14	26192919					CD	CE(22:5(7Z,10Z,13Z,16Z,19Z))	Positive	Enriched	5.8
NFKB1	Ulcerative colitis	rs3774959 (intron variant)	5e-14	26192919					UC	CE(22:5(7Z,10Z,13Z,16Z,19Z))	Positive	Enriched	5.8
NFKB1	Ulcerative colitis	rs3774937 (intron variant)	5e-14	26192919					UC	CE(22:5(7Z,10Z,13Z,16Z,19Z))	Positive	Enriched	5.8
NFKB1	Ulcerative colitis	rs11097789 (intron variant)	5e-14	26192919					UC	CE(22:5(7Z,10Z,13Z,16Z,19Z))	Positive	Enriched	5.8
NFKB1	Ulcerative colitis	rs4648045 (intron variant)	5e-14	26192919					UC	CE(22:5(7Z,10Z,13Z,16Z,19Z))	Positive	Enriched	5.8
NFKB1	Monocyte percentage of white cells	rs3774959 (intron variant)	1e-09	27863252					CD	CE(22:5(7Z,10Z,13Z,16Z,19Z))	Positive	Enriched	5.8
NFKB1	Monocyte percentage of white cells	rs3774937 (intron variant)	1e-09	27863252					CD	CE(22:5(7Z,10Z,13Z,16Z,19Z))	Positive	Enriched	5.8
NFKB1	Monocyte percentage of white cells	rs11097789 (intron variant)	1e-09	27863252					CD	CE(22:5(7Z,10Z,13Z,16Z,19Z))	Positive	Enriched	5.8
NFKB1	Monocyte percentage of white cells	rs4648045 (intron variant)	1e-09	27863252					CD	CE(22:5(7Z,10Z,13Z,16Z,19Z))	Positive	Enriched	5.8
NFKB1	Monocyte percentage of white cells	rs3774959 (intron variant)	1e-09	27863252					UC	CE(22:5(7Z,10Z,13Z,16Z,19Z))	Positive	Enriched	5.8
NFKB1	Monocyte percentage of white cells	rs3774937 (intron variant)	1e-09	27863252					UC	CE(22:5(7Z,10Z,13Z,16Z,19Z))	Positive	Enriched	5.8
NFKB1	Monocyte percentage of white cells	rs11097789 (intron variant)	1e-09	27863252					UC	CE(22:5(7Z,10Z,13Z,16Z,19Z))	Positive	Enriched	5.8
NFKB1	Monocyte percentage of white cells	rs4648045 (intron variant)	1e-09	27863252					UC	CE(22:5(7Z,10Z,13Z,16Z,19Z))	Positive	Enriched	5.8
NFKB1	Lymphocyte percentage of white cells	rs3774959 (intron variant)	2e-21	27863252					CD	CE(22:5(7Z,10Z,13Z,16Z,19Z))	Positive	Enriched	5.8
NFKB1	Lymphocyte percentage of white cells	rs3774937 (intron variant)	2e-21	27863252					CD	CE(22:5(7Z,10Z,13Z,16Z,19Z))	Positive	Enriched	5.8
NFKB1	Lymphocyte percentage of white cells	rs11097789 (intron variant)	2e-21	27863252					CD	CE(22:5(7Z,10Z,13Z,16Z,19Z))	Positive	Enriched	5.8
NFKB1	Lymphocyte percentage of white cells	rs4648045 (intron variant)	2e-21	27863252					CD	CE(22:5(7Z,10Z,13Z,16Z,19Z))	Positive	Enriched	5.8
NFKB1	Lymphocyte percentage of white cells	rs3774959 (intron variant)	2e-21	27863252					UC	CE(22:5(7Z,10Z,13Z,16Z,19Z))	Positive	Enriched	5.8
NFKB1	Lymphocyte percentage of white cells	rs3774937 (intron variant)	2e-21	27863252					UC	CE(22:5(7Z,10Z,13Z,16Z,19Z))	Positive	Enriched	5.8
NFKB1	Lymphocyte percentage of white cells	rs11097789 (intron variant)	2e-21	27863252					UC	CE(22:5(7Z,10Z,13Z,16Z,19Z))	Positive	Enriched	5.8
NFKB1	Lymphocyte percentage of white cells	rs4648045 (intron variant)	2e-21	27863252					UC	CE(22:5(7Z,10Z,13Z,16Z,19Z))	Positive	Enriched	5.8
NFKB1	Ulcerative colitis	rs3774959 (intron variant)	4e-12	23128233					CD	Cer(d18:1/16:0)	Positive	Enriched	6.95
NFKB1	Ulcerative colitis	rs3774937 (intron variant)	4e-12	23128233					CD	Cer(d18:1/16:0)	Positive	Enriched	6.95
NFKB1	Ulcerative colitis	rs11097789 (intron variant)	4e-12	23128233					CD	Cer(d18:1/16:0)	Positive	Enriched	6.95
NFKB1	Ulcerative colitis	rs4648045 (intron variant)	4e-12	23128233					CD	Cer(d18:1/16:0)	Positive	Enriched	6.95
NFKB1	Ulcerative colitis	rs3774959 (intron variant)	4e-12	23128233					UC	Cer(d18:1/16:0)	Positive	Enriched	6.95
NFKB1	Ulcerative colitis	rs3774937 (intron variant)	4e-12	23128233					UC	Cer(d18:1/16:0)	Positive	Enriched	6.95
NFKB1	Ulcerative colitis	rs11097789 (intron variant)	4e-12	23128233					UC	Cer(d18:1/16:0)	Positive	Enriched	6.95
NFKB1	Ulcerative colitis	rs4648045 (intron variant)	4e-12	23128233					UC	Cer(d18:1/16:0)	Positive	Enriched	6.95
NFKB1	Ulcerative colitis	rs3774959 (intron variant)	5e-14	26192919					CD	Cer(d18:1/16:0)	Positive	Enriched	6.95
NFKB1	Ulcerative colitis	rs3774937 (intron variant)	5e-14	26192919					CD	Cer(d18:1/16:0)	Positive	Enriched	6.95
NFKB1	Ulcerative colitis	rs11097789 (intron variant)	5e-14	26192919					CD	Cer(d18:1/16:0)	Positive	Enriched	6.95
NFKB1	Ulcerative colitis	rs4648045 (intron variant)	5e-14	26192919					CD	Cer(d18:1/16:0)	Positive	Enriched	6.95
NFKB1	Ulcerative colitis	rs3774959 (intron variant)	5e-14	26192919					UC	Cer(d18:1/16:0)	Positive	Enriched	6.95
NFKB1	Ulcerative colitis	rs3774937 (intron variant)	5e-14	26192919					UC	Cer(d18:1/16:0)	Positive	Enriched	6.95
NFKB1	Ulcerative colitis	rs11097789 (intron variant)	5e-14	26192919					UC	Cer(d18:1/16:0)	Positive	Enriched	6.95
NFKB1	Ulcerative colitis	rs4648045 (intron variant)	5e-14	26192919					UC	Cer(d18:1/16:0)	Positive	Enriched	6.95
NFKB1	Monocyte percentage of white cells	rs3774959 (intron variant)	1e-09	27863252					CD	Cer(d18:1/16:0)	Positive	Enriched	6.95
NFKB1	Monocyte percentage of white cells	rs3774937 (intron variant)	1e-09	27863252					CD	Cer(d18:1/16:0)	Positive	Enriched	6.95
NFKB1	Monocyte percentage of white cells	rs11097789 (intron variant)	1e-09	27863252					CD	Cer(d18:1/16:0)	Positive	Enriched	6.95
NFKB1	Monocyte percentage of white cells	rs4648045 (intron variant)	1e-09	27863252					CD	Cer(d18:1/16:0)	Positive	Enriched	6.95
NFKB1	Monocyte percentage of white cells	rs3774959 (intron variant)	1e-09	27863252					UC	Cer(d18:1/16:0)	Positive	Enriched	6.95
NFKB1	Monocyte percentage of white cells	rs3774937 (intron variant)	1e-09	27863252					UC	Cer(d18:1/16:0)	Positive	Enriched	6.95
NFKB1	Monocyte percentage of white cells	rs11097789 (intron variant)	1e-09	27863252					UC	Cer(d18:1/16:0)	Positive	Enriched	6.95
NFKB1	Monocyte percentage of white cells	rs4648045 (intron variant)	1e-09	27863252					UC	Cer(d18:1/16:0)	Positive	Enriched	6.95
NFKB1	Lymphocyte percentage of white cells	rs3774959 (intron variant)	2e-21	27863252					CD	Cer(d18:1/16:0)	Positive	Enriched	6.95
NFKB1	Lymphocyte percentage of white cells	rs3774937 (intron variant)	2e-21	27863252					CD	Cer(d18:1/16:0)	Positive	Enriched	6.95
NFKB1	Lymphocyte percentage of white cells	rs11097789 (intron variant)	2e-21	27863252					CD	Cer(d18:1/16:0)	Positive	Enriched	6.95
NFKB1	Lymphocyte percentage of white cells	rs4648045 (intron variant)	2e-21	27863252					CD	Cer(d18:1/16:0)	Positive	Enriched	6.95
NFKB1	Lymphocyte percentage of white cells	rs3774959 (intron variant)	2e-21	27863252					UC	Cer(d18:1/16:0)	Positive	Enriched	6.95
NFKB1	Lymphocyte percentage of white cells	rs3774937 (intron variant)	2e-21	27863252					UC	Cer(d18:1/16:0)	Positive	Enriched	6.95
NFKB1	Lymphocyte percentage of white cells	rs11097789 (intron variant)	2e-21	27863252					UC	Cer(d18:1/16:0)	Positive	Enriched	6.95
NFKB1	Lymphocyte percentage of white cells	rs4648045 (intron variant)	2e-21	27863252					UC	Cer(d18:1/16:0)	Positive	Enriched	6.95
NFKB1	Ulcerative colitis	rs3774959 (intron variant)	4e-12	23128233					CD	Cer(d18:1/22:0)◊	Positive	Enriched	6.95
NFKB1	Ulcerative colitis	rs3774937 (intron variant)	4e-12	23128233					CD	Cer(d18:1/22:0)◊	Positive	Enriched	6.95
NFKB1	Ulcerative colitis	rs11097789 (intron variant)	4e-12	23128233					CD	Cer(d18:1/22:0)◊	Positive	Enriched	6.95
NFKB1	Ulcerative colitis	rs4648045 (intron variant)	4e-12	23128233					CD	Cer(d18:1/22:0)◊	Positive	Enriched	6.95
NFKB1	Ulcerative colitis	rs3774959 (intron variant)	4e-12	23128233					UC	Cer(d18:1/22:0)◊	Positive	Enriched	6.95
NFKB1	Ulcerative colitis	rs3774937 (intron variant)	4e-12	23128233					UC	Cer(d18:1/22:0)◊	Positive	Enriched	6.95
NFKB1	Ulcerative colitis	rs11097789 (intron variant)	4e-12	23128233					UC	Cer(d18:1/22:0)◊	Positive	Enriched	6.95
NFKB1	Ulcerative colitis	rs4648045 (intron variant)	4e-12	23128233					UC	Cer(d18:1/22:0)◊	Positive	Enriched	6.95
NFKB1	Ulcerative colitis	rs3774959 (intron variant)	5e-14	26192919					CD	Cer(d18:1/22:0)◊	Positive	Enriched	6.95
NFKB1	Ulcerative colitis	rs3774937 (intron variant)	5e-14	26192919					CD	Cer(d18:1/22:0)◊	Positive	Enriched	6.95
NFKB1	Ulcerative colitis	rs11097789 (intron variant)	5e-14	26192919					CD	Cer(d18:1/22:0)◊	Positive	Enriched	6.95
NFKB1	Ulcerative colitis	rs4648045 (intron variant)	5e-14	26192919					CD	Cer(d18:1/22:0)◊	Positive	Enriched	6.95
NFKB1	Ulcerative colitis	rs3774959 (intron variant)	5e-14	26192919					UC	Cer(d18:1/22:0)◊	Positive	Enriched	6.95
NFKB1	Ulcerative colitis	rs3774937 (intron variant)	5e-14	26192919					UC	Cer(d18:1/22:0)◊	Positive	Enriched	6.95
NFKB1	Ulcerative colitis	rs11097789 (intron variant)	5e-14	26192919					UC	Cer(d18:1/22:0)◊	Positive	Enriched	6.95
NFKB1	Ulcerative colitis	rs4648045 (intron variant)	5e-14	26192919					UC	Cer(d18:1/22:0)◊	Positive	Enriched	6.95
NFKB1	Monocyte percentage of white cells	rs3774959 (intron variant)	1e-09	27863252					CD	Cer(d18:1/22:0)◊	Positive	Enriched	6.95
NFKB1	Monocyte percentage of white cells	rs3774937 (intron variant)	1e-09	27863252					CD	Cer(d18:1/22:0)◊	Positive	Enriched	6.95
NFKB1	Monocyte percentage of white cells	rs11097789 (intron variant)	1e-09	27863252					CD	Cer(d18:1/22:0)◊	Positive	Enriched	6.95
NFKB1	Monocyte percentage of white cells	rs4648045 (intron variant)	1e-09	27863252					CD	Cer(d18:1/22:0)◊	Positive	Enriched	6.95
NFKB1	Monocyte percentage of white cells	rs3774959 (intron variant)	1e-09	27863252					UC	Cer(d18:1/22:0)◊	Positive	Enriched	6.95
NFKB1	Monocyte percentage of white cells	rs3774937 (intron variant)	1e-09	27863252					UC	Cer(d18:1/22:0)◊	Positive	Enriched	6.95
NFKB1	Monocyte percentage of white cells	rs11097789 (intron variant)	1e-09	27863252					UC	Cer(d18:1/22:0)◊	Positive	Enriched	6.95
NFKB1	Monocyte percentage of white cells	rs4648045 (intron variant)	1e-09	27863252					UC	Cer(d18:1/22:0)◊	Positive	Enriched	6.95
NFKB1	Lymphocyte percentage of white cells	rs3774959 (intron variant)	2e-21	27863252					CD	Cer(d18:1/22:0)◊	Positive	Enriched	6.95
NFKB1	Lymphocyte percentage of white cells	rs3774937 (intron variant)	2e-21	27863252					CD	Cer(d18:1/22:0)◊	Positive	Enriched	6.95
NFKB1	Lymphocyte percentage of white cells	rs11097789 (intron variant)	2e-21	27863252					CD	Cer(d18:1/22:0)◊	Positive	Enriched	6.95
NFKB1	Lymphocyte percentage of white cells	rs4648045 (intron variant)	2e-21	27863252					CD	Cer(d18:1/22:0)◊	Positive	Enriched	6.95
NFKB1	Lymphocyte percentage of white cells	rs3774959 (intron variant)	2e-21	27863252					UC	Cer(d18:1/22:0)◊	Positive	Enriched	6.95
NFKB1	Lymphocyte percentage of white cells	rs3774937 (intron variant)	2e-21	27863252					UC	Cer(d18:1/22:0)◊	Positive	Enriched	6.95
NFKB1	Lymphocyte percentage of white cells	rs11097789 (intron variant)	2e-21	27863252					UC	Cer(d18:1/22:0)◊	Positive	Enriched	6.95
NFKB1	Lymphocyte percentage of white cells	rs4648045 (intron variant)	2e-21	27863252					UC	Cer(d18:1/22:0)◊	Positive	Enriched	6.95
NFKB1	Ulcerative colitis	rs3774959 (intron variant)	4e-12	23128233					CD	Cer(d18:1/24:0)◊	Positive	Enriched	6.95
NFKB1	Ulcerative colitis	rs3774937 (intron variant)	4e-12	23128233					CD	Cer(d18:1/24:0)◊	Positive	Enriched	6.95
NFKB1	Ulcerative colitis	rs11097789 (intron variant)	4e-12	23128233					CD	Cer(d18:1/24:0)◊	Positive	Enriched	6.95
NFKB1	Ulcerative colitis	rs4648045 (intron variant)	4e-12	23128233					CD	Cer(d18:1/24:0)◊	Positive	Enriched	6.95
NFKB1	Ulcerative colitis	rs3774959 (intron variant)	4e-12	23128233					UC	Cer(d18:1/24:0)◊	Positive	Enriched	6.95
NFKB1	Ulcerative colitis	rs3774937 (intron variant)	4e-12	23128233					UC	Cer(d18:1/24:0)◊	Positive	Enriched	6.95
NFKB1	Ulcerative colitis	rs11097789 (intron variant)	4e-12	23128233					UC	Cer(d18:1/24:0)◊	Positive	Enriched	6.95
NFKB1	Ulcerative colitis	rs4648045 (intron variant)	4e-12	23128233					UC	Cer(d18:1/24:0)◊	Positive	Enriched	6.95
NFKB1	Ulcerative colitis	rs3774959 (intron variant)	5e-14	26192919					CD	Cer(d18:1/24:0)◊	Positive	Enriched	6.95
NFKB1	Ulcerative colitis	rs3774937 (intron variant)	5e-14	26192919					CD	Cer(d18:1/24:0)◊	Positive	Enriched	6.95
NFKB1	Ulcerative colitis	rs11097789 (intron variant)	5e-14	26192919					CD	Cer(d18:1/24:0)◊	Positive	Enriched	6.95
NFKB1	Ulcerative colitis	rs4648045 (intron variant)	5e-14	26192919					CD	Cer(d18:1/24:0)◊	Positive	Enriched	6.95
NFKB1	Ulcerative colitis	rs3774959 (intron variant)	5e-14	26192919					UC	Cer(d18:1/24:0)◊	Positive	Enriched	6.95
NFKB1	Ulcerative colitis	rs3774937 (intron variant)	5e-14	26192919					UC	Cer(d18:1/24:0)◊	Positive	Enriched	6.95
NFKB1	Ulcerative colitis	rs11097789 (intron variant)	5e-14	26192919					UC	Cer(d18:1/24:0)◊	Positive	Enriched	6.95
NFKB1	Ulcerative colitis	rs4648045 (intron variant)	5e-14	26192919					UC	Cer(d18:1/24:0)◊	Positive	Enriched	6.95
NFKB1	Monocyte percentage of white cells	rs3774959 (intron variant)	1e-09	27863252					CD	Cer(d18:1/24:0)◊	Positive	Enriched	6.95
NFKB1	Monocyte percentage of white cells	rs3774937 (intron variant)	1e-09	27863252					CD	Cer(d18:1/24:0)◊	Positive	Enriched	6.95
NFKB1	Monocyte percentage of white cells	rs11097789 (intron variant)	1e-09	27863252					CD	Cer(d18:1/24:0)◊	Positive	Enriched	6.95
NFKB1	Monocyte percentage of white cells	rs4648045 (intron variant)	1e-09	27863252					CD	Cer(d18:1/24:0)◊	Positive	Enriched	6.95
NFKB1	Monocyte percentage of white cells	rs3774959 (intron variant)	1e-09	27863252					UC	Cer(d18:1/24:0)◊	Positive	Enriched	6.95
NFKB1	Monocyte percentage of white cells	rs3774937 (intron variant)	1e-09	27863252					UC	Cer(d18:1/24:0)◊	Positive	Enriched	6.95
NFKB1	Monocyte percentage of white cells	rs11097789 (intron variant)	1e-09	27863252					UC	Cer(d18:1/24:0)◊	Positive	Enriched	6.95
NFKB1	Monocyte percentage of white cells	rs4648045 (intron variant)	1e-09	27863252					UC	Cer(d18:1/24:0)◊	Positive	Enriched	6.95
NFKB1	Lymphocyte percentage of white cells	rs3774959 (intron variant)	2e-21	27863252					CD	Cer(d18:1/24:0)◊	Positive	Enriched	6.95
NFKB1	Lymphocyte percentage of white cells	rs3774937 (intron variant)	2e-21	27863252					CD	Cer(d18:1/24:0)◊	Positive	Enriched	6.95
NFKB1	Lymphocyte percentage of white cells	rs11097789 (intron variant)	2e-21	27863252					CD	Cer(d18:1/24:0)◊	Positive	Enriched	6.95
NFKB1	Lymphocyte percentage of white cells	rs4648045 (intron variant)	2e-21	27863252					CD	Cer(d18:1/24:0)◊	Positive	Enriched	6.95
NFKB1	Lymphocyte percentage of white cells	rs3774959 (intron variant)	2e-21	27863252					UC	Cer(d18:1/24:0)◊	Positive	Enriched	6.95
NFKB1	Lymphocyte percentage of white cells	rs3774937 (intron variant)	2e-21	27863252					UC	Cer(d18:1/24:0)◊	Positive	Enriched	6.95
NFKB1	Lymphocyte percentage of white cells	rs11097789 (intron variant)	2e-21	27863252					UC	Cer(d18:1/24:0)◊	Positive	Enriched	6.95
NFKB1	Lymphocyte percentage of white cells	rs4648045 (intron variant)	2e-21	27863252					UC	Cer(d18:1/24:0)◊	Positive	Enriched	6.95
NFKB1	Ulcerative colitis	rs3774959 (intron variant)	4e-12	23128233					CD	Cer(d18:1/24:1(15Z))◊	Positive	Enriched	6.95
NFKB1	Ulcerative colitis	rs3774937 (intron variant)	4e-12	23128233					CD	Cer(d18:1/24:1(15Z))◊	Positive	Enriched	6.95
NFKB1	Ulcerative colitis	rs11097789 (intron variant)	4e-12	23128233					CD	Cer(d18:1/24:1(15Z))◊	Positive	Enriched	6.95
NFKB1	Ulcerative colitis	rs4648045 (intron variant)	4e-12	23128233					CD	Cer(d18:1/24:1(15Z))◊	Positive	Enriched	6.95
NFKB1	Ulcerative colitis	rs3774959 (intron variant)	4e-12	23128233					UC	Cer(d18:1/24:1(15Z))◊	Positive	Enriched	6.95
NFKB1	Ulcerative colitis	rs3774937 (intron variant)	4e-12	23128233					UC	Cer(d18:1/24:1(15Z))◊	Positive	Enriched	6.95
NFKB1	Ulcerative colitis	rs11097789 (intron variant)	4e-12	23128233					UC	Cer(d18:1/24:1(15Z))◊	Positive	Enriched	6.95
NFKB1	Ulcerative colitis	rs4648045 (intron variant)	4e-12	23128233					UC	Cer(d18:1/24:1(15Z))◊	Positive	Enriched	6.95
NFKB1	Ulcerative colitis	rs3774959 (intron variant)	5e-14	26192919					CD	Cer(d18:1/24:1(15Z))◊	Positive	Enriched	6.95
NFKB1	Ulcerative colitis	rs3774937 (intron variant)	5e-14	26192919					CD	Cer(d18:1/24:1(15Z))◊	Positive	Enriched	6.95
NFKB1	Ulcerative colitis	rs11097789 (intron variant)	5e-14	26192919					CD	Cer(d18:1/24:1(15Z))◊	Positive	Enriched	6.95
NFKB1	Ulcerative colitis	rs4648045 (intron variant)	5e-14	26192919					CD	Cer(d18:1/24:1(15Z))◊	Positive	Enriched	6.95
NFKB1	Ulcerative colitis	rs3774959 (intron variant)	5e-14	26192919					UC	Cer(d18:1/24:1(15Z))◊	Positive	Enriched	6.95
NFKB1	Ulcerative colitis	rs3774937 (intron variant)	5e-14	26192919					UC	Cer(d18:1/24:1(15Z))◊	Positive	Enriched	6.95
NFKB1	Ulcerative colitis	rs11097789 (intron variant)	5e-14	26192919					UC	Cer(d18:1/24:1(15Z))◊	Positive	Enriched	6.95
NFKB1	Ulcerative colitis	rs4648045 (intron variant)	5e-14	26192919					UC	Cer(d18:1/24:1(15Z))◊	Positive	Enriched	6.95
NFKB1	Monocyte percentage of white cells	rs3774959 (intron variant)	1e-09	27863252					CD	Cer(d18:1/24:1(15Z))◊	Positive	Enriched	6.95
NFKB1	Monocyte percentage of white cells	rs3774937 (intron variant)	1e-09	27863252					CD	Cer(d18:1/24:1(15Z))◊	Positive	Enriched	6.95
NFKB1	Monocyte percentage of white cells	rs11097789 (intron variant)	1e-09	27863252					CD	Cer(d18:1/24:1(15Z))◊	Positive	Enriched	6.95
NFKB1	Monocyte percentage of white cells	rs4648045 (intron variant)	1e-09	27863252					CD	Cer(d18:1/24:1(15Z))◊	Positive	Enriched	6.95
NFKB1	Monocyte percentage of white cells	rs3774959 (intron variant)	1e-09	27863252					UC	Cer(d18:1/24:1(15Z))◊	Positive	Enriched	6.95
NFKB1	Monocyte percentage of white cells	rs3774937 (intron variant)	1e-09	27863252					UC	Cer(d18:1/24:1(15Z))◊	Positive	Enriched	6.95
NFKB1	Monocyte percentage of white cells	rs11097789 (intron variant)	1e-09	27863252					UC	Cer(d18:1/24:1(15Z))◊	Positive	Enriched	6.95
NFKB1	Monocyte percentage of white cells	rs4648045 (intron variant)	1e-09	27863252					UC	Cer(d18:1/24:1(15Z))◊	Positive	Enriched	6.95
NFKB1	Lymphocyte percentage of white cells	rs3774959 (intron variant)	2e-21	27863252					CD	Cer(d18:1/24:1(15Z))◊	Positive	Enriched	6.95
NFKB1	Lymphocyte percentage of white cells	rs3774937 (intron variant)	2e-21	27863252					CD	Cer(d18:1/24:1(15Z))◊	Positive	Enriched	6.95
NFKB1	Lymphocyte percentage of white cells	rs11097789 (intron variant)	2e-21	27863252					CD	Cer(d18:1/24:1(15Z))◊	Positive	Enriched	6.95
NFKB1	Lymphocyte percentage of white cells	rs4648045 (intron variant)	2e-21	27863252					CD	Cer(d18:1/24:1(15Z))◊	Positive	Enriched	6.95
NFKB1	Lymphocyte percentage of white cells	rs3774959 (intron variant)	2e-21	27863252					UC	Cer(d18:1/24:1(15Z))◊	Positive	Enriched	6.95
NFKB1	Lymphocyte percentage of white cells	rs3774937 (intron variant)	2e-21	27863252					UC	Cer(d18:1/24:1(15Z))◊	Positive	Enriched	6.95
NFKB1	Lymphocyte percentage of white cells	rs11097789 (intron variant)	2e-21	27863252					UC	Cer(d18:1/24:1(15Z))◊	Positive	Enriched	6.95
NFKB1	Lymphocyte percentage of white cells	rs4648045 (intron variant)	2e-21	27863252					UC	Cer(d18:1/24:1(15Z))◊	Positive	Enriched	6.95
NFKB1	Ulcerative colitis	rs3774959 (intron variant)	4e-12	23128233					CD	Chenodeoxycholic acid	Positive	Enriched	5.8
NFKB1	Ulcerative colitis	rs3774937 (intron variant)	4e-12	23128233					CD	Chenodeoxycholic acid	Positive	Enriched	5.8
NFKB1	Ulcerative colitis	rs11097789 (intron variant)	4e-12	23128233					CD	Chenodeoxycholic acid	Positive	Enriched	5.8
NFKB1	Ulcerative colitis	rs4648045 (intron variant)	4e-12	23128233					CD	Chenodeoxycholic acid	Positive	Enriched	5.8
NFKB1	Ulcerative colitis	rs3774959 (intron variant)	4e-12	23128233					UC	Chenodeoxycholic acid	Positive	Enriched	5.8
NFKB1	Ulcerative colitis	rs3774937 (intron variant)	4e-12	23128233					UC	Chenodeoxycholic acid	Positive	Enriched	5.8
NFKB1	Ulcerative colitis	rs11097789 (intron variant)	4e-12	23128233					UC	Chenodeoxycholic acid	Positive	Enriched	5.8
NFKB1	Ulcerative colitis	rs4648045 (intron variant)	4e-12	23128233					UC	Chenodeoxycholic acid	Positive	Enriched	5.8
NFKB1	Ulcerative colitis	rs3774959 (intron variant)	5e-14	26192919					CD	Chenodeoxycholic acid	Positive	Enriched	5.8
NFKB1	Ulcerative colitis	rs3774937 (intron variant)	5e-14	26192919					CD	Chenodeoxycholic acid	Positive	Enriched	5.8
NFKB1	Ulcerative colitis	rs11097789 (intron variant)	5e-14	26192919					CD	Chenodeoxycholic acid	Positive	Enriched	5.8
NFKB1	Ulcerative colitis	rs4648045 (intron variant)	5e-14	26192919					CD	Chenodeoxycholic acid	Positive	Enriched	5.8
NFKB1	Ulcerative colitis	rs3774959 (intron variant)	5e-14	26192919					UC	Chenodeoxycholic acid	Positive	Enriched	5.8
NFKB1	Ulcerative colitis	rs3774937 (intron variant)	5e-14	26192919					UC	Chenodeoxycholic acid	Positive	Enriched	5.8
NFKB1	Ulcerative colitis	rs11097789 (intron variant)	5e-14	26192919					UC	Chenodeoxycholic acid	Positive	Enriched	5.8
NFKB1	Ulcerative colitis	rs4648045 (intron variant)	5e-14	26192919					UC	Chenodeoxycholic acid	Positive	Enriched	5.8
NFKB1	Monocyte percentage of white cells	rs3774959 (intron variant)	1e-09	27863252					CD	Chenodeoxycholic acid	Positive	Enriched	5.8
NFKB1	Monocyte percentage of white cells	rs3774937 (intron variant)	1e-09	27863252					CD	Chenodeoxycholic acid	Positive	Enriched	5.8
NFKB1	Monocyte percentage of white cells	rs11097789 (intron variant)	1e-09	27863252					CD	Chenodeoxycholic acid	Positive	Enriched	5.8
NFKB1	Monocyte percentage of white cells	rs4648045 (intron variant)	1e-09	27863252					CD	Chenodeoxycholic acid	Positive	Enriched	5.8
NFKB1	Monocyte percentage of white cells	rs3774959 (intron variant)	1e-09	27863252					UC	Chenodeoxycholic acid	Positive	Enriched	5.8
NFKB1	Monocyte percentage of white cells	rs3774937 (intron variant)	1e-09	27863252					UC	Chenodeoxycholic acid	Positive	Enriched	5.8
NFKB1	Monocyte percentage of white cells	rs11097789 (intron variant)	1e-09	27863252					UC	Chenodeoxycholic acid	Positive	Enriched	5.8
NFKB1	Monocyte percentage of white cells	rs4648045 (intron variant)	1e-09	27863252					UC	Chenodeoxycholic acid	Positive	Enriched	5.8
NFKB1	Lymphocyte percentage of white cells	rs3774959 (intron variant)	2e-21	27863252					CD	Chenodeoxycholic acid	Positive	Enriched	5.8
NFKB1	Lymphocyte percentage of white cells	rs3774937 (intron variant)	2e-21	27863252					CD	Chenodeoxycholic acid	Positive	Enriched	5.8
NFKB1	Lymphocyte percentage of white cells	rs11097789 (intron variant)	2e-21	27863252					CD	Chenodeoxycholic acid	Positive	Enriched	5.8
NFKB1	Lymphocyte percentage of white cells	rs4648045 (intron variant)	2e-21	27863252					CD	Chenodeoxycholic acid	Positive	Enriched	5.8
NFKB1	Lymphocyte percentage of white cells	rs3774959 (intron variant)	2e-21	27863252					UC	Chenodeoxycholic acid	Positive	Enriched	5.8
NFKB1	Lymphocyte percentage of white cells	rs3774937 (intron variant)	2e-21	27863252					UC	Chenodeoxycholic acid	Positive	Enriched	5.8
NFKB1	Lymphocyte percentage of white cells	rs11097789 (intron variant)	2e-21	27863252					UC	Chenodeoxycholic acid	Positive	Enriched	5.8
NFKB1	Lymphocyte percentage of white cells	rs4648045 (intron variant)	2e-21	27863252					UC	Chenodeoxycholic acid	Positive	Enriched	5.8
NFKB1	Ulcerative colitis	rs3774959 (intron variant)	4e-12	23128233					CD	Chenodeoxycholic acid glycine conjugate	Positive	Enriched	5.8
NFKB1	Ulcerative colitis	rs3774937 (intron variant)	4e-12	23128233					CD	Chenodeoxycholic acid glycine conjugate	Positive	Enriched	5.8
NFKB1	Ulcerative colitis	rs11097789 (intron variant)	4e-12	23128233					CD	Chenodeoxycholic acid glycine conjugate	Positive	Enriched	5.8
NFKB1	Ulcerative colitis	rs4648045 (intron variant)	4e-12	23128233					CD	Chenodeoxycholic acid glycine conjugate	Positive	Enriched	5.8
NFKB1	Ulcerative colitis	rs3774959 (intron variant)	4e-12	23128233					UC	Chenodeoxycholic acid glycine conjugate	Positive	Enriched	5.8
NFKB1	Ulcerative colitis	rs3774937 (intron variant)	4e-12	23128233					UC	Chenodeoxycholic acid glycine conjugate	Positive	Enriched	5.8
NFKB1	Ulcerative colitis	rs11097789 (intron variant)	4e-12	23128233					UC	Chenodeoxycholic acid glycine conjugate	Positive	Enriched	5.8
NFKB1	Ulcerative colitis	rs4648045 (intron variant)	4e-12	23128233					UC	Chenodeoxycholic acid glycine conjugate	Positive	Enriched	5.8
NFKB1	Ulcerative colitis	rs3774959 (intron variant)	5e-14	26192919					CD	Chenodeoxycholic acid glycine conjugate	Positive	Enriched	5.8
NFKB1	Ulcerative colitis	rs3774937 (intron variant)	5e-14	26192919					CD	Chenodeoxycholic acid glycine conjugate	Positive	Enriched	5.8
NFKB1	Ulcerative colitis	rs11097789 (intron variant)	5e-14	26192919					CD	Chenodeoxycholic acid glycine conjugate	Positive	Enriched	5.8
NFKB1	Ulcerative colitis	rs4648045 (intron variant)	5e-14	26192919					CD	Chenodeoxycholic acid glycine conjugate	Positive	Enriched	5.8
NFKB1	Ulcerative colitis	rs3774959 (intron variant)	5e-14	26192919					UC	Chenodeoxycholic acid glycine conjugate	Positive	Enriched	5.8
NFKB1	Ulcerative colitis	rs3774937 (intron variant)	5e-14	26192919					UC	Chenodeoxycholic acid glycine conjugate	Positive	Enriched	5.8
NFKB1	Ulcerative colitis	rs11097789 (intron variant)	5e-14	26192919					UC	Chenodeoxycholic acid glycine conjugate	Positive	Enriched	5.8
NFKB1	Ulcerative colitis	rs4648045 (intron variant)	5e-14	26192919					UC	Chenodeoxycholic acid glycine conjugate	Positive	Enriched	5.8
NFKB1	Monocyte percentage of white cells	rs3774959 (intron variant)	1e-09	27863252					CD	Chenodeoxycholic acid glycine conjugate	Positive	Enriched	5.8
NFKB1	Monocyte percentage of white cells	rs3774937 (intron variant)	1e-09	27863252					CD	Chenodeoxycholic acid glycine conjugate	Positive	Enriched	5.8
NFKB1	Monocyte percentage of white cells	rs11097789 (intron variant)	1e-09	27863252					CD	Chenodeoxycholic acid glycine conjugate	Positive	Enriched	5.8
NFKB1	Monocyte percentage of white cells	rs4648045 (intron variant)	1e-09	27863252					CD	Chenodeoxycholic acid glycine conjugate	Positive	Enriched	5.8
NFKB1	Monocyte percentage of white cells	rs3774959 (intron variant)	1e-09	27863252					UC	Chenodeoxycholic acid glycine conjugate	Positive	Enriched	5.8
NFKB1	Monocyte percentage of white cells	rs3774937 (intron variant)	1e-09	27863252					UC	Chenodeoxycholic acid glycine conjugate	Positive	Enriched	5.8
NFKB1	Monocyte percentage of white cells	rs11097789 (intron variant)	1e-09	27863252					UC	Chenodeoxycholic acid glycine conjugate	Positive	Enriched	5.8
NFKB1	Monocyte percentage of white cells	rs4648045 (intron variant)	1e-09	27863252					UC	Chenodeoxycholic acid glycine conjugate	Positive	Enriched	5.8
NFKB1	Lymphocyte percentage of white cells	rs3774959 (intron variant)	2e-21	27863252					CD	Chenodeoxycholic acid glycine conjugate	Positive	Enriched	5.8
NFKB1	Lymphocyte percentage of white cells	rs3774937 (intron variant)	2e-21	27863252					CD	Chenodeoxycholic acid glycine conjugate	Positive	Enriched	5.8
NFKB1	Lymphocyte percentage of white cells	rs11097789 (intron variant)	2e-21	27863252					CD	Chenodeoxycholic acid glycine conjugate	Positive	Enriched	5.8
NFKB1	Lymphocyte percentage of white cells	rs4648045 (intron variant)	2e-21	27863252					CD	Chenodeoxycholic acid glycine conjugate	Positive	Enriched	5.8
NFKB1	Lymphocyte percentage of white cells	rs3774959 (intron variant)	2e-21	27863252					UC	Chenodeoxycholic acid glycine conjugate	Positive	Enriched	5.8
NFKB1	Lymphocyte percentage of white cells	rs3774937 (intron variant)	2e-21	27863252					UC	Chenodeoxycholic acid glycine conjugate	Positive	Enriched	5.8
NFKB1	Lymphocyte percentage of white cells	rs11097789 (intron variant)	2e-21	27863252					UC	Chenodeoxycholic acid glycine conjugate	Positive	Enriched	5.8
NFKB1	Lymphocyte percentage of white cells	rs4648045 (intron variant)	2e-21	27863252					UC	Chenodeoxycholic acid glycine conjugate	Positive	Enriched	5.8
NFKB1	Ulcerative colitis	rs3774959 (intron variant)	4e-12	23128233					CD	Cholesterol◊	Positive	Enriched	5.8
NFKB1	Ulcerative colitis	rs3774937 (intron variant)	4e-12	23128233					CD	Cholesterol◊	Positive	Enriched	5.8
NFKB1	Ulcerative colitis	rs11097789 (intron variant)	4e-12	23128233					CD	Cholesterol◊	Positive	Enriched	5.8
NFKB1	Ulcerative colitis	rs4648045 (intron variant)	4e-12	23128233					CD	Cholesterol◊	Positive	Enriched	5.8
NFKB1	Ulcerative colitis	rs3774959 (intron variant)	4e-12	23128233					UC	Cholesterol◊	Positive	Enriched	5.8
NFKB1	Ulcerative colitis	rs3774937 (intron variant)	4e-12	23128233					UC	Cholesterol◊	Positive	Enriched	5.8
NFKB1	Ulcerative colitis	rs11097789 (intron variant)	4e-12	23128233					UC	Cholesterol◊	Positive	Enriched	5.8
NFKB1	Ulcerative colitis	rs4648045 (intron variant)	4e-12	23128233					UC	Cholesterol◊	Positive	Enriched	5.8
NFKB1	Ulcerative colitis	rs3774959 (intron variant)	5e-14	26192919					CD	Cholesterol◊	Positive	Enriched	5.8
NFKB1	Ulcerative colitis	rs3774937 (intron variant)	5e-14	26192919					CD	Cholesterol◊	Positive	Enriched	5.8
NFKB1	Ulcerative colitis	rs11097789 (intron variant)	5e-14	26192919					CD	Cholesterol◊	Positive	Enriched	5.8
NFKB1	Ulcerative colitis	rs4648045 (intron variant)	5e-14	26192919					CD	Cholesterol◊	Positive	Enriched	5.8
NFKB1	Ulcerative colitis	rs3774959 (intron variant)	5e-14	26192919					UC	Cholesterol◊	Positive	Enriched	5.8
NFKB1	Ulcerative colitis	rs3774937 (intron variant)	5e-14	26192919					UC	Cholesterol◊	Positive	Enriched	5.8
NFKB1	Ulcerative colitis	rs11097789 (intron variant)	5e-14	26192919					UC	Cholesterol◊	Positive	Enriched	5.8
NFKB1	Ulcerative colitis	rs4648045 (intron variant)	5e-14	26192919					UC	Cholesterol◊	Positive	Enriched	5.8
NFKB1	Monocyte percentage of white cells	rs3774959 (intron variant)	1e-09	27863252					CD	Cholesterol◊	Positive	Enriched	5.8
NFKB1	Monocyte percentage of white cells	rs3774937 (intron variant)	1e-09	27863252					CD	Cholesterol◊	Positive	Enriched	5.8
NFKB1	Monocyte percentage of white cells	rs11097789 (intron variant)	1e-09	27863252					CD	Cholesterol◊	Positive	Enriched	5.8
NFKB1	Monocyte percentage of white cells	rs4648045 (intron variant)	1e-09	27863252					CD	Cholesterol◊	Positive	Enriched	5.8
NFKB1	Monocyte percentage of white cells	rs3774959 (intron variant)	1e-09	27863252					UC	Cholesterol◊	Positive	Enriched	5.8
NFKB1	Monocyte percentage of white cells	rs3774937 (intron variant)	1e-09	27863252					UC	Cholesterol◊	Positive	Enriched	5.8
NFKB1	Monocyte percentage of white cells	rs11097789 (intron variant)	1e-09	27863252					UC	Cholesterol◊	Positive	Enriched	5.8
NFKB1	Monocyte percentage of white cells	rs4648045 (intron variant)	1e-09	27863252					UC	Cholesterol◊	Positive	Enriched	5.8
NFKB1	Lymphocyte percentage of white cells	rs3774959 (intron variant)	2e-21	27863252					CD	Cholesterol◊	Positive	Enriched	5.8
NFKB1	Lymphocyte percentage of white cells	rs3774937 (intron variant)	2e-21	27863252					CD	Cholesterol◊	Positive	Enriched	5.8
NFKB1	Lymphocyte percentage of white cells	rs11097789 (intron variant)	2e-21	27863252					CD	Cholesterol◊	Positive	Enriched	5.8
NFKB1	Lymphocyte percentage of white cells	rs4648045 (intron variant)	2e-21	27863252					CD	Cholesterol◊	Positive	Enriched	5.8
NFKB1	Lymphocyte percentage of white cells	rs3774959 (intron variant)	2e-21	27863252					UC	Cholesterol◊	Positive	Enriched	5.8
NFKB1	Lymphocyte percentage of white cells	rs3774937 (intron variant)	2e-21	27863252					UC	Cholesterol◊	Positive	Enriched	5.8
NFKB1	Lymphocyte percentage of white cells	rs11097789 (intron variant)	2e-21	27863252					UC	Cholesterol◊	Positive	Enriched	5.8
NFKB1	Lymphocyte percentage of white cells	rs4648045 (intron variant)	2e-21	27863252					UC	Cholesterol◊	Positive	Enriched	5.8
NFKB1	Ulcerative colitis	rs3774959 (intron variant)	4e-12	23128233					CD	Cholic acid	Positive	Enriched	5.8
NFKB1	Ulcerative colitis	rs3774937 (intron variant)	4e-12	23128233					CD	Cholic acid	Positive	Enriched	5.8
NFKB1	Ulcerative colitis	rs11097789 (intron variant)	4e-12	23128233					CD	Cholic acid	Positive	Enriched	5.8
NFKB1	Ulcerative colitis	rs4648045 (intron variant)	4e-12	23128233					CD	Cholic acid	Positive	Enriched	5.8
NFKB1	Ulcerative colitis	rs3774959 (intron variant)	4e-12	23128233					UC	Cholic acid	Positive	Enriched	5.8
NFKB1	Ulcerative colitis	rs3774937 (intron variant)	4e-12	23128233					UC	Cholic acid	Positive	Enriched	5.8
NFKB1	Ulcerative colitis	rs11097789 (intron variant)	4e-12	23128233					UC	Cholic acid	Positive	Enriched	5.8
NFKB1	Ulcerative colitis	rs4648045 (intron variant)	4e-12	23128233					UC	Cholic acid	Positive	Enriched	5.8
NFKB1	Ulcerative colitis	rs3774959 (intron variant)	5e-14	26192919					CD	Cholic acid	Positive	Enriched	5.8
NFKB1	Ulcerative colitis	rs3774937 (intron variant)	5e-14	26192919					CD	Cholic acid	Positive	Enriched	5.8
NFKB1	Ulcerative colitis	rs11097789 (intron variant)	5e-14	26192919					CD	Cholic acid	Positive	Enriched	5.8
NFKB1	Ulcerative colitis	rs4648045 (intron variant)	5e-14	26192919					CD	Cholic acid	Positive	Enriched	5.8
NFKB1	Ulcerative colitis	rs3774959 (intron variant)	5e-14	26192919					UC	Cholic acid	Positive	Enriched	5.8
NFKB1	Ulcerative colitis	rs3774937 (intron variant)	5e-14	26192919					UC	Cholic acid	Positive	Enriched	5.8
NFKB1	Ulcerative colitis	rs11097789 (intron variant)	5e-14	26192919					UC	Cholic acid	Positive	Enriched	5.8
NFKB1	Ulcerative colitis	rs4648045 (intron variant)	5e-14	26192919					UC	Cholic acid	Positive	Enriched	5.8
NFKB1	Monocyte percentage of white cells	rs3774959 (intron variant)	1e-09	27863252					CD	Cholic acid	Positive	Enriched	5.8
NFKB1	Monocyte percentage of white cells	rs3774937 (intron variant)	1e-09	27863252					CD	Cholic acid	Positive	Enriched	5.8
NFKB1	Monocyte percentage of white cells	rs11097789 (intron variant)	1e-09	27863252					CD	Cholic acid	Positive	Enriched	5.8
NFKB1	Monocyte percentage of white cells	rs4648045 (intron variant)	1e-09	27863252					CD	Cholic acid	Positive	Enriched	5.8
NFKB1	Monocyte percentage of white cells	rs3774959 (intron variant)	1e-09	27863252					UC	Cholic acid	Positive	Enriched	5.8
NFKB1	Monocyte percentage of white cells	rs3774937 (intron variant)	1e-09	27863252					UC	Cholic acid	Positive	Enriched	5.8
NFKB1	Monocyte percentage of white cells	rs11097789 (intron variant)	1e-09	27863252					UC	Cholic acid	Positive	Enriched	5.8
NFKB1	Monocyte percentage of white cells	rs4648045 (intron variant)	1e-09	27863252					UC	Cholic acid	Positive	Enriched	5.8
NFKB1	Lymphocyte percentage of white cells	rs3774959 (intron variant)	2e-21	27863252					CD	Cholic acid	Positive	Enriched	5.8
NFKB1	Lymphocyte percentage of white cells	rs3774937 (intron variant)	2e-21	27863252					CD	Cholic acid	Positive	Enriched	5.8
NFKB1	Lymphocyte percentage of white cells	rs11097789 (intron variant)	2e-21	27863252					CD	Cholic acid	Positive	Enriched	5.8
NFKB1	Lymphocyte percentage of white cells	rs4648045 (intron variant)	2e-21	27863252					CD	Cholic acid	Positive	Enriched	5.8
NFKB1	Lymphocyte percentage of white cells	rs3774959 (intron variant)	2e-21	27863252					UC	Cholic acid	Positive	Enriched	5.8
NFKB1	Lymphocyte percentage of white cells	rs3774937 (intron variant)	2e-21	27863252					UC	Cholic acid	Positive	Enriched	5.8
NFKB1	Lymphocyte percentage of white cells	rs11097789 (intron variant)	2e-21	27863252					UC	Cholic acid	Positive	Enriched	5.8
NFKB1	Lymphocyte percentage of white cells	rs4648045 (intron variant)	2e-21	27863252					UC	Cholic acid	Positive	Enriched	5.8
NFKB1	Ulcerative colitis	rs3774959 (intron variant)	4e-12	23128233					CD	Corticosterone	Positive	Enriched	7.7
NFKB1	Ulcerative colitis	rs3774937 (intron variant)	4e-12	23128233					CD	Corticosterone	Positive	Enriched	7.7
NFKB1	Ulcerative colitis	rs11097789 (intron variant)	4e-12	23128233					CD	Corticosterone	Positive	Enriched	7.7
NFKB1	Ulcerative colitis	rs4648045 (intron variant)	4e-12	23128233					CD	Corticosterone	Positive	Enriched	7.7
NFKB1	Ulcerative colitis	rs3774959 (intron variant)	4e-12	23128233					UC	Corticosterone	Positive	Depleted	7.7
NFKB1	Ulcerative colitis	rs3774937 (intron variant)	4e-12	23128233					UC	Corticosterone	Positive	Depleted	7.7
NFKB1	Ulcerative colitis	rs11097789 (intron variant)	4e-12	23128233					UC	Corticosterone	Positive	Depleted	7.7
NFKB1	Ulcerative colitis	rs4648045 (intron variant)	4e-12	23128233					UC	Corticosterone	Positive	Depleted	7.7
NFKB1	Ulcerative colitis	rs3774959 (intron variant)	5e-14	26192919					CD	Corticosterone	Positive	Enriched	7.7
NFKB1	Ulcerative colitis	rs3774937 (intron variant)	5e-14	26192919					CD	Corticosterone	Positive	Enriched	7.7
NFKB1	Ulcerative colitis	rs11097789 (intron variant)	5e-14	26192919					CD	Corticosterone	Positive	Enriched	7.7
NFKB1	Ulcerative colitis	rs4648045 (intron variant)	5e-14	26192919					CD	Corticosterone	Positive	Enriched	7.7
NFKB1	Ulcerative colitis	rs3774959 (intron variant)	5e-14	26192919					UC	Corticosterone	Positive	Depleted	7.7
NFKB1	Ulcerative colitis	rs3774937 (intron variant)	5e-14	26192919					UC	Corticosterone	Positive	Depleted	7.7
NFKB1	Ulcerative colitis	rs11097789 (intron variant)	5e-14	26192919					UC	Corticosterone	Positive	Depleted	7.7
NFKB1	Ulcerative colitis	rs4648045 (intron variant)	5e-14	26192919					UC	Corticosterone	Positive	Depleted	7.7
NFKB1	Monocyte percentage of white cells	rs3774959 (intron variant)	1e-09	27863252					CD	Corticosterone	Positive	Enriched	7.7
NFKB1	Monocyte percentage of white cells	rs3774937 (intron variant)	1e-09	27863252					CD	Corticosterone	Positive	Enriched	7.7
NFKB1	Monocyte percentage of white cells	rs11097789 (intron variant)	1e-09	27863252					CD	Corticosterone	Positive	Enriched	7.7
NFKB1	Monocyte percentage of white cells	rs4648045 (intron variant)	1e-09	27863252					CD	Corticosterone	Positive	Enriched	7.7
NFKB1	Monocyte percentage of white cells	rs3774959 (intron variant)	1e-09	27863252					UC	Corticosterone	Positive	Depleted	7.7
NFKB1	Monocyte percentage of white cells	rs3774937 (intron variant)	1e-09	27863252					UC	Corticosterone	Positive	Depleted	7.7
NFKB1	Monocyte percentage of white cells	rs11097789 (intron variant)	1e-09	27863252					UC	Corticosterone	Positive	Depleted	7.7
NFKB1	Monocyte percentage of white cells	rs4648045 (intron variant)	1e-09	27863252					UC	Corticosterone	Positive	Depleted	7.7
NFKB1	Lymphocyte percentage of white cells	rs3774959 (intron variant)	2e-21	27863252					CD	Corticosterone	Positive	Enriched	7.7
NFKB1	Lymphocyte percentage of white cells	rs3774937 (intron variant)	2e-21	27863252					CD	Corticosterone	Positive	Enriched	7.7
NFKB1	Lymphocyte percentage of white cells	rs11097789 (intron variant)	2e-21	27863252					CD	Corticosterone	Positive	Enriched	7.7
NFKB1	Lymphocyte percentage of white cells	rs4648045 (intron variant)	2e-21	27863252					CD	Corticosterone	Positive	Enriched	7.7
NFKB1	Lymphocyte percentage of white cells	rs3774959 (intron variant)	2e-21	27863252					UC	Corticosterone	Positive	Depleted	7.7
NFKB1	Lymphocyte percentage of white cells	rs3774937 (intron variant)	2e-21	27863252					UC	Corticosterone	Positive	Depleted	7.7
NFKB1	Lymphocyte percentage of white cells	rs11097789 (intron variant)	2e-21	27863252					UC	Corticosterone	Positive	Depleted	7.7
NFKB1	Lymphocyte percentage of white cells	rs4648045 (intron variant)	2e-21	27863252					UC	Corticosterone	Positive	Depleted	7.7
NFKB1	Ulcerative colitis	rs3774959 (intron variant)	4e-12	23128233					CD	Cortisol	Positive	Enriched	7.85
NFKB1	Ulcerative colitis	rs3774937 (intron variant)	4e-12	23128233					CD	Cortisol	Positive	Enriched	7.85
NFKB1	Ulcerative colitis	rs11097789 (intron variant)	4e-12	23128233					CD	Cortisol	Positive	Enriched	7.85
NFKB1	Ulcerative colitis	rs4648045 (intron variant)	4e-12	23128233					CD	Cortisol	Positive	Enriched	7.85
NFKB1	Ulcerative colitis	rs3774959 (intron variant)	4e-12	23128233					UC	Cortisol	Positive	Enriched	7.85
NFKB1	Ulcerative colitis	rs3774937 (intron variant)	4e-12	23128233					UC	Cortisol	Positive	Enriched	7.85
NFKB1	Ulcerative colitis	rs11097789 (intron variant)	4e-12	23128233					UC	Cortisol	Positive	Enriched	7.85
NFKB1	Ulcerative colitis	rs4648045 (intron variant)	4e-12	23128233					UC	Cortisol	Positive	Enriched	7.85
NFKB1	Ulcerative colitis	rs3774959 (intron variant)	5e-14	26192919					CD	Cortisol	Positive	Enriched	7.85
NFKB1	Ulcerative colitis	rs3774937 (intron variant)	5e-14	26192919					CD	Cortisol	Positive	Enriched	7.85
NFKB1	Ulcerative colitis	rs11097789 (intron variant)	5e-14	26192919					CD	Cortisol	Positive	Enriched	7.85
NFKB1	Ulcerative colitis	rs4648045 (intron variant)	5e-14	26192919					CD	Cortisol	Positive	Enriched	7.85
NFKB1	Ulcerative colitis	rs3774959 (intron variant)	5e-14	26192919					UC	Cortisol	Positive	Enriched	7.85
NFKB1	Ulcerative colitis	rs3774937 (intron variant)	5e-14	26192919					UC	Cortisol	Positive	Enriched	7.85
NFKB1	Ulcerative colitis	rs11097789 (intron variant)	5e-14	26192919					UC	Cortisol	Positive	Enriched	7.85
NFKB1	Ulcerative colitis	rs4648045 (intron variant)	5e-14	26192919					UC	Cortisol	Positive	Enriched	7.85
NFKB1	Monocyte percentage of white cells	rs3774959 (intron variant)	1e-09	27863252					CD	Cortisol	Positive	Enriched	7.85
NFKB1	Monocyte percentage of white cells	rs3774937 (intron variant)	1e-09	27863252					CD	Cortisol	Positive	Enriched	7.85
[truncated: 6,849 more rows]
