# Supplementary material for: Expanding the drug discovery space with predicted metabolite–target interactions
Source: Commun Biol. 2021 Mar 5;4:288. doi: 10.1038/s42003-021-01822-x (PMC7935942; doi:10.1038/s42003-021-01822-x)
Supplement: Supplementary file 8 — Supplementary Data 5 [file 42003_2021_1822_MOESM8_ESM.xlsx]

## Sheet: Supplementary data 5
Supplementary Data 5	Description of selected targets, shown in Fig. 4, with genetic association to inflammatory bowel disease (IBD) or other inflammatory phenotypes (from GWAS catalog) with connections to candidate modulator metabolites in IBD patients. Variant types are intron variant (IV), regulatory region variant (RRV), missense variant (MSV), intergenic variant (IGV), 3 prime UTR variant (3UTRV) and 5 prime UTR …
Target Genetics and Transcriptomics					Metabolite Ligands
Target	Variant	Type	Trait	Disease: Expression	Metabolite	Direction	Disease: Abundance
ADRA1D	rs12481514	IV	Paneth cell defects in CD	UC: Enriched	Norepinephrine	Positive	CD, UC: Depleted
CXCR1	rs11676348	RRV	Ulcerative colitis; Monocyte percentage of white cells	CD, UC: Enriched	2-Hydroxyibuprofen	Negative	CD, UC: Depleted*
	rs114050631	RRV			Ibuprofen	Negative	CD, UC: Depleted*
CXCR2	rs11676348	RRV	Ulcerative colitis; Monocyte percentage of white cells	CD, UC: Enriched	2-Hydroxyibuprofen	Negative	CD, UC: Depleted*
	rs55799208	MSV			Ibuprofen	Negative	CD, UC: Depleted*
	rs114050631	RRV
DRD4	rs7929541	IGV	Systemic seropositive rheumatic diseases (Systemic sclerosis or systemic lupus erythematosus or rheumatoid arthritis or idiopathic inflammatory myopathies)		Norepinephrine	Positive	CD, UC: Depleted
GABRG2	rs79243092	IGV	Macrophage inflammatory protein 1b levels		Taurocholic acid	Positive	CD, UC: Enriched
					Cortisol	Positive	CD, UC: Enriched
					Glycocholic acid	Positive	CD: Enriched
					Epiandrosterone	Positive	CD, UC: Enriched*
					7-Ketodeoxycholic acid	Positive	CD, UC: Enriched
					Alpha-muricholic acid	Positive	CD, UC: Enriched
					Chenodeoxycholic acid	Positive	CD, UC: Enriched
					Cholic acid	Positive	CD, UC: Enriched
					Deoxycholic acid	Positive	CD, UC: Depleted
					Deoxycholic acid glycine conjugate	Positive	CD, UC: Depleted
GABRG2	rs79243092	IGV	Macrophage inflammatory protein 1b levels		Chenodeoxycholic acid glycine conjugate	Positive	CD, UC: Enriched
					Lithocholic acid glycine conjugate	Positive	CD, UC: Depleted
					Glycoursodeoxycholic acid	Positive	CD, UC: Enriched
					Lithocholyltaurine	Positive	CD, UC: Enriched
					Hyodeoxycholic acid	Positive	CD, UC: Depleted
					Lithocholic acid	Positive	CD, UC: Depleted
					Tauroursodeoxycholic acid	Positive	CD, UC: Enriched
					Taurodeoxycholic acid	Positive	UC: Enriched
					Tauro-b-muricholic acid,	Positive	CD, UC: Enriched
					Taurochenodesoxycholic acid	Positive	CD, UC: Enriched
					Corticosterone	Positive	CD: Enriched; UC: Depleted
					Oleanolic acid	Positive	CD, UC: Depleted
					21-Deoxycortisol	Positive	CD: Enriched
					Crustecdysone	Positive	CD, UC: Enriched
GRM2	rs116567227	MSV	Macrophage inflammatory protein 1b levels		L-Glutamic acid	Negative	CD, UC: Depleted*
					D-Glutamic acid	Negative	CD, UC: Depleted*
					L-Isoleucine	Negative	CD: Enriched
					Aminoadipic acid	Negative	CD, UC: Depleted*
					L-Alloisoleucine	Negative	CD, UC: Depleted*
					L-Glutamine	Negative	CD, UC: Enriched
					L-Leucine	Negative	CD: Enriched
					N-Acetylglutamic acid	Negative	CD, UC: Depleted
					Norvaline	Negative	CD, UC: Enriched
HTR4	rs56330463	RRV	Monocyte percentage of white cells		Serotonin	Positive	CD, UC: Depleted
					Hydroxy-L-tryptophan	Positive	CD, UC: Enriched
MCL1	rs16837903	5UTRV	Monocyte chemoattractant protein-1 levels		L-Urobilin	Negative	CD, UC: Depleted
					D-Urobilin	Negative	CD, UC: Depleted
NOS2	rs4795067	IV	Inflammatory skin disease; Chronic inflammatory diseases (ankylosing spondylitis, CD, psoriasis, primary sclerosing cholangitis UC)	CD, UC: Enriched	L-Arginine	Negative	CD, UC: Depleted
	rs289802	IV			Acetyl-L-arginine	Negative	CD, UC: Enriched
	rs9797244	IV			L-Targinine	Negative	UC: Enriched
PAX8	rs2019137	3UTRV	Lymphocyte counts		Adenosine	Positive	CD, UC: Enriched
					Deoxyadenosine	Positive	CD, UC: Depleted*
					Guanosine	Positive	CD, UC: Depleted
					Inosine	Positive	CD, UC: Depleted*
					Adenosylmethionine	Positive	CD, UC: Enriched
					1-Methylguanosine	Positive	CD: Enriched*; UC: Depleted*
					8-Hydroxy-deoxyguanosine,	Positive	CD, UC: Enriched*
					2'-O-Methyladenosine	Positive	CD, UC: Depleted*
					N2,N2-Dimethylguanosine	Positive	CD: Enriched
					3'-O-Methyladenosine	Positive	CD: Enriched*; UC: Depleted*
					Tetrahydro-beta-carboline-3-carboxylic acid	Positive	CD: Depleted, UC: Enriched
PAX8	rs2019137	3UTRV	Lymphocyte counts		(1xi,3xi)-1,2,3,4-Tetrahydro-1-methyl-beta-carboline-3-carboxylic acid	Positive	CD, UC: Depleted
RARB	rs6778300	IV	CD (time to first abdominal surgery)		13-cis-Retinoic acid	Positive	CD: Depleted; UC: Enriched
SLC22A3	rs402219	IV	Monocyte early outgrowth colony forming units		Cortisol	Negative	CD, UC: Enriched
					Corticosterone	Negative	CD: Enriched; UC: Depleted
					21-Deoxycortisol	Negative	CD: Enriched
					Crustecdysone	Negative	CD, UC: Enriched
TBXAS1	rs2240395	IV	Drug-induced liver injury (nonsteroidal anti-inflammatory drugs)		L-Urobilin	Negative	CD, UC: Depleted
					D-Urobilin	Negative	CD, UC: Depleted
