# Supplementary material for: Expanding the drug discovery space with predicted metabolite–target interactions
Source: Commun Biol. 2021 Mar 5;4:288. doi: 10.1038/s42003-021-01822-x (PMC7935942; doi:10.1038/s42003-021-01822-x)
Supplement: Supplementary file 9 — Supplementary Data 6 [file 42003_2021_1822_MOESM9_ESM.xlsx]

## Sheet: Supplementary data 6
Supplementary Data 6	Perspective connections between metabolites and targets where the direction of modulation is known. Analogs were filtered by Tanimoto > 0.85 or Tversky𝛼=0.05>0.95, and pxC50 > 5.5. No filtering was done on metabolites, targets or pleiotropy of either (tot 296 metabolites and 118 targets).
Metabolites	Modulation	Target	analogs	highest pxC50	Score CD	Metabolite abundance CD	Target expression CD	Score UC	Metabolite abundance UC	Target expression UC
(1xi,3xi)-1,2,3,4-Tetrahydro-1-methyl-beta-carboline-3-carboxylic acid	Positive	APAF1	CHEMBL1410186	5.65	0.32074	Depleted		0.248224	Depleted
(1xi,3xi)-1,2,3,4-Tetrahydro-1-methyl-beta-carboline-3-carboxylic acid	Positive	CYP1A2	CHEMBL358326	6.4	0.32074	Depleted		0.248224	Depleted
(1xi,3xi)-1,2,3,4-Tetrahydro-1-methyl-beta-carboline-3-carboxylic acid	Positive	CYP2C19	CHEMBL1432651	5.8	0.32074	Depleted		0.248224	Depleted
(1xi,3xi)-1,2,3,4-Tetrahydro-1-methyl-beta-carboline-3-carboxylic acid	Positive	PAX8	CHEMBL1352850	5.9	0.32074	Depleted		0.248224	Depleted
1-Methylguanine	Negative	PNP	CHEMBL8040	5.81	0.290461	Enriched		0.23065	Enriched
1-Methylguanosine	Positive	PAX8	CHEMBL283078	5.94	0.26911	Enriched		0.211155	Depleted
1-Methylguanosine	Negative	PNP	CHEMBL2021376	5.88	0.26911	Enriched		0.211155	Depleted
1-Methylhistamine	Positive	HRH1	CHEMBL90	7.35	0.413957	Enriched		0.287602	Enriched
1-Methylhistamine	Positive	HRH2	CHEMBL90; CHEMBL1533310	6.19	0.413957	Enriched	Enriched	0.287602	Enriched	Enriched
1-Methylhistamine	Positive	HRH3	CHEMBL90; CHEMBL322988	9.91	0.413957	Enriched		0.287602	Enriched
1-Methylhistamine	Positive	HRH4	CHEMBL90; CHEMBL322988	7.93	0.413957	Enriched	Enriched	0.287602	Enriched	Enriched
10Z-Heptadecenoic acid	Positive	CYP3A4	CHEMBL433	5.8	0.274025	Depleted		0.214593	Depleted	Depleted
10Z-Heptadecenoic acid	Positive	FFAR1	CHEMBL267476	6.27	0.274025	Depleted		0.214593	Depleted
10Z-Heptadecenoic acid	Positive	FFAR4	CHEMBL267476	6.5	0.274025	Depleted		0.214593	Depleted
10Z-Heptadecenoic acid	Negative	PTPN7	CHEMBL1526353	6.1	0.274025	Depleted		0.214593	Depleted
10Z-Nonadecenoic acid	Positive	CYP3A4	CHEMBL433	5.8	0.268743	Enriched		0.219588	Enriched	Depleted
10Z-Nonadecenoic acid	Positive	FFAR1	CHEMBL267476	6.27	0.268743	Enriched		0.219588	Enriched
10Z-Nonadecenoic acid	Positive	FFAR4	CHEMBL267476	6.5	0.268743	Enriched		0.219588	Enriched
10Z-Nonadecenoic acid	Negative	PTPN7	CHEMBL1526353	6.1	0.268743	Enriched		0.219588	Enriched
11Z-Eicosenoic acid	Positive	CYP3A4	CHEMBL433	5.8	0.252987	Enriched		0.212447	Enriched	Depleted
11Z-Eicosenoic acid	Positive	FFAR1	CHEMBL267476	6.27	0.252987	Enriched		0.212447	Enriched
11Z-Eicosenoic acid	Positive	FFAR4	CHEMBL267476	6.5	0.252987	Enriched		0.212447	Enriched
11Z-Eicosenoic acid	Negative	PTPN7	CHEMBL1526353	6.1	0.252987	Enriched		0.212447	Enriched
12,13-DHOME	Negative	PTPN7	CHEMBL1526353	6.1	0.428947	Depleted		0.431403	Depleted
13-cis-Retinoic acid	Positive	CYP2C9	CHEMBL1333056	5.9	0.25843	Depleted		0.253184	Enriched
13-cis-Retinoic acid	Positive	CYP2D6	CHEMBL1333056	5.7	0.25843	Depleted		0.253184	Enriched	Depleted
13-cis-Retinoic acid	Positive; Negative	RARA	CHEMBL705; CHEMBL38	8.48	0.25843	Depleted		0.253184	Enriched
13-cis-Retinoic acid	Positive; Negative	RARB	CHEMBL705; CHEMBL38	9	0.25843	Depleted		0.253184	Enriched
13-cis-Retinoic acid	Negative; Positive	RARG	CHEMBL705; CHEMBL38	10.4	0.25843	Depleted		0.253184	Enriched
13-cis-Retinoic acid	Negative; Positive	RXRA	CHEMBL705; CHEMBL38	8.82	0.25843	Depleted		0.253184	Enriched
13-cis-Retinoic acid	Negative; Positive	RXRB	CHEMBL705; CHEMBL38	8.42	0.25843	Depleted		0.253184	Enriched
13-cis-Retinoic acid	Negative; Positive	RXRG	CHEMBL705; CHEMBL38	8.35	0.25843	Depleted		0.253184	Enriched
17-methylstearate	Negative	AR	CHEMBL393319; CHEMBL235003	6.14	0.385904	Enriched		0.331469	Enriched
17-methylstearate	Positive	CYP1A2	CHEMBL1742184	6.2	0.385904	Enriched		0.331469	Enriched
17-methylstearate	Positive	CYP3A4	CHEMBL433	5.8	0.385904	Enriched		0.331469	Enriched	Depleted
17-methylstearate	Positive	GPBAR1	CHEMBL405879; CHEMBL270494; CHEMBL410893; CHEMBL349105; CHEMBL270105; CHEMBL160902; CHEMBL1478	7.12	0.385904	Enriched		0.331469	Enriched
2-hydroxyhexadecanoate	Positive	CYP3A4	CHEMBL433	5.8	0.381558	Depleted		0.299584	Depleted	Depleted
2-hydroxyhexadecanoate	Positive	GPBAR1	CHEMBL566985; CHEMBL405879; CHEMBL270494	7.02	0.381558	Depleted		0.299584	Depleted
2-Hydroxyhexadecanoylcarnitine	Positive	HSP90AA1	CHEMBL1256761	5.86	0.401572	Enriched		0.310707	Enriched
2-Hydroxyibuprofen	Negative	CXCR1	CHEMBL427526; CHEMBL175	7	0.0280655	Depleted	Enriched	0.0482941	Depleted	Enriched
2-Hydroxyibuprofen	Negative	CXCR2	CHEMBL427526; CHEMBL175	7	0.0280655	Depleted	Enriched	0.0482941	Depleted	Enriched
2-Hydroxymyristic acid	Positive	CYP3A4	CHEMBL433	5.8	0.514043	Depleted		0.403737	Depleted	Depleted
2-Hydroxymyristic acid	Positive	GPBAR1	CHEMBL566985; CHEMBL405879; CHEMBL270494	7.02	0.514043	Depleted		0.403737	Depleted
2'-O-Methyladenosine	Positive	ADORA1	CHEMBL477; CHEMBL752; CHEMBL576739	7.41	0.217741	Depleted		0.194602	Depleted	Enriched
2'-O-Methyladenosine	Positive	ADORA2A	CHEMBL477; CHEMBL285819; CHEMBL1688963; CHEMBL610444; CHEMBL607877; CHEMBL607873; CHEMBL2311198; CHEMBL611919; CHEMBL610727; CHEMBL609231; CHEMBL607599; CHEMBL1256672; CHEMBL611921; CHEMBL611314; CHEMBL607585; CHEMBL2113592	9.33	0.217741	Depleted		0.194602	Depleted
2'-O-Methyladenosine	Positive	ADORA2B	CHEMBL477; CHEMBL285819; CHEMBL1688963; CHEMBL610444; CHEMBL607877; CHEMBL607873; CHEMBL2311198; CHEMBL611919; CHEMBL610727; CHEMBL609231; CHEMBL607599; CHEMBL1256672; CHEMBL611921; CHEMBL611314; CHEMBL607585; CHEMBL2113592	9.33	0.217741	Depleted		0.194602	Depleted
2'-O-Methyladenosine	Negative; Positive	ADORA3	CHEMBL73237; CHEMBL477; CHEMBL285819; CHEMBL290077; CHEMBL235742	7.82	0.217741	Depleted		0.194602	Depleted
2'-O-Methyladenosine	Positive	CYP2C19	CHEMBL1396302	6.2	0.217741	Depleted		0.194602	Depleted
2'-O-Methyladenosine	Positive	CYP2C9	CHEMBL1396302	6.1	0.217741	Depleted		0.194602	Depleted
2'-O-Methyladenosine	Positive	HSP90AA1	CHEMBL3392220	5.72	0.217741	Depleted		0.194602	Depleted
2'-O-Methyladenosine	Positive	P2RY1	CHEMBL752	5.82	0.217741	Depleted		0.194602	Depleted
2'-O-Methyladenosine	Positive	P2RY2	CHEMBL752	7.07	0.217741	Depleted		0.194602	Depleted
21-Deoxycortisol	Positive; Negative	AR	CHEMBL386630; CHEMBL103; CHEMBL391648; CHEMBL292284	8.5	0.274869	Enriched		0.193137	Enriched
21-Deoxycortisol	Negative	CACNA1C	CHEMBL386630	7.47	0.274869	Enriched	Enriched	0.193137	Enriched
21-Deoxycortisol	Positive	CYP2C9	CHEMBL1520025	6.4	0.274869	Enriched		0.193137	Enriched
21-Deoxycortisol	Positive	GPBAR1	CHEMBL103	5.56	0.274869	Enriched		0.193137	Enriched
21-Deoxycortisol	Negative	NR3C1	CHEMBL292284	8	0.274869	Enriched		0.193137	Enriched
21-Deoxycortisol	Positive; Negative	NR3C2	CHEMBL273453; CHEMBL103	9.47	0.274869	Enriched		0.193137	Enriched
21-Deoxycortisol	Positive	PGR	CHEMBL103; CHEMBL292284	9.82	0.274869	Enriched		0.193137	Enriched
21-Deoxycortisol	Negative	SLC22A1	CHEMBL103	5.52	0.274869	Enriched		0.193137	Enriched
21-Deoxycortisol	Negative	SLC22A3	CHEMBL110739	6.54	0.274869	Enriched		0.193137	Enriched
3-Hydroxy-11Z-octadecenoylcarnitine	Positive	HSP90AA1	CHEMBL1256761	5.86	0.410185	Enriched		0.290488	Enriched
3-Hydroxycapric acid	Positive	CYP3A4	CHEMBL433	5.8	0.376507	Depleted		0.261798	Enriched	Depleted
3-Hydroxyoctanoic acid	Positive	CYP3A4	CHEMBL433	5.8	0.316154	Depleted		0.259332	Depleted	Depleted
3-Methylhistidine	Positive	CYP3A4	CHEMBL17962	6.1	0.415838	Enriched		0.343902	Enriched	Depleted
3-Methylhistidine	Positive	HRH1	CHEMBL90	7.35	0.415838	Enriched		0.343902	Enriched
3-Methylhistidine	Positive	HRH2	CHEMBL90; CHEMBL1533310	6.19	0.415838	Enriched	Enriched	0.343902	Enriched	Enriched
3-Methylhistidine	Negative; Positive	HRH3	CHEMBL268229; CHEMBL11919; CHEMBL90	9.5	0.415838	Enriched		0.343902	Enriched
3-Methylhistidine	Positive	HRH4	CHEMBL268229; CHEMBL90	7.93	0.415838	Enriched	Enriched	0.343902	Enriched	Enriched
3'-O-Methyladenosine	Positive; Negative	ADORA1	CHEMBL477; CHEMBL752; CHEMBL576739; CHEMBL57445; CHEMBL68738	9.72	0.270322	Enriched		0.244846	Depleted	Enriched
3'-O-Methyladenosine	Positive	ADORA2A	CHEMBL477; CHEMBL285819; CHEMBL1688963; CHEMBL610444; CHEMBL2311198; CHEMBL607877; CHEMBL607873; CHEMBL611919; CHEMBL610727; CHEMBL609231; CHEMBL607599; CHEMBL1256672; CHEMBL68738; CHEMBL611921; CHEMBL611314; CHEMBL607585; CHEMBL2113592	9.33	0.270322	Enriched		0.244846	Depleted
3'-O-Methyladenosine	Positive; Negative	ADORA2B	CHEMBL477; CHEMBL285819; CHEMBL1688963; CHEMBL610444; CHEMBL2311198; CHEMBL607877; CHEMBL607873; CHEMBL611919; CHEMBL610727; CHEMBL609231; CHEMBL607599; CHEMBL1256672; CHEMBL68738; CHEMBL400189; CHEMBL611921; CHEMBL611314; CHEMBL607585; CHEMBL2113592	9.33	0.270322	Enriched		0.244846	Depleted
3'-O-Methyladenosine	Positive; Negative	ADORA3	CHEMBL477; CHEMBL73237; CHEMBL285819; CHEMBL290077; CHEMBL68738; CHEMBL388757	7.82	0.270322	Enriched		0.244846	Depleted
3'-O-Methyladenosine	Positive	CYP2C19	CHEMBL1396302; CHEMBL1522656	7.6	0.270322	Enriched		0.244846	Depleted
3'-O-Methyladenosine	Positive	CYP2C9	CHEMBL1396302	6.1	0.270322	Enriched		0.244846	Depleted
3'-O-Methyladenosine	Positive	HSP90AA1	CHEMBL3392220	5.72	0.270322	Enriched		0.244846	Depleted
3'-O-Methyladenosine	Positive	P2RY1	CHEMBL752	5.82	0.270322	Enriched		0.244846	Depleted
3'-O-Methyladenosine	Positive	P2RY2	CHEMBL752	7.07	0.270322	Enriched		0.244846	Depleted
5-Hydroxy-L-tryptophan	Positive	APAF1	CHEMBL1410186	5.65	0.395046	Enriched		0.365536	Enriched
5-Hydroxy-L-tryptophan	Positive	CYP1A2	CHEMBL39	5.7	0.395046	Enriched		0.365536	Enriched
5-Hydroxy-L-tryptophan	Positive; Negative	HTR1A	CHEMBL39	9.3	0.395046	Enriched		0.365536	Enriched
5-Hydroxy-L-tryptophan	Positive; Negative	HTR1B	CHEMBL39	8.33	0.395046	Enriched		0.365536	Enriched
5-Hydroxy-L-tryptophan	Negative	HTR1D	CHEMBL39	8.3	0.395046	Enriched		0.365536	Enriched
5-Hydroxy-L-tryptophan	Positive	HTR1F	CHEMBL39	8.1	0.395046	Enriched		0.365536	Enriched
5-Hydroxy-L-tryptophan	Positive	HTR2A	CHEMBL39; CHEMBL6640	8.82	0.395046	Enriched		0.365536	Enriched
5-Hydroxy-L-tryptophan	Positive	HTR2B	CHEMBL39	9.3	0.395046	Enriched		0.365536	Enriched
5-Hydroxy-L-tryptophan	Positive	HTR2C	CHEMBL39	10.05	0.395046	Enriched		0.365536	Enriched
5-Hydroxy-L-tryptophan	Positive	HTR3A	CHEMBL39	6.85	0.395046	Enriched		0.365536	Enriched
5-Hydroxy-L-tryptophan	Positive	HTR4	CHEMBL39	7.92	0.395046	Enriched		0.365536	Enriched
5-Hydroxy-L-tryptophan	Positive	HTR7	CHEMBL39	7.82	0.395046	Enriched		0.365536	Enriched
5-Thymidylic acid	Positive	P2RY2	CHEMBL220940; CHEMBL374361	6.32	0.277726	Enriched		0.329605	Depleted
5-Thymidylic acid	Positive	P2RY6	CHEMBL9519; CHEMBL220940	6.85	0.277726	Enriched		0.329605	Depleted
5-Thymidylic acid	Negative	TK1	CHEMBL52609	5.75	0.277726	Enriched	Enriched	0.329605	Depleted
5alpha-Cholestanol	Positive	ESR1	CHEMBL393278	5.89	0.261542	Depleted		0.129422	Depleted
5alpha-Cholestanol	Positive	ESR2	CHEMBL393278	6.66	0.261542	Depleted		0.129422	Depleted
5alpha-Cholestanol	Positive	GPBAR1	CHEMBL410494; CHEMBL270287; CHEMBL269897; CHEMBL1253814; CHEMBL270703	6.92	0.261542	Depleted		0.129422	Depleted
5Z-Dodecenoic acid	Positive	CYP3A4	CHEMBL433	5.8	0.325167	Enriched		0.320766	Enriched	Depleted
7-Ketodeoxycholic acid	Negative; Positive	AR	CHEMBL393319; CHEMBL235003; CHEMBL27769	10.3	0.385307	Enriched		0.291526	Enriched
7-Ketodeoxycholic acid	Positive	CYP2C19	CHEMBL1326153	5.6	0.385307	Enriched		0.291526	Enriched
7-Ketodeoxycholic acid	Positive	CYP2C9	CHEMBL1415777	5.7	0.385307	Enriched		0.291526	Enriched
7-Ketodeoxycholic acid	Positive	CYP3A4	CHEMBL433	5.8	0.385307	Enriched		0.291526	Enriched	Depleted
7-Ketodeoxycholic acid	Positive	ESR1	CHEMBL393278	5.89	0.385307	Enriched		0.291526	Enriched
7-Ketodeoxycholic acid	Positive	ESR2	CHEMBL393278	6.66	0.385307	Enriched		0.291526	Enriched
7-Ketodeoxycholic acid	Positive	GABRA1	CHEMBL207538; CHEMBL1568698	6.8	0.385307	Enriched		0.291526	Enriched
7-Ketodeoxycholic acid	Positive	GABRB2	CHEMBL207538; CHEMBL1568698	6.8	0.385307	Enriched		0.291526	Enriched
7-Ketodeoxycholic acid	Positive	GABRG2	CHEMBL207538; CHEMBL1568698	6.8	0.385307	Enriched		0.291526	Enriched
7-Ketodeoxycholic acid	Positive; Negative	GPBAR1	CHEMBL406393; CHEMBL567640; CHEMBL565278; CHEMBL108505; CHEMBL410893; CHEMBL349105; CHEMBL270105; CHEMBL160902; CHEMBL1478; CHEMBL566315; CHEMBL409511; CHEMBL272426; CHEMBL244785; CHEMBL244784; CHEMBL1258080; CHEMBL405879; CHEMBL270494; CHEMBL260526; CHEMBL80460; CHEMBL2062554; CHEMBL269897; CHEMBL410494	7.12	0.385307	Enriched		0.291526	Enriched
7-Ketodeoxycholic acid	Positive	NR1H4	CHEMBL566315	7.01	0.385307	Enriched		0.291526	Enriched
7-Ketodeoxycholic acid	Negative	SHBG	CHEMBL27769	8.42	0.385307	Enriched		0.291526	Enriched	Depleted
7-Methylguanine	Negative	PNP	CHEMBL8040	5.81	0.770075	Enriched		0.571939	Enriched
8-Hydroxy-deoxyguanosine	Negative	PNP	CHEMBL2021376	5.88	0.265059	Enriched		0.242455	Enriched
9,10-DHOME	Negative	PTPN7	CHEMBL1526353	6.1	0.344554	Depleted		0.368655	Depleted
Acetylcholine	Positive	CHRM1	CHEMBL667	8.96	0.252385	Depleted		0.226922	Enriched
Acetylcholine	Positive	CHRM2	CHEMBL667	6.66	0.252385	Depleted		0.226922	Enriched
Acetylcholine	Positive	CHRM3	CHEMBL667	8.49	0.252385	Depleted		0.226922	Enriched
Acetylcholine	Positive	CHRM4	CHEMBL667	8	0.252385	Depleted		0.226922	Enriched	Enriched
Acetylcholine	Positive	CHRM5	CHEMBL667	8.92	0.252385	Depleted		0.226922	Enriched
Acetylcholine	Positive	CHRNA4	CHEMBL667	6	0.252385	Depleted		0.226922	Enriched
Acetylcholine	Positive	CHRNB2	CHEMBL667	6	0.252385	Depleted		0.226922	Enriched	Depleted
Acetylcholine	Negative	GALR3	CHEMBL1427664; CHEMBL1736587	6.21	0.252385	Depleted		0.226922	Enriched
Adenosine	Positive; Negative	ADORA1	CHEMBL477; CHEMBL752; CHEMBL576739; CHEMBL57445; CHEMBL68738; CHEMBL1093910	9.72	0.4326	Enriched		0.366066	Enriched	Enriched
Adenosine	Positive	ADORA2A	CHEMBL477; CHEMBL1688963; CHEMBL285819; CHEMBL610444; CHEMBL607877; CHEMBL607873; CHEMBL2311198; CHEMBL1256672; CHEMBL611919; CHEMBL610727; CHEMBL609231; CHEMBL607599; CHEMBL611921; CHEMBL611314; CHEMBL607585; CHEMBL2113592; CHEMBL611916; CHEMBL68738; CHEMBL604844; CHEMBL604426; CHEMBL608966; CHEMBL608663; CHEMBL1950554; CHEMBL87459; CHEMBL319387	9.59	0.4326	Enriched		0.366066	Enriched
Adenosine	Positive; Negative	ADORA2B	CHEMBL477; CHEMBL1688963; CHEMBL285819; CHEMBL610444; CHEMBL607877; CHEMBL607873; CHEMBL2311198; CHEMBL1256672; CHEMBL611919; CHEMBL610727; CHEMBL609231; CHEMBL607599; CHEMBL611921; CHEMBL611314; CHEMBL607585; CHEMBL2113592; CHEMBL611916; CHEMBL68738; CHEMBL400189; CHEMBL604844; CHEMBL604426; CHEMBL608966; CHEMBL608663; CHEMBL1950554; CHEMBL87459	9.59	0.4326	Enriched		0.366066	Enriched
Adenosine	Positive; Negative	ADORA3	CHEMBL477; CHEMBL73237; CHEMBL285819; CHEMBL290077; CHEMBL68738	7.82	0.4326	Enriched		0.366066	Enriched
Adenosine	Positive	CYP2C19	CHEMBL1396302; CHEMBL1522656	7.6	0.4326	Enriched		0.366066	Enriched
Adenosine	Positive	CYP2C9	CHEMBL1396302	6.1	0.4326	Enriched		0.366066	Enriched
Adenosine	Positive	HSP90AA1	CHEMBL3392220	5.72	0.4326	Enriched		0.366066	Enriched
Adenosine	Positive	P2RY1	CHEMBL752; CHEMBL14830	7.85	0.4326	Enriched		0.366066	Enriched
Adenosine	Positive	P2RY11	CHEMBL14830	5.77	0.4326	Enriched		0.366066	Enriched
Adenosine	Positive	P2RY2	CHEMBL752	7.07	0.4326	Enriched		0.366066	Enriched
Adenosine	Positive	PAX8	CHEMBL283078	5.94	0.4326	Enriched		0.366066	Enriched
Adrenic acid	Positive	FFAR1	CHEMBL8739; CHEMBL267476	6.27	0.693897	Enriched		0.551231	Enriched
Adrenic acid	Positive	FFAR4	CHEMBL8739; CHEMBL267476	6.5	0.693897	Enriched		0.551231	Enriched
Adrenic acid	Negative	OXER1	CHEMBL465183; CHEMBL453991	5.7	0.693897	Enriched		0.551231	Enriched
Adrenic acid	Negative	PTPN7	CHEMBL1526353	6.1	0.693897	Enriched		0.551231	Enriched
alpha-Linolenic acid	Positive	FFAR1	CHEMBL8739; CHEMBL267476	6.27	0.169453	Enriched		0.155011	Enriched
alpha-Linolenic acid	Positive	FFAR4	CHEMBL8739; CHEMBL267476	6.5	0.169453	Enriched		0.155011	Enriched
alpha-Linolenic acid	Negative	OXER1	CHEMBL465183; CHEMBL453991	5.7	0.169453	Enriched		0.155011	Enriched
alpha-Linolenic acid	Negative	PTPN7	CHEMBL1526353	6.1	0.169453	Enriched		0.155011	Enriched
alpha-Muricholic acid	Negative	AR	CHEMBL393319; CHEMBL235003	6.14	0.439069	Enriched		0.373669	Enriched
alpha-Muricholic acid	Positive	CYP2C19	CHEMBL1326153	5.6	0.439069	Enriched		0.373669	Enriched
alpha-Muricholic acid	Positive	CYP2C9	CHEMBL1415777	5.7	0.439069	Enriched		0.373669	Enriched
alpha-Muricholic acid	Positive	CYP3A4	CHEMBL433	5.8	0.439069	Enriched		0.373669	Enriched	Depleted
alpha-Muricholic acid	Positive	ESR1	CHEMBL393278	5.89	0.439069	Enriched		0.373669	Enriched
alpha-Muricholic acid	Positive	ESR2	CHEMBL393278	6.66	0.439069	Enriched		0.373669	Enriched
alpha-Muricholic acid	Positive	GABRA1	CHEMBL207538; CHEMBL1568698	6.8	0.439069	Enriched		0.373669	Enriched
alpha-Muricholic acid	Positive	GABRB2	CHEMBL207538; CHEMBL1568698	6.8	0.439069	Enriched		0.373669	Enriched
alpha-Muricholic acid	Positive	GABRG2	CHEMBL207538; CHEMBL1568698	6.8	0.439069	Enriched		0.373669	Enriched
alpha-Muricholic acid	Positive; Negative	GPBAR1	CHEMBL2062554; CHEMBL566315; CHEMBL409511; CHEMBL272426; CHEMBL244785; CHEMBL244784; CHEMBL1258080; CHEMBL566985; CHEMBL567640; CHEMBL565278; CHEMBL349105; CHEMBL270105; CHEMBL160902; CHEMBL1478; CHEMBL406393; CHEMBL405879; CHEMBL270494; CHEMBL260526; CHEMBL270287; CHEMBL1253814; CHEMBL410494; CHEMBL410893	7.12	0.439069	Enriched		0.373669	Enriched
alpha-Muricholic acid	Positive	NR1H4	CHEMBL566315	7.01	0.439069	Enriched		0.373669	Enriched
Aminoadipic acid	Negative	GRM2	CHEMBL280563	6.31	0.293596	Depleted		0.266466	Depleted
Aminoadipic acid	Negative	GRM3	CHEMBL280563	6.36	0.293596	Depleted		0.266466	Depleted
Aminoadipic acid	Negative	GRM5	CHEMBL280563	5.51	0.293596	Depleted		0.266466	Depleted
Anserine	Positive	CYP3A4	CHEMBL17962	6.1	0.299844	Enriched		0.240837	Enriched	Depleted
Arachidic acid	Negative	AR	CHEMBL393319; CHEMBL235003	6.14	0.356931	Depleted		0.312492	Enriched
Arachidic acid	Positive	CYP1A2	CHEMBL1742184	6.2	0.356931	Depleted		0.312492	Enriched
Arachidic acid	Positive	CYP3A4	CHEMBL433	5.8	0.356931	Depleted		0.312492	Enriched	Depleted
Arachidic acid	Positive	GPBAR1	CHEMBL405879; CHEMBL270494; CHEMBL410893; CHEMBL349105; CHEMBL270105; CHEMBL160902; CHEMBL1478	7.12	0.356931	Depleted		0.312492	Enriched
Arachidonic acid	Negative	OXER1	CHEMBL460026	5.7	0.459757	Enriched		0.351116	Enriched
Arachidyl carnitine	Positive	HSP90AA1	CHEMBL1256761	5.86	0.357529	Enriched		0.25677	Enriched
Ascorbic acid	Positive	ADRA2B	CHEMBL196	9.3	0.311766	Depleted		0.267918	Depleted
Azelaic acid	Negative	AR	CHEMBL393319; CHEMBL235003	6.14	0.489758	Depleted		0.384529	Depleted
Azelaic acid	Positive	CYP1A2	CHEMBL1742184	6.2	0.489758	Depleted		0.384529	Depleted
Azelaic acid	Positive	CYP3A4	CHEMBL433	5.8	0.489758	Depleted		0.384529	Depleted	Depleted
Azelaic acid	Positive	GPBAR1	CHEMBL405879; CHEMBL270494; CHEMBL410893; CHEMBL349105; CHEMBL270105; CHEMBL160902; CHEMBL1478	7.12	0.489758	Depleted		0.384529	Depleted
beta-Sitosterol	Positive	ESR1	CHEMBL440283; CHEMBL245575; CHEMBL245378; CHEMBL369979; CHEMBL373019; CHEMBL246138; CHEMBL204642	7.58	0.267039	Enriched		0.128441	Enriched
beta-Sitosterol	Positive	ESR2	CHEMBL440283; CHEMBL245575; CHEMBL245378; CHEMBL369979; CHEMBL398455; CHEMBL373019; CHEMBL250109; CHEMBL246138; CHEMBL204642	8.4	0.267039	Enriched		0.128441	Enriched
Bilirubin	Negative	ABCC1	CHEMBL3038248; CHEMBL2074720	6.38	0.520852	Enriched		0.334366	Enriched
Bilirubin	Negative	ABCC2	CHEMBL3038248; CHEMBL2074720	6.55	0.520852	Enriched		0.334366	Enriched	Depleted
Biotin	Negative	ABL1	CHEMBL1527083	6.28	0.257742	Enriched		0.237989	Enriched
Biotin	Positive	IDE	CHEMBL857	5.62	0.257742	Enriched		0.237989	Enriched
Biotin	Negative	NCOR2	CHEMBL1454198; CHEMBL1391310	6.24	0.257742	Enriched		0.237989	Enriched
Biotin	Negative	NR2E3	CHEMBL1454198; CHEMBL1391310	6.86	0.257742	Enriched		0.237989	Enriched
Biotin	Negative	PPARG	CHEMBL1454198; CHEMBL1391310	6.24	0.257742	Enriched		0.237989	Enriched
Biotin	Negative	RIN1	CHEMBL1527083	6.28	0.257742	Enriched		0.237989	Enriched
Butyrylcarnitine	Positive	HSP90AA1	CHEMBL1256761	5.86	0.420939	Enriched		0.349758	Depleted
Capric acid	Negative	AR	CHEMBL393319; CHEMBL235003	6.14	0.285732	Depleted		0.225487	Depleted
Capric acid	Positive	CYP1A2	CHEMBL1742184	6.2	0.285732	Depleted		0.225487	Depleted
Capric acid	Positive	CYP3A4	CHEMBL433	5.8	0.285732	Depleted		0.225487	Depleted	Depleted
Capric acid	Positive	GPBAR1	CHEMBL405879; CHEMBL270494; CHEMBL410893; CHEMBL349105; CHEMBL270105; CHEMBL160902; CHEMBL1478	7.12	0.285732	Depleted		0.225487	Depleted
Caprylic acid	Negative	AR	CHEMBL393319; CHEMBL235003	6.14	0.495187	Depleted		0.421763	Depleted
Caprylic acid	Positive	CYP1A2	CHEMBL1742184	6.2	0.495187	Depleted		0.421763	Depleted
Caprylic acid	Positive	CYP3A4	CHEMBL433	5.8	0.495187	Depleted		0.421763	Depleted	Depleted
Caprylic acid	Positive	GPBAR1	CHEMBL405879; CHEMBL270494; CHEMBL410893; CHEMBL349105; CHEMBL270105; CHEMBL160902; CHEMBL1478	7.12	0.495187	Depleted		0.421763	Depleted
CE(14:0)	Negative	PTPN7	CHEMBL1526353	6.1	0.298748	Enriched		0.271717	Depleted
CE(16:0)	Negative	PTPN7	CHEMBL1526353	6.1	0.327011	Enriched		0.215875	Enriched
CE(16:1(9Z))	Negative	PTPN7	CHEMBL1526353	6.1	0.54651	Enriched		0.43619	Enriched
CE(18:0)	Negative	PTPN7	CHEMBL1526353	6.1	0.355196	Depleted		0.315395	Depleted
CE(18:1(9Z))	Negative	PTPN7	CHEMBL1526353	6.1	0.355115	Enriched		0.212895	Enriched
CE(18:2(9Z,12Z))	Positive	FFAR1	CHEMBL267476	6.27	0.572023	Enriched		0.384691	Enriched
CE(18:2(9Z,12Z))	Positive	FFAR4	CHEMBL267476	6.5	0.572023	Enriched		0.384691	Enriched
CE(18:2(9Z,12Z))	Negative	PTPN7	CHEMBL1526353	6.1	0.572023	Enriched		0.384691	Enriched
CE(18:3(6Z,9Z,12Z))	Positive	ESR1	CHEMBL383253; CHEMBL369991; CHEMBL246139; CHEMBL202415; CHEMBL440283; CHEMBL373019; CHEMBL246138; CHEMBL204642	7.58	0.639155	Enriched		0.519645	Enriched
CE(18:3(6Z,9Z,12Z))	Positive	ESR2	CHEMBL383253; CHEMBL369991; CHEMBL246139; CHEMBL202415; CHEMBL440283; CHEMBL398455; CHEMBL373019; CHEMBL250109; CHEMBL246138; CHEMBL204642	8.4	0.639155	Enriched		0.519645	Enriched
CE(18:3(9Z,12Z,15Z))	Positive	FFAR1	CHEMBL8739; CHEMBL267476	6.27	0.502696	Enriched		0.376153	Enriched
CE(18:3(9Z,12Z,15Z))	Positive	FFAR4	CHEMBL8739; CHEMBL267476	6.5	0.502696	Enriched		0.376153	Enriched
CE(18:3(9Z,12Z,15Z))	Negative	OXER1	CHEMBL465183; CHEMBL453991	5.7	0.502696	Enriched		0.376153	Enriched
CE(20:3(5Z,8Z,11Z))	Negative	OXER1	CHEMBL460026	5.7	0.25891	Enriched		0.211481	Enriched
CE(20:3(8Z,11Z,14Z))	Positive	FFAR1	CHEMBL8739; CHEMBL267476	6.27	0.277942	Enriched		0.223627	Enriched
CE(20:3(8Z,11Z,14Z))	Positive	FFAR4	CHEMBL8739; CHEMBL267476	6.5	0.277942	Enriched		0.223627	Enriched
CE(20:3(8Z,11Z,14Z))	Negative	OXER1	CHEMBL465183; CHEMBL453991	5.7	0.277942	Enriched		0.223627	Enriched
CE(20:4(5Z,8Z,11Z,14Z))	Negative	OXER1	CHEMBL460026	5.7	0.52441	Enriched		0.361547	Enriched
CE(20:5(5Z,8Z,11Z,14Z,17Z))	Negative	OXER1	CHEMBL460026	5.7	0.475368	Enriched		0.378368	Enriched
CE(22:4(7Z,10Z,13Z,16Z))	Positive	FFAR1	CHEMBL8739; CHEMBL267476	6.27	0.742494	Enriched		0.493225	Enriched
CE(22:4(7Z,10Z,13Z,16Z))	Positive	FFAR4	CHEMBL8739; CHEMBL267476	6.5	0.742494	Enriched		0.493225	Enriched
CE(22:4(7Z,10Z,13Z,16Z))	Negative	OXER1	CHEMBL465183; CHEMBL453991	5.7	0.742494	Enriched		0.493225	Enriched
CE(22:5(7Z,10Z,13Z,16Z,19Z))	Positive	FFAR1	CHEMBL8739; CHEMBL267476	6.27	0.344123	Enriched		0.187035	Enriched
CE(22:5(7Z,10Z,13Z,16Z,19Z))	Positive	FFAR4	CHEMBL8739; CHEMBL267476	6.5	0.344123	Enriched		0.187035	Enriched
CE(22:5(7Z,10Z,13Z,16Z,19Z))	Negative	OXER1	CHEMBL465183; CHEMBL453991	5.7	0.344123	Enriched		0.187035	Enriched
Cer(d18:1/16:0)	Positive	GPR119	CHEMBL280065	5.66	0.362339	Enriched		0.250542	Enriched	Depleted
Cer(d18:1/16:0)	Positive	PPARA	CHEMBL280065	6.82	0.362339	Enriched		0.250542	Enriched
Cer(d18:1/16:0)	Positive	TRPV1	CHEMBL280065	6.05	0.362339	Enriched		0.250542	Enriched
Cer(d18:1/22:0)	Positive	GPR119	CHEMBL280065	5.66	0.594459	Enriched		0.321828	Enriched	Depleted
Cer(d18:1/22:0)	Positive	PPARA	CHEMBL280065	6.82	0.594459	Enriched		0.321828	Enriched
Cer(d18:1/22:0)	Positive	TRPV1	CHEMBL280065	6.05	0.594459	Enriched		0.321828	Enriched
Cer(d18:1/24:0)	Positive	GPR119	CHEMBL280065	5.66	0.645538	Enriched		0.480931	Enriched	Depleted
Cer(d18:1/24:0)	Positive	PPARA	CHEMBL280065	6.82	0.645538	Enriched		0.480931	Enriched
Cer(d18:1/24:0)	Positive	TRPV1	CHEMBL280065	6.05	0.645538	Enriched		0.480931	Enriched
Cer(d18:1/24:1(15Z))	Positive	GPR119	CHEMBL280065	5.66	0.639376	Enriched		0.392997	Enriched	Depleted
Cer(d18:1/24:1(15Z))	Positive	PPARA	CHEMBL280065	6.82	0.639376	Enriched		0.392997	Enriched
Cer(d18:1/24:1(15Z))	Positive	TRPV1	CHEMBL280065	6.05	0.639376	Enriched		0.392997	Enriched
Cetirizine	Positive	CYP2D6	CHEMBL1513166	6.2	0.483908	Depleted		0.408281	Depleted	Depleted
Chenodeoxycholic acid	Negative; Positive	AR	CHEMBL393319; CHEMBL235003; CHEMBL27769	10.3	0.33689	Enriched		0.28057	Enriched
Chenodeoxycholic acid	Positive	CYP1A2	CHEMBL1742184	6.2	0.33689	Enriched		0.28057	Enriched
Chenodeoxycholic acid	Positive	CYP2C19	CHEMBL1326153	5.6	0.33689	Enriched		0.28057	Enriched
Chenodeoxycholic acid	Positive	CYP2C9	CHEMBL1415777	5.7	0.33689	Enriched		0.28057	Enriched
Chenodeoxycholic acid	Positive	CYP3A4	CHEMBL1592939; CHEMBL433	6	0.33689	Enriched		0.28057	Enriched	Depleted
Chenodeoxycholic acid	Positive	ESR1	CHEMBL393278	5.89	0.33689	Enriched		0.28057	Enriched
Chenodeoxycholic acid	Positive	ESR2	CHEMBL393278	6.66	0.33689	Enriched		0.28057	Enriched
Chenodeoxycholic acid	Positive	GABRA1	CHEMBL207538; CHEMBL1568698	6.8	0.33689	Enriched		0.28057	Enriched
Chenodeoxycholic acid	Positive	GABRB2	CHEMBL207538; CHEMBL1568698	6.8	0.33689	Enriched		0.28057	Enriched
Chenodeoxycholic acid	Positive	GABRG2	CHEMBL207538; CHEMBL1568698	6.8	0.33689	Enriched		0.28057	Enriched
Chenodeoxycholic acid	Positive; Negative	GPBAR1	CHEMBL566315; CHEMBL409511; CHEMBL272426; CHEMBL244785; CHEMBL244784; CHEMBL1258080; CHEMBL567640; CHEMBL565278; CHEMBL2062554; CHEMBL349105; CHEMBL270105; CHEMBL160902; CHEMBL1478; CHEMBL566985; CHEMBL406393; CHEMBL405879; CHEMBL270494; CHEMBL260526; CHEMBL108505; CHEMBL410893; CHEMBL270287; CHEMBL1253814; CHEMBL410494	7.12	0.33689	Enriched		0.28057	Enriched
Chenodeoxycholic acid	Positive	NR1H4	CHEMBL566315	7.01	0.33689	Enriched		0.28057	Enriched
Chenodeoxycholic acid	Negative	SHBG	CHEMBL27769	8.42	0.33689	Enriched		0.28057	Enriched	Depleted
Chenodeoxycholic acid glycine conjugate	Negative	AR	CHEMBL224707	6.31	0.260912	Enriched		0.2274	Enriched
Chenodeoxycholic acid glycine conjugate	Positive	CYP2C9	CHEMBL1554291	5.9	0.260912	Enriched		0.2274	Enriched
Chenodeoxycholic acid glycine conjugate	Positive	GPBAR1	CHEMBL258818; CHEMBL258605	6.27	0.260912	Enriched		0.2274	Enriched
Cholesterol	Positive	ESR1	CHEMBL440283; CHEMBL245575; CHEMBL245378; CHEMBL369979; CHEMBL373019; CHEMBL246138; CHEMBL204642	7.58	0.393766	Enriched		0.250759	Enriched
Cholesterol	Positive	ESR2	CHEMBL440283; CHEMBL245575; CHEMBL245378; CHEMBL369979; CHEMBL398455; CHEMBL373019; CHEMBL250109; CHEMBL246138; CHEMBL204642	8.4	0.393766	Enriched		0.250759	Enriched
Cholic acid	Negative; Positive	AR	CHEMBL393319; CHEMBL235003; CHEMBL27769	10.3	0.390678	Enriched		0.295078	Enriched
Cholic acid	Positive	CYP2C19	CHEMBL1326153	5.6	0.390678	Enriched		0.295078	Enriched
Cholic acid	Positive	CYP2C9	CHEMBL1415777	5.7	0.390678	Enriched		0.295078	Enriched
Cholic acid	Positive	CYP3A4	CHEMBL433	5.8	0.390678	Enriched		0.295078	Enriched	Depleted
Cholic acid	Positive	ESR1	CHEMBL393278	5.89	0.390678	Enriched		0.295078	Enriched
Cholic acid	Positive	ESR2	CHEMBL393278	6.66	0.390678	Enriched		0.295078	Enriched
Cholic acid	Positive	GABRA1	CHEMBL207538; CHEMBL1568698	6.8	0.390678	Enriched		0.295078	Enriched
Cholic acid	Positive	GABRB2	CHEMBL207538; CHEMBL1568698	6.8	0.390678	Enriched		0.295078	Enriched
Cholic acid	Positive	GABRG2	CHEMBL207538; CHEMBL1568698	6.8	0.390678	Enriched		0.295078	Enriched
Cholic acid	Positive; Negative	GPBAR1	CHEMBL567640; CHEMBL565278; CHEMBL566315; CHEMBL409511; CHEMBL406393; CHEMBL272426; CHEMBL244785; CHEMBL244784; CHEMBL1258080; CHEMBL2062554; CHEMBL108505; CHEMBL349105; CHEMBL270105; CHEMBL160902; CHEMBL1478; CHEMBL566985; CHEMBL405879; CHEMBL270494; CHEMBL260526; CHEMBL410893; CHEMBL270703; CHEMBL270287; CHEMBL269897; CHEMBL1253814; CHEMBL410494	7.12	0.390678	Enriched		0.295078	Enriched
Cholic acid	Positive	NR1H4	CHEMBL566315	7.01	0.390678	Enriched		0.295078	Enriched
Cholic acid	Negative	SHBG	CHEMBL27769	8.42	0.390678	Enriched		0.295078	Enriched	Depleted
Corticosterone	Positive; Negative	AR	CHEMBL386630; CHEMBL103; CHEMBL391648; CHEMBL292284	8.5	0.317631	Enriched		0.320783	Depleted
Corticosterone	Negative	CACNA1C	CHEMBL386630	7.47	0.317631	Enriched	Enriched	0.320783	Depleted
Corticosterone	Positive	CYP2C9	CHEMBL1520025	6.4	0.317631	Enriched		0.320783	Depleted
Corticosterone	Positive	CYP3A4	CHEMBL1592939	6	0.317631	Enriched		0.320783	Depleted	Depleted
Corticosterone	Positive	GPBAR1	CHEMBL103	5.56	0.317631	Enriched		0.320783	Depleted
Corticosterone	Negative	NR3C1	CHEMBL292284	8	0.317631	Enriched		0.320783	Depleted
Corticosterone	Positive; Negative	NR3C2	CHEMBL273453; CHEMBL103	9.47	0.317631	Enriched		0.320783	Depleted
Corticosterone	Positive	PGR	CHEMBL103; CHEMBL292284	9.82	0.317631	Enriched		0.320783	Depleted
Corticosterone	Negative	SLC22A1	CHEMBL103	5.52	0.317631	Enriched		0.320783	Depleted
Corticosterone	Negative	SLC22A3	CHEMBL110739	6.54	0.317631	Enriched		0.320783	Depleted
Cortisol	Positive; Negative	AR	CHEMBL386630; CHEMBL103; CHEMBL391648; CHEMBL292284	8.5	0.341347	Enriched		0.345592	Enriched
Cortisol	Negative	CACNA1C	CHEMBL386630	7.47	0.341347	Enriched	Enriched	0.345592	Enriched
Cortisol	Positive	CYP2C9	CHEMBL1520025	6.4	0.341347	Enriched		0.345592	Enriched
Cortisol	Positive	GPBAR1	CHEMBL103	5.56	0.341347	Enriched		0.345592	Enriched
Cortisol	Negative	NR3C1	CHEMBL292284	8	0.341347	Enriched		0.345592	Enriched
Cortisol	Positive; Negative	NR3C2	CHEMBL273453; CHEMBL103	9.47	0.341347	Enriched		0.345592	Enriched
Cortisol	Positive	PGR	CHEMBL103; CHEMBL292284	9.82	0.341347	Enriched		0.345592	Enriched
Cortisol	Negative	SLC22A1	CHEMBL103	5.52	0.341347	Enriched		0.345592	Enriched
Cortisol	Negative	SLC22A3	CHEMBL110739	6.54	0.341347	Enriched		0.345592	Enriched
Cotinine	Positive	CHRNA3	CHEMBL3	6.54	0.443912	Depleted		0.401895	Depleted
Cotinine	Negative; Positive	CHRNA4	CHEMBL3	9	0.443912	Depleted		0.401895	Depleted
Cotinine	Positive	CHRNA7	CHEMBL3	5.8	0.443912	Depleted		0.401895	Depleted
Cotinine	Positive; Negative	CHRNB2	CHEMBL3	9	0.443912	Depleted		0.401895	Depleted	Depleted
Cotinine	Positive	CHRNB4	CHEMBL3	6.54	0.443912	Depleted		0.401895	Depleted
Crustecdysone	Positive; Negative	AR	CHEMBL386630; CHEMBL103; CHEMBL391648; CHEMBL292284	8.5	0.268281	Enriched		0.238189	Enriched
Crustecdysone	Negative	CACNA1C	CHEMBL386630	7.47	0.268281	Enriched	Enriched	0.238189	Enriched
Crustecdysone	Positive	ESR1	CHEMBL440283	7.58	0.268281	Enriched		0.238189	Enriched
Crustecdysone	Positive	ESR2	CHEMBL440283	8.25	0.268281	Enriched		0.238189	Enriched
Crustecdysone	Positive	GPBAR1	CHEMBL103	5.56	0.268281	Enriched		0.238189	Enriched
Crustecdysone	Negative	NR3C1	CHEMBL292284	8	0.268281	Enriched		0.238189	Enriched
Crustecdysone	Negative	NR3C2	CHEMBL103	7.85	0.268281	Enriched		0.238189	Enriched
Crustecdysone	Positive	PGR	CHEMBL103; CHEMBL292284	9.82	0.268281	Enriched		0.238189	Enriched
Crustecdysone	Negative	SLC22A1	CHEMBL103	5.52	0.268281	Enriched		0.238189	Enriched
Crustecdysone	Negative	SLC22A3	CHEMBL110739	6.54	0.268281	Enriched		0.238189	Enriched
Cytidine	Positive	CXCR4	CHEMBL853	7.06	0.27293	Depleted		0.268274	Enriched
D-Glutamic acid	Positive	GRIA1	CHEMBL575060	5.65	0.275596	Depleted		0.25248	Depleted
D-Glutamic acid	Positive	GRIA2	CHEMBL575060	5.66	0.275596	Depleted		0.25248	Depleted	Depleted
D-Glutamic acid	Positive	GRM1	CHEMBL575060	5.98	0.275596	Depleted		0.25248	Depleted
D-Glutamic acid	Negative	GRM2	CHEMBL41221	5.7	0.275596	Depleted		0.25248	Depleted
D-Glutamic acid	Positive	GRM3	CHEMBL575060	5.6	0.275596	Depleted		0.25248	Depleted
dCMP	Positive	CXCR4	CHEMBL853	7.06	0.31572	Enriched		0.300374	Depleted
Decanoylcarnitine	Positive	HSP90AA1	CHEMBL1256761	5.86	0.303924	Enriched		0.25852	Depleted
Deoxyadenosine	Positive	ADORA1	CHEMBL477; CHEMBL752; CHEMBL576739	7.41	0.258351	Depleted		0.241489	Depleted	Enriched
Deoxyadenosine	Positive	ADORA2A	CHEMBL477; CHEMBL1688963; CHEMBL285819; CHEMBL610444; CHEMBL607877; CHEMBL607873; CHEMBL2311198	7.6	0.258351	Depleted		0.241489	Depleted
Deoxyadenosine	Positive	ADORA2B	CHEMBL477; CHEMBL1688963; CHEMBL285819; CHEMBL610444; CHEMBL607877; CHEMBL607873; CHEMBL2311198	7.6	0.258351	Depleted		0.241489	Depleted
Deoxyadenosine	Positive; Negative	ADORA3	CHEMBL477; CHEMBL73237; CHEMBL285819; CHEMBL290077	7.82	0.258351	Depleted		0.241489	Depleted
Deoxyadenosine	Positive	P2RY1	CHEMBL752	5.82	0.258351	Depleted		0.241489	Depleted
Deoxyadenosine	Positive	P2RY2	CHEMBL752	7.07	0.258351	Depleted		0.241489	Depleted
Deoxycholic acid	Negative; Positive	AR	CHEMBL393319; CHEMBL235003; CHEMBL27769	10.3	0.44323	Depleted		0.338368	Depleted
Deoxycholic acid	Positive	CYP2C19	CHEMBL1326153	5.6	0.44323	Depleted		0.338368	Depleted
Deoxycholic acid	Positive	CYP2C9	CHEMBL1415777	5.7	0.44323	Depleted		0.338368	Depleted
Deoxycholic acid	Positive	CYP3A4	CHEMBL1592939; CHEMBL433	6	0.44323	Depleted		0.338368	Depleted	Depleted
Deoxycholic acid	Positive	ESR1	CHEMBL393278	5.89	0.44323	Depleted		0.338368	Depleted
Deoxycholic acid	Positive	ESR2	CHEMBL393278	6.66	0.44323	Depleted		0.338368	Depleted
Deoxycholic acid	Positive	GABRA1	CHEMBL207538; CHEMBL1568698	6.8	0.44323	Depleted		0.338368	Depleted
Deoxycholic acid	Positive	GABRB2	CHEMBL207538; CHEMBL1568698	6.8	0.44323	Depleted		0.338368	Depleted
Deoxycholic acid	Positive	GABRG2	CHEMBL207538; CHEMBL1568698	6.8	0.44323	Depleted		0.338368	Depleted
Deoxycholic acid	Positive; Negative	GPBAR1	CHEMBL406393; CHEMBL567640; CHEMBL565278; CHEMBL108505; CHEMBL349105; CHEMBL270105; CHEMBL160902; CHEMBL1478; CHEMBL566315; CHEMBL409511; CHEMBL272426; CHEMBL244785; CHEMBL244784; CHEMBL1258080; CHEMBL405879; CHEMBL270494; CHEMBL260526; CHEMBL2062554; CHEMBL410893; CHEMBL566985; CHEMBL80460; CHEMBL269897; CHEMBL410494	7.12	0.44323	Depleted		0.338368	Depleted
Deoxycholic acid	Positive	NR1H4	CHEMBL566315	7.01	0.44323	Depleted		0.338368	Depleted
Deoxycholic acid	Negative	SHBG	CHEMBL27769	8.42	0.44323	Depleted		0.338368	Depleted	Depleted
Deoxycholic acid glycine conjugate	Negative	AR	CHEMBL224707	6.31	0.325107	Depleted		0.321843	Depleted
Deoxycholic acid glycine conjugate	Positive	CYP2C9	CHEMBL1554291	5.9	0.325107	Depleted		0.321843	Depleted
Deoxycholic acid glycine conjugate	Positive	GPBAR1	CHEMBL258605; CHEMBL258818	6.27	0.325107	Depleted		0.321843	Depleted
Deoxycytidine	Positive	CXCR4	CHEMBL853	7.06	0.301392			0.278528
DG(14:0/0:0/18:2n6)	Positive	FFAR1	CHEMBL267476; CHEMBL8739	6.27	0.22242	Enriched		0.204409	Enriched
DG(14:0/0:0/18:2n6)	Positive	FFAR4	CHEMBL267476; CHEMBL8739	6.5	0.22242	Enriched		0.204409	Enriched
DG(14:0/0:0/18:2n6)	Negative	OXER1	CHEMBL465183; CHEMBL453991	5.7	0.22242	Enriched		0.204409	Enriched
DG(14:0/0:0/18:2n6)	Negative	PTPN7	CHEMBL1526353	6.1	0.22242	Enriched		0.204409	Enriched
DG(14:0/0:0/22:2n6)	Positive	FFAR1	CHEMBL267476; CHEMBL8739	6.27	0.287143	Enriched		0.276949	Enriched
DG(14:0/0:0/22:2n6)	Positive	FFAR4	CHEMBL267476; CHEMBL8739	6.5	0.287143	Enriched		0.276949	Enriched
DG(14:0/0:0/22:2n6)	Negative	OXER1	CHEMBL465183; CHEMBL453991	5.7	0.287143	Enriched		0.276949	Enriched
DG(14:0/0:0/22:2n6)	Negative	PTPN7	CHEMBL1526353	6.1	0.287143	Enriched		0.276949	Enriched
DG(14:0/0:0/22:4n6)	Positive	FFAR1	CHEMBL8739; CHEMBL267476	6.27	0.246425	Enriched		0.231588	Enriched
DG(14:0/0:0/22:4n6)	Positive	FFAR4	CHEMBL8739; CHEMBL267476	6.5	0.246425	Enriched		0.231588	Enriched
DG(14:0/0:0/22:4n6)	Negative	OXER1	CHEMBL465183; CHEMBL453991	5.7	0.246425	Enriched		0.231588	Enriched
DG(14:0/0:0/22:4n6)	Negative	PTPN7	CHEMBL1526353	6.1	0.246425	Enriched		0.231588	Enriched
DG(14:0/18:1(9Z)/0:0)	Negative	PTPN7	CHEMBL1526353	6.1	0.208162	Enriched		0.199665	Enriched
DG(16:0/0:0/18:3n6)	Positive	FFAR1	CHEMBL8739; CHEMBL267476	6.27	0.241322	Enriched		0.232587	Enriched
DG(16:0/0:0/18:3n6)	Positive	FFAR4	CHEMBL8739; CHEMBL267476	6.5	0.241322	Enriched		0.232587	Enriched
DG(16:0/0:0/18:3n6)	Negative	OXER1	CHEMBL465183; CHEMBL453991	5.7	0.241322	Enriched		0.232587	Enriched
DG(16:0/0:0/22:4n6)	Positive	FFAR1	CHEMBL8739; CHEMBL267476	6.27	0.50874	Enriched		0.428437	Enriched
DG(16:0/0:0/22:4n6)	Positive	FFAR4	CHEMBL8739; CHEMBL267476	6.5	0.50874	Enriched		0.428437	Enriched
DG(16:0/0:0/22:4n6)	Negative	OXER1	CHEMBL465183; CHEMBL453991	5.7	0.50874	Enriched		0.428437	Enriched
DG(16:0/0:0/22:4n6)	Negative	PTPN7	CHEMBL1526353	6.1	0.50874	Enriched		0.428437	Enriched
DG(16:0/0:0/22:5n6)	Positive	CNR1	CHEMBL122972	7.64	0.556474	Enriched		0.515044	Enriched
DG(16:0/0:0/22:5n6)	Positive	CNR2	CHEMBL122972	7.77	0.556474	Enriched		0.515044	Enriched
DG(16:0/0:0/22:5n6)	Positive	FFAR1	CHEMBL8739; CHEMBL267476	6.27	0.556474	Enriched		0.515044	Enriched
DG(16:0/0:0/22:5n6)	Positive	FFAR4	CHEMBL8739; CHEMBL267476	6.5	0.556474	Enriched		0.515044	Enriched
DG(16:0/0:0/22:5n6)	Negative	OXER1	CHEMBL465183; CHEMBL453991; CHEMBL367149	5.7	0.556474	Enriched		0.515044	Enriched
DG(16:0/16:1(9Z)/0:0)	Negative	PTPN7	CHEMBL1526353	6.1	0.212078	Enriched		0.227093	Enriched
DG(16:0/18:1(9Z)/0:0)	Negative	PTPN7	CHEMBL1526353	6.1	0.335464	Enriched		0.332143	Enriched
DG(16:0/18:2(9Z,12Z)/0:0)	Positive	FFAR1	CHEMBL267476	6.27	0.264598	Enriched		0.244125	Enriched
DG(16:0/18:2(9Z,12Z)/0:0)	Positive	FFAR4	CHEMBL267476	6.5	0.264598	Enriched		0.244125	Enriched
DG(16:0/18:2(9Z,12Z)/0:0)	Negative	PTPN7	CHEMBL1526353	6.1	0.264598	Enriched		0.244125	Enriched
DG(16:1(9Z)/16:1(9Z)/0:0)	Negative	PTPN7	CHEMBL1526353	6.1	0.286839	Enriched		0.280266	Enriched
DG(16:1(9Z)/18:2(9Z,12Z)/0:0)	Positive	FFAR1	CHEMBL267476	6.27	0.227848	Enriched		0.231682	Enriched
DG(16:1(9Z)/18:2(9Z,12Z)/0:0)	Positive	FFAR4	CHEMBL267476	6.5	0.227848	Enriched		0.231682	Enriched
DG(16:1(9Z)/18:2(9Z,12Z)/0:0)	Negative	PTPN7	CHEMBL1526353	6.1	0.227848	Enriched		0.231682	Enriched
DG(18:0/0:0/18:3n6)	Positive	FFAR1	CHEMBL8739; CHEMBL267476	6.27	0.284549	Enriched		0.263536	Enriched
DG(18:0/0:0/18:3n6)	Positive	FFAR4	CHEMBL8739; CHEMBL267476	6.5	0.284549	Enriched		0.263536	Enriched
DG(18:0/0:0/18:3n6)	Negative	OXER1	CHEMBL465183; CHEMBL453991	5.7	0.284549	Enriched		0.263536	Enriched
DG(18:0/16:1(9Z)/0:0)	Negative	PTPN7	CHEMBL1526353	6.1	0.359265	Enriched		0.327547	Enriched
DG(18:1(11Z)/20:4(5Z,8Z,11Z,14Z)/0:0)	Positive	CNR1	CHEMBL122972	7.64	0.540919	Enriched		0.54914	Enriched
DG(18:1(11Z)/20:4(5Z,8Z,11Z,14Z)/0:0)	Positive	CNR2	CHEMBL122972	7.77	0.540919	Enriched		0.54914	Enriched
DG(18:1(11Z)/20:4(5Z,8Z,11Z,14Z)/0:0)	Positive	FFAR1	CHEMBL8739; CHEMBL267476	6.27	0.540919	Enriched		0.54914	Enriched
DG(18:1(11Z)/20:4(5Z,8Z,11Z,14Z)/0:0)	Positive	FFAR4	CHEMBL8739; CHEMBL267476	6.5	0.540919	Enriched		0.54914	Enriched
DG(18:1(11Z)/20:4(5Z,8Z,11Z,14Z)/0:0)	Negative	OXER1	CHEMBL465183; CHEMBL453991; CHEMBL460026	5.7	0.540919	Enriched		0.54914	Enriched
DG(18:1(11Z)/20:4(5Z,8Z,11Z,14Z)/0:0)	Negative	PTPN7	CHEMBL1526353	6.1	0.540919	Enriched		0.54914	Enriched
DG(18:1(9Z)/18:0/0:0)	Negative	PTPN7	CHEMBL1526353	6.1	0.53809	Enriched		0.515108	Enriched
DG(18:1(9Z)/18:1(9Z)/0:0)	Negative	PTPN7	CHEMBL1526353	6.1	0.297539	Enriched		0.307742	Enriched
DG(18:1(9Z)/18:2(9Z,12Z)/0:0)	Positive	FFAR1	CHEMBL267476	6.27	0.257492	Enriched		0.2512	Enriched
DG(18:1(9Z)/18:2(9Z,12Z)/0:0)	Positive	FFAR4	CHEMBL267476	6.5	0.257492	Enriched		0.2512	Enriched
DG(18:1(9Z)/18:2(9Z,12Z)/0:0)	Negative	PTPN7	CHEMBL1526353	6.1	0.257492	Enriched		0.2512	Enriched
DG(18:2(9Z,12Z)/18:2(9Z,12Z)/0:0)	Positive	FFAR1	CHEMBL267476	6.27	0.42806	Enriched		0.403252	Enriched
DG(18:2(9Z,12Z)/18:2(9Z,12Z)/0:0)	Positive	FFAR4	CHEMBL267476	6.5	0.42806	Enriched		0.403252	Enriched
DG(18:2(9Z,12Z)/18:2(9Z,12Z)/0:0)	Negative	PTPN7	CHEMBL1526353	6.1	0.42806	Enriched		0.403252	Enriched
DG(20:0/16:1(9Z)/0:0)	Negative	PTPN7	CHEMBL1526353	6.1	0.226497	Depleted		0.217562	Enriched
Diaminopimelic acid	Positive	CYP3A4	CHEMBL433	5.8	0.399389	Depleted		0.317513	Enriched	Depleted
Dihomo-gamma-linolenic acid	Positive	FFAR1	CHEMBL8739; CHEMBL267476	6.27	0.517326	Enriched		0.351544	Enriched
Dihomo-gamma-linolenic acid	Positive	FFAR4	CHEMBL8739; CHEMBL267476	6.5	0.517326	Enriched		0.351544	Enriched
Dihomo-gamma-linolenic acid	Negative	OXER1	CHEMBL465183; CHEMBL453991	5.7	0.517326	Enriched		0.351544	Enriched
Dihomo-gamma-linolenic acid	Negative	PTPN7	CHEMBL1526353	6.1	0.517326	Enriched		0.351544	Enriched
Docosahexaenoic acid	Negative	OXER1	CHEMBL367149	5.7	0.415937	Enriched		0.383128	Enriched
Docosapentaenoic acid (22n-6)	Negative	OXER1	CHEMBL367149	5.7	0.572448	Enriched		0.459188	Enriched
Dodecanedioic acid	Negative	AR	CHEMBL393319; CHEMBL235003	6.14	0.626085	Enriched		0.426138	Depleted
Dodecanedioic acid	Positive	CYP1A2	CHEMBL1742184	6.2	0.626085	Enriched		0.426138	Depleted
Dodecanedioic acid	Positive	CYP3A4	CHEMBL433	5.8	0.626085	Enriched		0.426138	Depleted	Depleted
Dodecanedioic acid	Positive	GPBAR1	CHEMBL405879; CHEMBL270494; CHEMBL410893; CHEMBL349105; CHEMBL270105; CHEMBL160902; CHEMBL1478	7.12	0.626085	Enriched		0.426138	Depleted
Dodecanoic acid	Negative	AR	CHEMBL393319; CHEMBL235003	6.14	0.39081	Depleted		0.357802	Depleted
Dodecanoic acid	Positive	CYP1A2	CHEMBL1742184	6.2	0.39081	Depleted		0.357802	Depleted
Dodecanoic acid	Positive	CYP3A4	CHEMBL433	5.8	0.39081	Depleted		0.357802	Depleted	Depleted
Dodecanoic acid	Positive	GPBAR1	CHEMBL405879; CHEMBL270494; CHEMBL410893; CHEMBL349105; CHEMBL270105; CHEMBL160902; CHEMBL1478	7.12	0.39081	Depleted		0.357802	Depleted
Dodecanoylcarnitine	Positive	HSP90AA1	CHEMBL1256761	5.86	0.439202	Enriched		0.324922	Enriched
Eicosapentaenoic acid	Negative	OXER1	CHEMBL460026	5.7	0.369903	Enriched		0.337224	Enriched
Epiandrosterone	Positive; Negative	AR	CHEMBL27769; CHEMBL393319; CHEMBL235003	10.3	0.270107	Enriched		0.26661	Enriched
Epiandrosterone	Positive	CYP2C19	CHEMBL1326153	5.6	0.270107	Enriched		0.26661	Enriched
Epiandrosterone	Positive	CYP2C9	CHEMBL1415777	5.7	0.270107	Enriched		0.26661	Enriched
Epiandrosterone	Positive	CYP3A4	CHEMBL1592939	6	0.270107	Enriched		0.26661	Enriched	Depleted
Epiandrosterone	Positive	ESR1	CHEMBL393278	5.89	0.270107	Enriched		0.26661	Enriched
Epiandrosterone	Positive	ESR2	CHEMBL393278	6.66	0.270107	Enriched		0.26661	Enriched
Epiandrosterone	Positive	GABRA1	CHEMBL207538; CHEMBL1568698	6.8	0.270107	Enriched		0.26661	Enriched
Epiandrosterone	Positive	GABRB2	CHEMBL207538; CHEMBL1568698	6.8	0.270107	Enriched		0.26661	Enriched
Epiandrosterone	Positive	GABRG2	CHEMBL207538; CHEMBL1568698	6.8	0.270107	Enriched		0.26661	Enriched
Epiandrosterone	Positive; Negative	GPBAR1	CHEMBL260526; CHEMBL349105; CHEMBL270105; CHEMBL160902; CHEMBL1478; CHEMBL566315; CHEMBL409511; CHEMBL406393; CHEMBL272426; CHEMBL244785; CHEMBL244784; CHEMBL1258080; CHEMBL405879; CHEMBL270494; CHEMBL567640; CHEMBL565278; CHEMBL2062554; CHEMBL108505; CHEMBL410893; CHEMBL566985; CHEMBL410494	7.12	0.270107	Enriched		0.26661	Enriched
Epiandrosterone	Positive	NR1H4	CHEMBL566315	7.01	0.270107	Enriched		0.26661	Enriched
Epiandrosterone	Negative	SHBG	CHEMBL27769	8.42	0.270107	Enriched		0.26661	Enriched	Depleted
Erucic acid	Positive	CYP3A4	CHEMBL433	5.8	0.279606	Enriched		0.275316	Enriched	Depleted
Erucic acid	Positive	FFAR1	CHEMBL267476	6.27	0.279606	Enriched		0.275316	Enriched
Erucic acid	Positive	FFAR4	CHEMBL267476	6.5	0.279606	Enriched		0.275316	Enriched
Erucic acid	Negative	PTPN7	CHEMBL1526353	6.1	0.279606	Enriched		0.275316	Enriched
Gabapentin	Positive	CYP2C9	CHEMBL1554291	5.9	0.6714	Enriched		0.54856	Enriched
Gabapentin	Positive	CYP3A4	CHEMBL433	5.8	0.6714	Enriched		0.54856	Enriched	Depleted
Gabapentin	Positive	GPBAR1	CHEMBL405879; CHEMBL270494	6.11	0.6714	Enriched		0.54856	Enriched
Glycocholic acid	Negative	AR	CHEMBL224707	6.31	0.251454	Enriched		0.213968	Enriched
Glycocholic acid	Positive	CYP2C9	CHEMBL1554291	5.9	0.251454	Enriched		0.213968	Enriched
Glycocholic acid	Positive	GPBAR1	CHEMBL258605; CHEMBL258818	6.27	0.251454	Enriched		0.213968	Enriched
Glycoursodeoxycholic acid	Negative	AR	CHEMBL224707	6.31	0.441408	Enriched		0.414446	Enriched
Glycoursodeoxycholic acid	Positive	CYP2C9	CHEMBL1554291	5.9	0.441408	Enriched		0.414446	Enriched
Glycoursodeoxycholic acid	Positive	GPBAR1	CHEMBL258818; CHEMBL258605	6.27	0.441408	Enriched		0.414446	Enriched
Guanine	Negative	PNP	CHEMBL8040	5.81	0.376024	Depleted		0.304351	Depleted
Guanosine	Positive	ADORA2A	CHEMBL1688963	7.1	0.339993	Depleted		0.312523	Depleted
Guanosine	Positive	ADORA2B	CHEMBL1688963	7.1	0.339993	Depleted		0.312523	Depleted
Guanosine	Positive	PAX8	CHEMBL283078	5.94	0.339993	Depleted		0.312523	Depleted
Guanosine	Negative	PNP	CHEMBL2021376	5.88	0.339993	Depleted		0.312523	Depleted
Heptadecanoic acid	Negative	AR	CHEMBL393319; CHEMBL235003	6.14	0.210917	Depleted		0.210953	Depleted
Heptadecanoic acid	Positive	CYP1A2	CHEMBL1742184	6.2	0.210917	Depleted		0.210953	Depleted
Heptadecanoic acid	Positive	CYP3A4	CHEMBL433	5.8	0.210917	Depleted		0.210953	Depleted	Depleted
Heptadecanoic acid	Positive	GPBAR1	CHEMBL405879; CHEMBL270494; CHEMBL410893; CHEMBL349105; CHEMBL270105; CHEMBL160902; CHEMBL1478	7.12	0.210917	Depleted		0.210953	Depleted
Heptanoic acid	Positive	CYP3A4	CHEMBL433	5.8	0.626746	Depleted		0.50638	Depleted	Depleted
Heptanoic acid	Positive	GPBAR1	CHEMBL405879; CHEMBL270494	6.11	0.626746	Depleted		0.50638	Depleted
Hexadecanedioic acid	Negative	AR	CHEMBL393319; CHEMBL235003	6.14	0.650266	Depleted		0.656317	Depleted
Hexadecanedioic acid	Positive	CYP1A2	CHEMBL1742184	6.2	0.650266	Depleted		0.656317	Depleted
Hexadecanedioic acid	Positive	CYP3A4	CHEMBL433	5.8	0.650266	Depleted		0.656317	Depleted	Depleted
Hexadecanedioic acid	Positive	GPBAR1	CHEMBL405879; CHEMBL270494; CHEMBL410893; CHEMBL349105; CHEMBL270105; CHEMBL160902; CHEMBL1478	7.12	0.650266	Depleted		0.656317	Depleted
Histamine	Positive	HRH1	CHEMBL90; CHEMBL12620	7.35	0.447883	Enriched		0.339203	Enriched
Histamine	Positive	HRH2	CHEMBL90; CHEMBL1533310; CHEMBL275443	6.19	0.447883	Enriched	Enriched	0.339203	Enriched	Enriched
Histamine	Positive	HRH3	CHEMBL90; CHEMBL322988	9.91	0.447883	Enriched		0.339203	Enriched
Histamine	Positive	HRH4	CHEMBL90; CHEMBL322988; CHEMBL275443	7.93	0.447883	Enriched	Enriched	0.339203	Enriched	Enriched
Hydrocinnamic acid	Positive	CYP1A2	CHEMBL1742271	8.3	0.499816	Depleted		0.397479	Depleted
Hydroxycotinine	Positive	CHRNA3	CHEMBL3	6.54	0.259844	Depleted		0.300776	Depleted
Hydroxycotinine	Negative; Positive	CHRNA4	CHEMBL3	9	0.259844	Depleted		0.300776	Depleted
Hydroxycotinine	Positive	CHRNA7	CHEMBL3	5.8	0.259844	Depleted		0.300776	Depleted
Hydroxycotinine	Positive; Negative	CHRNB2	CHEMBL3	9	0.259844	Depleted		0.300776	Depleted	Depleted
Hydroxycotinine	Positive	CHRNB4	CHEMBL3	6.54	0.259844	Depleted		0.300776	Depleted
Hydroxyoctanoic acid	Positive	CYP3A4	CHEMBL433	5.8	0.293081	Depleted		0.213667	Depleted	Depleted
Hydroxyoctanoic acid	Positive	GPBAR1	CHEMBL566985; CHEMBL405879; CHEMBL270494	7.02	0.293081	Depleted		0.213667	Depleted
Hyodeoxycholic acid	Negative; Positive	AR	CHEMBL393319; CHEMBL235003; CHEMBL27769	10.3	0.229994	Depleted		0.210023	Depleted
Hyodeoxycholic acid	Positive	CYP2C19	CHEMBL1326153	5.6	0.229994	Depleted		0.210023	Depleted
Hyodeoxycholic acid	Positive	CYP2C9	CHEMBL1415777	5.7	0.229994	Depleted		0.210023	Depleted
Hyodeoxycholic acid	Positive	CYP3A4	CHEMBL433	5.8	0.229994	Depleted		0.210023	Depleted	Depleted
Hyodeoxycholic acid	Positive	ESR1	CHEMBL393278	5.89	0.229994	Depleted		0.210023	Depleted
Hyodeoxycholic acid	Positive	ESR2	CHEMBL393278	6.66	0.229994	Depleted		0.210023	Depleted
Hyodeoxycholic acid	Positive	GABRA1	CHEMBL207538; CHEMBL1568698	6.8	0.229994	Depleted		0.210023	Depleted
Hyodeoxycholic acid	Positive	GABRB2	CHEMBL207538; CHEMBL1568698	6.8	0.229994	Depleted		0.210023	Depleted
Hyodeoxycholic acid	Positive	GABRG2	CHEMBL207538; CHEMBL1568698	6.8	0.229994	Depleted		0.210023	Depleted
Hyodeoxycholic acid	Positive; Negative	GPBAR1	CHEMBL349105; CHEMBL270105; CHEMBL160902; CHEMBL1478; CHEMBL2062554; CHEMBL566315; CHEMBL409511; CHEMBL406393; CHEMBL272426; CHEMBL244785; CHEMBL244784; CHEMBL1258080; CHEMBL405879; CHEMBL270494; CHEMBL260526; CHEMBL567640; CHEMBL565278; CHEMBL108505; CHEMBL410893; CHEMBL566985; CHEMBL410494	7.12	0.229994	Depleted		0.210023	Depleted
Hyodeoxycholic acid	Positive	NR1H4	CHEMBL566315	7.01	0.229994	Depleted		0.210023	Depleted
Hyodeoxycholic acid	Negative	SHBG	CHEMBL27769	8.42	0.229994	Depleted		0.210023	Depleted	Depleted
Ibuprofen	Negative	CXCR1	CHEMBL427526; CHEMBL175	7	0.0625355	Depleted	Enriched	0.0487744	Depleted	Enriched
Ibuprofen	Negative	CXCR2	CHEMBL427526; CHEMBL175	7	0.0625355	Depleted	Enriched	0.0487744	Depleted	Enriched
Imidazoleacetic acid	Positive	GABRR2	CHEMBL784	5.52	0.382615	Enriched		0.333942	Enriched
Indole-3-propionic acid	Positive	APAF1	CHEMBL1410186	5.65	0.314582	Depleted		0.297336	Depleted
Inosine	Positive	ADORA2A	CHEMBL1688963	7.1	0.235138	Depleted		0.211661	Depleted
Inosine	Positive	ADORA2B	CHEMBL1688963	7.1	0.235138	Depleted		0.211661	Depleted
Inosine	Negative	PNP	CHEMBL2021376	5.88	0.235138	Depleted		0.211661	Depleted
Isovalerylcarnitine	Positive	HSP90AA1	CHEMBL1256761	5.86	0.267123	Enriched		0.241326	Enriched
L-1,2,3,4-Tetrahydro-beta-carboline-3-carboxylic acid	Positive	APAF1	CHEMBL1410186	5.65	0.566353	Depleted		0.395606	Enriched
L-1,2,3,4-Tetrahydro-beta-carboline-3-carboxylic acid	Positive	CYP1A2	CHEMBL358326	6.4	0.566353	Depleted		0.395606	Enriched
L-1,2,3,4-Tetrahydro-beta-carboline-3-carboxylic acid	Positive	CYP2C19	CHEMBL1432651	5.8	0.566353	Depleted		0.395606	Enriched
L-Acetylcarnitine	Positive	CHRM1	CHEMBL667	8.96	0.478001	Enriched		0.493978	Depleted
L-Acetylcarnitine	Positive	CHRM2	CHEMBL667	6.66	0.478001	Enriched		0.493978	Depleted
L-Acetylcarnitine	Positive	CHRM3	CHEMBL667	8.49	0.478001	Enriched		0.493978	Depleted
L-Acetylcarnitine	Positive	CHRM4	CHEMBL667	8	0.478001	Enriched		0.493978	Depleted	Enriched
L-Acetylcarnitine	Positive	CHRM5	CHEMBL667	8.92	0.478001	Enriched		0.493978	Depleted
L-Acetylcarnitine	Positive	CHRNA4	CHEMBL667	6	0.478001	Enriched		0.493978	Depleted
L-Acetylcarnitine	Positive	CHRNB2	CHEMBL667	6	0.478001	Enriched		0.493978	Depleted	Depleted
L-Acetylcarnitine	Negative	GALR3	CHEMBL1427664	5.78	0.478001	Enriched		0.493978	Depleted
L-Arginine	Positive	CYP2C19	CHEMBL107528	5.7	0.286279	Depleted		0.25814	Depleted
L-Arginine	Negative	NOS2	CHEMBL256147	6.52	0.286279	Depleted	Enriched	0.25814	Depleted	Enriched
L-Arginine	Negative	NOS3	CHEMBL256147	6.52	0.286279	Depleted		0.25814	Depleted
L-Glutamic acid	Positive	GRIA1	CHEMBL575060	5.65	0.275596	Depleted		0.25248	Depleted
L-Glutamic acid	Positive	GRIA2	CHEMBL575060	5.66	0.275596	Depleted		0.25248	Depleted	Depleted
L-Glutamic acid	Positive	GRM1	CHEMBL575060	5.98	0.275596	Depleted		0.25248	Depleted
L-Glutamic acid	Negative	GRM2	CHEMBL41221	5.7	0.275596	Depleted		0.25248	Depleted
L-Glutamic acid	Positive	GRM3	CHEMBL575060	5.6	0.275596	Depleted		0.25248	Depleted
L-Histidine	Positive	CYP3A4	CHEMBL17962	6.1	0.362314	Enriched		0.330615	Enriched	Depleted
L-Histidine	Positive	HRH1	CHEMBL90	7.35	0.362314	Enriched		0.330615	Enriched
L-Histidine	Positive	HRH2	CHEMBL90; CHEMBL1533310	6.19	0.362314	Enriched	Enriched	0.330615	Enriched	Enriched
L-Histidine	Negative; Positive	HRH3	CHEMBL268229; CHEMBL11919; CHEMBL90	9.5	0.362314	Enriched		0.330615	Enriched
L-Histidine	Positive	HRH4	CHEMBL268229; CHEMBL90	7.93	0.362314	Enriched	Enriched	0.330615	Enriched	Enriched
L-Histidinol	Positive	HRH1	CHEMBL90	7.35	0.420296	Enriched		0.361907	Enriched
L-Histidinol	Positive	HRH2	CHEMBL90; CHEMBL1533310	6.19	0.420296	Enriched	Enriched	0.361907	Enriched	Enriched
L-Histidinol	Negative; Positive	HRH3	CHEMBL268229; CHEMBL11919; CHEMBL90; CHEMBL322988	9.91	0.420296	Enriched		0.361907	Enriched
L-Histidinol	Positive	HRH4	CHEMBL268229; CHEMBL90; CHEMBL322988	7.93	0.420296	Enriched	Enriched	0.361907	Enriched	Enriched
L-Octanoylcarnitine	Positive	HSP90AA1	CHEMBL1256761	5.86	0.227695	Enriched		0.174907	Enriched
L-Palmitoylcarnitine	Positive	HSP90AA1	CHEMBL1256761	5.86	0.589356	Enriched		0.406086	Enriched
L-Targinine	Positive	CYP2C19	CHEMBL107528	5.7	0.249599	Enriched		0.242677	Enriched
L-Targinine	Negative	NOS2	CHEMBL256147	6.52	0.249599	Enriched	Enriched	0.242677	Enriched	Enriched
L-Targinine	Negative	NOS3	CHEMBL256147	6.52	0.249599	Enriched		0.242677	Enriched
L-Tryptophan	Positive	APAF1	CHEMBL1410186	5.65	0.374046	Enriched		0.322408	Enriched
L-Tryptophan	Positive	HTR2A	CHEMBL6640	8.13	0.374046	Enriched		0.322408	Enriched
L-Tyrosine	Positive	CYP3A4	CHEMBL1452561	5.6	0.385727	Enriched		0.349212	Enriched	Depleted
Linoleic acid	Positive	FFAR1	CHEMBL267476; CHEMBL8739	6.27	0.35861	Depleted		0.346629	Depleted
Linoleic acid	Positive	FFAR4	CHEMBL267476; CHEMBL8739	6.5	0.35861	Depleted		0.346629	Depleted
Linoleic acid	Negative	OXER1	CHEMBL465183; CHEMBL453991	5.7	0.35861	Depleted		0.346629	Depleted
Linoleic acid	Negative	PTPN7	CHEMBL1526353	6.1	0.35861	Depleted		0.346629	Depleted
Linoleoyl ethanolamide	Positive	GPR119	CHEMBL280065	5.66	0.380706	Enriched		0.311635	Depleted	Depleted
Linoleoyl ethanolamide	Positive	PPARA	CHEMBL280065	6.82	0.380706	Enriched		0.311635	Depleted
Linoleoyl ethanolamide	Positive	TRPV1	CHEMBL280065	6.05	0.380706	Enriched		0.311635	Depleted
Linoleyl carnitine	Positive	FFAR1	CHEMBL267476	6.27	0.57014	Enriched		0.41539	Enriched
Linoleyl carnitine	Positive	FFAR4	CHEMBL267476	6.5	0.57014	Enriched		0.41539	Enriched
Linoleyl carnitine	Positive	HSP90AA1	CHEMBL1256761	5.86	0.57014	Enriched		0.41539	Enriched
Lithocholic acid	Negative; Positive	AR	CHEMBL393319; CHEMBL235003; CHEMBL27769	10.3	0.421824	Depleted		0.366868	Depleted
Lithocholic acid	Positive	CYP2C19	CHEMBL1326153	5.6	0.421824	Depleted		0.366868	Depleted
Lithocholic acid	Positive	CYP2C9	CHEMBL1415777	5.7	0.421824	Depleted		0.366868	Depleted
Lithocholic acid	Positive	CYP3A4	CHEMBL1592939; CHEMBL433	6	0.421824	Depleted		0.366868	Depleted	Depleted
Lithocholic acid	Positive	ESR1	CHEMBL393278	5.89	0.421824	Depleted		0.366868	Depleted
Lithocholic acid	Positive	ESR2	CHEMBL393278	6.66	0.421824	Depleted		0.366868	Depleted
Lithocholic acid	Positive	GABRA1	CHEMBL207538; CHEMBL1568698	6.8	0.421824	Depleted		0.366868	Depleted
Lithocholic acid	Positive	GABRB2	CHEMBL207538; CHEMBL1568698	6.8	0.421824	Depleted		0.366868	Depleted
Lithocholic acid	Positive	GABRG2	CHEMBL207538; CHEMBL1568698	6.8	0.421824	Depleted		0.366868	Depleted
Lithocholic acid	Positive; Negative	GPBAR1	CHEMBL349105; CHEMBL270105; CHEMBL160902; CHEMBL1478; CHEMBL566315; CHEMBL409511; CHEMBL406393; CHEMBL272426; CHEMBL244785; CHEMBL244784; CHEMBL1258080; CHEMBL405879; CHEMBL270494; CHEMBL260526; CHEMBL567640; CHEMBL565278; CHEMBL2062554; CHEMBL108505; CHEMBL410893; CHEMBL566985; CHEMBL410494	7.12	0.421824	Depleted		0.366868	Depleted
Lithocholic acid	Positive	NR1H4	CHEMBL566315	7.01	0.421824	Depleted		0.366868	Depleted
Lithocholic acid	Negative	SHBG	CHEMBL27769	8.42	0.421824	Depleted		0.366868	Depleted	Depleted
Lithocholic acid glycine conjugate	Negative	AR	CHEMBL224707	6.31	0.335275	Depleted		0.29726	Depleted
Lithocholic acid glycine conjugate	Positive	CYP2C9	CHEMBL1554291	5.9	0.335275	Depleted		0.29726	Depleted
Lithocholic acid glycine conjugate	Positive	GPBAR1	CHEMBL258818; CHEMBL258605	6.27	0.335275	Depleted		0.29726	Depleted
Lithocholyltaurine	Positive	GPBAR1	CHEMBL408701; CHEMBL185878; CHEMBL412272; CHEMBL408477; CHEMBL261826; CHEMBL260737	6.54	0.265652	Enriched		0.162675	Enriched
LysoPC(16:1(9Z)/0:0)	Positive	LPAR1	CHEMBL117021	7.77	0.402633	Enriched		0.335176	Enriched
LysoPC(16:1(9Z)/0:0)	Positive	LPAR2	CHEMBL117021	8.17	0.402633	Enriched		0.335176	Enriched
LysoPC(16:1(9Z)/0:0)	Positive	LPAR3	CHEMBL117021	6.92	0.402633	Enriched		0.335176	Enriched
LysoPC(16:1(9Z)/0:0)	Positive	LPAR5	CHEMBL117021	7.92	0.402633	Enriched		0.335176	Enriched
LysoPC(18:1(9Z)/0:0)	Positive	LPAR1	CHEMBL117021	7.77	0.255943	Enriched		0.213579	Enriched
LysoPC(18:1(9Z)/0:0)	Positive	LPAR2	CHEMBL117021	8.17	0.255943	Enriched		0.213579	Enriched
LysoPC(18:1(9Z)/0:0)	Positive	LPAR3	CHEMBL117021	6.92	0.255943	Enriched		0.213579	Enriched
LysoPC(18:1(9Z)/0:0)	Positive	LPAR5	CHEMBL117021	7.92	0.255943	Enriched		0.213579	Enriched
LysoPC(18:2(9Z,12Z)/0:0)	Positive	LPAR1	CHEMBL117021	7.77	0.25321	Enriched		0.206411	Enriched
LysoPC(18:2(9Z,12Z)/0:0)	Positive	LPAR2	CHEMBL117021	8.17	0.25321	Enriched		0.206411	Enriched
LysoPC(18:2(9Z,12Z)/0:0)	Positive	LPAR3	CHEMBL117021	6.92	0.25321	Enriched		0.206411	Enriched
LysoPC(18:2(9Z,12Z)/0:0)	Positive	LPAR5	CHEMBL117021	7.92	0.25321	Enriched		0.206411	Enriched
LysoPC(20:1(11Z)/0:0)	Positive	LPAR1	CHEMBL117021	7.77	0.448089	Enriched		0.376696	Enriched
LysoPC(20:1(11Z)/0:0)	Positive	LPAR2	CHEMBL117021	8.17	0.448089	Enriched		0.376696	Enriched
LysoPC(20:1(11Z)/0:0)	Positive	LPAR3	CHEMBL117021	6.92	0.448089	Enriched		0.376696	Enriched
LysoPC(20:1(11Z)/0:0)	Positive	LPAR5	CHEMBL117021	7.92	0.448089	Enriched		0.376696	Enriched
LysoPC(20:3(5Z,8Z,11Z)/0:0)	Positive	CNR1	CHEMBL122972	7.64	0.306757	Enriched		0.243117	Enriched
LysoPC(20:3(5Z,8Z,11Z)/0:0)	Positive	CNR2	CHEMBL122972	7.77	0.306757	Enriched		0.243117	Enriched
LysoPC(20:4(5Z,8Z,11Z,14Z)/0:0)	Positive	CNR1	CHEMBL122972	7.64	0.263163	Enriched		0.199148	Enriched
LysoPC(20:4(5Z,8Z,11Z,14Z)/0:0)	Positive	CNR2	CHEMBL122972	7.77	0.263163	Enriched		0.199148	Enriched
LysoPE(16:1(9Z)/0:0)	Positive	LPAR1	CHEMBL117021	7.77	0.342609	Enriched		0.306126	Enriched
LysoPE(16:1(9Z)/0:0)	Positive	LPAR2	CHEMBL117021	8.17	0.342609	Enriched		0.306126	Enriched
LysoPE(16:1(9Z)/0:0)	Positive	LPAR3	CHEMBL117021	6.92	0.342609	Enriched		0.306126	Enriched
LysoPE(16:1(9Z)/0:0)	Positive	LPAR5	CHEMBL117021	7.92	0.342609	Enriched		0.306126	Enriched
LysoPE(18:1(9Z)/0:0)	Positive	LPAR1	CHEMBL117021	7.77	0.320053	Enriched		0.273099	Enriched
LysoPE(18:1(9Z)/0:0)	Positive	LPAR2	CHEMBL117021	8.17	0.320053	Enriched		0.273099	Enriched
LysoPE(18:1(9Z)/0:0)	Positive	LPAR3	CHEMBL117021	6.92	0.320053	Enriched		0.273099	Enriched
LysoPE(18:1(9Z)/0:0)	Positive	LPAR5	CHEMBL117021	7.92	0.320053	Enriched		0.273099	Enriched
LysoPE(18:2(9Z,12Z)/0:0)	Positive	LPAR1	CHEMBL117021	7.77	0.28238	Enriched		0.230218	Depleted
LysoPE(18:2(9Z,12Z)/0:0)	Positive	LPAR2	CHEMBL117021	8.17	0.28238	Enriched		0.230218	Depleted
LysoPE(18:2(9Z,12Z)/0:0)	Positive	LPAR3	CHEMBL117021	6.92	0.28238	Enriched		0.230218	Depleted
LysoPE(18:2(9Z,12Z)/0:0)	Positive	LPAR5	CHEMBL117021	7.92	0.28238	Enriched		0.230218	Depleted
LysoPE(20:4(5Z,8Z,11Z,14Z)/0:0)	Positive	CNR1	CHEMBL122972	7.64	0.282119	Enriched		0.228943	Enriched
LysoPE(20:4(5Z,8Z,11Z,14Z)/0:0)	Positive	CNR2	CHEMBL122972	7.77	0.282119	Enriched		0.228943	Enriched
Maslinic acid	Positive	AVPR1A	CHEMBL1559201	5.63	0.374092	Depleted		0.270486	Enriched
Maslinic acid	Positive	GPBAR1	CHEMBL169; CHEMBL168	5.84	0.374092	Depleted		0.270486	Enriched
Maslinic acid	Positive	OXTR	CHEMBL1559201	5.57	0.374092	Depleted		0.270486	Enriched
Maslinic acid	Negative	PTPN7	CHEMBL1526353	6.1	0.374092	Depleted		0.270486	Enriched
Methylimidazoleacetic acid	Positive	GABRR2	CHEMBL784	5.52	0.299343	Depleted		0.232161	Depleted
MG(16:1(9Z)/0:0/0:0)	Negative	PTPN7	CHEMBL1526353	6.1	0.308582	Depleted		0.296789	Depleted
MG(22:1(13Z)/0:0/0:0)	Negative	PTPN7	CHEMBL1526353	6.1	0.352025	Depleted		0.401922	Depleted
Myristic acid	Negative	AR	CHEMBL393319; CHEMBL235003	6.14	0.380846	Depleted		0.32553	Depleted
Myristic acid	Positive	CYP1A2	CHEMBL1742184	6.2	0.380846	Depleted		0.32553	Depleted
Myristic acid	Positive	CYP3A4	CHEMBL433	5.8	0.380846	Depleted		0.32553	Depleted	Depleted
Myristic acid	Positive	GPBAR1	CHEMBL405879; CHEMBL270494; CHEMBL410893; CHEMBL349105; CHEMBL270105; CHEMBL160902; CHEMBL1478	7.12	0.380846	Depleted		0.32553	Depleted
Myristoleic acid	Positive	CYP3A4	CHEMBL433	5.8	0.284374	Enriched		0.279489	Depleted	Depleted
Myristoleic acid	Positive	FFAR1	CHEMBL267476	6.27	0.284374	Enriched		0.279489	Depleted
Myristoleic acid	Positive	FFAR4	CHEMBL267476	6.5	0.284374	Enriched		0.279489	Depleted
Myristoleic acid	Negative	PTPN7	CHEMBL1526353	6.1	0.284374	Enriched		0.279489	Depleted
N-Acetyl-L-glutamic acid	Positive	GRIA1	CHEMBL575060	5.65	0.333384	Depleted		0.338365	Depleted
N-Acetyl-L-glutamic acid	Positive	GRIA2	CHEMBL575060	5.66	0.333384	Depleted		0.338365	Depleted	Depleted
N-Acetyl-L-glutamic acid	Positive	GRM1	CHEMBL575060	5.98	0.333384	Depleted		0.338365	Depleted
N-Acetyl-L-glutamic acid	Negative	GRM2	CHEMBL41221	5.7	0.333384	Depleted		0.338365	Depleted
N-Acetyl-L-glutamic acid	Positive	GRM3	CHEMBL575060	5.6	0.333384	Depleted		0.338365	Depleted
N-Acetylhistamine	Positive	HRH1	CHEMBL90	7.35	0.583676	Enriched		0.464078	Enriched
N-Acetylhistamine	Positive	HRH2	CHEMBL90; CHEMBL1533310	6.19	0.583676	Enriched	Enriched	0.464078	Enriched	Enriched
N-Acetylhistamine	Positive	HRH3	CHEMBL268490; CHEMBL90	9.4	0.583676	Enriched		0.464078	Enriched
N-Acetylhistamine	Positive	HRH4	CHEMBL268490; CHEMBL90	7.93	0.583676	Enriched	Enriched	0.464078	Enriched	Enriched
N-Acetylhistidine	Positive	CYP3A4	CHEMBL17962	6.1	0.33415	Enriched		0.278078	Enriched	Depleted
N-Acetylhistidine	Negative; Positive	HRH3	CHEMBL268229; CHEMBL11919; CHEMBL268490	9.5	0.33415	Enriched		0.278078	Enriched
N-Acetylhistidine	Positive	HRH4	CHEMBL268229; CHEMBL268490	6.2	0.33415	Enriched	Enriched	0.278078	Enriched	Enriched
N2,N2-Dimethylguanosine	Negative	PNP	CHEMBL2021376	5.88	0.260943	Enriched		0.184467	Enriched
Nervonic acid	Positive	CYP3A4	CHEMBL433	5.8	0.322551	Enriched		0.316878	Enriched	Depleted
Nervonic acid	Positive	FFAR1	CHEMBL267476	6.27	0.322551	Enriched		0.316878	Enriched
Nervonic acid	Positive	FFAR4	CHEMBL267476	6.5	0.322551	Enriched		0.316878	Enriched
Nervonic acid	Negative	PTPN7	CHEMBL1526353	6.1	0.322551	Enriched		0.316878	Enriched
Nicotinic acid	Positive	HCAR2	CHEMBL573	8.06	0.51137	Depleted	Enriched	0.521428	Depleted	Enriched
Nonadecanoic acid	Negative	AR	CHEMBL393319; CHEMBL235003	6.14	0.319739	Depleted		0.295737	Depleted
Nonadecanoic acid	Positive	CYP1A2	CHEMBL1742184	6.2	0.319739	Depleted		0.295737	Depleted
Nonadecanoic acid	Positive	CYP3A4	CHEMBL433	5.8	0.319739	Depleted		0.295737	Depleted	Depleted
Nonadecanoic acid	Positive	GPBAR1	CHEMBL405879; CHEMBL270494; CHEMBL410893; CHEMBL349105; CHEMBL270105; CHEMBL160902; CHEMBL1478	7.12	0.319739	Depleted		0.295737	Depleted
Nonanoylcarnitine	Positive	HSP90AA1	CHEMBL1256761	5.86	0.339275	Enriched		0.2733	Enriched
Norepinephrine	Positive	ADRA1A	CHEMBL1437; CHEMBL679	6.4	0.279091	Depleted		0.27204	Depleted
Norepinephrine	Positive	ADRA2A	CHEMBL1437; CHEMBL679	6.96	0.279091	Depleted		0.27204	Depleted
Norepinephrine	Positive	ADRA2B	CHEMBL1437; CHEMBL679	7.21	0.279091	Depleted		0.27204	Depleted
Norepinephrine	Positive	ADRA2C	CHEMBL1437; CHEMBL679	6.52	0.279091	Depleted		0.27204	Depleted
Norepinephrine	Positive	ADRB1	CHEMBL1437	5.58	0.279091	Depleted		0.27204	Depleted
Norepinephrine	Positive	ADRB2	CHEMBL1437; CHEMBL1255663	5.58	0.279091	Depleted		0.27204	Depleted
Norepinephrine	Positive	ADRB3	CHEMBL1437; CHEMBL679	8.26	0.279091	Depleted		0.27204	Depleted
Norepinephrine	Positive	DRD1	CHEMBL59; CHEMBL1557	7.7	0.279091	Depleted		0.27204	Depleted
Norepinephrine	Positive	DRD2	CHEMBL59; CHEMBL1557	9.2	0.279091	Depleted		0.27204	Depleted
Norepinephrine	Positive	DRD3	CHEMBL59	8.32	0.279091	Depleted		0.27204	Depleted
Norepinephrine	Positive	DRD4	CHEMBL59	8.66	0.279091	Depleted		0.27204	Depleted
Oleanolic acid	Positive	AVPR1A	CHEMBL1559201	5.63	0.414898	Depleted		0.323632	Depleted
Oleanolic acid	Positive	GPBAR1	CHEMBL169; CHEMBL168	5.84	0.414898	Depleted		0.323632	Depleted
Oleanolic acid	Positive	OXTR	CHEMBL1559201	5.57	0.414898	Depleted		0.323632	Depleted
Oleanolic acid	Negative	PTPN7	CHEMBL1526353	6.1	0.414898	Depleted		0.323632	Depleted
Oleic acid	Positive	CYP3A4	CHEMBL433	5.8	0.300903	Depleted		0.26195	Depleted	Depleted
Oleic acid	Positive	FFAR1	CHEMBL267476	6.27	0.300903	Depleted		0.26195	Depleted
Oleic acid	Positive	FFAR4	CHEMBL267476	6.5	0.300903	Depleted		0.26195	Depleted
Oleic acid	Negative	PTPN7	CHEMBL1526353	6.1	0.300903	Depleted		0.26195	Depleted
Oleoylcarnitine	Positive	HSP90AA1	CHEMBL1256761	5.86	1	Enriched		0.713139	Enriched
Oxymetazoline	Positive	ADRA1A	CHEMBL762	7.7	0.562399	Depleted		0.407583	Depleted
Oxymetazoline	Positive	ADRA2A	CHEMBL762	8.48	0.562399	Depleted		0.407583	Depleted
Oxymetazoline	Positive	CYP2D6	CHEMBL762	7.4	0.562399	Depleted		0.407583	Depleted	Depleted
Oxymetazoline	Positive	HTR1A	CHEMBL1200791; CHEMBL1256400	7.16	0.562399	Depleted		0.407583	Depleted
Oxymetazoline	Positive	HTR1D	CHEMBL762; CHEMBL70409; CHEMBL312448; CHEMBL308042; CHEMBL72178	6.86	0.562399	Depleted		0.407583	Depleted
Palmitic acid	Negative	AR	CHEMBL393319; CHEMBL235003	6.14	0.27095	Depleted		0.252148	Depleted
Palmitic acid	Positive	CYP1A2	CHEMBL1742184	6.2	0.27095	Depleted		0.252148	Depleted
Palmitic acid	Positive	CYP3A4	CHEMBL433	5.8	0.27095	Depleted		0.252148	Depleted	Depleted
Palmitic acid	Positive	GPBAR1	CHEMBL405879; CHEMBL270494; CHEMBL410893; CHEMBL349105; CHEMBL270105; CHEMBL160902; CHEMBL1478	7.12	0.27095	Depleted		0.252148	Depleted
Palmitoleic acid	Positive	CYP3A4	CHEMBL433	5.8	0.268888	Enriched		0.246012	Depleted	Depleted
Palmitoleic acid	Positive	FFAR1	CHEMBL267476	6.27	0.268888	Enriched		0.246012	Depleted
Palmitoleic acid	Positive	FFAR4	CHEMBL267476	6.5	0.268888	Enriched		0.246012	Depleted
Palmitoleic acid	Negative	PTPN7	CHEMBL1526353	6.1	0.268888	Enriched		0.246012	Depleted
Palmitoylethanolamide	Positive	TRPV1	CHEMBL485197; CHEMBL483144; CHEMBL483143	7.72	0.419713	Enriched		0.35854	Depleted
PC(14:0/18:1(9Z))	Positive	LPAR1	CHEMBL117021	7.77	0.330104	Enriched		0.254418	Enriched
PC(14:0/18:1(9Z))	Positive	LPAR2	CHEMBL117021	8.17	0.330104	Enriched		0.254418	Enriched
PC(14:0/18:1(9Z))	Positive	LPAR3	CHEMBL117021	6.92	0.330104	Enriched		0.254418	Enriched
PC(14:0/18:1(9Z))	Positive	LPAR5	CHEMBL117021	7.92	0.330104	Enriched		0.254418	Enriched
PC(16:0/18:1(9Z))	Positive	LPAR1	CHEMBL117021	7.77	0.281892	Enriched		0.238927	Enriched
PC(16:0/18:1(9Z))	Positive	LPAR2	CHEMBL117021	8.17	0.281892	Enriched		0.238927	Enriched
PC(16:0/18:1(9Z))	Positive	LPAR3	CHEMBL117021	6.92	0.281892	Enriched		0.238927	Enriched
PC(16:0/18:1(9Z))	Positive	LPAR5	CHEMBL117021	7.92	0.281892	Enriched		0.238927	Enriched
PC(16:0/18:2(9Z,12Z))	Positive	LPAR1	CHEMBL117021	7.77	0.278939	Enriched		0.236948	Enriched
PC(16:0/18:2(9Z,12Z))	Positive	LPAR2	CHEMBL117021	8.17	0.278939	Enriched		0.236948	Enriched
PC(16:0/18:2(9Z,12Z))	Positive	LPAR3	CHEMBL117021	6.92	0.278939	Enriched		0.236948	Enriched
PC(16:0/18:2(9Z,12Z))	Positive	LPAR5	CHEMBL117021	7.92	0.278939	Enriched		0.236948	Enriched
PC(16:0/20:4(8Z,11Z,14Z,17Z))	Positive	LPAR1	CHEMBL117021	7.77	0.260353	Enriched		0.207544	Depleted
PC(16:0/20:4(8Z,11Z,14Z,17Z))	Positive	LPAR2	CHEMBL117021	8.17	0.260353	Enriched		0.207544	Depleted
PC(16:0/20:4(8Z,11Z,14Z,17Z))	Positive	LPAR3	CHEMBL117021	6.92	0.260353	Enriched		0.207544	Depleted
PC(16:0/20:4(8Z,11Z,14Z,17Z))	Positive	LPAR5	CHEMBL117021	7.92	0.260353	Enriched		0.207544	Depleted
PC(16:1(9Z)/18:2(9Z,12Z))	Positive	LPAR1	CHEMBL117021	7.77	0.362027	Enriched		0.298802	Enriched
PC(16:1(9Z)/18:2(9Z,12Z))	Positive	LPAR2	CHEMBL117021	8.17	0.362027	Enriched		0.298802	Enriched
PC(16:1(9Z)/18:2(9Z,12Z))	Positive	LPAR3	CHEMBL117021	6.92	0.362027	Enriched		0.298802	Enriched
PC(16:1(9Z)/18:2(9Z,12Z))	Positive	LPAR5	CHEMBL117021	7.92	0.362027	Enriched		0.298802	Enriched
PC(18:0/18:1(9Z))	Positive	LPAR1	CHEMBL117021	7.77	0.303739	Enriched		0.289076	Enriched
PC(18:0/18:1(9Z))	Positive	LPAR2	CHEMBL117021	8.17	0.303739	Enriched		0.289076	Enriched
PC(18:0/18:1(9Z))	Positive	LPAR3	CHEMBL117021	6.92	0.303739	Enriched		0.289076	Enriched
PC(18:0/18:1(9Z))	Positive	LPAR5	CHEMBL117021	7.92	0.303739	Enriched		0.289076	Enriched
PC(18:0/18:2(9Z,12Z))	Positive	LPAR1	CHEMBL117021	7.77	0.357436	Enriched		0.315618	Enriched
PC(18:0/18:2(9Z,12Z))	Positive	LPAR2	CHEMBL117021	8.17	0.357436	Enriched		0.315618	Enriched
PC(18:0/18:2(9Z,12Z))	Positive	LPAR3	CHEMBL117021	6.92	0.357436	Enriched		0.315618	Enriched
PC(18:0/18:2(9Z,12Z))	Positive	LPAR5	CHEMBL117021	7.92	0.357436	Enriched		0.315618	Enriched
PC(18:0/20:3(8Z,11Z,14Z))	Positive	LPAR1	CHEMBL117021	7.77	0.350563	Enriched		0.290806	Enriched
PC(18:0/20:3(8Z,11Z,14Z))	Positive	LPAR2	CHEMBL117021	8.17	0.350563	Enriched		0.290806	Enriched
PC(18:0/20:3(8Z,11Z,14Z))	Positive	LPAR3	CHEMBL117021	6.92	0.350563	Enriched		0.290806	Enriched
PC(18:0/20:3(8Z,11Z,14Z))	Positive	LPAR5	CHEMBL117021	7.92	0.350563	Enriched		0.290806	Enriched
PC(18:0/20:4(5Z,8Z,11Z,14Z))	Positive	LPAR1	CHEMBL117021	7.77	0.667776	Enriched		0.524533	Enriched
PC(18:0/20:4(5Z,8Z,11Z,14Z))	Positive	LPAR2	CHEMBL117021	8.17	0.667776	Enriched		0.524533	Enriched
PC(18:0/20:4(5Z,8Z,11Z,14Z))	Positive	LPAR3	CHEMBL117021	6.92	0.667776	Enriched		0.524533	Enriched
PC(18:0/20:4(5Z,8Z,11Z,14Z))	Positive	LPAR5	CHEMBL117021	7.92	0.667776	Enriched		0.524533	Enriched
PC(18:1(9Z)/18:2(9Z,12Z))	Positive	LPAR1	CHEMBL117021	7.77	0.286935	Enriched		0.262852	Enriched
PC(18:1(9Z)/18:2(9Z,12Z))	Positive	LPAR2	CHEMBL117021	8.17	0.286935	Enriched		0.262852	Enriched
PC(18:1(9Z)/18:2(9Z,12Z))	Positive	LPAR3	CHEMBL117021	6.92	0.286935	Enriched		0.262852	Enriched
PC(18:1(9Z)/18:2(9Z,12Z))	Positive	LPAR5	CHEMBL117021	7.92	0.286935	Enriched		0.262852	Enriched
PC(18:2(9Z,12Z)/18:2(9Z,12Z))	Positive	LPAR1	CHEMBL117021	7.77	0.427378	Enriched		0.374656	Enriched
PC(18:2(9Z,12Z)/18:2(9Z,12Z))	Positive	LPAR2	CHEMBL117021	8.17	0.427378	Enriched		0.374656	Enriched
PC(18:2(9Z,12Z)/18:2(9Z,12Z))	Positive	LPAR3	CHEMBL117021	6.92	0.427378	Enriched		0.374656	Enriched
PC(18:2(9Z,12Z)/18:2(9Z,12Z))	Positive	LPAR5	CHEMBL117021	7.92	0.427378	Enriched		0.374656	Enriched
PC(20:0/18:2(9Z,12Z))	Positive	LPAR1	CHEMBL117021	7.77	0.398193	Enriched		0.305296	Enriched
PC(20:0/18:2(9Z,12Z))	Positive	LPAR2	CHEMBL117021	8.17	0.398193	Enriched		0.305296	Enriched
PC(20:0/18:2(9Z,12Z))	Positive	LPAR3	CHEMBL117021	6.92	0.398193	Enriched		0.305296	Enriched
PC(20:0/18:2(9Z,12Z))	Positive	LPAR5	CHEMBL117021	7.92	0.398193	Enriched		0.305296	Enriched
Pentadecanoic acid	Negative	AR	CHEMBL393319; CHEMBL235003	6.14	0.317452	Depleted		0.201175	Depleted
Pentadecanoic acid	Positive	CYP1A2	CHEMBL1742184	6.2	0.317452	Depleted		0.201175	Depleted
Pentadecanoic acid	Positive	CYP3A4	CHEMBL433	5.8	0.317452	Depleted		0.201175	Depleted	Depleted
Pentadecanoic acid	Positive	GPBAR1	CHEMBL405879; CHEMBL270494; CHEMBL410893; CHEMBL349105; CHEMBL270105; CHEMBL160902; CHEMBL1478	7.12	0.317452	Depleted		0.201175	Depleted
Phytanic acid	Negative	AR	CHEMBL393319; CHEMBL235003	6.14	0.479966	Depleted		0.482971	Depleted
Phytanic acid	Positive	CYP1A2	CHEMBL1742184	6.2	0.479966	Depleted		0.482971	Depleted
Phytanic acid	Positive	CYP3A4	CHEMBL433	5.8	0.479966	Depleted		0.482971	Depleted	Depleted
Phytanic acid	Positive	GPBAR1	CHEMBL405879; CHEMBL270494; CHEMBL410893; CHEMBL349105; CHEMBL270105; CHEMBL160902; CHEMBL1478	7.12	0.479966	Depleted		0.482971	Depleted
Piperine	Positive	TRPV1	CHEMBL253973	8.2	0.217534	Enriched		0.233795	Enriched
Quinine	Negative	ABCB1	CHEMBL1294	6.37	0.531161	Enriched		0.265158	Enriched	Depleted
Quinine	Positive	CYP2C19	CHEMBL1414315	6.3	0.531161	Enriched		0.265158	Enriched
Quinine	Positive	CYP2D6	CHEMBL97; CHEMBL1365872; CHEMBL1414315	8.1	0.531161	Enriched		0.265158	Enriched	Depleted
Quinine	Negative	KCNH2	CHEMBL1294	6.52	0.531161	Enriched		0.265158	Enriched
Ribothymidine	Negative	TK1	CHEMBL52609	5.75	0.414018	Enriched	Enriched	0.363322	Depleted
S-Adenosylmethionine	Negative; Positive	ADORA1	CHEMBL263643; CHEMBL258972; CHEMBL260631; CHEMBL258489; CHEMBL477	7.82	0.256876	Enriched		0.22785	Enriched	Enriched
S-Adenosylmethionine	Positive	ADORA2A	CHEMBL2113604; CHEMBL2113605; CHEMBL2113595; CHEMBL477	7.29	0.256876	Enriched		0.22785	Enriched
S-Adenosylmethionine	Positive	ADORA2B	CHEMBL477	7.29	0.256876	Enriched		0.22785	Enriched
S-Adenosylmethionine	Positive	ADORA3	CHEMBL477	6.54	0.256876	Enriched		0.22785	Enriched
Sebacic acid	Negative	AR	CHEMBL393319; CHEMBL235003	6.14	0.52276	Depleted		0.438075	Depleted
Sebacic acid	Positive	CYP1A2	CHEMBL1742184	6.2	0.52276	Depleted		0.438075	Depleted
Sebacic acid	Positive	CYP3A4	CHEMBL433	5.8	0.52276	Depleted		0.438075	Depleted	Depleted
Sebacic acid	Positive	GPBAR1	CHEMBL405879; CHEMBL270494; CHEMBL410893; CHEMBL349105; CHEMBL270105; CHEMBL160902; CHEMBL1478	7.12	0.52276	Depleted		0.438075	Depleted
Serotonin	Positive	CYP1A2	CHEMBL39; CHEMBL8165	5.8	0.483004	Depleted		0.317292	Depleted
Serotonin	Positive; Negative	HTR1A	CHEMBL39	9.3	0.483004	Depleted		0.317292	Depleted
Serotonin	Positive; Negative	HTR1B	CHEMBL39	8.33	0.483004	Depleted		0.317292	Depleted
Serotonin	Negative	HTR1D	CHEMBL39	8.3	0.483004	Depleted		0.317292	Depleted
Serotonin	Positive	HTR1F	CHEMBL39	8.1	0.483004	Depleted		0.317292	Depleted
Serotonin	Positive	HTR2A	CHEMBL39; CHEMBL8165; CHEMBL6640	9.3	0.483004	Depleted		0.317292	Depleted
Serotonin	Positive	HTR2B	CHEMBL39	9.3	0.483004	Depleted		0.317292	Depleted
Serotonin	Positive	HTR2C	CHEMBL39	10.05	0.483004	Depleted		0.317292	Depleted
Serotonin	Positive	HTR3A	CHEMBL39	6.85	0.483004	Depleted		0.317292	Depleted
Serotonin	Positive	HTR4	CHEMBL39	7.92	0.483004	Depleted		0.317292	Depleted
Serotonin	Positive	HTR7	CHEMBL39	7.82	0.483004	Depleted		0.317292	Depleted
Serotonin	Negative	SLC6A4	CHEMBL416526	5.92	0.483004	Depleted		0.317292	Depleted	Depleted
SM C16:1	Positive	GPR119	CHEMBL280065	5.66	0.298451	Enriched		0.184483	Enriched	Depleted
SM C16:1	Positive	PPARA	CHEMBL280065	6.82	0.298451	Enriched		0.184483	Enriched
SM C16:1	Positive	TRPV1	CHEMBL280065	6.05	0.298451	Enriched		0.184483	Enriched
SM(d18:1/14:0)	Positive	GPR119	CHEMBL280065	5.66	0.518163	Enriched		0.471902	Enriched	Depleted
SM(d18:1/14:0)	Positive	PPARA	CHEMBL280065	6.82	0.518163	Enriched		0.471902	Enriched
SM(d18:1/14:0)	Positive	TRPV1	CHEMBL280065	6.05	0.518163	Enriched		0.471902	Enriched
SM(d18:1/16:0)	Positive	GPR119	CHEMBL280065	5.66	0.440849	Enriched		0.386373	Enriched	Depleted
SM(d18:1/16:0)	Positive	PPARA	CHEMBL280065	6.82	0.440849	Enriched		0.386373	Enriched
SM(d18:1/16:0)	Positive	TRPV1	CHEMBL280065	6.05	0.440849	Enriched		0.386373	Enriched
SM(d18:1/18:0)	Positive	GPR119	CHEMBL280065	5.66	0.397133	Enriched		0.249518	Enriched	Depleted
SM(d18:1/18:0)	Positive	PPARA	CHEMBL280065	6.82	0.397133	Enriched		0.249518	Enriched
SM(d18:1/18:0)	Positive	TRPV1	CHEMBL280065	6.05	0.397133	Enriched		0.249518	Enriched
SM(d18:1/18:1(9Z))	Positive	GPR119	CHEMBL280065	5.66	0.377658	Enriched		0.304891	Enriched	Depleted
SM(d18:1/18:1(9Z))	Positive	PPARA	CHEMBL280065	6.82	0.377658	Enriched		0.304891	Enriched
SM(d18:1/18:1(9Z))	Positive	TRPV1	CHEMBL280065	6.05	0.377658	Enriched		0.304891	Enriched
SM(d18:1/20:0)	Positive	GPR119	CHEMBL280065	5.66	0.420716	Enriched		0.31852	Enriched	Depleted
SM(d18:1/20:0)	Positive	PPARA	CHEMBL280065	6.82	0.420716	Enriched		0.31852	Enriched
SM(d18:1/20:0)	Positive	TRPV1	CHEMBL280065	6.05	0.420716	Enriched		0.31852	Enriched
SM(d18:1/22:0)	Positive	GPR119	CHEMBL280065	5.66	0.417949	Enriched		0.316648	Enriched	Depleted
SM(d18:1/22:0)	Positive	PPARA	CHEMBL280065	6.82	0.417949	Enriched		0.316648	Enriched
SM(d18:1/22:0)	Positive	TRPV1	CHEMBL280065	6.05	0.417949	Enriched		0.316648	Enriched
SM(d18:1/22:1(13Z))	Positive	GPR119	CHEMBL280065	5.66	0.324401	Enriched		0.322548	Enriched	Depleted
SM(d18:1/22:1(13Z))	Positive	PPARA	CHEMBL280065	6.82	0.324401	Enriched		0.322548	Enriched
SM(d18:1/22:1(13Z))	Positive	TRPV1	CHEMBL280065	6.05	0.324401	Enriched		0.322548	Enriched
SM(d18:1/24:0)	Positive	GPR119	CHEMBL280065	5.66	0.63891	Enriched		0.536947	Enriched	Depleted
SM(d18:1/24:0)	Positive	PPARA	CHEMBL280065	6.82	0.63891	Enriched		0.536947	Enriched
SM(d18:1/24:0)	Positive	TRPV1	CHEMBL280065	6.05	0.63891	Enriched		0.536947	Enriched
SM(d18:1/24:1(15Z))	Positive	GPR119	CHEMBL280065	5.66	0.670606	Enriched		0.55634	Enriched	Depleted
SM(d18:1/24:1(15Z))	Positive	PPARA	CHEMBL280065	6.82	0.670606	Enriched		0.55634	Enriched
SM(d18:1/24:1(15Z))	Positive	TRPV1	CHEMBL280065	6.05	0.670606	Enriched		0.55634	Enriched
Stearic acid	Negative	AR	CHEMBL393319; CHEMBL235003	6.14	0.322924	Depleted		0.267849	Depleted
Stearic acid	Positive	CYP1A2	CHEMBL1742184	6.2	0.322924	Depleted		0.267849	Depleted
Stearic acid	Positive	CYP3A4	CHEMBL433	5.8	0.322924	Depleted		0.267849	Depleted	Depleted
Stearic acid	Positive	GPBAR1	CHEMBL405879; CHEMBL270494; CHEMBL410893; CHEMBL349105; CHEMBL270105; CHEMBL160902; CHEMBL1478	7.12	0.322924	Depleted		0.267849	Depleted
Stearoylcarnitine	Positive	HSP90AA1	CHEMBL1256761	5.86	0.733334	Enriched		0.504101	Enriched
Suberic acid	Negative	AR	CHEMBL393319; CHEMBL235003	6.14	0.322048	Depleted		0.257168	Depleted
Suberic acid	Positive	CYP1A2	CHEMBL1742184	6.2	0.322048	Depleted		0.257168	Depleted
Suberic acid	Positive	CYP3A4	CHEMBL433	5.8	0.322048	Depleted		0.257168	Depleted	Depleted
Suberic acid	Positive	GPBAR1	CHEMBL405879; CHEMBL270494; CHEMBL410893; CHEMBL349105; CHEMBL270105; CHEMBL160902; CHEMBL1478	7.12	0.322048	Depleted		0.257168	Depleted
Tauro-b-muricholic acid	Positive	GPBAR1	CHEMBL185878; CHEMBL408701; CHEMBL412272; CHEMBL408477; CHEMBL261826; CHEMBL260737	6.54	0.381617	Enriched		0.294227	Enriched
Taurochenodesoxycholic acid	Positive	GPBAR1	CHEMBL185878; CHEMBL408701; CHEMBL412272; CHEMBL408477; CHEMBL261826; CHEMBL260737	6.54	0.355717	Enriched		0.309302	Enriched
Taurocholic acid	Positive	GPBAR1	CHEMBL412272; CHEMBL185878; CHEMBL408701; CHEMBL408477; CHEMBL261826; CHEMBL260737	6.54	0.408181	Enriched		0.290233	Enriched
Taurodeoxycholic acid	Positive	GPBAR1	CHEMBL412272; CHEMBL408701; CHEMBL185878; CHEMBL408477; CHEMBL261826; CHEMBL260737	6.54	0.230162	Enriched		0.203323	Enriched
Tauroursodeoxycholic acid	Positive	GPBAR1	CHEMBL185878; CHEMBL408701; CHEMBL412272; CHEMBL408477; CHEMBL261826; CHEMBL260737	6.54	0.235201	Enriched		0.183542	Enriched
Tetradecanedioic acid	Negative	AR	CHEMBL393319; CHEMBL235003	6.14	0.783261	Depleted		0.699495	Depleted
Tetradecanedioic acid	Positive	CYP1A2	CHEMBL1742184	6.2	0.783261	Depleted		0.699495	Depleted
Tetradecanedioic acid	Positive	CYP3A4	CHEMBL433	5.8	0.783261	Depleted		0.699495	Depleted	Depleted
Tetradecanedioic acid	Positive	GPBAR1	CHEMBL405879; CHEMBL270494; CHEMBL410893; CHEMBL349105; CHEMBL270105; CHEMBL160902; CHEMBL1478	7.12	0.783261	Depleted		0.699495	Depleted
Tetradecanoylcarnitine	Positive	HSP90AA1	CHEMBL1256761	5.86	0.5312	Enriched		0.358696	Enriched
TG(14:0/14:0/20:3n6)	Positive	FFAR1	CHEMBL8739; CHEMBL267476	6.27	0.330882	Enriched		0.308344	Enriched
TG(14:0/14:0/20:3n6)	Positive	FFAR4	CHEMBL8739; CHEMBL267476	6.5	0.330882	Enriched		0.308344	Enriched
TG(14:0/14:0/20:3n6)	Negative	OXER1	CHEMBL465183; CHEMBL453991	5.7	0.330882	Enriched		0.308344	Enriched
TG(14:0/14:0/20:3n6)	Negative	PTPN7	CHEMBL1526353	6.1	0.330882	Enriched		0.308344	Enriched
TG(14:0/14:1(9Z)/18:0)	Negative	PTPN7	CHEMBL1526353	6.1	0.186498	Enriched		0.201468	Enriched
TG(14:0/14:1(9Z)/18:1(9Z))	Negative	PTPN7	CHEMBL1526353	6.1	0.214446	Enriched		0.212011	Enriched
TG(14:0/14:1(9Z)/20:3n6)	Positive	FFAR1	CHEMBL8739; CHEMBL267476	6.27	0.304963	Enriched		0.259247	Enriched
TG(14:0/14:1(9Z)/20:3n6)	Positive	FFAR4	CHEMBL8739; CHEMBL267476	6.5	0.304963	Enriched		0.259247	Enriched
TG(14:0/14:1(9Z)/20:3n6)	Negative	OXER1	CHEMBL465183; CHEMBL453991	5.7	0.304963	Enriched		0.259247	Enriched
TG(14:0/14:1(9Z)/20:3n6)	Negative	PTPN7	CHEMBL1526353	6.1	0.304963	Enriched		0.259247	Enriched
TG(14:0/14:1(9Z)/24:0)	Negative	PTPN7	CHEMBL1526353	6.1	0.501692	Enriched		0.488125	Enriched
TG(14:0/15:0/22:1(13Z))	Negative	PTPN7	CHEMBL1526353	6.1	0.274696	Enriched		0.244589	Enriched
TG(14:0/16:0/20:2n6)	Positive	FFAR1	CHEMBL267476	6.27	0.327952	Enriched		0.327955	Enriched
TG(14:0/16:0/20:2n6)	Positive	FFAR4	CHEMBL267476	6.5	0.327952	Enriched		0.327955	Enriched
TG(14:0/16:0/20:2n6)	Negative	PTPN7	CHEMBL1526353	6.1	0.327952	Enriched		0.327955	Enriched
TG(14:0/18:1(9Z)/24:0)	Negative	PTPN7	CHEMBL1526353	6.1	0.243576	Depleted		0.24483	Enriched
TG(14:0/20:2n6/14:0)	Positive	FFAR1	CHEMBL267476	6.27	0.300054	Enriched		0.288187	Enriched
TG(14:0/20:2n6/14:0)	Positive	FFAR4	CHEMBL267476	6.5	0.300054	Enriched		0.288187	Enriched
TG(14:0/20:2n6/14:0)	Negative	PTPN7	CHEMBL1526353	6.1	0.300054	Enriched		0.288187	Enriched
TG(14:0/20:2n6/18:0)	Positive	FFAR1	CHEMBL267476	6.27	0.216479	Enriched		0.243468	Enriched
TG(14:0/20:2n6/18:0)	Positive	FFAR4	CHEMBL267476	6.5	0.216479	Enriched		0.243468	Enriched
TG(14:0/20:2n6/18:0)	Negative	PTPN7	CHEMBL1526353	6.1	0.216479	Enriched		0.243468	Enriched
TG(14:0/20:3n6/20:2n6)	Positive	FFAR1	CHEMBL8739; CHEMBL267476	6.27	0.340056	Enriched		0.336932	Enriched
TG(14:0/20:3n6/20:2n6)	Positive	FFAR4	CHEMBL8739; CHEMBL267476	6.5	0.340056	Enriched		0.336932	Enriched
TG(14:0/20:3n6/20:2n6)	Negative	OXER1	CHEMBL465183; CHEMBL453991	5.7	0.340056	Enriched		0.336932	Enriched
TG(14:0/20:3n6/20:2n6)	Negative	PTPN7	CHEMBL1526353	6.1	0.340056	Enriched		0.336932	Enriched
TG(14:0/22:0/18:2(9Z,12Z))	Positive	FFAR1	CHEMBL267476	6.27	0.234417	Depleted		0.248257	Enriched
TG(14:0/22:0/18:2(9Z,12Z))	Positive	FFAR4	CHEMBL267476	6.5	0.234417	Depleted		0.248257	Enriched
TG(14:0/22:0/18:2(9Z,12Z))	Negative	PTPN7	CHEMBL1526353	6.1	0.234417	Depleted		0.248257	Enriched
TG(14:0/22:0/20:2n6)	Positive	FFAR1	CHEMBL267476	6.27	0.17128	Depleted		0.175298	Enriched
TG(14:0/22:0/20:2n6)	Positive	FFAR4	CHEMBL267476	6.5	0.17128	Depleted		0.175298	Enriched
TG(14:0/22:0/20:2n6)	Negative	PTPN7	CHEMBL1526353	6.1	0.17128	Depleted		0.175298	Enriched
TG(14:0/22:0/20:3n6)	Positive	FFAR1	CHEMBL8739; CHEMBL267476	6.27	0.290895	Depleted		0.284479	Enriched
TG(14:0/22:0/20:3n6)	Positive	FFAR4	CHEMBL8739; CHEMBL267476	6.5	0.290895	Depleted		0.284479	Enriched
TG(14:0/22:0/20:3n6)	Negative	OXER1	CHEMBL465183; CHEMBL453991	5.7	0.290895	Depleted		0.284479	Enriched
TG(14:0/22:0/20:3n6)	Negative	PTPN7	CHEMBL1526353	6.1	0.290895	Depleted		0.284479	Enriched
TG(14:0/22:1(13Z)/15:0)	Negative	PTPN7	CHEMBL1526353	6.1	0.371684	Enriched		0.329602	Enriched
TG(14:0/22:1(13Z)/18:2(9Z,12Z))	Positive	FFAR1	CHEMBL267476	6.27	0.206676	Depleted		0.230035	Enriched
TG(14:0/22:1(13Z)/18:2(9Z,12Z))	Positive	FFAR4	CHEMBL267476	6.5	0.206676	Depleted		0.230035	Enriched
TG(14:0/22:1(13Z)/18:2(9Z,12Z))	Negative	PTPN7	CHEMBL1526353	6.1	0.206676	Depleted		0.230035	Enriched
TG(14:1(9Z)/14:1(9Z)/18:1(9Z))	Negative	PTPN7	CHEMBL1526353	6.1	0.302234	Enriched		0.30089	Enriched
TG(14:1(9Z)/16:0/14:1(9Z))	Negative	PTPN7	CHEMBL1526353	6.1	0.210928	Enriched		0.1941	Enriched
TG(14:1(9Z)/18:1(9Z)/18:2(9Z,12Z))	Positive	FFAR1	CHEMBL267476	6.27	0.215268	Enriched		0.208271	Enriched
TG(14:1(9Z)/18:1(9Z)/18:2(9Z,12Z))	Positive	FFAR4	CHEMBL267476	6.5	0.215268	Enriched		0.208271	Enriched
TG(14:1(9Z)/18:1(9Z)/18:2(9Z,12Z))	Negative	PTPN7	CHEMBL1526353	6.1	0.215268	Enriched		0.208271	Enriched
TG(15:0/15:0/20:3n6)	Positive	FFAR1	CHEMBL8739; CHEMBL267476	6.27	0.192157	Enriched		0.221518	Enriched
TG(15:0/15:0/20:3n6)	Positive	FFAR4	CHEMBL8739; CHEMBL267476	6.5	0.192157	Enriched		0.221518	Enriched
TG(15:0/15:0/20:3n6)	Negative	OXER1	CHEMBL465183; CHEMBL453991	5.7	0.192157	Enriched		0.221518	Enriched
TG(15:0/15:0/20:3n6)	Negative	PTPN7	CHEMBL1526353	6.1	0.192157	Enriched		0.221518	Enriched
TG(15:0/16:0/18:1(9Z))	Negative	PTPN7	CHEMBL1526353	6.1	0.231821	Enriched		0.216287	Enriched
TG(15:0/16:0/20:3(8Z,11Z,14Z))	Positive	FFAR1	CHEMBL8739; CHEMBL267476	6.27	0.341405	Enriched		0.31642	Enriched
TG(15:0/16:0/20:3(8Z,11Z,14Z))	Positive	FFAR4	CHEMBL8739; CHEMBL267476	6.5	0.341405	Enriched		0.31642	Enriched
TG(15:0/16:0/20:3(8Z,11Z,14Z))	Negative	OXER1	CHEMBL465183; CHEMBL453991	5.7	0.341405	Enriched		0.31642	Enriched
TG(15:0/16:0/20:3(8Z,11Z,14Z))	Negative	PTPN7	CHEMBL1526353	6.1	0.341405	Enriched		0.31642	Enriched
TG(15:0/18:0/20:3(5Z,8Z,11Z))	Positive	CNR1	CHEMBL122972	7.64	0.254678	Depleted		0.282085	Enriched
TG(15:0/18:0/20:3(5Z,8Z,11Z))	Positive	CNR2	CHEMBL122972	7.77	0.254678	Depleted		0.282085	Enriched
TG(15:0/18:0/20:3(5Z,8Z,11Z))	Positive	FFAR1	CHEMBL8739; CHEMBL267476	6.27	0.254678	Depleted		0.282085	Enriched
TG(15:0/18:0/20:3(5Z,8Z,11Z))	Positive	FFAR4	CHEMBL8739; CHEMBL267476	6.5	0.254678	Depleted		0.282085	Enriched
TG(15:0/18:0/20:3(5Z,8Z,11Z))	Negative	OXER1	CHEMBL465183; CHEMBL453991; CHEMBL460026	5.7	0.254678	Depleted		0.282085	Enriched
TG(15:0/18:0/20:3(5Z,8Z,11Z))	Negative	PTPN7	CHEMBL1526353	6.1	0.254678	Depleted		0.282085	Enriched
TG(15:0/20:3n6/16:0)	Positive	FFAR1	CHEMBL8739; CHEMBL267476	6.27	0.316162	Enriched		0.320134	Enriched
TG(15:0/20:3n6/16:0)	Positive	FFAR4	CHEMBL8739; CHEMBL267476	6.5	0.316162	Enriched		0.320134	Enriched
TG(15:0/20:3n6/16:0)	Negative	OXER1	CHEMBL465183; CHEMBL453991	5.7	0.316162	Enriched		0.320134	Enriched
TG(15:0/20:3n6/16:0)	Negative	PTPN7	CHEMBL1526353	6.1	0.316162	Enriched		0.320134	Enriched
TG(16:0/14:0/16:1(9Z))	Negative	PTPN7	CHEMBL1526353	6.1	0.267282	Depleted		0.293818	Enriched
TG(16:0/14:1(9Z)/20:0)	Negative	PTPN7	CHEMBL1526353	6.1	0.342339	Enriched		0.34035	Enriched
TG(16:0/15:0/20:2n6)	Positive	FFAR1	CHEMBL267476	6.27	0.258906	Enriched		0.308116	Enriched
TG(16:0/15:0/20:2n6)	Positive	FFAR4	CHEMBL267476	6.5	0.258906	Enriched		0.308116	Enriched
TG(16:0/15:0/20:2n6)	Negative	PTPN7	CHEMBL1526353	6.1	0.258906	Enriched		0.308116	Enriched
TG(16:0/16:0/16:1(9Z))	Negative	PTPN7	CHEMBL1526353	6.1	0.288958	Depleted		0.297093	Enriched
TG(16:0/16:0/18:1(9Z))	Negative	PTPN7	CHEMBL1526353	6.1	0.595736	Enriched		0.550945	Enriched
TG(16:0/16:0/18:2(9Z,12Z))	Positive	FFAR1	CHEMBL267476	6.27	0.297787	Depleted		0.294489	Enriched
TG(16:0/16:0/18:2(9Z,12Z))	Positive	FFAR4	CHEMBL267476	6.5	0.297787	Depleted		0.294489	Enriched
TG(16:0/16:0/18:2(9Z,12Z))	Negative	PTPN7	CHEMBL1526353	6.1	0.297787	Depleted		0.294489	Enriched
TG(16:0/16:0/20:4(5Z,8Z,11Z,14Z))	Positive	CNR1	CHEMBL122972	7.64	0.28122	Depleted		0.264744	Enriched
TG(16:0/16:0/20:4(5Z,8Z,11Z,14Z))	Positive	CNR2	CHEMBL122972	7.77	0.28122	Depleted		0.264744	Enriched
TG(16:0/16:0/20:4(5Z,8Z,11Z,14Z))	Positive	FFAR1	CHEMBL8739; CHEMBL267476	6.27	0.28122	Depleted		0.264744	Enriched
TG(16:0/16:0/20:4(5Z,8Z,11Z,14Z))	Positive	FFAR4	CHEMBL8739; CHEMBL267476	6.5	0.28122	Depleted		0.264744	Enriched
TG(16:0/16:0/20:4(5Z,8Z,11Z,14Z))	Negative	OXER1	CHEMBL460026; CHEMBL465183; CHEMBL453991	5.7	0.28122	Depleted		0.264744	Enriched
TG(16:0/16:1(9Z)/16:0)	Negative	PTPN7	CHEMBL1526353	6.1	0.551649	Enriched		0.583026	Enriched
TG(16:0/16:1(9Z)/16:1(9Z))	Negative	PTPN7	CHEMBL1526353	6.1	0.324124	Enriched		0.308922	Enriched
TG(16:0/16:1(9Z)/18:1(9Z))	Negative	PTPN7	CHEMBL1526353	6.1	0.327097	Enriched		0.329451	Enriched
TG(16:0/16:1(9Z)/20:3n6)	Positive	FFAR1	CHEMBL8739; CHEMBL267476	6.27	0.216593	Enriched		0.224228	Enriched
TG(16:0/16:1(9Z)/20:3n6)	Positive	FFAR4	CHEMBL8739; CHEMBL267476	6.5	0.216593	Enriched		0.224228	Enriched
TG(16:0/16:1(9Z)/20:3n6)	Negative	OXER1	CHEMBL465183; CHEMBL453991	5.7	0.216593	Enriched		0.224228	Enriched
TG(16:0/16:1(9Z)/20:3n6)	Negative	PTPN7	CHEMBL1526353	6.1	0.216593	Enriched		0.224228	Enriched
TG(16:0/16:1(9Z)/20:4(5Z,8Z,11Z,14Z))	Positive	CNR1	CHEMBL122972	7.64	0.297963	Enriched		0.305962	Enriched
TG(16:0/16:1(9Z)/20:4(5Z,8Z,11Z,14Z))	Positive	CNR2	CHEMBL122972	7.77	0.297963	Enriched		0.305962	Enriched
TG(16:0/16:1(9Z)/20:4(5Z,8Z,11Z,14Z))	Positive	FFAR1	CHEMBL8739; CHEMBL267476	6.27	0.297963	Enriched		0.305962	Enriched
TG(16:0/16:1(9Z)/20:4(5Z,8Z,11Z,14Z))	Positive	FFAR4	CHEMBL8739; CHEMBL267476	6.5	0.297963	Enriched		0.305962	Enriched
TG(16:0/16:1(9Z)/20:4(5Z,8Z,11Z,14Z))	Negative	OXER1	CHEMBL465183; CHEMBL453991; CHEMBL460026	5.7	0.297963	Enriched		0.305962	Enriched
TG(16:0/16:1(9Z)/20:4(5Z,8Z,11Z,14Z))	Negative	PTPN7	CHEMBL1526353	6.1	0.297963	Enriched		0.305962	Enriched
TG(16:0/18:0/18:1(9Z))	Negative	PTPN7	CHEMBL1526353	6.1	0.351255	Enriched		0.337183	Enriched
TG(16:0/18:0/18:2(9Z,12Z))	Positive	FFAR1	CHEMBL267476	6.27	0.269912	Enriched		0.289668	Enriched
TG(16:0/18:0/18:2(9Z,12Z))	Positive	FFAR4	CHEMBL267476	6.5	0.269912	Enriched		0.289668	Enriched
TG(16:0/18:0/18:2(9Z,12Z))	Negative	PTPN7	CHEMBL1526353	6.1	0.269912	Enriched		0.289668	Enriched
TG(16:0/18:0/20:4(5Z,8Z,11Z,14Z))	Positive	CNR1	CHEMBL122972	7.64	0.35975	Enriched		0.347905	Enriched
TG(16:0/18:0/20:4(5Z,8Z,11Z,14Z))	Positive	CNR2	CHEMBL122972	7.77	0.35975	Enriched		0.347905	Enriched
TG(16:0/18:0/20:4(5Z,8Z,11Z,14Z))	Positive	FFAR1	CHEMBL8739; CHEMBL267476	6.27	0.35975	Enriched		0.347905	Enriched
TG(16:0/18:0/20:4(5Z,8Z,11Z,14Z))	Positive	FFAR4	CHEMBL8739; CHEMBL267476	6.5	0.35975	Enriched		0.347905	Enriched
TG(16:0/18:0/20:4(5Z,8Z,11Z,14Z))	Negative	OXER1	CHEMBL460026; CHEMBL465183; CHEMBL453991	5.7	0.35975	Enriched		0.347905	Enriched
TG(16:0/18:1(9Z)/18:2(9Z,12Z))	Positive	FFAR1	CHEMBL267476	6.27	0.281495	Enriched		0.286518	Enriched
TG(16:0/18:1(9Z)/18:2(9Z,12Z))	Positive	FFAR4	CHEMBL267476	6.5	0.281495	Enriched		0.286518	Enriched
TG(16:0/18:1(9Z)/18:2(9Z,12Z))	Negative	PTPN7	CHEMBL1526353	6.1	0.281495	Enriched		0.286518	Enriched
TG(16:0/18:1(9Z)/20:4(5Z,8Z,11Z,14Z))	Positive	CNR1	CHEMBL122972	7.64	0.348081	Enriched		0.342597	Enriched
TG(16:0/18:1(9Z)/20:4(5Z,8Z,11Z,14Z))	Positive	CNR2	CHEMBL122972	7.77	0.348081	Enriched		0.342597	Enriched
TG(16:0/18:1(9Z)/20:4(5Z,8Z,11Z,14Z))	Positive	FFAR1	CHEMBL8739; CHEMBL267476	6.27	0.348081	Enriched		0.342597	Enriched
TG(16:0/18:1(9Z)/20:4(5Z,8Z,11Z,14Z))	Positive	FFAR4	CHEMBL8739; CHEMBL267476	6.5	0.348081	Enriched		0.342597	Enriched
TG(16:0/18:1(9Z)/20:4(5Z,8Z,11Z,14Z))	Negative	OXER1	CHEMBL465183; CHEMBL453991; CHEMBL460026	5.7	0.348081	Enriched		0.342597	Enriched
TG(16:0/18:1(9Z)/20:4(5Z,8Z,11Z,14Z))	Negative	PTPN7	CHEMBL1526353	6.1	0.348081	Enriched		0.342597	Enriched
TG(16:0/18:2(9Z,12Z)/20:4(5Z,8Z,11Z,14Z))	Positive	CNR1	CHEMBL122972	7.64	0.337548	Enriched		0.334654	Enriched
TG(16:0/18:2(9Z,12Z)/20:4(5Z,8Z,11Z,14Z))	Positive	CNR2	CHEMBL122972	7.77	0.337548	Enriched		0.334654	Enriched
TG(16:0/18:2(9Z,12Z)/20:4(5Z,8Z,11Z,14Z))	Positive	FFAR1	CHEMBL8739; CHEMBL267476	6.27	0.337548	Enriched		0.334654	Enriched
TG(16:0/18:2(9Z,12Z)/20:4(5Z,8Z,11Z,14Z))	Positive	FFAR4	CHEMBL8739; CHEMBL267476	6.5	0.337548	Enriched		0.334654	Enriched
TG(16:0/18:2(9Z,12Z)/20:4(5Z,8Z,11Z,14Z))	Negative	OXER1	CHEMBL465183; CHEMBL453991; CHEMBL460026	5.7	0.337548	Enriched		0.334654	Enriched
TG(16:0/18:2(9Z,12Z)/20:4(5Z,8Z,11Z,14Z))	Negative	PTPN7	CHEMBL1526353	6.1	0.337548	Enriched		0.334654	Enriched
TG(16:0/20:3n6/16:0)	Positive	FFAR1	CHEMBL8739; CHEMBL267476	6.27	0.166105	Enriched		0.194467	Enriched
TG(16:0/20:3n6/16:0)	Positive	FFAR4	CHEMBL8739; CHEMBL267476	6.5	0.166105	Enriched		0.194467	Enriched
TG(16:0/20:3n6/16:0)	Negative	OXER1	CHEMBL465183; CHEMBL453991	5.7	0.166105	Enriched		0.194467	Enriched
TG(16:0/20:3n6/16:0)	Negative	PTPN7	CHEMBL1526353	6.1	0.166105	Enriched		0.194467	Enriched
TG(16:0/20:3n6/20:3n6)	Positive	FFAR1	CHEMBL8739; CHEMBL267476	6.27	0.383173	Enriched		0.370546	Enriched
TG(16:0/20:3n6/20:3n6)	Positive	FFAR4	CHEMBL8739; CHEMBL267476	6.5	0.383173	Enriched		0.370546	Enriched
TG(16:0/20:3n6/20:3n6)	Negative	OXER1	CHEMBL465183; CHEMBL453991	5.7	0.383173	Enriched		0.370546	Enriched
TG(16:0/20:3n6/20:3n6)	Negative	PTPN7	CHEMBL1526353	6.1	0.383173	Enriched		0.370546	Enriched
TG(16:1(9Z)/14:0/16:1(9Z))	Negative	PTPN7	CHEMBL1526353	6.1	0.233355	Enriched		0.250768	Enriched
TG(16:1(9Z)/16:1(9Z)/16:1(9Z))	Negative	PTPN7	CHEMBL1526353	6.1	0.314886	Enriched		0.295146	Enriched
TG(16:1(9Z)/16:1(9Z)/18:1(9Z))	Negative	PTPN7	CHEMBL1526353	6.1	0.219663	Depleted		0.23839	Enriched
TG(16:1(9Z)/16:1(9Z)/18:2(9Z,12Z))	Positive	FFAR1	CHEMBL267476	6.27	0.265587	Enriched		0.271434	Enriched
TG(16:1(9Z)/16:1(9Z)/18:2(9Z,12Z))	Positive	FFAR4	CHEMBL267476	6.5	0.265587	Enriched		0.271434	Enriched
TG(16:1(9Z)/16:1(9Z)/18:2(9Z,12Z))	Negative	PTPN7	CHEMBL1526353	6.1	0.265587	Enriched		0.271434	Enriched
TG(16:1(9Z)/16:1(9Z)/18:3(6Z,9Z,12Z))	Positive	FFAR1	CHEMBL8739; CHEMBL267476	6.27	0.376277	Depleted		0.344659	Enriched
TG(16:1(9Z)/16:1(9Z)/18:3(6Z,9Z,12Z))	Positive	FFAR4	CHEMBL8739; CHEMBL267476	6.5	0.376277	Depleted		0.344659	Enriched
TG(16:1(9Z)/16:1(9Z)/18:3(6Z,9Z,12Z))	Negative	OXER1	CHEMBL465183; CHEMBL453991	5.7	0.376277	Depleted		0.344659	Enriched
TG(16:1(9Z)/16:1(9Z)/18:3(6Z,9Z,12Z))	Negative	PTPN7	CHEMBL1526353	6.1	0.376277	Depleted		0.344659	Enriched
TG(16:1(9Z)/16:1(9Z)/20:4(5Z,8Z,11Z,14Z))	Positive	CNR1	CHEMBL122972	7.64	0.414448	Depleted		0.383249	Enriched
TG(16:1(9Z)/16:1(9Z)/20:4(5Z,8Z,11Z,14Z))	Positive	CNR2	CHEMBL122972	7.77	0.414448	Depleted		0.383249	Enriched
TG(16:1(9Z)/16:1(9Z)/20:4(5Z,8Z,11Z,14Z))	Positive	FFAR1	CHEMBL8739; CHEMBL267476	6.27	0.414448	Depleted		0.383249	Enriched
TG(16:1(9Z)/16:1(9Z)/20:4(5Z,8Z,11Z,14Z))	Positive	FFAR4	CHEMBL8739; CHEMBL267476	6.5	0.414448	Depleted		0.383249	Enriched
TG(16:1(9Z)/16:1(9Z)/20:4(5Z,8Z,11Z,14Z))	Negative	OXER1	CHEMBL465183; CHEMBL453991; CHEMBL460026	5.7	0.414448	Depleted		0.383249	Enriched
TG(16:1(9Z)/16:1(9Z)/20:4(5Z,8Z,11Z,14Z))	Negative	PTPN7	CHEMBL1526353	6.1	0.414448	Depleted		0.383249	Enriched
TG(16:1(9Z)/18:1(9Z)/18:3(6Z,9Z,12Z))	Positive	FFAR1	CHEMBL8739; CHEMBL267476	6.27	0.282631	Depleted		0.287047	Enriched
TG(16:1(9Z)/18:1(9Z)/18:3(6Z,9Z,12Z))	Positive	FFAR4	CHEMBL8739; CHEMBL267476	6.5	0.282631	Depleted		0.287047	Enriched
TG(16:1(9Z)/18:1(9Z)/18:3(6Z,9Z,12Z))	Negative	OXER1	CHEMBL465183; CHEMBL453991	5.7	0.282631	Depleted		0.287047	Enriched
TG(16:1(9Z)/18:1(9Z)/18:3(6Z,9Z,12Z))	Negative	PTPN7	CHEMBL1526353	6.1	0.282631	Depleted		0.287047	Enriched
TG(18:0/15:0/20:2n6)	Positive	FFAR1	CHEMBL267476	6.27	0.406124	Depleted		0.399548	Enriched
TG(18:0/15:0/20:2n6)	Positive	FFAR4	CHEMBL267476	6.5	0.406124	Depleted		0.399548	Enriched
TG(18:0/15:0/20:2n6)	Negative	PTPN7	CHEMBL1526353	6.1	0.406124	Depleted		0.399548	Enriched
TG(18:0/15:0/20:3n6)	Positive	FFAR1	CHEMBL8739; CHEMBL267476	6.27	0.312369	Enriched		0.318657	Enriched
TG(18:0/15:0/20:3n6)	Positive	FFAR4	CHEMBL8739; CHEMBL267476	6.5	0.312369	Enriched		0.318657	Enriched
TG(18:0/15:0/20:3n6)	Negative	OXER1	CHEMBL465183; CHEMBL453991	5.7	0.312369	Enriched		0.318657	Enriched
TG(18:0/15:0/20:3n6)	Negative	PTPN7	CHEMBL1526353	6.1	0.312369	Enriched		0.318657	Enriched
TG(18:0/16:0/20:2n6)	Positive	FFAR1	CHEMBL267476	6.27	0.227534	Enriched		0.258104	Enriched
TG(18:0/16:0/20:2n6)	Positive	FFAR4	CHEMBL267476	6.5	0.227534	Enriched		0.258104	Enriched
TG(18:0/16:0/20:2n6)	Negative	PTPN7	CHEMBL1526353	6.1	0.227534	Enriched		0.258104	Enriched
TG(18:0/18:0/18:1(9Z))	Negative	PTPN7	CHEMBL1526353	6.1	0.40987	Depleted		0.406518	Enriched
TG(18:0/18:0/20:1(11Z))	Negative	PTPN7	CHEMBL1526353	6.1	0.346843	Depleted		0.340779	Enriched
TG(18:0/18:0/20:4(5Z,8Z,11Z,14Z))	Positive	CNR1	CHEMBL122972	7.64	0.217921	Enriched		0.251804	Enriched
TG(18:0/18:0/20:4(5Z,8Z,11Z,14Z))	Positive	CNR2	CHEMBL122972	7.77	0.217921	Enriched		0.251804	Enriched
TG(18:0/18:0/20:4(5Z,8Z,11Z,14Z))	Positive	FFAR1	CHEMBL8739; CHEMBL267476	6.27	0.217921	Enriched		0.251804	Enriched
TG(18:0/18:0/20:4(5Z,8Z,11Z,14Z))	Positive	FFAR4	CHEMBL8739; CHEMBL267476	6.5	0.217921	Enriched		0.251804	Enriched
TG(18:0/18:0/20:4(5Z,8Z,11Z,14Z))	Negative	OXER1	CHEMBL460026; CHEMBL465183; CHEMBL453991	5.7	0.217921	Enriched		0.251804	Enriched
TG(18:0/18:1(9Z)/18:1(9Z))	Negative	PTPN7	CHEMBL1526353	6.1	0.243174	Enriched		0.265512	Enriched
TG(18:0/18:1(9Z)/18:2(9Z,12Z))	Positive	FFAR1	CHEMBL267476	6.27	0.233568	Depleted		0.266088	Enriched
TG(18:0/18:1(9Z)/18:2(9Z,12Z))	Positive	FFAR4	CHEMBL267476	6.5	0.233568	Depleted		0.266088	Enriched
TG(18:0/18:1(9Z)/18:2(9Z,12Z))	Negative	PTPN7	CHEMBL1526353	6.1	0.233568	Depleted		0.266088	Enriched
TG(18:0/18:1(9Z)/20:1(11Z))	Negative	PTPN7	CHEMBL1526353	6.1	0.247766	Depleted		0.267924	Enriched
TG(18:0/18:2(9Z,12Z)/20:1(11Z))	Positive	FFAR1	CHEMBL267476	6.27	0.198664	Enriched		0.241289	Enriched
TG(18:0/18:2(9Z,12Z)/20:1(11Z))	Positive	FFAR4	CHEMBL267476	6.5	0.198664	Enriched		0.241289	Enriched
TG(18:0/18:2(9Z,12Z)/20:1(11Z))	Negative	PTPN7	CHEMBL1526353	6.1	0.198664	Enriched		0.241289	Enriched
TG(18:1(9Z)/18:1(9Z)/20:4(5Z,8Z,11Z,14Z))	Positive	CNR1	CHEMBL122972	7.64	0.37689	Enriched		0.359119	Enriched
TG(18:1(9Z)/18:1(9Z)/20:4(5Z,8Z,11Z,14Z))	Positive	CNR2	CHEMBL122972	7.77	0.37689	Enriched		0.359119	Enriched
TG(18:1(9Z)/18:1(9Z)/20:4(5Z,8Z,11Z,14Z))	Positive	FFAR1	CHEMBL8739; CHEMBL267476	6.27	0.37689	Enriched		0.359119	Enriched
TG(18:1(9Z)/18:1(9Z)/20:4(5Z,8Z,11Z,14Z))	Positive	FFAR4	CHEMBL8739; CHEMBL267476	6.5	0.37689	Enriched		0.359119	Enriched
TG(18:1(9Z)/18:1(9Z)/20:4(5Z,8Z,11Z,14Z))	Negative	OXER1	CHEMBL465183; CHEMBL453991; CHEMBL460026	5.7	0.37689	Enriched		0.359119	Enriched
TG(18:1(9Z)/18:1(9Z)/20:4(5Z,8Z,11Z,14Z))	Negative	PTPN7	CHEMBL1526353	6.1	0.37689	Enriched		0.359119	Enriched
TG(18:1(9Z)/18:2(9Z,12Z)/20:4(5Z,8Z,11Z,14Z))	Positive	CNR1	CHEMBL122972	7.64	0.43787	Enriched		0.421712	Enriched
TG(18:1(9Z)/18:2(9Z,12Z)/20:4(5Z,8Z,11Z,14Z))	Positive	CNR2	CHEMBL122972	7.77	0.43787	Enriched		0.421712	Enriched
TG(18:1(9Z)/18:2(9Z,12Z)/20:4(5Z,8Z,11Z,14Z))	Positive	FFAR1	CHEMBL8739; CHEMBL267476	6.27	0.43787	Enriched		0.421712	Enriched
TG(18:1(9Z)/18:2(9Z,12Z)/20:4(5Z,8Z,11Z,14Z))	Positive	FFAR4	CHEMBL8739; CHEMBL267476	6.5	0.43787	Enriched		0.421712	Enriched
TG(18:1(9Z)/18:2(9Z,12Z)/20:4(5Z,8Z,11Z,14Z))	Negative	OXER1	CHEMBL465183; CHEMBL453991; CHEMBL460026	5.7	0.43787	Enriched		0.421712	Enriched
TG(18:1(9Z)/18:2(9Z,12Z)/20:4(5Z,8Z,11Z,14Z))	Negative	PTPN7	CHEMBL1526353	6.1	0.43787	Enriched		0.421712	Enriched
TG(18:2(9Z,12Z)/14:0/18:3(9Z,12Z,15Z))	Positive	FFAR1	CHEMBL8739; CHEMBL267476	6.27	0.236252	Enriched		0.245479	Enriched
TG(18:2(9Z,12Z)/14:0/18:3(9Z,12Z,15Z))	Positive	FFAR4	CHEMBL8739; CHEMBL267476	6.5	0.236252	Enriched		0.245479	Enriched
TG(18:2(9Z,12Z)/14:0/18:3(9Z,12Z,15Z))	Negative	OXER1	CHEMBL465183; CHEMBL453991	5.7	0.236252	Enriched		0.245479	Enriched
TG(18:2(9Z,12Z)/14:0/18:3(9Z,12Z,15Z))	Negative	PTPN7	CHEMBL1526353	6.1	0.236252	Enriched		0.245479	Enriched
TG(18:2(9Z,12Z)/20:4(5Z,8Z,11Z,14Z)/20:4(5Z,8Z,11Z,14Z))	Positive	CNR1	CHEMBL122972	7.64	0.409865	Enriched		0.353167	Enriched
TG(18:2(9Z,12Z)/20:4(5Z,8Z,11Z,14Z)/20:4(5Z,8Z,11Z,14Z))	Positive	CNR2	CHEMBL122972	7.77	0.409865	Enriched		0.353167	Enriched
TG(18:2(9Z,12Z)/20:4(5Z,8Z,11Z,14Z)/20:4(5Z,8Z,11Z,14Z))	Positive	FFAR1	CHEMBL8739; CHEMBL267476	6.27	0.409865	Enriched		0.353167	Enriched
TG(18:2(9Z,12Z)/20:4(5Z,8Z,11Z,14Z)/20:4(5Z,8Z,11Z,14Z))	Positive	FFAR4	CHEMBL8739; CHEMBL267476	6.5	0.409865	Enriched		0.353167	Enriched
TG(18:2(9Z,12Z)/20:4(5Z,8Z,11Z,14Z)/20:4(5Z,8Z,11Z,14Z))	Negative	OXER1	CHEMBL465183; CHEMBL453991; CHEMBL460026	5.7	0.409865	Enriched		0.353167	Enriched
TG(18:2(9Z,12Z)/20:4(5Z,8Z,11Z,14Z)/20:4(5Z,8Z,11Z,14Z))	Negative	PTPN7	CHEMBL1526353	6.1	0.409865	Enriched		0.353167	Enriched
TG(20:2n6/14:0/20:2n6)	Positive	FFAR1	CHEMBL267476	6.27	0.37132	Enriched		0.37079	Enriched
TG(20:2n6/14:0/20:2n6)	Positive	FFAR4	CHEMBL267476	6.5	0.37132	Enriched		0.37079	Enriched
TG(20:2n6/14:0/20:2n6)	Negative	PTPN7	CHEMBL1526353	6.1	0.37132	Enriched		0.37079	Enriched
TG(20:2n6/16:0/20:2n6)	Positive	FFAR1	CHEMBL267476	6.27	0.223264	Enriched		0.239542	Enriched
TG(20:2n6/16:0/20:2n6)	Positive	FFAR4	CHEMBL267476	6.5	0.223264	Enriched		0.239542	Enriched
TG(20:2n6/16:0/20:2n6)	Negative	PTPN7	CHEMBL1526353	6.1	0.223264	Enriched		0.239542	Enriched
TG(20:3n6/14:0/18:3(9Z,12Z,15Z))	Positive	FFAR1	CHEMBL8739; CHEMBL267476	6.27	0.200894	Enriched		0.192107	Enriched
TG(20:3n6/14:0/18:3(9Z,12Z,15Z))	Positive	FFAR4	CHEMBL8739; CHEMBL267476	6.5	0.200894	Enriched		0.192107	Enriched
TG(20:3n6/14:0/18:3(9Z,12Z,15Z))	Negative	OXER1	CHEMBL465183; CHEMBL453991	5.7	0.200894	Enriched		0.192107	Enriched
TG(20:3n6/14:0/18:3(9Z,12Z,15Z))	Negative	PTPN7	CHEMBL1526353	6.1	0.200894	Enriched		0.192107	Enriched
TG(20:3n6/14:0/20:3n6)	Positive	FFAR1	CHEMBL8739; CHEMBL267476	6.27	0.354247	Enriched		0.320931	Enriched
TG(20:3n6/14:0/20:3n6)	Positive	FFAR4	CHEMBL8739; CHEMBL267476	6.5	0.354247	Enriched		0.320931	Enriched
TG(20:3n6/14:0/20:3n6)	Negative	OXER1	CHEMBL465183; CHEMBL453991	5.7	0.354247	Enriched		0.320931	Enriched
TG(20:3n6/14:0/20:3n6)	Negative	PTPN7	CHEMBL1526353	6.1	0.354247	Enriched		0.320931	Enriched
TG(20:4(5Z,8Z,11Z,14Z)/14:0/18:3(9Z,12Z,15Z))	Positive	CNR1	CHEMBL122972	7.64	0.185825	Enriched		0.168529	Enriched
TG(20:4(5Z,8Z,11Z,14Z)/14:0/18:3(9Z,12Z,15Z))	Positive	CNR2	CHEMBL122972	7.77	0.185825	Enriched		0.168529	Enriched
TG(20:4(5Z,8Z,11Z,14Z)/14:0/18:3(9Z,12Z,15Z))	Positive	FFAR1	CHEMBL8739; CHEMBL267476	6.27	0.185825	Enriched		0.168529	Enriched
TG(20:4(5Z,8Z,11Z,14Z)/14:0/18:3(9Z,12Z,15Z))	Positive	FFAR4	CHEMBL8739; CHEMBL267476	6.5	0.185825	Enriched		0.168529	Enriched
TG(20:4(5Z,8Z,11Z,14Z)/14:0/18:3(9Z,12Z,15Z))	Negative	OXER1	CHEMBL465183; CHEMBL453991; CHEMBL460026	5.7	0.185825	Enriched		0.168529	Enriched
TG(20:4(5Z,8Z,11Z,14Z)/14:0/18:3(9Z,12Z,15Z))	Negative	PTPN7	CHEMBL1526353	6.1	0.185825	Enriched		0.168529	Enriched
trans-2-Dodecenoylcarnitine	Positive	HSP90AA1	CHEMBL1256761	5.86	0.436485	Enriched		0.345271	Enriched
Trigonelline	Positive	HCAR2	CHEMBL573	8.06	0.348336	Enriched	Enriched	0.32041	Enriched	Enriched
Undecanedioic acid	Negative	AR	CHEMBL393319; CHEMBL235003	6.14	0.496693	Depleted		0.386527	Depleted
Undecanedioic acid	Positive	CYP1A2	CHEMBL1742184	6.2	0.496693	Depleted		0.386527	Depleted
Undecanedioic acid	Positive	CYP3A4	CHEMBL433	5.8	0.496693	Depleted		0.386527	Depleted	Depleted
Undecanedioic acid	Positive	GPBAR1	CHEMBL405879; CHEMBL270494; CHEMBL410893; CHEMBL349105; CHEMBL270105; CHEMBL160902; CHEMBL1478	7.12	0.496693	Depleted		0.386527	Depleted
Uridine	Negative	TK1	CHEMBL52609	5.75	0.32032	Enriched	Enriched	0.301168	Enriched
Uridine 5'-monophosphate	Positive	CYP3A4	CHEMBL1596534	6.1	0.133614	Enriched		0.111241	Depleted	Depleted
Uridine 5'-monophosphate	Positive	GPR17	CHEMBL1096401; CHEMBL1094759	6.03	0.133614	Enriched		0.111241	Depleted
Uridine 5'-monophosphate	Positive	P2RY1	CHEMBL2029000; CHEMBL2029002	6.1	0.133614	Enriched		0.111241	Depleted
Uridine 5'-monophosphate	Positive	P2RY14	CHEMBL130266; CHEMBL1162560; CHEMBL1162554; CHEMBL1162552; CHEMBL507060; CHEMBL593346; CHEMBL390160; CHEMBL612065; CHEMBL595467; CHEMBL593842; CHEMBL226713; CHEMBL612064; CHEMBL604676; CHEMBL488133; CHEMBL596145; CHEMBL594065; CHEMBL595940; CHEMBL595216; CHEMBL439009; CHEMBL375951; CHEMBL227711; CHEMBL1085561; CHEMBL1162559; CHEMBL566925	7.96	0.133614	Enriched		0.111241	Depleted
Uridine 5'-monophosphate	Positive	P2RY2	CHEMBL336296; CHEMBL239151; CHEMBL483502; CHEMBL482895; CHEMBL406266; CHEMBL221326; CHEMBL1767408; CHEMBL1207447; CHEMBL521487; CHEMBL484105; CHEMBL612021; CHEMBL448985; CHEMBL410594; CHEMBL220200; CHEMBL215783; CHEMBL1083258; CHEMBL590981; CHEMBL220940; CHEMBL384527; CHEMBL220398; CHEMBL507282; CHEMBL1767407; CHEMBL374361; CHEMBL1162198; CHEMBL1784887; CHEMBL1765114; CHEMBL502712; CHEMBL1767415	8.15	0.133614	Enriched		0.111241	Depleted
Uridine 5'-monophosphate	Positive	P2RY4	CHEMBL336296; CHEMBL239151; CHEMBL519991; CHEMBL482895; CHEMBL221326; CHEMBL1767408; CHEMBL1207447; CHEMBL521487; CHEMBL484105; CHEMBL483913; CHEMBL612021; CHEMBL215783; CHEMBL1774; CHEMBL507282; CHEMBL1767407; CHEMBL1784887	7.41	0.133614	Enriched		0.111241	Depleted
Uridine 5'-monophosphate	Positive	P2RY6	CHEMBL130266; CHEMBL378445; CHEMBL507060; CHEMBL336296; CHEMBL239151; CHEMBL1162193; CHEMBL221326; CHEMBL1767408; CHEMBL2086770; CHEMBL612064; CHEMBL612021; CHEMBL488132; CHEMBL590494; CHEMBL214698; CHEMBL220940; CHEMBL9519; CHEMBL1161882; CHEMBL220011; CHEMBL384527; CHEMBL507282; CHEMBL375951; CHEMBL1085561; CHEMBL1765117; CHEMBL602452; CHEMBL590738; CHEMBL566925	7.89	0.133614	Enriched		0.111241	Depleted
Valeric acid	Positive	CYP3A4	CHEMBL433	5.8	0.243316	Depleted		0.269142	Depleted	Depleted
