# Supplementary material for: Expanding the drug discovery space with predicted metabolite–target interactions
Source: Commun Biol. 2021 Mar 5;4:288. doi: 10.1038/s42003-021-01822-x (PMC7935942; doi:10.1038/s42003-021-01822-x)
Supplement: Supplementary file 10 — Supplementary Data 7 [file 42003_2021_1822_MOESM10_ESM.xlsx]

## Sheet: Supplementary data 7
Supplementary Data 7	Full table of perspective connections between targets and metabolites. Analogs were filtered by Tanimoto > 0.85 or Tversky𝛼=0.05>0.95, and pxC50 > 5.5. No filtering was done on metabolites, targets or pleiotropy of either (tot 432 metabolites and 152 targets).
Metabolites	HMDB	diagnosis	Metabolite differential concentration	Metabolite consensus scoring	ChEMBL analog	Similarity index	similarity	Modulation	pxc50	Target	Target differential expression	Adjusted p-value	In enriched pathway	Enrichment significance	Metabolite pleiotropy	Target pleiotropy	Genetic association	Variant	GWAS p-value	GWAS PUBMEDID	Additional pathway evidence (Xavier et al 2020)
p-Hydroxyphenylacetic acid	HMDB0000020	CD	0.289017	0.436713	CHEMBL1284	Tanimoto	0.8677	other	6.3	HSD17B10					2	34
p-Hydroxyphenylacetic acid	HMDB0000020	CD	0.289017	0.436713	CHEMBL1284	Tanimoto	0.8677	other	5.85	NFKB1					2	95	Ulcerative colitis	rs3774959	4E-12	23128233
p-Hydroxyphenylacetic acid	HMDB0000020	CD	0.289017	0.436713	CHEMBL1284	Tanimoto	0.8677	other	5.85	NFKB1					2	95	Ulcerative colitis	rs3774937	5E-14	26192919
p-Hydroxyphenylacetic acid	HMDB0000020	CD	0.289017	0.436713	CHEMBL1284	Tanimoto	0.8677	other	5.85	NFKB1					2	95	Chronic inflammatory diseases (ankylosing spondylitis, Crohn's disease, psoriasis, primary sclerosing cholangitis, ulcerative colitis) (pleiotropy)	rs3774937	2E-18	26974007
p-Hydroxyphenylacetic acid	HMDB0000020	CD	0.289017	0.436713	CHEMBL1284	Tanimoto	0.8677	other	5.85	NFKB1					2	95	Monocyte percentage of white cells	rs11097789	1E-9	27863252
p-Hydroxyphenylacetic acid	HMDB0000020	CD	0.289017	0.436713	CHEMBL1284	Tanimoto	0.8677	other	5.85	NFKB1					2	95	Lymphocyte percentage of white cells	rs4648045	2E-21	27863252
Biotin	HMDB0000030	CD	0.158856	0.257742	CHEMBL857	Tanimoto	1	Positive	5.62	IDE					9	1
Biotin	HMDB0000030	CD	0.158856	0.257742	CHEMBL1527083	Tanimoto	1	other	5.6	MAPK1					9	64
Biotin	HMDB0000030	CD	0.158856	0.257742	CHEMBL1527083	Tanimoto	1	Negative	6.28	RIN1					9	1
Biotin	HMDB0000030	CD	0.158856	0.257742	CHEMBL1527083	Tanimoto	1	Negative	6.28	ABL1					9	1
Biotin	HMDB0000030	CD	0.158856	0.257742	CHEMBL1527083	Tanimoto	1	other	6.45	L3MBTL1					9	7
Biotin	HMDB0000030	CD	0.158856	0.257742	CHEMBL1527083	Tanimoto	1	other	8	LMNA					9	299
Biotin	HMDB0000030	CD	0.158856	0.257742	CHEMBL1454198	Tanimoto	0.8527	Negative	5.72	PPARG					9	1
Biotin	HMDB0000030	CD	0.158856	0.257742	CHEMBL1454198	Tanimoto	0.8527	Negative	5.72	NCOR2					9	1
Biotin	HMDB0000030	CD	0.158856	0.257742	CHEMBL1454198	Tanimoto	0.8527	other	5.65	L3MBTL1					9	7
Biotin	HMDB0000030	CD	0.158856	0.257742	CHEMBL1454198	Tanimoto	0.8527	Negative	6.41	NR2E3					9	1
Biotin	HMDB0000030	CD	0.158856	0.257742	CHEMBL1391310	Tanimoto	0.8527	Negative	6.24	NCOR2					9	1
Biotin	HMDB0000030	CD	0.158856	0.257742	CHEMBL1391310	Tanimoto	0.8527	Negative	6.24	PPARG					9	1
Biotin	HMDB0000030	CD	0.158856	0.257742	CHEMBL1391310	Tanimoto	0.8527	Negative	6.86	NR2E3					9	1
Biotin	HMDB0000030	CD	0.158856	0.257742	CHEMBL857	Tversky_sub	1	Positive	5.62	IDE					9	1
Biotin	HMDB0000030	CD	0.158856	0.257742	CHEMBL1527083	Tversky_sub	1	other	5.6	MAPK1					9	64
Biotin	HMDB0000030	CD	0.158856	0.257742	CHEMBL1527083	Tversky_sub	1	Negative	6.28	RIN1					9	1
Biotin	HMDB0000030	CD	0.158856	0.257742	CHEMBL1527083	Tversky_sub	1	Negative	6.28	ABL1					9	1
Biotin	HMDB0000030	CD	0.158856	0.257742	CHEMBL1527083	Tversky_sub	1	other	6.45	L3MBTL1					9	7
Biotin	HMDB0000030	CD	0.158856	0.257742	CHEMBL1527083	Tversky_sub	1	other	8	LMNA					9	299
Adenine	HMDB0000034	CD	-0.401829	0.303238	CHEMBL226345	Tanimoto	1	other	5.6	LMNA					1	299
Adenine	HMDB0000034	CD	-0.401829	0.303238	CHEMBL226345	Tversky_sub	1	other	5.6	LMNA					1	299
Taurocholic acid	HMDB0000036	CD	0.15803	0.408181	CHEMBL1594626	Tanimoto	1	other	8.7	LMNA					3	299
Taurocholic acid	HMDB0000036	CD	0.15803	0.408181	CHEMBL1594626	Tanimoto	1	other	8.55	BLM					3	100
Taurocholic acid	HMDB0000036	CD	0.15803	0.408181	CHEMBL412272	Tanimoto	0.9878	Positive	6.1	GPBAR1					3	50
Taurocholic acid	HMDB0000036	CD	0.15803	0.408181	CHEMBL185878	Tanimoto	0.9837	Positive	5.72	GPBAR1					3	50
Taurocholic acid	HMDB0000036	CD	0.15803	0.408181	CHEMBL408701	Tanimoto	0.9715	Positive	6.54	GPBAR1					3	50
Taurocholic acid	HMDB0000036	CD	0.15803	0.408181	CHEMBL408477	Tanimoto	0.874	Positive	6.14	GPBAR1					3	50
Taurocholic acid	HMDB0000036	CD	0.15803	0.408181	CHEMBL261826	Tanimoto	0.874	Positive	5.63	GPBAR1					3	50
Taurocholic acid	HMDB0000036	CD	0.15803	0.408181	CHEMBL260737	Tanimoto	0.874	Positive	6.44	GPBAR1					3	50
Taurocholic acid	HMDB0000036	CD	0.15803	0.408181	CHEMBL1594626	Tversky_sub	1	other	8.7	LMNA					3	299
Taurocholic acid	HMDB0000036	CD	0.15803	0.408181	CHEMBL1594626	Tversky_sub	1	other	8.55	BLM					3	100
Taurocholic acid	HMDB0000036	CD	0.15803	0.408181	CHEMBL412272	Tversky_sub	0.9994	Positive	6.1	GPBAR1					3	50
Taurocholic acid	HMDB0000036	CD	0.15803	0.408181	CHEMBL185878	Tversky_sub	0.9992	Positive	5.72	GPBAR1					3	50
Taurocholic acid	HMDB0000036	CD	0.15803	0.408181	CHEMBL408701	Tversky_sub	0.9985	Positive	6.54	GPBAR1					3	50
Taurocholic acid	HMDB0000036	CD	0.15803	0.408181	CHEMBL408477	Tversky_sub	0.9928	Positive	6.14	GPBAR1					3	50
Taurocholic acid	HMDB0000036	CD	0.15803	0.408181	CHEMBL261826	Tversky_sub	0.9928	Positive	5.63	GPBAR1					3	50
Taurocholic acid	HMDB0000036	CD	0.15803	0.408181	CHEMBL260737	Tversky_sub	0.9928	Positive	6.44	GPBAR1					3	50
Betaine	HMDB0000043	CD	0.235076	0.421195	CHEMBL1201130	Tanimoto	1	other	7.5	LMNA					4	299
Betaine	HMDB0000043	CD	0.235076	0.421195	CHEMBL1182	Tanimoto	1	other	8.4	TSHR					4	171
Betaine	HMDB0000043	CD	0.235076	0.421195	CHEMBL1201130	Tversky_sub	1	other	7.5	LMNA					4	299
Betaine	HMDB0000043	CD	0.235076	0.421195	CHEMBL1182	Tversky_sub	1	other	8.4	TSHR					4	171
Betaine	HMDB0000043	CD	0.235076	0.421195	CHEMBL1256479	Tversky_sub	0.973	other	5.75	MEN1					4	148
Betaine	HMDB0000043	CD	0.235076	0.421195	CHEMBL1256479	Tversky_sub	0.973	other	5.75	KMT2A					4	152
Ascorbic acid	HMDB0000044	CD	-0.368883	0.311766	CHEMBL196	Tanimoto	1	Positive	9.3	ADRA2B					1	2
Ascorbic acid	HMDB0000044	CD	-0.368883	0.311766	CHEMBL196	Tversky_sub	1	Positive	9.3	ADRA2B					1	2
Adenosine	HMDB0000050	CD	0.359812	0.4326	CHEMBL477	Tanimoto	1	Positive	6.16	ADORA2A					27	7
Adenosine	HMDB0000050	CD	0.359812	0.4326	CHEMBL477	Tanimoto	1	Positive	6.54	ADORA3					27	5
Adenosine	HMDB0000050	CD	0.359812	0.4326	CHEMBL477	Tanimoto	1	other	5.9	STAT6					27	5	Medication use (anti-inflammatory and antirheumatic products, non-steroids)	rs3001426	1E-15	31015401
Adenosine	HMDB0000050	CD	0.359812	0.4326	CHEMBL477	Tanimoto	1	other	5.95	SMN2					27	69
Adenosine	HMDB0000050	CD	0.359812	0.4326	CHEMBL477	Tanimoto	1	Positive	5.98	ADORA3					27	5
Adenosine	HMDB0000050	CD	0.359812	0.4326	CHEMBL477	Tanimoto	1	other	5.95	SMN1					27	69
Adenosine	HMDB0000050	CD	0.359812	0.4326	CHEMBL477	Tanimoto	1	Positive	7.29	ADORA2B					27	7
Adenosine	HMDB0000050	CD	0.359812	0.4326	CHEMBL477	Tanimoto	1	Positive	7.41	ADORA1					27	5
Adenosine	HMDB0000050	CD	0.359812	0.4326	CHEMBL477	Tanimoto	1	Positive	7.29	ADORA2A					27	7
Adenosine	HMDB0000050	CD	0.359812	0.4326	CHEMBL477	Tanimoto	1	Positive	5.85	ADORA1					27	5
Adenosine	HMDB0000050	CD	0.359812	0.4326	CHEMBL477	Tanimoto	1	Positive	6.51	ADORA1					27	5
Adenosine	HMDB0000050	CD	0.359812	0.4326	CHEMBL11909	Tanimoto	1	other	5.6	HIF1A	0.736494	0.000510984	Cytokine Signaling in Immune system	6.7e-11	27	20
Adenosine	HMDB0000050	CD	0.359812	0.4326	CHEMBL11909	Tanimoto	1	other	5.6	HIF1A	0.736494	0.000510984	Immune System	6.4e-10	27	20
Adenosine	HMDB0000050	CD	0.359812	0.4326	CHEMBL11909	Tanimoto	1	other	5.6	HIF1A	0.736494	0.000510984	Signaling by Interleukins	2.6e-09	27	20
Adenosine	HMDB0000050	CD	0.359812	0.4326	CHEMBL11909	Tanimoto	1	other	5.6	HIF1A	0.736494	0.000510984	Interleukin-4 and Interleukin-13 signaling	4.3e-07	27	20
Adenosine	HMDB0000050	CD	0.359812	0.4326	CHEMBL11909	Tanimoto	1	other	5.6	HIF1A	0.736494	0.000510984	Oxygen-dependent proline hydroxylation of Hypoxia-inducible Factor Alpha	2.7e-06	27	20
Adenosine	HMDB0000050	CD	0.359812	0.4326	CHEMBL11909	Tanimoto	1	other	5.6	HIF1A	0.736494	0.000510984	Cellular response to hypoxia	5.2e-06	27	20
Adenosine	HMDB0000050	CD	0.359812	0.4326	CHEMBL11909	Tanimoto	1	other	5.6	HIF1A	0.736494	0.000510984	Regulation of Hypoxia-inducible Factor (HIF) by oxygen	5.2e-06	27	20
Adenosine	HMDB0000050	CD	0.359812	0.4326	CHEMBL11909	Tanimoto	1	other	5.6	HIF1A	0.736494	0.000510984	Signaling by NOTCH	1.7e-05	27	20
Adenosine	HMDB0000050	CD	0.359812	0.4326	CHEMBL11909	Tanimoto	1	other	5.6	HIF1A	0.736494	0.000510984	Neddylation	2.9e-05	27	20
Adenosine	HMDB0000050	CD	0.359812	0.4326	CHEMBL11909	Tanimoto	1	other	5.6	HIF1A	0.736494	0.000510984	Ub-specific processing proteases	0.00079	27	20
Adenosine	HMDB0000050	CD	0.359812	0.4326	CHEMBL11909	Tanimoto	1	other	5.6	HIF1A	0.736494	0.000510984	Deubiquitination	0.0022	27	20
Adenosine	HMDB0000050	CD	0.359812	0.4326	CHEMBL11909	Tanimoto	1	other	5.6	HIF1A	0.736494	0.000510984	Cellular responses to stress	0.019	27	20
Adenosine	HMDB0000050	CD	0.359812	0.4326	CHEMBL11909	Tanimoto	1	other	5.6	HIF1A	0.736494	0.000510984	Signal Transduction	0.021	27	20
Adenosine	HMDB0000050	CD	0.359812	0.4326	CHEMBL11909	Tanimoto	1	other	5.6	HIF1A	0.736494	0.000510984	PTK6 promotes HIF1A stabilization	0.029	27	20
Adenosine	HMDB0000050	CD	0.359812	0.4326	CHEMBL11909	Tanimoto	1	other	5.6	HIF1A	0.736494	0.000510984	Cellular responses to external stimuli	0.046	27	20
Adenosine	HMDB0000050	CD	0.359812	0.4326	CHEMBL11909	Tanimoto	1	other	5.9	HTT					27	7
Adenosine	HMDB0000050	CD	0.359812	0.4326	CHEMBL416340	Tanimoto	0.9637	other	6.3	LMNA					27	299
Adenosine	HMDB0000050	CD	0.359812	0.4326	CHEMBL73237	Tanimoto	0.9601	Negative	7.82	ADORA3					27	5
Adenosine	HMDB0000050	CD	0.359812	0.4326	CHEMBL1688963	Tanimoto	0.9383	Positive	7.1	ADORA2B					27	7
Adenosine	HMDB0000050	CD	0.359812	0.4326	CHEMBL1688963	Tanimoto	0.9383	Positive	7.1	ADORA2A					27	7
Adenosine	HMDB0000050	CD	0.359812	0.4326	CHEMBL1554131	Tanimoto	0.9383	other	6.45	BLM					27	100
Adenosine	HMDB0000050	CD	0.359812	0.4326	CHEMBL1554131	Tanimoto	0.9383	other	5.75	SMN2					27	69
Adenosine	HMDB0000050	CD	0.359812	0.4326	CHEMBL1554131	Tanimoto	0.9383	other	8.3	LMNA					27	299
Adenosine	HMDB0000050	CD	0.359812	0.4326	CHEMBL1554131	Tanimoto	0.9383	other	5.75	SMN1					27	69
Adenosine	HMDB0000050	CD	0.359812	0.4326	CHEMBL1453928	Tanimoto	0.9383	other	6.1	MAPK1					27	64
Adenosine	HMDB0000050	CD	0.359812	0.4326	CHEMBL1569958	Tanimoto	0.9368	other	6.4	HIF1A	0.736494	0.000510984	Cytokine Signaling in Immune system	6.7e-11	27	20
Adenosine	HMDB0000050	CD	0.359812	0.4326	CHEMBL1569958	Tanimoto	0.9368	other	6.4	HIF1A	0.736494	0.000510984	Immune System	6.4e-10	27	20
Adenosine	HMDB0000050	CD	0.359812	0.4326	CHEMBL1569958	Tanimoto	0.9368	other	6.4	HIF1A	0.736494	0.000510984	Signaling by Interleukins	2.6e-09	27	20
Adenosine	HMDB0000050	CD	0.359812	0.4326	CHEMBL1569958	Tanimoto	0.9368	other	6.4	HIF1A	0.736494	0.000510984	Interleukin-4 and Interleukin-13 signaling	4.3e-07	27	20
Adenosine	HMDB0000050	CD	0.359812	0.4326	CHEMBL1569958	Tanimoto	0.9368	other	6.4	HIF1A	0.736494	0.000510984	Oxygen-dependent proline hydroxylation of Hypoxia-inducible Factor Alpha	2.7e-06	27	20
Adenosine	HMDB0000050	CD	0.359812	0.4326	CHEMBL1569958	Tanimoto	0.9368	other	6.4	HIF1A	0.736494	0.000510984	Cellular response to hypoxia	5.2e-06	27	20
Adenosine	HMDB0000050	CD	0.359812	0.4326	CHEMBL1569958	Tanimoto	0.9368	other	6.4	HIF1A	0.736494	0.000510984	Regulation of Hypoxia-inducible Factor (HIF) by oxygen	5.2e-06	27	20
Adenosine	HMDB0000050	CD	0.359812	0.4326	CHEMBL1569958	Tanimoto	0.9368	other	6.4	HIF1A	0.736494	0.000510984	Signaling by NOTCH	1.7e-05	27	20
Adenosine	HMDB0000050	CD	0.359812	0.4326	CHEMBL1569958	Tanimoto	0.9368	other	6.4	HIF1A	0.736494	0.000510984	Neddylation	2.9e-05	27	20
Adenosine	HMDB0000050	CD	0.359812	0.4326	CHEMBL1569958	Tanimoto	0.9368	other	6.4	HIF1A	0.736494	0.000510984	Ub-specific processing proteases	0.00079	27	20
Adenosine	HMDB0000050	CD	0.359812	0.4326	CHEMBL1569958	Tanimoto	0.9368	other	6.4	HIF1A	0.736494	0.000510984	Deubiquitination	0.0022	27	20
Adenosine	HMDB0000050	CD	0.359812	0.4326	CHEMBL1569958	Tanimoto	0.9368	other	6.4	HIF1A	0.736494	0.000510984	Cellular responses to stress	0.019	27	20
Adenosine	HMDB0000050	CD	0.359812	0.4326	CHEMBL1569958	Tanimoto	0.9368	other	6.4	HIF1A	0.736494	0.000510984	Signal Transduction	0.021	27	20
Adenosine	HMDB0000050	CD	0.359812	0.4326	CHEMBL1569958	Tanimoto	0.9368	other	6.4	HIF1A	0.736494	0.000510984	PTK6 promotes HIF1A stabilization	0.029	27	20
Adenosine	HMDB0000050	CD	0.359812	0.4326	CHEMBL1569958	Tanimoto	0.9368	other	6.4	HIF1A	0.736494	0.000510984	Cellular responses to external stimuli	0.046	27	20
Adenosine	HMDB0000050	CD	0.359812	0.4326	CHEMBL285819	Tanimoto	0.9353	Positive	5.79	ADORA3					27	5
Adenosine	HMDB0000050	CD	0.359812	0.4326	CHEMBL285819	Tanimoto	0.9353	Positive	7.6	ADORA2A					27	7
Adenosine	HMDB0000050	CD	0.359812	0.4326	CHEMBL285819	Tanimoto	0.9353	Positive	7.6	ADORA2B					27	7
Adenosine	HMDB0000050	CD	0.359812	0.4326	CHEMBL290077	Tanimoto	0.9338	Positive	5.58	ADORA3					27	5
Adenosine	HMDB0000050	CD	0.359812	0.4326	CHEMBL1688963	Tanimoto	0.9278	Positive	7.1	ADORA2B					27	7
Adenosine	HMDB0000050	CD	0.359812	0.4326	CHEMBL1688963	Tanimoto	0.9278	Positive	7.1	ADORA2A					27	7
Adenosine	HMDB0000050	CD	0.359812	0.4326	CHEMBL610444	Tanimoto	0.9263	Positive	7.1	ADORA2B					27	7
Adenosine	HMDB0000050	CD	0.359812	0.4326	CHEMBL610444	Tanimoto	0.9263	Positive	7.1	ADORA2A					27	7
Adenosine	HMDB0000050	CD	0.359812	0.4326	CHEMBL1333540	Tanimoto	0.9102	other	6.05	LMNA					27	299
Adenosine	HMDB0000050	CD	0.359812	0.4326	CHEMBL1619	Tanimoto	0.9075	other	6.15	LMNA					27	299
Adenosine	HMDB0000050	CD	0.359812	0.4326	CHEMBL1619	Tanimoto	0.9075	other	6.1	LMNA					27	299
Adenosine	HMDB0000050	CD	0.359812	0.4326	CHEMBL1619	Tanimoto	0.9075	other	7.3	LMNA					27	299
Adenosine	HMDB0000050	CD	0.359812	0.4326	CHEMBL1313073	Tanimoto	0.906	other	6.2	GAA					27	7
Adenosine	HMDB0000050	CD	0.359812	0.4326	CHEMBL1399702	Tanimoto	0.9048	other	5.9	HBB					27	10
Adenosine	HMDB0000050	CD	0.359812	0.4326	CHEMBL1399702	Tanimoto	0.9048	other	8.96	BLM					27	100
Adenosine	HMDB0000050	CD	0.359812	0.4326	CHEMBL1551016	Tanimoto	0.9029	other	7	HIF1A	0.736494	0.000510984	Cytokine Signaling in Immune system	6.7e-11	27	20
Adenosine	HMDB0000050	CD	0.359812	0.4326	CHEMBL1551016	Tanimoto	0.9029	other	7	HIF1A	0.736494	0.000510984	Immune System	6.4e-10	27	20
Adenosine	HMDB0000050	CD	0.359812	0.4326	CHEMBL1551016	Tanimoto	0.9029	other	7	HIF1A	0.736494	0.000510984	Signaling by Interleukins	2.6e-09	27	20
Adenosine	HMDB0000050	CD	0.359812	0.4326	CHEMBL1551016	Tanimoto	0.9029	other	7	HIF1A	0.736494	0.000510984	Interleukin-4 and Interleukin-13 signaling	4.3e-07	27	20
Adenosine	HMDB0000050	CD	0.359812	0.4326	CHEMBL1551016	Tanimoto	0.9029	other	7	HIF1A	0.736494	0.000510984	Oxygen-dependent proline hydroxylation of Hypoxia-inducible Factor Alpha	2.7e-06	27	20
Adenosine	HMDB0000050	CD	0.359812	0.4326	CHEMBL1551016	Tanimoto	0.9029	other	7	HIF1A	0.736494	0.000510984	Cellular response to hypoxia	5.2e-06	27	20
Adenosine	HMDB0000050	CD	0.359812	0.4326	CHEMBL1551016	Tanimoto	0.9029	other	7	HIF1A	0.736494	0.000510984	Regulation of Hypoxia-inducible Factor (HIF) by oxygen	5.2e-06	27	20
Adenosine	HMDB0000050	CD	0.359812	0.4326	CHEMBL1551016	Tanimoto	0.9029	other	7	HIF1A	0.736494	0.000510984	Signaling by NOTCH	1.7e-05	27	20
Adenosine	HMDB0000050	CD	0.359812	0.4326	CHEMBL1551016	Tanimoto	0.9029	other	7	HIF1A	0.736494	0.000510984	Neddylation	2.9e-05	27	20
Adenosine	HMDB0000050	CD	0.359812	0.4326	CHEMBL1551016	Tanimoto	0.9029	other	7	HIF1A	0.736494	0.000510984	Ub-specific processing proteases	0.00079	27	20
Adenosine	HMDB0000050	CD	0.359812	0.4326	CHEMBL1551016	Tanimoto	0.9029	other	7	HIF1A	0.736494	0.000510984	Deubiquitination	0.0022	27	20
Adenosine	HMDB0000050	CD	0.359812	0.4326	CHEMBL1551016	Tanimoto	0.9029	other	7	HIF1A	0.736494	0.000510984	Cellular responses to stress	0.019	27	20
Adenosine	HMDB0000050	CD	0.359812	0.4326	CHEMBL1551016	Tanimoto	0.9029	other	7	HIF1A	0.736494	0.000510984	Signal Transduction	0.021	27	20
Adenosine	HMDB0000050	CD	0.359812	0.4326	CHEMBL1551016	Tanimoto	0.9029	other	7	HIF1A	0.736494	0.000510984	PTK6 promotes HIF1A stabilization	0.029	27	20
Adenosine	HMDB0000050	CD	0.359812	0.4326	CHEMBL1551016	Tanimoto	0.9029	other	7	HIF1A	0.736494	0.000510984	Cellular responses to external stimuli	0.046	27	20
Adenosine	HMDB0000050	CD	0.359812	0.4326	CHEMBL262083	Tanimoto	0.9017	other	7.35	LMNA					27	299
Adenosine	HMDB0000050	CD	0.359812	0.4326	CHEMBL262083	Tanimoto	0.9017	other	5.6	HTT					27	7
Adenosine	HMDB0000050	CD	0.359812	0.4326	CHEMBL1475253	Tanimoto	0.9017	other	6	SMN2					27	69
Adenosine	HMDB0000050	CD	0.359812	0.4326	CHEMBL1475253	Tanimoto	0.9017	other	6	SMN1					27	69
Adenosine	HMDB0000050	CD	0.359812	0.4326	CHEMBL1446512	Tanimoto	0.9017	other	5.65	NFKB1					27	95	Ulcerative colitis	rs3774959	4E-12	23128233
Adenosine	HMDB0000050	CD	0.359812	0.4326	CHEMBL1446512	Tanimoto	0.9017	other	5.65	NFKB1					27	95	Ulcerative colitis	rs3774937	5E-14	26192919
Adenosine	HMDB0000050	CD	0.359812	0.4326	CHEMBL1446512	Tanimoto	0.9017	other	5.65	NFKB1					27	95	Chronic inflammatory diseases (ankylosing spondylitis, Crohn's disease, psoriasis, primary sclerosing cholangitis, ulcerative colitis) (pleiotropy)	rs3774937	2E-18	26974007
Adenosine	HMDB0000050	CD	0.359812	0.4326	CHEMBL1446512	Tanimoto	0.9017	other	5.65	NFKB1					27	95	Monocyte percentage of white cells	rs11097789	1E-9	27863252
Adenosine	HMDB0000050	CD	0.359812	0.4326	CHEMBL1446512	Tanimoto	0.9017	other	5.65	NFKB1					27	95	Lymphocyte percentage of white cells	rs4648045	2E-21	27863252
Adenosine	HMDB0000050	CD	0.359812	0.4326	CHEMBL752	Tanimoto	0.8947	Positive	6.3	ADORA1					27	5
Adenosine	HMDB0000050	CD	0.359812	0.4326	CHEMBL752	Tanimoto	0.8947	Positive	5.82	P2RY1					27	5
Adenosine	HMDB0000050	CD	0.359812	0.4326	CHEMBL752	Tanimoto	0.8947	Positive	7.07	P2RY2					27	6
Adenosine	HMDB0000050	CD	0.359812	0.4326	CHEMBL1318643	Tanimoto	0.8947	other	8.4	LMNA					27	299
Adenosine	HMDB0000050	CD	0.359812	0.4326	CHEMBL576739	Tanimoto	0.8934	Positive	6.36	ADORA1					27	5
Adenosine	HMDB0000050	CD	0.359812	0.4326	CHEMBL607877	Tanimoto	0.8892	Positive	7.3	ADORA2B					27	7
Adenosine	HMDB0000050	CD	0.359812	0.4326	CHEMBL607877	Tanimoto	0.8892	Positive	7.3	ADORA2A					27	7
Adenosine	HMDB0000050	CD	0.359812	0.4326	CHEMBL607873	Tanimoto	0.8892	Positive	7.12	ADORA2A					27	7
Adenosine	HMDB0000050	CD	0.359812	0.4326	CHEMBL607873	Tanimoto	0.8892	Positive	7.12	ADORA2B					27	7
Adenosine	HMDB0000050	CD	0.359812	0.4326	CHEMBL46703	Tanimoto	0.8865	other	7.4	ALOX15					27	102
Adenosine	HMDB0000050	CD	0.359812	0.4326	CHEMBL2311198	Tanimoto	0.8824	Positive	6.16	ADORA2A					27	7
Adenosine	HMDB0000050	CD	0.359812	0.4326	CHEMBL2311198	Tanimoto	0.8824	Positive	6.16	ADORA2B					27	7
Adenosine	HMDB0000050	CD	0.359812	0.4326	CHEMBL1436882	Tanimoto	0.8811	other	8	BLM					27	100
Adenosine	HMDB0000050	CD	0.359812	0.4326	CHEMBL1396302	Tanimoto	0.8811	Positive	6.2	CYP2C19					27	16
Adenosine	HMDB0000050	CD	0.359812	0.4326	CHEMBL1396302	Tanimoto	0.8811	Positive	6.1	CYP2C9					27	21
Adenosine	HMDB0000050	CD	0.359812	0.4326	CHEMBL1256672	Tanimoto	0.8811	Positive	7.74	ADORA2B					27	7
Adenosine	HMDB0000050	CD	0.359812	0.4326	CHEMBL1256672	Tanimoto	0.8811	Positive	7.74	ADORA2A					27	7
Adenosine	HMDB0000050	CD	0.359812	0.4326	CHEMBL3392220	Tanimoto	0.8798	Positive	5.72	HSP90AA1					27	18
Adenosine	HMDB0000050	CD	0.359812	0.4326	CHEMBL64239	Tanimoto	0.8772	other	6.4	BLM					27	100
Adenosine	HMDB0000050	CD	0.359812	0.4326	CHEMBL1484751	Tanimoto	0.8772	other	5.95	NFKB1					27	95	Ulcerative colitis	rs3774959	4E-12	23128233
Adenosine	HMDB0000050	CD	0.359812	0.4326	CHEMBL1484751	Tanimoto	0.8772	other	5.95	NFKB1					27	95	Ulcerative colitis	rs3774937	5E-14	26192919
Adenosine	HMDB0000050	CD	0.359812	0.4326	CHEMBL1484751	Tanimoto	0.8772	other	5.95	NFKB1					27	95	Chronic inflammatory diseases (ankylosing spondylitis, Crohn's disease, psoriasis, primary sclerosing cholangitis, ulcerative colitis) (pleiotropy)	rs3774937	2E-18	26974007
Adenosine	HMDB0000050	CD	0.359812	0.4326	CHEMBL1484751	Tanimoto	0.8772	other	5.95	NFKB1					27	95	Monocyte percentage of white cells	rs11097789	1E-9	27863252
Adenosine	HMDB0000050	CD	0.359812	0.4326	CHEMBL1484751	Tanimoto	0.8772	other	5.95	NFKB1					27	95	Lymphocyte percentage of white cells	rs4648045	2E-21	27863252
Adenosine	HMDB0000050	CD	0.359812	0.4326	CHEMBL1484751	Tanimoto	0.8772	other	8.1	MAPK1					27	64
Adenosine	HMDB0000050	CD	0.359812	0.4326	CHEMBL1484751	Tanimoto	0.8772	other	8.4	HSD17B10					27	34
Adenosine	HMDB0000050	CD	0.359812	0.4326	CHEMBL611919	Tanimoto	0.8771	Positive	6.75	ADORA2B					27	7
Adenosine	HMDB0000050	CD	0.359812	0.4326	CHEMBL611919	Tanimoto	0.8771	Positive	6.75	ADORA2A					27	7
Adenosine	HMDB0000050	CD	0.359812	0.4326	CHEMBL610727	Tanimoto	0.8771	Positive	7.46	ADORA2B					27	7
Adenosine	HMDB0000050	CD	0.359812	0.4326	CHEMBL610727	Tanimoto	0.8771	Positive	7.46	ADORA2A					27	7
Adenosine	HMDB0000050	CD	0.359812	0.4326	CHEMBL609231	Tanimoto	0.8771	Positive	7.88	ADORA2B					27	7
Adenosine	HMDB0000050	CD	0.359812	0.4326	CHEMBL609231	Tanimoto	0.8771	Positive	7.88	ADORA2A					27	7
Adenosine	HMDB0000050	CD	0.359812	0.4326	CHEMBL607599	Tanimoto	0.8771	Positive	8.13	ADORA2B					27	7
Adenosine	HMDB0000050	CD	0.359812	0.4326	CHEMBL607599	Tanimoto	0.8771	Positive	8.13	ADORA2A					27	7
Adenosine	HMDB0000050	CD	0.359812	0.4326	CHEMBL57445	Tanimoto	0.8758	Positive	6.31	ADORA1					27	5
Adenosine	HMDB0000050	CD	0.359812	0.4326	CHEMBL611921	Tanimoto	0.8692	Positive	8.7	ADORA2B					27	7
Adenosine	HMDB0000050	CD	0.359812	0.4326	CHEMBL611921	Tanimoto	0.8692	Positive	8.7	ADORA2A					27	7
Adenosine	HMDB0000050	CD	0.359812	0.4326	CHEMBL611314	Tanimoto	0.8692	Positive	8.24	ADORA2A					27	7
Adenosine	HMDB0000050	CD	0.359812	0.4326	CHEMBL611314	Tanimoto	0.8692	Positive	8.24	ADORA2B					27	7
Adenosine	HMDB0000050	CD	0.359812	0.4326	CHEMBL607585	Tanimoto	0.8692	Positive	8.54	ADORA2A					27	7
Adenosine	HMDB0000050	CD	0.359812	0.4326	CHEMBL607585	Tanimoto	0.8692	Positive	8.54	ADORA2B					27	7
Adenosine	HMDB0000050	CD	0.359812	0.4326	CHEMBL2113592	Tanimoto	0.8692	Positive	9.33	ADORA2B					27	7
Adenosine	HMDB0000050	CD	0.359812	0.4326	CHEMBL2113592	Tanimoto	0.8692	Positive	9.33	ADORA2A					27	7
Adenosine	HMDB0000050	CD	0.359812	0.4326	CHEMBL2113592	Tanimoto	0.8692	Positive	5.96	ADORA2A					27	7
Adenosine	HMDB0000050	CD	0.359812	0.4326	CHEMBL1357307	Tanimoto	0.8666	other	5.6	TP53					27	17
Adenosine	HMDB0000050	CD	0.359812	0.4326	CHEMBL1357307	Tanimoto	0.8666	other	5.7	TP53					27	17
Adenosine	HMDB0000050	CD	0.359812	0.4326	CHEMBL611916	Tanimoto	0.864	Positive	8.99	ADORA2B					27	7
Adenosine	HMDB0000050	CD	0.359812	0.4326	CHEMBL611916	Tanimoto	0.864	Positive	8.99	ADORA2A					27	7
Adenosine	HMDB0000050	CD	0.359812	0.4326	CHEMBL68738	Tanimoto	0.8627	Negative	7.37	ADORA2B					27	7
Adenosine	HMDB0000050	CD	0.359812	0.4326	CHEMBL68738	Tanimoto	0.8627	other	5.55	HTT					27	7
Adenosine	HMDB0000050	CD	0.359812	0.4326	CHEMBL68738	Tanimoto	0.8627	Positive	6.62	ADORA3					27	5
Adenosine	HMDB0000050	CD	0.359812	0.4326	CHEMBL68738	Tanimoto	0.8627	Positive	7.2	ADORA2A					27	7
Adenosine	HMDB0000050	CD	0.359812	0.4326	CHEMBL68738	Tanimoto	0.8627	Positive	8.38	ADORA1					27	5
Adenosine	HMDB0000050	CD	0.359812	0.4326	CHEMBL68738	Tanimoto	0.8627	Negative	8.57	ADORA1					27	5
Adenosine	HMDB0000050	CD	0.359812	0.4326	CHEMBL68738	Tanimoto	0.8627	Positive	8.2	ADORA1					27	5
Adenosine	HMDB0000050	CD	0.359812	0.4326	CHEMBL68738	Tanimoto	0.8627	Positive	9.72	ADORA1					27	5
Adenosine	HMDB0000050	CD	0.359812	0.4326	CHEMBL68738	Tanimoto	0.8627	Positive	7.2	ADORA2B					27	7
Adenosine	HMDB0000050	CD	0.359812	0.4326	CHEMBL400189	Tanimoto	0.8614	Negative	6.06	ADORA2B					27	7
Adenosine	HMDB0000050	CD	0.359812	0.4326	CHEMBL283078	Tanimoto	0.8614	Positive	5.94	PAX8					27	4	Lymphocyte counts	rs2019137	4E-11	27863252
Adenosine	HMDB0000050	CD	0.359812	0.4326	CHEMBL1475361	Tanimoto	0.8614	other	5.9	HBB					27	10
Adenosine	HMDB0000050	CD	0.359812	0.4326	CHEMBL1475361	Tanimoto	0.8614	other	5.95	LMNA					27	299
Adenosine	HMDB0000050	CD	0.359812	0.4326	CHEMBL119171	Tanimoto	0.8614	other	6.8	POLB					27	7
Adenosine	HMDB0000050	CD	0.359812	0.4326	CHEMBL119171	Tanimoto	0.8614	other	5.55	KDM4E					27	6
Adenosine	HMDB0000050	CD	0.359812	0.4326	CHEMBL1522656	Tanimoto	0.8601	Positive	7.6	CYP2C19					27	16
Adenosine	HMDB0000050	CD	0.359812	0.4326	CHEMBL1093910	Tanimoto	0.8588	Positive	6.91	ADORA1					27	5
Adenosine	HMDB0000050	CD	0.359812	0.4326	CHEMBL1093910	Tanimoto	0.8588	Positive	8.34	ADORA1					27	5
Adenosine	HMDB0000050	CD	0.359812	0.4326	CHEMBL1093910	Tanimoto	0.8588	Positive	6.85	ADORA1					27	5
Adenosine	HMDB0000050	CD	0.359812	0.4326	CHEMBL1093910	Tanimoto	0.8588	Positive	7.54	ADORA1					27	5
Adenosine	HMDB0000050	CD	0.359812	0.4326	CHEMBL1093910	Tanimoto	0.8588	Positive	7.68	ADORA1					27	5
Adenosine	HMDB0000050	CD	0.359812	0.4326	CHEMBL1093910	Tanimoto	0.8588	Positive	7.66	ADORA1					27	5
Adenosine	HMDB0000050	CD	0.359812	0.4326	CHEMBL1093910	Tanimoto	0.8588	Positive	7.52	ADORA1					27	5
Adenosine	HMDB0000050	CD	0.359812	0.4326	CHEMBL1093910	Tanimoto	0.8588	Positive	8.3	ADORA1					27	5
Adenosine	HMDB0000050	CD	0.359812	0.4326	CHEMBL604844	Tanimoto	0.8576	Positive	6.44	ADORA2B					27	7
Adenosine	HMDB0000050	CD	0.359812	0.4326	CHEMBL604844	Tanimoto	0.8576	Positive	6.44	ADORA2A					27	7
Adenosine	HMDB0000050	CD	0.359812	0.4326	CHEMBL604426	Tanimoto	0.8576	Positive	5.86	ADORA2A					27	7
Adenosine	HMDB0000050	CD	0.359812	0.4326	CHEMBL604426	Tanimoto	0.8576	Positive	5.86	ADORA2B					27	7
Adenosine	HMDB0000050	CD	0.359812	0.4326	CHEMBL448290	Tanimoto	0.8562	other	6.05	LMNA					27	299
Adenosine	HMDB0000050	CD	0.359812	0.4326	CHEMBL448290	Tanimoto	0.8562	other	5.75	HBB					27	10
Adenosine	HMDB0000050	CD	0.359812	0.4326	CHEMBL448290	Tanimoto	0.8562	other	7.6	LMNA					27	299
Adenosine	HMDB0000050	CD	0.359812	0.4326	CHEMBL14830	Tanimoto	0.855	Positive	7.85	P2RY1					27	5
Adenosine	HMDB0000050	CD	0.359812	0.4326	CHEMBL14830	Tanimoto	0.855	Positive	7.62	P2RY1					27	5
Adenosine	HMDB0000050	CD	0.359812	0.4326	CHEMBL14830	Tanimoto	0.855	Positive	5.77	P2RY11					27	1
Adenosine	HMDB0000050	CD	0.359812	0.4326	CHEMBL1434044	Tanimoto	0.855	other	7.1	LMNA					27	299
Adenosine	HMDB0000050	CD	0.359812	0.4326	CHEMBL608966	Tanimoto	0.8538	Positive	8.75	ADORA2A					27	7
Adenosine	HMDB0000050	CD	0.359812	0.4326	CHEMBL608966	Tanimoto	0.8538	Positive	8.75	ADORA2B					27	7
Adenosine	HMDB0000050	CD	0.359812	0.4326	CHEMBL608663	Tanimoto	0.8538	Positive	9.16	ADORA2B					27	7
Adenosine	HMDB0000050	CD	0.359812	0.4326	CHEMBL608663	Tanimoto	0.8538	Positive	9.16	ADORA2A					27	7
Adenosine	HMDB0000050	CD	0.359812	0.4326	CHEMBL1950554	Tanimoto	0.8538	Positive	9.59	ADORA2A					27	7
Adenosine	HMDB0000050	CD	0.359812	0.4326	CHEMBL1950554	Tanimoto	0.8538	Positive	9.59	ADORA2B					27	7
Adenosine	HMDB0000050	CD	0.359812	0.4326	CHEMBL283078	Tanimoto	0.8529	Positive	5.94	PAX8					27	4	Lymphocyte counts	rs2019137	4E-11	27863252
Adenosine	HMDB0000050	CD	0.359812	0.4326	CHEMBL1475361	Tanimoto	0.8529	other	5.9	HBB					27	10
Adenosine	HMDB0000050	CD	0.359812	0.4326	CHEMBL1475361	Tanimoto	0.8529	other	5.95	LMNA					27	299
Adenosine	HMDB0000050	CD	0.359812	0.4326	CHEMBL119171	Tanimoto	0.8529	other	6.8	POLB					27	7
Adenosine	HMDB0000050	CD	0.359812	0.4326	CHEMBL119171	Tanimoto	0.8529	other	5.55	KDM4E					27	6
Adenosine	HMDB0000050	CD	0.359812	0.4326	CHEMBL87459	Tanimoto	0.8525	Positive	8.72	ADORA2A					27	7
Adenosine	HMDB0000050	CD	0.359812	0.4326	CHEMBL87459	Tanimoto	0.8525	Positive	8.72	ADORA2B					27	7
Adenosine	HMDB0000050	CD	0.359812	0.4326	CHEMBL448290	Tanimoto	0.8516	other	6.05	LMNA					27	299
Adenosine	HMDB0000050	CD	0.359812	0.4326	CHEMBL448290	Tanimoto	0.8516	other	5.75	HBB					27	10
Adenosine	HMDB0000050	CD	0.359812	0.4326	CHEMBL448290	Tanimoto	0.8516	other	7.6	LMNA					27	299
Adenosine	HMDB0000050	CD	0.359812	0.4326	CHEMBL319387	Tanimoto	0.8513	Positive	8	ADORA2A					27	7
Adenosine	HMDB0000050	CD	0.359812	0.4326	CHEMBL477	Tversky_sub	1	Positive	6.16	ADORA2A					27	7
Adenosine	HMDB0000050	CD	0.359812	0.4326	CHEMBL477	Tversky_sub	1	Positive	6.54	ADORA3					27	5
Adenosine	HMDB0000050	CD	0.359812	0.4326	CHEMBL477	Tversky_sub	1	other	5.9	STAT6					27	5	Medication use (anti-inflammatory and antirheumatic products, non-steroids)	rs3001426	1E-15	31015401
Adenosine	HMDB0000050	CD	0.359812	0.4326	CHEMBL477	Tversky_sub	1	other	5.95	SMN2					27	69
Adenosine	HMDB0000050	CD	0.359812	0.4326	CHEMBL477	Tversky_sub	1	Positive	5.98	ADORA3					27	5
Adenosine	HMDB0000050	CD	0.359812	0.4326	CHEMBL477	Tversky_sub	1	other	5.95	SMN1					27	69
Adenosine	HMDB0000050	CD	0.359812	0.4326	CHEMBL477	Tversky_sub	1	Positive	7.29	ADORA2B					27	7
Adenosine	HMDB0000050	CD	0.359812	0.4326	CHEMBL477	Tversky_sub	1	Positive	7.41	ADORA1					27	5
Adenosine	HMDB0000050	CD	0.359812	0.4326	CHEMBL477	Tversky_sub	1	Positive	7.29	ADORA2A					27	7
Adenosine	HMDB0000050	CD	0.359812	0.4326	CHEMBL477	Tversky_sub	1	Positive	5.85	ADORA1					27	5
Adenosine	HMDB0000050	CD	0.359812	0.4326	CHEMBL477	Tversky_sub	1	Positive	6.51	ADORA1					27	5
Adenosine	HMDB0000050	CD	0.359812	0.4326	CHEMBL11909	Tversky_sub	1	other	5.6	HIF1A	0.736494	0.000510984	Cytokine Signaling in Immune system	6.7e-11	27	20
Adenosine	HMDB0000050	CD	0.359812	0.4326	CHEMBL11909	Tversky_sub	1	other	5.6	HIF1A	0.736494	0.000510984	Immune System	6.4e-10	27	20
Adenosine	HMDB0000050	CD	0.359812	0.4326	CHEMBL11909	Tversky_sub	1	other	5.6	HIF1A	0.736494	0.000510984	Signaling by Interleukins	2.6e-09	27	20
Adenosine	HMDB0000050	CD	0.359812	0.4326	CHEMBL11909	Tversky_sub	1	other	5.6	HIF1A	0.736494	0.000510984	Interleukin-4 and Interleukin-13 signaling	4.3e-07	27	20
Adenosine	HMDB0000050	CD	0.359812	0.4326	CHEMBL11909	Tversky_sub	1	other	5.6	HIF1A	0.736494	0.000510984	Oxygen-dependent proline hydroxylation of Hypoxia-inducible Factor Alpha	2.7e-06	27	20
Adenosine	HMDB0000050	CD	0.359812	0.4326	CHEMBL11909	Tversky_sub	1	other	5.6	HIF1A	0.736494	0.000510984	Cellular response to hypoxia	5.2e-06	27	20
Adenosine	HMDB0000050	CD	0.359812	0.4326	CHEMBL11909	Tversky_sub	1	other	5.6	HIF1A	0.736494	0.000510984	Regulation of Hypoxia-inducible Factor (HIF) by oxygen	5.2e-06	27	20
Adenosine	HMDB0000050	CD	0.359812	0.4326	CHEMBL11909	Tversky_sub	1	other	5.6	HIF1A	0.736494	0.000510984	Signaling by NOTCH	1.7e-05	27	20
Adenosine	HMDB0000050	CD	0.359812	0.4326	CHEMBL11909	Tversky_sub	1	other	5.6	HIF1A	0.736494	0.000510984	Neddylation	2.9e-05	27	20
Adenosine	HMDB0000050	CD	0.359812	0.4326	CHEMBL11909	Tversky_sub	1	other	5.6	HIF1A	0.736494	0.000510984	Ub-specific processing proteases	0.00079	27	20
Adenosine	HMDB0000050	CD	0.359812	0.4326	CHEMBL11909	Tversky_sub	1	other	5.6	HIF1A	0.736494	0.000510984	Deubiquitination	0.0022	27	20
Adenosine	HMDB0000050	CD	0.359812	0.4326	CHEMBL11909	Tversky_sub	1	other	5.6	HIF1A	0.736494	0.000510984	Cellular responses to stress	0.019	27	20
Adenosine	HMDB0000050	CD	0.359812	0.4326	CHEMBL11909	Tversky_sub	1	other	5.6	HIF1A	0.736494	0.000510984	Signal Transduction	0.021	27	20
Adenosine	HMDB0000050	CD	0.359812	0.4326	CHEMBL11909	Tversky_sub	1	other	5.6	HIF1A	0.736494	0.000510984	PTK6 promotes HIF1A stabilization	0.029	27	20
Adenosine	HMDB0000050	CD	0.359812	0.4326	CHEMBL11909	Tversky_sub	1	other	5.6	HIF1A	0.736494	0.000510984	Cellular responses to external stimuli	0.046	27	20
Adenosine	HMDB0000050	CD	0.359812	0.4326	CHEMBL11909	Tversky_sub	1	other	5.9	HTT					27	7
Adenosine	HMDB0000050	CD	0.359812	0.4326	CHEMBL416340	Tversky_sub	0.9981	other	6.3	LMNA					27	299
Adenosine	HMDB0000050	CD	0.359812	0.4326	CHEMBL1399702	Tversky_sub	0.9948	other	5.9	HBB					27	10
Adenosine	HMDB0000050	CD	0.359812	0.4326	CHEMBL1399702	Tversky_sub	0.9948	other	8.96	BLM					27	100
Adenosine	HMDB0000050	CD	0.359812	0.4326	CHEMBL64239	Tversky_sub	0.993	other	6.4	BLM					27	100
Adenosine	HMDB0000050	CD	0.359812	0.4326	CHEMBL1484751	Tversky_sub	0.993	other	5.95	NFKB1					27	95	Ulcerative colitis	rs3774959	4E-12	23128233
Adenosine	HMDB0000050	CD	0.359812	0.4326	CHEMBL1484751	Tversky_sub	0.993	other	5.95	NFKB1					27	95	Ulcerative colitis	rs3774937	5E-14	26192919
Adenosine	HMDB0000050	CD	0.359812	0.4326	CHEMBL1484751	Tversky_sub	0.993	other	5.95	NFKB1					27	95	Chronic inflammatory diseases (ankylosing spondylitis, Crohn's disease, psoriasis, primary sclerosing cholangitis, ulcerative colitis) (pleiotropy)	rs3774937	2E-18	26974007
Adenosine	HMDB0000050	CD	0.359812	0.4326	CHEMBL1484751	Tversky_sub	0.993	other	5.95	NFKB1					27	95	Monocyte percentage of white cells	rs11097789	1E-9	27863252
Adenosine	HMDB0000050	CD	0.359812	0.4326	CHEMBL1484751	Tversky_sub	0.993	other	5.95	NFKB1					27	95	Lymphocyte percentage of white cells	rs4648045	2E-21	27863252
Adenosine	HMDB0000050	CD	0.359812	0.4326	CHEMBL1484751	Tversky_sub	0.993	other	8.1	MAPK1					27	64
Adenosine	HMDB0000050	CD	0.359812	0.4326	CHEMBL1484751	Tversky_sub	0.993	other	8.4	HSD17B10					27	34
Adenosine	HMDB0000050	CD	0.359812	0.4326	CHEMBL73237	Tversky_sub	0.9621	Negative	7.82	ADORA3					27	5
Bilirubin	HMDB0000054	CD	0.262573	0.520852	CHEMBL3038248	Tanimoto	0.9048	Negative	6.4	ABCC2					2	1
Bilirubin	HMDB0000054	CD	0.262573	0.520852	CHEMBL3038248	Tanimoto	0.9048	Negative	6.12	ABCC1					2	1
Bilirubin	HMDB0000054	CD	0.262573	0.520852	CHEMBL2074720	Tanimoto	0.9048	Negative	6.38	ABCC1					2	1
Bilirubin	HMDB0000054	CD	0.262573	0.520852	CHEMBL2074720	Tanimoto	0.9048	Negative	6.55	ABCC2					2	1
Cortisol	HMDB0000063	CD	0.142998	0.341347	CHEMBL389621	Tanimoto	1	other	6.7	HIF1A	0.736494	0.000510984	Cytokine Signaling in Immune system	6.7e-11	21	20
Cortisol	HMDB0000063	CD	0.142998	0.341347	CHEMBL389621	Tanimoto	1	other	6.7	HIF1A	0.736494	0.000510984	Immune System	6.4e-10	21	20
Cortisol	HMDB0000063	CD	0.142998	0.341347	CHEMBL389621	Tanimoto	1	other	6.7	HIF1A	0.736494	0.000510984	Signaling by Interleukins	2.6e-09	21	20
Cortisol	HMDB0000063	CD	0.142998	0.341347	CHEMBL389621	Tanimoto	1	other	6.7	HIF1A	0.736494	0.000510984	Interleukin-4 and Interleukin-13 signaling	4.3e-07	21	20
Cortisol	HMDB0000063	CD	0.142998	0.341347	CHEMBL389621	Tanimoto	1	other	6.7	HIF1A	0.736494	0.000510984	Oxygen-dependent proline hydroxylation of Hypoxia-inducible Factor Alpha	2.7e-06	21	20
Cortisol	HMDB0000063	CD	0.142998	0.341347	CHEMBL389621	Tanimoto	1	other	6.7	HIF1A	0.736494	0.000510984	Cellular response to hypoxia	5.2e-06	21	20
Cortisol	HMDB0000063	CD	0.142998	0.341347	CHEMBL389621	Tanimoto	1	other	6.7	HIF1A	0.736494	0.000510984	Regulation of Hypoxia-inducible Factor (HIF) by oxygen	5.2e-06	21	20
Cortisol	HMDB0000063	CD	0.142998	0.341347	CHEMBL389621	Tanimoto	1	other	6.7	HIF1A	0.736494	0.000510984	Signaling by NOTCH	1.7e-05	21	20
Cortisol	HMDB0000063	CD	0.142998	0.341347	CHEMBL389621	Tanimoto	1	other	6.7	HIF1A	0.736494	0.000510984	Neddylation	2.9e-05	21	20
Cortisol	HMDB0000063	CD	0.142998	0.341347	CHEMBL389621	Tanimoto	1	other	6.7	HIF1A	0.736494	0.000510984	Ub-specific processing proteases	0.00079	21	20
Cortisol	HMDB0000063	CD	0.142998	0.341347	CHEMBL389621	Tanimoto	1	other	6.7	HIF1A	0.736494	0.000510984	Deubiquitination	0.0022	21	20
Cortisol	HMDB0000063	CD	0.142998	0.341347	CHEMBL389621	Tanimoto	1	other	6.7	HIF1A	0.736494	0.000510984	Cellular responses to stress	0.019	21	20
Cortisol	HMDB0000063	CD	0.142998	0.341347	CHEMBL389621	Tanimoto	1	other	6.7	HIF1A	0.736494	0.000510984	Signal Transduction	0.021	21	20
Cortisol	HMDB0000063	CD	0.142998	0.341347	CHEMBL389621	Tanimoto	1	other	6.7	HIF1A	0.736494	0.000510984	PTK6 promotes HIF1A stabilization	0.029	21	20
Cortisol	HMDB0000063	CD	0.142998	0.341347	CHEMBL389621	Tanimoto	1	other	6.7	HIF1A	0.736494	0.000510984	Cellular responses to external stimuli	0.046	21	20
Cortisol	HMDB0000063	CD	0.142998	0.341347	CHEMBL389621	Tanimoto	1	other	7.85	NFKB1					21	95	Ulcerative colitis	rs3774959	4E-12	23128233
Cortisol	HMDB0000063	CD	0.142998	0.341347	CHEMBL389621	Tanimoto	1	other	7.85	NFKB1					21	95	Ulcerative colitis	rs3774937	5E-14	26192919
Cortisol	HMDB0000063	CD	0.142998	0.341347	CHEMBL389621	Tanimoto	1	other	7.85	NFKB1					21	95	Chronic inflammatory diseases (ankylosing spondylitis, Crohn's disease, psoriasis, primary sclerosing cholangitis, ulcerative colitis) (pleiotropy)	rs3774937	2E-18	26974007
Cortisol	HMDB0000063	CD	0.142998	0.341347	CHEMBL389621	Tanimoto	1	other	7.85	NFKB1					21	95	Monocyte percentage of white cells	rs11097789	1E-9	27863252
Cortisol	HMDB0000063	CD	0.142998	0.341347	CHEMBL389621	Tanimoto	1	other	7.85	NFKB1					21	95	Lymphocyte percentage of white cells	rs4648045	2E-21	27863252
Cortisol	HMDB0000063	CD	0.142998	0.341347	CHEMBL389621	Tanimoto	1	other	6.1	SMN1					21	69
Cortisol	HMDB0000063	CD	0.142998	0.341347	CHEMBL389621	Tanimoto	1	other	6.1	SMN2					21	69
Cortisol	HMDB0000063	CD	0.142998	0.341347	CHEMBL1474522	Tanimoto	1	other	6.8	HIF1A	0.736494	0.000510984	Cytokine Signaling in Immune system	6.7e-11	21	20
Cortisol	HMDB0000063	CD	0.142998	0.341347	CHEMBL1474522	Tanimoto	1	other	6.8	HIF1A	0.736494	0.000510984	Immune System	6.4e-10	21	20
Cortisol	HMDB0000063	CD	0.142998	0.341347	CHEMBL1474522	Tanimoto	1	other	6.8	HIF1A	0.736494	0.000510984	Signaling by Interleukins	2.6e-09	21	20
Cortisol	HMDB0000063	CD	0.142998	0.341347	CHEMBL1474522	Tanimoto	1	other	6.8	HIF1A	0.736494	0.000510984	Interleukin-4 and Interleukin-13 signaling	4.3e-07	21	20
Cortisol	HMDB0000063	CD	0.142998	0.341347	CHEMBL1474522	Tanimoto	1	other	6.8	HIF1A	0.736494	0.000510984	Oxygen-dependent proline hydroxylation of Hypoxia-inducible Factor Alpha	2.7e-06	21	20
Cortisol	HMDB0000063	CD	0.142998	0.341347	CHEMBL1474522	Tanimoto	1	other	6.8	HIF1A	0.736494	0.000510984	Cellular response to hypoxia	5.2e-06	21	20
Cortisol	HMDB0000063	CD	0.142998	0.341347	CHEMBL1474522	Tanimoto	1	other	6.8	HIF1A	0.736494	0.000510984	Regulation of Hypoxia-inducible Factor (HIF) by oxygen	5.2e-06	21	20
Cortisol	HMDB0000063	CD	0.142998	0.341347	CHEMBL1474522	Tanimoto	1	other	6.8	HIF1A	0.736494	0.000510984	Signaling by NOTCH	1.7e-05	21	20
Cortisol	HMDB0000063	CD	0.142998	0.341347	CHEMBL1474522	Tanimoto	1	other	6.8	HIF1A	0.736494	0.000510984	Neddylation	2.9e-05	21	20
Cortisol	HMDB0000063	CD	0.142998	0.341347	CHEMBL1474522	Tanimoto	1	other	6.8	HIF1A	0.736494	0.000510984	Ub-specific processing proteases	0.00079	21	20
Cortisol	HMDB0000063	CD	0.142998	0.341347	CHEMBL1474522	Tanimoto	1	other	6.8	HIF1A	0.736494	0.000510984	Deubiquitination	0.0022	21	20
Cortisol	HMDB0000063	CD	0.142998	0.341347	CHEMBL1474522	Tanimoto	1	other	6.8	HIF1A	0.736494	0.000510984	Cellular responses to stress	0.019	21	20
Cortisol	HMDB0000063	CD	0.142998	0.341347	CHEMBL1474522	Tanimoto	1	other	6.8	HIF1A	0.736494	0.000510984	Signal Transduction	0.021	21	20
Cortisol	HMDB0000063	CD	0.142998	0.341347	CHEMBL1474522	Tanimoto	1	other	6.8	HIF1A	0.736494	0.000510984	PTK6 promotes HIF1A stabilization	0.029	21	20
Cortisol	HMDB0000063	CD	0.142998	0.341347	CHEMBL1474522	Tanimoto	1	other	6.8	HIF1A	0.736494	0.000510984	Cellular responses to external stimuli	0.046	21	20
Cortisol	HMDB0000063	CD	0.142998	0.341347	CHEMBL1474522	Tanimoto	1	other	7.1	HIF1A	0.736494	0.000510984	Cytokine Signaling in Immune system	6.7e-11	21	20
Cortisol	HMDB0000063	CD	0.142998	0.341347	CHEMBL1474522	Tanimoto	1	other	7.1	HIF1A	0.736494	0.000510984	Immune System	6.4e-10	21	20
Cortisol	HMDB0000063	CD	0.142998	0.341347	CHEMBL1474522	Tanimoto	1	other	7.1	HIF1A	0.736494	0.000510984	Signaling by Interleukins	2.6e-09	21	20
Cortisol	HMDB0000063	CD	0.142998	0.341347	CHEMBL1474522	Tanimoto	1	other	7.1	HIF1A	0.736494	0.000510984	Interleukin-4 and Interleukin-13 signaling	4.3e-07	21	20
Cortisol	HMDB0000063	CD	0.142998	0.341347	CHEMBL1474522	Tanimoto	1	other	7.1	HIF1A	0.736494	0.000510984	Oxygen-dependent proline hydroxylation of Hypoxia-inducible Factor Alpha	2.7e-06	21	20
Cortisol	HMDB0000063	CD	0.142998	0.341347	CHEMBL1474522	Tanimoto	1	other	7.1	HIF1A	0.736494	0.000510984	Cellular response to hypoxia	5.2e-06	21	20
Cortisol	HMDB0000063	CD	0.142998	0.341347	CHEMBL1474522	Tanimoto	1	other	7.1	HIF1A	0.736494	0.000510984	Regulation of Hypoxia-inducible Factor (HIF) by oxygen	5.2e-06	21	20
Cortisol	HMDB0000063	CD	0.142998	0.341347	CHEMBL1474522	Tanimoto	1	other	7.1	HIF1A	0.736494	0.000510984	Signaling by NOTCH	1.7e-05	21	20
Cortisol	HMDB0000063	CD	0.142998	0.341347	CHEMBL1474522	Tanimoto	1	other	7.1	HIF1A	0.736494	0.000510984	Neddylation	2.9e-05	21	20
Cortisol	HMDB0000063	CD	0.142998	0.341347	CHEMBL1474522	Tanimoto	1	other	7.1	HIF1A	0.736494	0.000510984	Ub-specific processing proteases	0.00079	21	20
Cortisol	HMDB0000063	CD	0.142998	0.341347	CHEMBL1474522	Tanimoto	1	other	7.1	HIF1A	0.736494	0.000510984	Deubiquitination	0.0022	21	20
Cortisol	HMDB0000063	CD	0.142998	0.341347	CHEMBL1474522	Tanimoto	1	other	7.1	HIF1A	0.736494	0.000510984	Cellular responses to stress	0.019	21	20
Cortisol	HMDB0000063	CD	0.142998	0.341347	CHEMBL1474522	Tanimoto	1	other	7.1	HIF1A	0.736494	0.000510984	Signal Transduction	0.021	21	20
Cortisol	HMDB0000063	CD	0.142998	0.341347	CHEMBL1474522	Tanimoto	1	other	7.1	HIF1A	0.736494	0.000510984	PTK6 promotes HIF1A stabilization	0.029	21	20
Cortisol	HMDB0000063	CD	0.142998	0.341347	CHEMBL1474522	Tanimoto	1	other	7.1	HIF1A	0.736494	0.000510984	Cellular responses to external stimuli	0.046	21	20
Cortisol	HMDB0000063	CD	0.142998	0.341347	CHEMBL1472865	Tanimoto	1	other	7.7	HIF1A	0.736494	0.000510984	Cytokine Signaling in Immune system	6.7e-11	21	20
Cortisol	HMDB0000063	CD	0.142998	0.341347	CHEMBL1472865	Tanimoto	1	other	7.7	HIF1A	0.736494	0.000510984	Immune System	6.4e-10	21	20
Cortisol	HMDB0000063	CD	0.142998	0.341347	CHEMBL1472865	Tanimoto	1	other	7.7	HIF1A	0.736494	0.000510984	Signaling by Interleukins	2.6e-09	21	20
Cortisol	HMDB0000063	CD	0.142998	0.341347	CHEMBL1472865	Tanimoto	1	other	7.7	HIF1A	0.736494	0.000510984	Interleukin-4 and Interleukin-13 signaling	4.3e-07	21	20
Cortisol	HMDB0000063	CD	0.142998	0.341347	CHEMBL1472865	Tanimoto	1	other	7.7	HIF1A	0.736494	0.000510984	Oxygen-dependent proline hydroxylation of Hypoxia-inducible Factor Alpha	2.7e-06	21	20
Cortisol	HMDB0000063	CD	0.142998	0.341347	CHEMBL1472865	Tanimoto	1	other	7.7	HIF1A	0.736494	0.000510984	Cellular response to hypoxia	5.2e-06	21	20
Cortisol	HMDB0000063	CD	0.142998	0.341347	CHEMBL1472865	Tanimoto	1	other	7.7	HIF1A	0.736494	0.000510984	Regulation of Hypoxia-inducible Factor (HIF) by oxygen	5.2e-06	21	20
Cortisol	HMDB0000063	CD	0.142998	0.341347	CHEMBL1472865	Tanimoto	1	other	7.7	HIF1A	0.736494	0.000510984	Signaling by NOTCH	1.7e-05	21	20
Cortisol	HMDB0000063	CD	0.142998	0.341347	CHEMBL1472865	Tanimoto	1	other	7.7	HIF1A	0.736494	0.000510984	Neddylation	2.9e-05	21	20
Cortisol	HMDB0000063	CD	0.142998	0.341347	CHEMBL1472865	Tanimoto	1	other	7.7	HIF1A	0.736494	0.000510984	Ub-specific processing proteases	0.00079	21	20
Cortisol	HMDB0000063	CD	0.142998	0.341347	CHEMBL1472865	Tanimoto	1	other	7.7	HIF1A	0.736494	0.000510984	Deubiquitination	0.0022	21	20
Cortisol	HMDB0000063	CD	0.142998	0.341347	CHEMBL1472865	Tanimoto	1	other	7.7	HIF1A	0.736494	0.000510984	Cellular responses to stress	0.019	21	20
Cortisol	HMDB0000063	CD	0.142998	0.341347	CHEMBL1472865	Tanimoto	1	other	7.7	HIF1A	0.736494	0.000510984	Signal Transduction	0.021	21	20
Cortisol	HMDB0000063	CD	0.142998	0.341347	CHEMBL1472865	Tanimoto	1	other	7.7	HIF1A	0.736494	0.000510984	PTK6 promotes HIF1A stabilization	0.029	21	20
Cortisol	HMDB0000063	CD	0.142998	0.341347	CHEMBL1472865	Tanimoto	1	other	7.7	HIF1A	0.736494	0.000510984	Cellular responses to external stimuli	0.046	21	20
Cortisol	HMDB0000063	CD	0.142998	0.341347	CHEMBL1527439	Tanimoto	0.981	other	6.7	HIF1A	0.736494	0.000510984	Cytokine Signaling in Immune system	6.7e-11	21	20
Cortisol	HMDB0000063	CD	0.142998	0.341347	CHEMBL1527439	Tanimoto	0.981	other	6.7	HIF1A	0.736494	0.000510984	Immune System	6.4e-10	21	20
Cortisol	HMDB0000063	CD	0.142998	0.341347	CHEMBL1527439	Tanimoto	0.981	other	6.7	HIF1A	0.736494	0.000510984	Signaling by Interleukins	2.6e-09	21	20
Cortisol	HMDB0000063	CD	0.142998	0.341347	CHEMBL1527439	Tanimoto	0.981	other	6.7	HIF1A	0.736494	0.000510984	Interleukin-4 and Interleukin-13 signaling	4.3e-07	21	20
Cortisol	HMDB0000063	CD	0.142998	0.341347	CHEMBL1527439	Tanimoto	0.981	other	6.7	HIF1A	0.736494	0.000510984	Oxygen-dependent proline hydroxylation of Hypoxia-inducible Factor Alpha	2.7e-06	21	20
Cortisol	HMDB0000063	CD	0.142998	0.341347	CHEMBL1527439	Tanimoto	0.981	other	6.7	HIF1A	0.736494	0.000510984	Cellular response to hypoxia	5.2e-06	21	20
Cortisol	HMDB0000063	CD	0.142998	0.341347	CHEMBL1527439	Tanimoto	0.981	other	6.7	HIF1A	0.736494	0.000510984	Regulation of Hypoxia-inducible Factor (HIF) by oxygen	5.2e-06	21	20
Cortisol	HMDB0000063	CD	0.142998	0.341347	CHEMBL1527439	Tanimoto	0.981	other	6.7	HIF1A	0.736494	0.000510984	Signaling by NOTCH	1.7e-05	21	20
Cortisol	HMDB0000063	CD	0.142998	0.341347	CHEMBL1527439	Tanimoto	0.981	other	6.7	HIF1A	0.736494	0.000510984	Neddylation	2.9e-05	21	20
Cortisol	HMDB0000063	CD	0.142998	0.341347	CHEMBL1527439	Tanimoto	0.981	other	6.7	HIF1A	0.736494	0.000510984	Ub-specific processing proteases	0.00079	21	20
Cortisol	HMDB0000063	CD	0.142998	0.341347	CHEMBL1527439	Tanimoto	0.981	other	6.7	HIF1A	0.736494	0.000510984	Deubiquitination	0.0022	21	20
Cortisol	HMDB0000063	CD	0.142998	0.341347	CHEMBL1527439	Tanimoto	0.981	other	6.7	HIF1A	0.736494	0.000510984	Cellular responses to stress	0.019	21	20
Cortisol	HMDB0000063	CD	0.142998	0.341347	CHEMBL1527439	Tanimoto	0.981	other	6.7	HIF1A	0.736494	0.000510984	Signal Transduction	0.021	21	20
Cortisol	HMDB0000063	CD	0.142998	0.341347	CHEMBL1527439	Tanimoto	0.981	other	6.7	HIF1A	0.736494	0.000510984	PTK6 promotes HIF1A stabilization	0.029	21	20
Cortisol	HMDB0000063	CD	0.142998	0.341347	CHEMBL1527439	Tanimoto	0.981	other	6.7	HIF1A	0.736494	0.000510984	Cellular responses to external stimuli	0.046	21	20
Cortisol	HMDB0000063	CD	0.142998	0.341347	CHEMBL1407576	Tanimoto	0.981	other	7.4	HIF1A	0.736494	0.000510984	Cytokine Signaling in Immune system	6.7e-11	21	20
Cortisol	HMDB0000063	CD	0.142998	0.341347	CHEMBL1407576	Tanimoto	0.981	other	7.4	HIF1A	0.736494	0.000510984	Immune System	6.4e-10	21	20
Cortisol	HMDB0000063	CD	0.142998	0.341347	CHEMBL1407576	Tanimoto	0.981	other	7.4	HIF1A	0.736494	0.000510984	Signaling by Interleukins	2.6e-09	21	20
Cortisol	HMDB0000063	CD	0.142998	0.341347	CHEMBL1407576	Tanimoto	0.981	other	7.4	HIF1A	0.736494	0.000510984	Interleukin-4 and Interleukin-13 signaling	4.3e-07	21	20
Cortisol	HMDB0000063	CD	0.142998	0.341347	CHEMBL1407576	Tanimoto	0.981	other	7.4	HIF1A	0.736494	0.000510984	Oxygen-dependent proline hydroxylation of Hypoxia-inducible Factor Alpha	2.7e-06	21	20
Cortisol	HMDB0000063	CD	0.142998	0.341347	CHEMBL1407576	Tanimoto	0.981	other	7.4	HIF1A	0.736494	0.000510984	Cellular response to hypoxia	5.2e-06	21	20
Cortisol	HMDB0000063	CD	0.142998	0.341347	CHEMBL1407576	Tanimoto	0.981	other	7.4	HIF1A	0.736494	0.000510984	Regulation of Hypoxia-inducible Factor (HIF) by oxygen	5.2e-06	21	20
Cortisol	HMDB0000063	CD	0.142998	0.341347	CHEMBL1407576	Tanimoto	0.981	other	7.4	HIF1A	0.736494	0.000510984	Signaling by NOTCH	1.7e-05	21	20
Cortisol	HMDB0000063	CD	0.142998	0.341347	CHEMBL1407576	Tanimoto	0.981	other	7.4	HIF1A	0.736494	0.000510984	Neddylation	2.9e-05	21	20
Cortisol	HMDB0000063	CD	0.142998	0.341347	CHEMBL1407576	Tanimoto	0.981	other	7.4	HIF1A	0.736494	0.000510984	Ub-specific processing proteases	0.00079	21	20
Cortisol	HMDB0000063	CD	0.142998	0.341347	CHEMBL1407576	Tanimoto	0.981	other	7.4	HIF1A	0.736494	0.000510984	Deubiquitination	0.0022	21	20
Cortisol	HMDB0000063	CD	0.142998	0.341347	CHEMBL1407576	Tanimoto	0.981	other	7.4	HIF1A	0.736494	0.000510984	Cellular responses to stress	0.019	21	20
Cortisol	HMDB0000063	CD	0.142998	0.341347	CHEMBL1407576	Tanimoto	0.981	other	7.4	HIF1A	0.736494	0.000510984	Signal Transduction	0.021	21	20
Cortisol	HMDB0000063	CD	0.142998	0.341347	CHEMBL1407576	Tanimoto	0.981	other	7.4	HIF1A	0.736494	0.000510984	PTK6 promotes HIF1A stabilization	0.029	21	20
Cortisol	HMDB0000063	CD	0.142998	0.341347	CHEMBL1407576	Tanimoto	0.981	other	7.4	HIF1A	0.736494	0.000510984	Cellular responses to external stimuli	0.046	21	20
Cortisol	HMDB0000063	CD	0.142998	0.341347	CHEMBL1407576	Tanimoto	0.981	other	6.1	TSHR					21	171
Cortisol	HMDB0000063	CD	0.142998	0.341347	CHEMBL1407576	Tanimoto	0.981	other	5.7	HSD17B10					21	34
Cortisol	HMDB0000063	CD	0.142998	0.341347	CHEMBL1533938	Tanimoto	0.9667	other	6.8	HIF1A	0.736494	0.000510984	Cytokine Signaling in Immune system	6.7e-11	21	20
Cortisol	HMDB0000063	CD	0.142998	0.341347	CHEMBL1533938	Tanimoto	0.9667	other	6.8	HIF1A	0.736494	0.000510984	Immune System	6.4e-10	21	20
Cortisol	HMDB0000063	CD	0.142998	0.341347	CHEMBL1533938	Tanimoto	0.9667	other	6.8	HIF1A	0.736494	0.000510984	Signaling by Interleukins	2.6e-09	21	20
Cortisol	HMDB0000063	CD	0.142998	0.341347	CHEMBL1533938	Tanimoto	0.9667	other	6.8	HIF1A	0.736494	0.000510984	Interleukin-4 and Interleukin-13 signaling	4.3e-07	21	20
Cortisol	HMDB0000063	CD	0.142998	0.341347	CHEMBL1533938	Tanimoto	0.9667	other	6.8	HIF1A	0.736494	0.000510984	Oxygen-dependent proline hydroxylation of Hypoxia-inducible Factor Alpha	2.7e-06	21	20
Cortisol	HMDB0000063	CD	0.142998	0.341347	CHEMBL1533938	Tanimoto	0.9667	other	6.8	HIF1A	0.736494	0.000510984	Cellular response to hypoxia	5.2e-06	21	20
Cortisol	HMDB0000063	CD	0.142998	0.341347	CHEMBL1533938	Tanimoto	0.9667	other	6.8	HIF1A	0.736494	0.000510984	Regulation of Hypoxia-inducible Factor (HIF) by oxygen	5.2e-06	21	20
Cortisol	HMDB0000063	CD	0.142998	0.341347	CHEMBL1533938	Tanimoto	0.9667	other	6.8	HIF1A	0.736494	0.000510984	Signaling by NOTCH	1.7e-05	21	20
Cortisol	HMDB0000063	CD	0.142998	0.341347	CHEMBL1533938	Tanimoto	0.9667	other	6.8	HIF1A	0.736494	0.000510984	Neddylation	2.9e-05	21	20
Cortisol	HMDB0000063	CD	0.142998	0.341347	CHEMBL1533938	Tanimoto	0.9667	other	6.8	HIF1A	0.736494	0.000510984	Ub-specific processing proteases	0.00079	21	20
Cortisol	HMDB0000063	CD	0.142998	0.341347	CHEMBL1533938	Tanimoto	0.9667	other	6.8	HIF1A	0.736494	0.000510984	Deubiquitination	0.0022	21	20
Cortisol	HMDB0000063	CD	0.142998	0.341347	CHEMBL1533938	Tanimoto	0.9667	other	6.8	HIF1A	0.736494	0.000510984	Cellular responses to stress	0.019	21	20
Cortisol	HMDB0000063	CD	0.142998	0.341347	CHEMBL1533938	Tanimoto	0.9667	other	6.8	HIF1A	0.736494	0.000510984	Signal Transduction	0.021	21	20
Cortisol	HMDB0000063	CD	0.142998	0.341347	CHEMBL1533938	Tanimoto	0.9667	other	6.8	HIF1A	0.736494	0.000510984	PTK6 promotes HIF1A stabilization	0.029	21	20
Cortisol	HMDB0000063	CD	0.142998	0.341347	CHEMBL1533938	Tanimoto	0.9667	other	6.8	HIF1A	0.736494	0.000510984	Cellular responses to external stimuli	0.046	21	20
Cortisol	HMDB0000063	CD	0.142998	0.341347	CHEMBL1533938	Tanimoto	0.9667	other	7.2	HIF1A	0.736494	0.000510984	Cytokine Signaling in Immune system	6.7e-11	21	20
Cortisol	HMDB0000063	CD	0.142998	0.341347	CHEMBL1533938	Tanimoto	0.9667	other	7.2	HIF1A	0.736494	0.000510984	Immune System	6.4e-10	21	20
Cortisol	HMDB0000063	CD	0.142998	0.341347	CHEMBL1533938	Tanimoto	0.9667	other	7.2	HIF1A	0.736494	0.000510984	Signaling by Interleukins	2.6e-09	21	20
Cortisol	HMDB0000063	CD	0.142998	0.341347	CHEMBL1533938	Tanimoto	0.9667	other	7.2	HIF1A	0.736494	0.000510984	Interleukin-4 and Interleukin-13 signaling	4.3e-07	21	20
Cortisol	HMDB0000063	CD	0.142998	0.341347	CHEMBL1533938	Tanimoto	0.9667	other	7.2	HIF1A	0.736494	0.000510984	Oxygen-dependent proline hydroxylation of Hypoxia-inducible Factor Alpha	2.7e-06	21	20
Cortisol	HMDB0000063	CD	0.142998	0.341347	CHEMBL1533938	Tanimoto	0.9667	other	7.2	HIF1A	0.736494	0.000510984	Cellular response to hypoxia	5.2e-06	21	20
Cortisol	HMDB0000063	CD	0.142998	0.341347	CHEMBL1533938	Tanimoto	0.9667	other	7.2	HIF1A	0.736494	0.000510984	Regulation of Hypoxia-inducible Factor (HIF) by oxygen	5.2e-06	21	20
Cortisol	HMDB0000063	CD	0.142998	0.341347	CHEMBL1533938	Tanimoto	0.9667	other	7.2	HIF1A	0.736494	0.000510984	Signaling by NOTCH	1.7e-05	21	20
Cortisol	HMDB0000063	CD	0.142998	0.341347	CHEMBL1533938	Tanimoto	0.9667	other	7.2	HIF1A	0.736494	0.000510984	Neddylation	2.9e-05	21	20
Cortisol	HMDB0000063	CD	0.142998	0.341347	CHEMBL1533938	Tanimoto	0.9667	other	7.2	HIF1A	0.736494	0.000510984	Ub-specific processing proteases	0.00079	21	20
Cortisol	HMDB0000063	CD	0.142998	0.341347	CHEMBL1533938	Tanimoto	0.9667	other	7.2	HIF1A	0.736494	0.000510984	Deubiquitination	0.0022	21	20
Cortisol	HMDB0000063	CD	0.142998	0.341347	CHEMBL1533938	Tanimoto	0.9667	other	7.2	HIF1A	0.736494	0.000510984	Cellular responses to stress	0.019	21	20
Cortisol	HMDB0000063	CD	0.142998	0.341347	CHEMBL1533938	Tanimoto	0.9667	other	7.2	HIF1A	0.736494	0.000510984	Signal Transduction	0.021	21	20
Cortisol	HMDB0000063	CD	0.142998	0.341347	CHEMBL1533938	Tanimoto	0.9667	other	7.2	HIF1A	0.736494	0.000510984	PTK6 promotes HIF1A stabilization	0.029	21	20
Cortisol	HMDB0000063	CD	0.142998	0.341347	CHEMBL1533938	Tanimoto	0.9667	other	7.2	HIF1A	0.736494	0.000510984	Cellular responses to external stimuli	0.046	21	20
Cortisol	HMDB0000063	CD	0.142998	0.341347	CHEMBL1533938	Tanimoto	0.9667	other	6.9	TSHR					21	171
Cortisol	HMDB0000063	CD	0.142998	0.341347	CHEMBL1533938	Tanimoto	0.9667	other	6.35	LMNA					21	299
Cortisol	HMDB0000063	CD	0.142998	0.341347	CHEMBL1513569	Tanimoto	0.9667	other	6.9	MAPT					21	52
Cortisol	HMDB0000063	CD	0.142998	0.341347	CHEMBL110739	Tanimoto	0.9667	other	5.9	THPO					21	6
Cortisol	HMDB0000063	CD	0.142998	0.341347	CHEMBL110739	Tanimoto	0.9667	other	7.7	NFKB1					21	95	Ulcerative colitis	rs3774959	4E-12	23128233
Cortisol	HMDB0000063	CD	0.142998	0.341347	CHEMBL110739	Tanimoto	0.9667	other	7.7	NFKB1					21	95	Ulcerative colitis	rs3774937	5E-14	26192919
Cortisol	HMDB0000063	CD	0.142998	0.341347	CHEMBL110739	Tanimoto	0.9667	other	7.7	NFKB1					21	95	Chronic inflammatory diseases (ankylosing spondylitis, Crohn's disease, psoriasis, primary sclerosing cholangitis, ulcerative colitis) (pleiotropy)	rs3774937	2E-18	26974007
Cortisol	HMDB0000063	CD	0.142998	0.341347	CHEMBL110739	Tanimoto	0.9667	other	7.7	NFKB1					21	95	Monocyte percentage of white cells	rs11097789	1E-9	27863252
Cortisol	HMDB0000063	CD	0.142998	0.341347	CHEMBL110739	Tanimoto	0.9667	other	7.7	NFKB1					21	95	Lymphocyte percentage of white cells	rs4648045	2E-21	27863252
Cortisol	HMDB0000063	CD	0.142998	0.341347	CHEMBL110739	Tanimoto	0.9667	other	6.05	SMN2					21	69
Cortisol	HMDB0000063	CD	0.142998	0.341347	CHEMBL110739	Tanimoto	0.9667	other	7.2	HIF1A	0.736494	0.000510984	Cytokine Signaling in Immune system	6.7e-11	21	20
Cortisol	HMDB0000063	CD	0.142998	0.341347	CHEMBL110739	Tanimoto	0.9667	other	7.2	HIF1A	0.736494	0.000510984	Immune System	6.4e-10	21	20
Cortisol	HMDB0000063	CD	0.142998	0.341347	CHEMBL110739	Tanimoto	0.9667	other	7.2	HIF1A	0.736494	0.000510984	Signaling by Interleukins	2.6e-09	21	20
Cortisol	HMDB0000063	CD	0.142998	0.341347	CHEMBL110739	Tanimoto	0.9667	other	7.2	HIF1A	0.736494	0.000510984	Interleukin-4 and Interleukin-13 signaling	4.3e-07	21	20
Cortisol	HMDB0000063	CD	0.142998	0.341347	CHEMBL110739	Tanimoto	0.9667	other	7.2	HIF1A	0.736494	0.000510984	Oxygen-dependent proline hydroxylation of Hypoxia-inducible Factor Alpha	2.7e-06	21	20
Cortisol	HMDB0000063	CD	0.142998	0.341347	CHEMBL110739	Tanimoto	0.9667	other	7.2	HIF1A	0.736494	0.000510984	Cellular response to hypoxia	5.2e-06	21	20
Cortisol	HMDB0000063	CD	0.142998	0.341347	CHEMBL110739	Tanimoto	0.9667	other	7.2	HIF1A	0.736494	0.000510984	Regulation of Hypoxia-inducible Factor (HIF) by oxygen	5.2e-06	21	20
Cortisol	HMDB0000063	CD	0.142998	0.341347	CHEMBL110739	Tanimoto	0.9667	other	7.2	HIF1A	0.736494	0.000510984	Signaling by NOTCH	1.7e-05	21	20
Cortisol	HMDB0000063	CD	0.142998	0.341347	CHEMBL110739	Tanimoto	0.9667	other	7.2	HIF1A	0.736494	0.000510984	Neddylation	2.9e-05	21	20
Cortisol	HMDB0000063	CD	0.142998	0.341347	CHEMBL110739	Tanimoto	0.9667	other	7.2	HIF1A	0.736494	0.000510984	Ub-specific processing proteases	0.00079	21	20
Cortisol	HMDB0000063	CD	0.142998	0.341347	CHEMBL110739	Tanimoto	0.9667	other	7.2	HIF1A	0.736494	0.000510984	Deubiquitination	0.0022	21	20
Cortisol	HMDB0000063	CD	0.142998	0.341347	CHEMBL110739	Tanimoto	0.9667	other	7.2	HIF1A	0.736494	0.000510984	Cellular responses to stress	0.019	21	20
Cortisol	HMDB0000063	CD	0.142998	0.341347	CHEMBL110739	Tanimoto	0.9667	other	7.2	HIF1A	0.736494	0.000510984	Signal Transduction	0.021	21	20
Cortisol	HMDB0000063	CD	0.142998	0.341347	CHEMBL110739	Tanimoto	0.9667	other	7.2	HIF1A	0.736494	0.000510984	PTK6 promotes HIF1A stabilization	0.029	21	20
Cortisol	HMDB0000063	CD	0.142998	0.341347	CHEMBL110739	Tanimoto	0.9667	other	7.2	HIF1A	0.736494	0.000510984	Cellular responses to external stimuli	0.046	21	20
Cortisol	HMDB0000063	CD	0.142998	0.341347	CHEMBL110739	Tanimoto	0.9667	other	6.05	SMN1					21	69
Cortisol	HMDB0000063	CD	0.142998	0.341347	CHEMBL110739	Tanimoto	0.9667	Negative	6.54	SLC22A3					21	4	Monocyte early outgrowth colony forming units	rs402219	6E-7	21493818
Cortisol	HMDB0000063	CD	0.142998	0.341347	CHEMBL273453	Tanimoto	0.9398	Positive	9.47	NR3C2					21	4
Cortisol	HMDB0000063	CD	0.142998	0.341347	CHEMBL273453	Tanimoto	0.9398	Negative	8.03	NR3C2					21	4
Cortisol	HMDB0000063	CD	0.142998	0.341347	CHEMBL1563246	Tanimoto	0.9381	other	5.75	SMN2					21	69
Cortisol	HMDB0000063	CD	0.142998	0.341347	CHEMBL1563246	Tanimoto	0.9381	other	5.75	SMN1					21	69
Cortisol	HMDB0000063	CD	0.142998	0.341347	CHEMBL1520025	Tanimoto	0.9381	other	7.3	HIF1A	0.736494	0.000510984	Cytokine Signaling in Immune system	6.7e-11	21	20
Cortisol	HMDB0000063	CD	0.142998	0.341347	CHEMBL1520025	Tanimoto	0.9381	other	7.3	HIF1A	0.736494	0.000510984	Immune System	6.4e-10	21	20
Cortisol	HMDB0000063	CD	0.142998	0.341347	CHEMBL1520025	Tanimoto	0.9381	other	7.3	HIF1A	0.736494	0.000510984	Signaling by Interleukins	2.6e-09	21	20
Cortisol	HMDB0000063	CD	0.142998	0.341347	CHEMBL1520025	Tanimoto	0.9381	other	7.3	HIF1A	0.736494	0.000510984	Interleukin-4 and Interleukin-13 signaling	4.3e-07	21	20
Cortisol	HMDB0000063	CD	0.142998	0.341347	CHEMBL1520025	Tanimoto	0.9381	other	7.3	HIF1A	0.736494	0.000510984	Oxygen-dependent proline hydroxylation of Hypoxia-inducible Factor Alpha	2.7e-06	21	20
Cortisol	HMDB0000063	CD	0.142998	0.341347	CHEMBL1520025	Tanimoto	0.9381	other	7.3	HIF1A	0.736494	0.000510984	Cellular response to hypoxia	5.2e-06	21	20
Cortisol	HMDB0000063	CD	0.142998	0.341347	CHEMBL1520025	Tanimoto	0.9381	other	7.3	HIF1A	0.736494	0.000510984	Regulation of Hypoxia-inducible Factor (HIF) by oxygen	5.2e-06	21	20
Cortisol	HMDB0000063	CD	0.142998	0.341347	CHEMBL1520025	Tanimoto	0.9381	other	7.3	HIF1A	0.736494	0.000510984	Signaling by NOTCH	1.7e-05	21	20
Cortisol	HMDB0000063	CD	0.142998	0.341347	CHEMBL1520025	Tanimoto	0.9381	other	7.3	HIF1A	0.736494	0.000510984	Neddylation	2.9e-05	21	20
Cortisol	HMDB0000063	CD	0.142998	0.341347	CHEMBL1520025	Tanimoto	0.9381	other	7.3	HIF1A	0.736494	0.000510984	Ub-specific processing proteases	0.00079	21	20
Cortisol	HMDB0000063	CD	0.142998	0.341347	CHEMBL1520025	Tanimoto	0.9381	other	7.3	HIF1A	0.736494	0.000510984	Deubiquitination	0.0022	21	20
Cortisol	HMDB0000063	CD	0.142998	0.341347	CHEMBL1520025	Tanimoto	0.9381	other	7.3	HIF1A	0.736494	0.000510984	Cellular responses to stress	0.019	21	20
Cortisol	HMDB0000063	CD	0.142998	0.341347	CHEMBL1520025	Tanimoto	0.9381	other	7.3	HIF1A	0.736494	0.000510984	Signal Transduction	0.021	21	20
Cortisol	HMDB0000063	CD	0.142998	0.341347	CHEMBL1520025	Tanimoto	0.9381	other	7.3	HIF1A	0.736494	0.000510984	PTK6 promotes HIF1A stabilization	0.029	21	20
Cortisol	HMDB0000063	CD	0.142998	0.341347	CHEMBL1520025	Tanimoto	0.9381	other	7.3	HIF1A	0.736494	0.000510984	Cellular responses to external stimuli	0.046	21	20
Cortisol	HMDB0000063	CD	0.142998	0.341347	CHEMBL1520025	Tanimoto	0.9381	Positive	6.4	CYP2C9					21	21
Cortisol	HMDB0000063	CD	0.142998	0.341347	CHEMBL1201173	Tanimoto	0.9381	other	5.85	SMN1					21	69
Cortisol	HMDB0000063	CD	0.142998	0.341347	CHEMBL1201173	Tanimoto	0.9381	other	5.85	SMN2					21	69
Cortisol	HMDB0000063	CD	0.142998	0.341347	CHEMBL1389133	Tanimoto	0.9251	other	6	KMT2A					21	152
Cortisol	HMDB0000063	CD	0.142998	0.341347	CHEMBL1527439	Tanimoto	0.8684	other	6.7	HIF1A	0.736494	0.000510984	Cytokine Signaling in Immune system	6.7e-11	21	20
Cortisol	HMDB0000063	CD	0.142998	0.341347	CHEMBL1527439	Tanimoto	0.8684	other	6.7	HIF1A	0.736494	0.000510984	Immune System	6.4e-10	21	20
Cortisol	HMDB0000063	CD	0.142998	0.341347	CHEMBL1527439	Tanimoto	0.8684	other	6.7	HIF1A	0.736494	0.000510984	Signaling by Interleukins	2.6e-09	21	20
Cortisol	HMDB0000063	CD	0.142998	0.341347	CHEMBL1527439	Tanimoto	0.8684	other	6.7	HIF1A	0.736494	0.000510984	Interleukin-4 and Interleukin-13 signaling	4.3e-07	21	20
Cortisol	HMDB0000063	CD	0.142998	0.341347	CHEMBL1527439	Tanimoto	0.8684	other	6.7	HIF1A	0.736494	0.000510984	Oxygen-dependent proline hydroxylation of Hypoxia-inducible Factor Alpha	2.7e-06	21	20
Cortisol	HMDB0000063	CD	0.142998	0.341347	CHEMBL1527439	Tanimoto	0.8684	other	6.7	HIF1A	0.736494	0.000510984	Cellular response to hypoxia	5.2e-06	21	20
Cortisol	HMDB0000063	CD	0.142998	0.341347	CHEMBL1527439	Tanimoto	0.8684	other	6.7	HIF1A	0.736494	0.000510984	Regulation of Hypoxia-inducible Factor (HIF) by oxygen	5.2e-06	21	20
Cortisol	HMDB0000063	CD	0.142998	0.341347	CHEMBL1527439	Tanimoto	0.8684	other	6.7	HIF1A	0.736494	0.000510984	Signaling by NOTCH	1.7e-05	21	20
Cortisol	HMDB0000063	CD	0.142998	0.341347	CHEMBL1527439	Tanimoto	0.8684	other	6.7	HIF1A	0.736494	0.000510984	Neddylation	2.9e-05	21	20
Cortisol	HMDB0000063	CD	0.142998	0.341347	CHEMBL1527439	Tanimoto	0.8684	other	6.7	HIF1A	0.736494	0.000510984	Ub-specific processing proteases	0.00079	21	20
Cortisol	HMDB0000063	CD	0.142998	0.341347	CHEMBL1527439	Tanimoto	0.8684	other	6.7	HIF1A	0.736494	0.000510984	Deubiquitination	0.0022	21	20
Cortisol	HMDB0000063	CD	0.142998	0.341347	CHEMBL1527439	Tanimoto	0.8684	other	6.7	HIF1A	0.736494	0.000510984	Cellular responses to stress	0.019	21	20
Cortisol	HMDB0000063	CD	0.142998	0.341347	CHEMBL1527439	Tanimoto	0.8684	other	6.7	HIF1A	0.736494	0.000510984	Signal Transduction	0.021	21	20
Cortisol	HMDB0000063	CD	0.142998	0.341347	CHEMBL1527439	Tanimoto	0.8684	other	6.7	HIF1A	0.736494	0.000510984	PTK6 promotes HIF1A stabilization	0.029	21	20
Cortisol	HMDB0000063	CD	0.142998	0.341347	CHEMBL1527439	Tanimoto	0.8684	other	6.7	HIF1A	0.736494	0.000510984	Cellular responses to external stimuli	0.046	21	20
Cortisol	HMDB0000063	CD	0.142998	0.341347	CHEMBL1407576	Tanimoto	0.8684	other	7.4	HIF1A	0.736494	0.000510984	Cytokine Signaling in Immune system	6.7e-11	21	20
Cortisol	HMDB0000063	CD	0.142998	0.341347	CHEMBL1407576	Tanimoto	0.8684	other	7.4	HIF1A	0.736494	0.000510984	Immune System	6.4e-10	21	20
Cortisol	HMDB0000063	CD	0.142998	0.341347	CHEMBL1407576	Tanimoto	0.8684	other	7.4	HIF1A	0.736494	0.000510984	Signaling by Interleukins	2.6e-09	21	20
Cortisol	HMDB0000063	CD	0.142998	0.341347	CHEMBL1407576	Tanimoto	0.8684	other	7.4	HIF1A	0.736494	0.000510984	Interleukin-4 and Interleukin-13 signaling	4.3e-07	21	20
Cortisol	HMDB0000063	CD	0.142998	0.341347	CHEMBL1407576	Tanimoto	0.8684	other	7.4	HIF1A	0.736494	0.000510984	Oxygen-dependent proline hydroxylation of Hypoxia-inducible Factor Alpha	2.7e-06	21	20
Cortisol	HMDB0000063	CD	0.142998	0.341347	CHEMBL1407576	Tanimoto	0.8684	other	7.4	HIF1A	0.736494	0.000510984	Cellular response to hypoxia	5.2e-06	21	20
Cortisol	HMDB0000063	CD	0.142998	0.341347	CHEMBL1407576	Tanimoto	0.8684	other	7.4	HIF1A	0.736494	0.000510984	Regulation of Hypoxia-inducible Factor (HIF) by oxygen	5.2e-06	21	20
Cortisol	HMDB0000063	CD	0.142998	0.341347	CHEMBL1407576	Tanimoto	0.8684	other	7.4	HIF1A	0.736494	0.000510984	Signaling by NOTCH	1.7e-05	21	20
Cortisol	HMDB0000063	CD	0.142998	0.341347	CHEMBL1407576	Tanimoto	0.8684	other	7.4	HIF1A	0.736494	0.000510984	Neddylation	2.9e-05	21	20
Cortisol	HMDB0000063	CD	0.142998	0.341347	CHEMBL1407576	Tanimoto	0.8684	other	7.4	HIF1A	0.736494	0.000510984	Ub-specific processing proteases	0.00079	21	20
Cortisol	HMDB0000063	CD	0.142998	0.341347	CHEMBL1407576	Tanimoto	0.8684	other	7.4	HIF1A	0.736494	0.000510984	Deubiquitination	0.0022	21	20
Cortisol	HMDB0000063	CD	0.142998	0.341347	CHEMBL1407576	Tanimoto	0.8684	other	7.4	HIF1A	0.736494	0.000510984	Cellular responses to stress	0.019	21	20
Cortisol	HMDB0000063	CD	0.142998	0.341347	CHEMBL1407576	Tanimoto	0.8684	other	7.4	HIF1A	0.736494	0.000510984	Signal Transduction	0.021	21	20
Cortisol	HMDB0000063	CD	0.142998	0.341347	CHEMBL1407576	Tanimoto	0.8684	other	7.4	HIF1A	0.736494	0.000510984	PTK6 promotes HIF1A stabilization	0.029	21	20
Cortisol	HMDB0000063	CD	0.142998	0.341347	CHEMBL1407576	Tanimoto	0.8684	other	7.4	HIF1A	0.736494	0.000510984	Cellular responses to external stimuli	0.046	21	20
Cortisol	HMDB0000063	CD	0.142998	0.341347	CHEMBL1407576	Tanimoto	0.8684	other	6.1	TSHR					21	171
Cortisol	HMDB0000063	CD	0.142998	0.341347	CHEMBL1407576	Tanimoto	0.8684	other	5.7	HSD17B10					21	34
Cortisol	HMDB0000063	CD	0.142998	0.341347	CHEMBL1563246	Tanimoto	0.8533	other	5.75	SMN2					21	69
Cortisol	HMDB0000063	CD	0.142998	0.341347	CHEMBL1563246	Tanimoto	0.8533	other	5.75	SMN1					21	69
Cortisol	HMDB0000063	CD	0.142998	0.341347	CHEMBL1520025	Tanimoto	0.8533	other	7.3	HIF1A	0.736494	0.000510984	Cytokine Signaling in Immune system	6.7e-11	21	20
Cortisol	HMDB0000063	CD	0.142998	0.341347	CHEMBL1520025	Tanimoto	0.8533	other	7.3	HIF1A	0.736494	0.000510984	Immune System	6.4e-10	21	20
Cortisol	HMDB0000063	CD	0.142998	0.341347	CHEMBL1520025	Tanimoto	0.8533	other	7.3	HIF1A	0.736494	0.000510984	Signaling by Interleukins	2.6e-09	21	20
Cortisol	HMDB0000063	CD	0.142998	0.341347	CHEMBL1520025	Tanimoto	0.8533	other	7.3	HIF1A	0.736494	0.000510984	Interleukin-4 and Interleukin-13 signaling	4.3e-07	21	20
Cortisol	HMDB0000063	CD	0.142998	0.341347	CHEMBL1520025	Tanimoto	0.8533	other	7.3	HIF1A	0.736494	0.000510984	Oxygen-dependent proline hydroxylation of Hypoxia-inducible Factor Alpha	2.7e-06	21	20
Cortisol	HMDB0000063	CD	0.142998	0.341347	CHEMBL1520025	Tanimoto	0.8533	other	7.3	HIF1A	0.736494	0.000510984	Cellular response to hypoxia	5.2e-06	21	20
Cortisol	HMDB0000063	CD	0.142998	0.341347	CHEMBL1520025	Tanimoto	0.8533	other	7.3	HIF1A	0.736494	0.000510984	Regulation of Hypoxia-inducible Factor (HIF) by oxygen	5.2e-06	21	20
Cortisol	HMDB0000063	CD	0.142998	0.341347	CHEMBL1520025	Tanimoto	0.8533	other	7.3	HIF1A	0.736494	0.000510984	Signaling by NOTCH	1.7e-05	21	20
Cortisol	HMDB0000063	CD	0.142998	0.341347	CHEMBL1520025	Tanimoto	0.8533	other	7.3	HIF1A	0.736494	0.000510984	Neddylation	2.9e-05	21	20
Cortisol	HMDB0000063	CD	0.142998	0.341347	CHEMBL1520025	Tanimoto	0.8533	other	7.3	HIF1A	0.736494	0.000510984	Ub-specific processing proteases	0.00079	21	20
Cortisol	HMDB0000063	CD	0.142998	0.341347	CHEMBL1520025	Tanimoto	0.8533	other	7.3	HIF1A	0.736494	0.000510984	Deubiquitination	0.0022	21	20
Cortisol	HMDB0000063	CD	0.142998	0.341347	CHEMBL1520025	Tanimoto	0.8533	other	7.3	HIF1A	0.736494	0.000510984	Cellular responses to stress	0.019	21	20
Cortisol	HMDB0000063	CD	0.142998	0.341347	CHEMBL1520025	Tanimoto	0.8533	other	7.3	HIF1A	0.736494	0.000510984	Signal Transduction	0.021	21	20
Cortisol	HMDB0000063	CD	0.142998	0.341347	CHEMBL1520025	Tanimoto	0.8533	other	7.3	HIF1A	0.736494	0.000510984	PTK6 promotes HIF1A stabilization	0.029	21	20
Cortisol	HMDB0000063	CD	0.142998	0.341347	CHEMBL1520025	Tanimoto	0.8533	other	7.3	HIF1A	0.736494	0.000510984	Cellular responses to external stimuli	0.046	21	20
Cortisol	HMDB0000063	CD	0.142998	0.341347	CHEMBL1520025	Tanimoto	0.8533	Positive	6.4	CYP2C9					21	21
Cortisol	HMDB0000063	CD	0.142998	0.341347	CHEMBL1201173	Tanimoto	0.8533	other	5.85	SMN1					21	69
Cortisol	HMDB0000063	CD	0.142998	0.341347	CHEMBL1201173	Tanimoto	0.8533	other	5.85	SMN2					21	69
Cortisol	HMDB0000063	CD	0.142998	0.341347	CHEMBL253144	Tanimoto	0.8524	other	8.3	LMNA					21	299
Cortisol	HMDB0000063	CD	0.142998	0.341347	CHEMBL253144	Tanimoto	0.8524	other	8.55	BLM					21	100
Cortisol	HMDB0000063	CD	0.142998	0.341347	CHEMBL1532615	Tanimoto	0.8524	other	6.9	TSHR					21	171
Cortisol	HMDB0000063	CD	0.142998	0.341347	CHEMBL389621	Tversky_sub	1	other	6.7	HIF1A	0.736494	0.000510984	Cytokine Signaling in Immune system	6.7e-11	21	20
Cortisol	HMDB0000063	CD	0.142998	0.341347	CHEMBL389621	Tversky_sub	1	other	6.7	HIF1A	0.736494	0.000510984	Immune System	6.4e-10	21	20
Cortisol	HMDB0000063	CD	0.142998	0.341347	CHEMBL389621	Tversky_sub	1	other	6.7	HIF1A	0.736494	0.000510984	Signaling by Interleukins	2.6e-09	21	20
Cortisol	HMDB0000063	CD	0.142998	0.341347	CHEMBL389621	Tversky_sub	1	other	6.7	HIF1A	0.736494	0.000510984	Interleukin-4 and Interleukin-13 signaling	4.3e-07	21	20
Cortisol	HMDB0000063	CD	0.142998	0.341347	CHEMBL389621	Tversky_sub	1	other	6.7	HIF1A	0.736494	0.000510984	Oxygen-dependent proline hydroxylation of Hypoxia-inducible Factor Alpha	2.7e-06	21	20
Cortisol	HMDB0000063	CD	0.142998	0.341347	CHEMBL389621	Tversky_sub	1	other	6.7	HIF1A	0.736494	0.000510984	Cellular response to hypoxia	5.2e-06	21	20
Cortisol	HMDB0000063	CD	0.142998	0.341347	CHEMBL389621	Tversky_sub	1	other	6.7	HIF1A	0.736494	0.000510984	Regulation of Hypoxia-inducible Factor (HIF) by oxygen	5.2e-06	21	20
Cortisol	HMDB0000063	CD	0.142998	0.341347	CHEMBL389621	Tversky_sub	1	other	6.7	HIF1A	0.736494	0.000510984	Signaling by NOTCH	1.7e-05	21	20
Cortisol	HMDB0000063	CD	0.142998	0.341347	CHEMBL389621	Tversky_sub	1	other	6.7	HIF1A	0.736494	0.000510984	Neddylation	2.9e-05	21	20
Cortisol	HMDB0000063	CD	0.142998	0.341347	CHEMBL389621	Tversky_sub	1	other	6.7	HIF1A	0.736494	0.000510984	Ub-specific processing proteases	0.00079	21	20
Cortisol	HMDB0000063	CD	0.142998	0.341347	CHEMBL389621	Tversky_sub	1	other	6.7	HIF1A	0.736494	0.000510984	Deubiquitination	0.0022	21	20
Cortisol	HMDB0000063	CD	0.142998	0.341347	CHEMBL389621	Tversky_sub	1	other	6.7	HIF1A	0.736494	0.000510984	Cellular responses to stress	0.019	21	20
Cortisol	HMDB0000063	CD	0.142998	0.341347	CHEMBL389621	Tversky_sub	1	other	6.7	HIF1A	0.736494	0.000510984	Signal Transduction	0.021	21	20
Cortisol	HMDB0000063	CD	0.142998	0.341347	CHEMBL389621	Tversky_sub	1	other	6.7	HIF1A	0.736494	0.000510984	PTK6 promotes HIF1A stabilization	0.029	21	20
Cortisol	HMDB0000063	CD	0.142998	0.341347	CHEMBL389621	Tversky_sub	1	other	6.7	HIF1A	0.736494	0.000510984	Cellular responses to external stimuli	0.046	21	20
Cortisol	HMDB0000063	CD	0.142998	0.341347	CHEMBL389621	Tversky_sub	1	other	7.85	NFKB1					21	95	Ulcerative colitis	rs3774959	4E-12	23128233
Cortisol	HMDB0000063	CD	0.142998	0.341347	CHEMBL389621	Tversky_sub	1	other	7.85	NFKB1					21	95	Ulcerative colitis	rs3774937	5E-14	26192919
Cortisol	HMDB0000063	CD	0.142998	0.341347	CHEMBL389621	Tversky_sub	1	other	7.85	NFKB1					21	95	Chronic inflammatory diseases (ankylosing spondylitis, Crohn's disease, psoriasis, primary sclerosing cholangitis, ulcerative colitis) (pleiotropy)	rs3774937	2E-18	26974007
Cortisol	HMDB0000063	CD	0.142998	0.341347	CHEMBL389621	Tversky_sub	1	other	7.85	NFKB1					21	95	Monocyte percentage of white cells	rs11097789	1E-9	27863252
Cortisol	HMDB0000063	CD	0.142998	0.341347	CHEMBL389621	Tversky_sub	1	other	7.85	NFKB1					21	95	Lymphocyte percentage of white cells	rs4648045	2E-21	27863252
Cortisol	HMDB0000063	CD	0.142998	0.341347	CHEMBL389621	Tversky_sub	1	other	6.1	SMN1					21	69
Cortisol	HMDB0000063	CD	0.142998	0.341347	CHEMBL389621	Tversky_sub	1	other	6.1	SMN2					21	69
Cortisol	HMDB0000063	CD	0.142998	0.341347	CHEMBL1474522	Tversky_sub	1	other	6.8	HIF1A	0.736494	0.000510984	Cytokine Signaling in Immune system	6.7e-11	21	20
Cortisol	HMDB0000063	CD	0.142998	0.341347	CHEMBL1474522	Tversky_sub	1	other	6.8	HIF1A	0.736494	0.000510984	Immune System	6.4e-10	21	20
Cortisol	HMDB0000063	CD	0.142998	0.341347	CHEMBL1474522	Tversky_sub	1	other	6.8	HIF1A	0.736494	0.000510984	Signaling by Interleukins	2.6e-09	21	20
Cortisol	HMDB0000063	CD	0.142998	0.341347	CHEMBL1474522	Tversky_sub	1	other	6.8	HIF1A	0.736494	0.000510984	Interleukin-4 and Interleukin-13 signaling	4.3e-07	21	20
Cortisol	HMDB0000063	CD	0.142998	0.341347	CHEMBL1474522	Tversky_sub	1	other	6.8	HIF1A	0.736494	0.000510984	Oxygen-dependent proline hydroxylation of Hypoxia-inducible Factor Alpha	2.7e-06	21	20
Cortisol	HMDB0000063	CD	0.142998	0.341347	CHEMBL1474522	Tversky_sub	1	other	6.8	HIF1A	0.736494	0.000510984	Cellular response to hypoxia	5.2e-06	21	20
Cortisol	HMDB0000063	CD	0.142998	0.341347	CHEMBL1474522	Tversky_sub	1	other	6.8	HIF1A	0.736494	0.000510984	Regulation of Hypoxia-inducible Factor (HIF) by oxygen	5.2e-06	21	20
Cortisol	HMDB0000063	CD	0.142998	0.341347	CHEMBL1474522	Tversky_sub	1	other	6.8	HIF1A	0.736494	0.000510984	Signaling by NOTCH	1.7e-05	21	20
Cortisol	HMDB0000063	CD	0.142998	0.341347	CHEMBL1474522	Tversky_sub	1	other	6.8	HIF1A	0.736494	0.000510984	Neddylation	2.9e-05	21	20
Cortisol	HMDB0000063	CD	0.142998	0.341347	CHEMBL1474522	Tversky_sub	1	other	6.8	HIF1A	0.736494	0.000510984	Ub-specific processing proteases	0.00079	21	20
Cortisol	HMDB0000063	CD	0.142998	0.341347	CHEMBL1474522	Tversky_sub	1	other	6.8	HIF1A	0.736494	0.000510984	Deubiquitination	0.0022	21	20
Cortisol	HMDB0000063	CD	0.142998	0.341347	CHEMBL1474522	Tversky_sub	1	other	6.8	HIF1A	0.736494	0.000510984	Cellular responses to stress	0.019	21	20
Cortisol	HMDB0000063	CD	0.142998	0.341347	CHEMBL1474522	Tversky_sub	1	other	6.8	HIF1A	0.736494	0.000510984	Signal Transduction	0.021	21	20
Cortisol	HMDB0000063	CD	0.142998	0.341347	CHEMBL1474522	Tversky_sub	1	other	6.8	HIF1A	0.736494	0.000510984	PTK6 promotes HIF1A stabilization	0.029	21	20
Cortisol	HMDB0000063	CD	0.142998	0.341347	CHEMBL1474522	Tversky_sub	1	other	6.8	HIF1A	0.736494	0.000510984	Cellular responses to external stimuli	0.046	21	20
Cortisol	HMDB0000063	CD	0.142998	0.341347	CHEMBL1474522	Tversky_sub	1	other	7.1	HIF1A	0.736494	0.000510984	Cytokine Signaling in Immune system	6.7e-11	21	20
Cortisol	HMDB0000063	CD	0.142998	0.341347	CHEMBL1474522	Tversky_sub	1	other	7.1	HIF1A	0.736494	0.000510984	Immune System	6.4e-10	21	20
Cortisol	HMDB0000063	CD	0.142998	0.341347	CHEMBL1474522	Tversky_sub	1	other	7.1	HIF1A	0.736494	0.000510984	Signaling by Interleukins	2.6e-09	21	20
Cortisol	HMDB0000063	CD	0.142998	0.341347	CHEMBL1474522	Tversky_sub	1	other	7.1	HIF1A	0.736494	0.000510984	Interleukin-4 and Interleukin-13 signaling	4.3e-07	21	20
Cortisol	HMDB0000063	CD	0.142998	0.341347	CHEMBL1474522	Tversky_sub	1	other	7.1	HIF1A	0.736494	0.000510984	Oxygen-dependent proline hydroxylation of Hypoxia-inducible Factor Alpha	2.7e-06	21	20
Cortisol	HMDB0000063	CD	0.142998	0.341347	CHEMBL1474522	Tversky_sub	1	other	7.1	HIF1A	0.736494	0.000510984	Cellular response to hypoxia	5.2e-06	21	20
Cortisol	HMDB0000063	CD	0.142998	0.341347	CHEMBL1474522	Tversky_sub	1	other	7.1	HIF1A	0.736494	0.000510984	Regulation of Hypoxia-inducible Factor (HIF) by oxygen	5.2e-06	21	20
Cortisol	HMDB0000063	CD	0.142998	0.341347	CHEMBL1474522	Tversky_sub	1	other	7.1	HIF1A	0.736494	0.000510984	Signaling by NOTCH	1.7e-05	21	20
Cortisol	HMDB0000063	CD	0.142998	0.341347	CHEMBL1474522	Tversky_sub	1	other	7.1	HIF1A	0.736494	0.000510984	Neddylation	2.9e-05	21	20
Cortisol	HMDB0000063	CD	0.142998	0.341347	CHEMBL1474522	Tversky_sub	1	other	7.1	HIF1A	0.736494	0.000510984	Ub-specific processing proteases	0.00079	21	20
Cortisol	HMDB0000063	CD	0.142998	0.341347	CHEMBL1474522	Tversky_sub	1	other	7.1	HIF1A	0.736494	0.000510984	Deubiquitination	0.0022	21	20
Cortisol	HMDB0000063	CD	0.142998	0.341347	CHEMBL1474522	Tversky_sub	1	other	7.1	HIF1A	0.736494	0.000510984	Cellular responses to stress	0.019	21	20
Cortisol	HMDB0000063	CD	0.142998	0.341347	CHEMBL1474522	Tversky_sub	1	other	7.1	HIF1A	0.736494	0.000510984	Signal Transduction	0.021	21	20
Cortisol	HMDB0000063	CD	0.142998	0.341347	CHEMBL1474522	Tversky_sub	1	other	7.1	HIF1A	0.736494	0.000510984	PTK6 promotes HIF1A stabilization	0.029	21	20
Cortisol	HMDB0000063	CD	0.142998	0.341347	CHEMBL1474522	Tversky_sub	1	other	7.1	HIF1A	0.736494	0.000510984	Cellular responses to external stimuli	0.046	21	20
Cortisol	HMDB0000063	CD	0.142998	0.341347	CHEMBL1472865	Tversky_sub	1	other	7.7	HIF1A	0.736494	0.000510984	Cytokine Signaling in Immune system	6.7e-11	21	20
Cortisol	HMDB0000063	CD	0.142998	0.341347	CHEMBL1472865	Tversky_sub	1	other	7.7	HIF1A	0.736494	0.000510984	Immune System	6.4e-10	21	20
Cortisol	HMDB0000063	CD	0.142998	0.341347	CHEMBL1472865	Tversky_sub	1	other	7.7	HIF1A	0.736494	0.000510984	Signaling by Interleukins	2.6e-09	21	20
Cortisol	HMDB0000063	CD	0.142998	0.341347	CHEMBL1472865	Tversky_sub	1	other	7.7	HIF1A	0.736494	0.000510984	Interleukin-4 and Interleukin-13 signaling	4.3e-07	21	20
Cortisol	HMDB0000063	CD	0.142998	0.341347	CHEMBL1472865	Tversky_sub	1	other	7.7	HIF1A	0.736494	0.000510984	Oxygen-dependent proline hydroxylation of Hypoxia-inducible Factor Alpha	2.7e-06	21	20
Cortisol	HMDB0000063	CD	0.142998	0.341347	CHEMBL1472865	Tversky_sub	1	other	7.7	HIF1A	0.736494	0.000510984	Cellular response to hypoxia	5.2e-06	21	20
Cortisol	HMDB0000063	CD	0.142998	0.341347	CHEMBL1472865	Tversky_sub	1	other	7.7	HIF1A	0.736494	0.000510984	Regulation of Hypoxia-inducible Factor (HIF) by oxygen	5.2e-06	21	20
Cortisol	HMDB0000063	CD	0.142998	0.341347	CHEMBL1472865	Tversky_sub	1	other	7.7	HIF1A	0.736494	0.000510984	Signaling by NOTCH	1.7e-05	21	20
Cortisol	HMDB0000063	CD	0.142998	0.341347	CHEMBL1472865	Tversky_sub	1	other	7.7	HIF1A	0.736494	0.000510984	Neddylation	2.9e-05	21	20
Cortisol	HMDB0000063	CD	0.142998	0.341347	CHEMBL1472865	Tversky_sub	1	other	7.7	HIF1A	0.736494	0.000510984	Ub-specific processing proteases	0.00079	21	20
Cortisol	HMDB0000063	CD	0.142998	0.341347	CHEMBL1472865	Tversky_sub	1	other	7.7	HIF1A	0.736494	0.000510984	Deubiquitination	0.0022	21	20
Cortisol	HMDB0000063	CD	0.142998	0.341347	CHEMBL1472865	Tversky_sub	1	other	7.7	HIF1A	0.736494	0.000510984	Cellular responses to stress	0.019	21	20
Cortisol	HMDB0000063	CD	0.142998	0.341347	CHEMBL1472865	Tversky_sub	1	other	7.7	HIF1A	0.736494	0.000510984	Signal Transduction	0.021	21	20
Cortisol	HMDB0000063	CD	0.142998	0.341347	CHEMBL1472865	Tversky_sub	1	other	7.7	HIF1A	0.736494	0.000510984	PTK6 promotes HIF1A stabilization	0.029	21	20
Cortisol	HMDB0000063	CD	0.142998	0.341347	CHEMBL1472865	Tversky_sub	1	other	7.7	HIF1A	0.736494	0.000510984	Cellular responses to external stimuli	0.046	21	20
Cortisol	HMDB0000063	CD	0.142998	0.341347	CHEMBL1527439	Tversky_sub	0.999	other	6.7	HIF1A	0.736494	0.000510984	Cytokine Signaling in Immune system	6.7e-11	21	20
Cortisol	HMDB0000063	CD	0.142998	0.341347	CHEMBL1527439	Tversky_sub	0.999	other	6.7	HIF1A	0.736494	0.000510984	Immune System	6.4e-10	21	20
Cortisol	HMDB0000063	CD	0.142998	0.341347	CHEMBL1527439	Tversky_sub	0.999	other	6.7	HIF1A	0.736494	0.000510984	Signaling by Interleukins	2.6e-09	21	20
Cortisol	HMDB0000063	CD	0.142998	0.341347	CHEMBL1527439	Tversky_sub	0.999	other	6.7	HIF1A	0.736494	0.000510984	Interleukin-4 and Interleukin-13 signaling	4.3e-07	21	20
Cortisol	HMDB0000063	CD	0.142998	0.341347	CHEMBL1527439	Tversky_sub	0.999	other	6.7	HIF1A	0.736494	0.000510984	Oxygen-dependent proline hydroxylation of Hypoxia-inducible Factor Alpha	2.7e-06	21	20
Cortisol	HMDB0000063	CD	0.142998	0.341347	CHEMBL1527439	Tversky_sub	0.999	other	6.7	HIF1A	0.736494	0.000510984	Cellular response to hypoxia	5.2e-06	21	20
Cortisol	HMDB0000063	CD	0.142998	0.341347	CHEMBL1527439	Tversky_sub	0.999	other	6.7	HIF1A	0.736494	0.000510984	Regulation of Hypoxia-inducible Factor (HIF) by oxygen	5.2e-06	21	20
Cortisol	HMDB0000063	CD	0.142998	0.341347	CHEMBL1527439	Tversky_sub	0.999	other	6.7	HIF1A	0.736494	0.000510984	Signaling by NOTCH	1.7e-05	21	20
Cortisol	HMDB0000063	CD	0.142998	0.341347	CHEMBL1527439	Tversky_sub	0.999	other	6.7	HIF1A	0.736494	0.000510984	Neddylation	2.9e-05	21	20
Cortisol	HMDB0000063	CD	0.142998	0.341347	CHEMBL1527439	Tversky_sub	0.999	other	6.7	HIF1A	0.736494	0.000510984	Ub-specific processing proteases	0.00079	21	20
Cortisol	HMDB0000063	CD	0.142998	0.341347	CHEMBL1527439	Tversky_sub	0.999	other	6.7	HIF1A	0.736494	0.000510984	Deubiquitination	0.0022	21	20
Cortisol	HMDB0000063	CD	0.142998	0.341347	CHEMBL1527439	Tversky_sub	0.999	other	6.7	HIF1A	0.736494	0.000510984	Cellular responses to stress	0.019	21	20
Cortisol	HMDB0000063	CD	0.142998	0.341347	CHEMBL1527439	Tversky_sub	0.999	other	6.7	HIF1A	0.736494	0.000510984	Signal Transduction	0.021	21	20
Cortisol	HMDB0000063	CD	0.142998	0.341347	CHEMBL1527439	Tversky_sub	0.999	other	6.7	HIF1A	0.736494	0.000510984	PTK6 promotes HIF1A stabilization	0.029	21	20
Cortisol	HMDB0000063	CD	0.142998	0.341347	CHEMBL1527439	Tversky_sub	0.999	other	6.7	HIF1A	0.736494	0.000510984	Cellular responses to external stimuli	0.046	21	20
Cortisol	HMDB0000063	CD	0.142998	0.341347	CHEMBL1407576	Tversky_sub	0.999	other	7.4	HIF1A	0.736494	0.000510984	Cytokine Signaling in Immune system	6.7e-11	21	20
Cortisol	HMDB0000063	CD	0.142998	0.341347	CHEMBL1407576	Tversky_sub	0.999	other	7.4	HIF1A	0.736494	0.000510984	Immune System	6.4e-10	21	20
Cortisol	HMDB0000063	CD	0.142998	0.341347	CHEMBL1407576	Tversky_sub	0.999	other	7.4	HIF1A	0.736494	0.000510984	Signaling by Interleukins	2.6e-09	21	20
Cortisol	HMDB0000063	CD	0.142998	0.341347	CHEMBL1407576	Tversky_sub	0.999	other	7.4	HIF1A	0.736494	0.000510984	Interleukin-4 and Interleukin-13 signaling	4.3e-07	21	20
Cortisol	HMDB0000063	CD	0.142998	0.341347	CHEMBL1407576	Tversky_sub	0.999	other	7.4	HIF1A	0.736494	0.000510984	Oxygen-dependent proline hydroxylation of Hypoxia-inducible Factor Alpha	2.7e-06	21	20
Cortisol	HMDB0000063	CD	0.142998	0.341347	CHEMBL1407576	Tversky_sub	0.999	other	7.4	HIF1A	0.736494	0.000510984	Cellular response to hypoxia	5.2e-06	21	20
Cortisol	HMDB0000063	CD	0.142998	0.341347	CHEMBL1407576	Tversky_sub	0.999	other	7.4	HIF1A	0.736494	0.000510984	Regulation of Hypoxia-inducible Factor (HIF) by oxygen	5.2e-06	21	20
Cortisol	HMDB0000063	CD	0.142998	0.341347	CHEMBL1407576	Tversky_sub	0.999	other	7.4	HIF1A	0.736494	0.000510984	Signaling by NOTCH	1.7e-05	21	20
Cortisol	HMDB0000063	CD	0.142998	0.341347	CHEMBL1407576	Tversky_sub	0.999	other	7.4	HIF1A	0.736494	0.000510984	Neddylation	2.9e-05	21	20
Cortisol	HMDB0000063	CD	0.142998	0.341347	CHEMBL1407576	Tversky_sub	0.999	other	7.4	HIF1A	0.736494	0.000510984	Ub-specific processing proteases	0.00079	21	20
Cortisol	HMDB0000063	CD	0.142998	0.341347	CHEMBL1407576	Tversky_sub	0.999	other	7.4	HIF1A	0.736494	0.000510984	Deubiquitination	0.0022	21	20
Cortisol	HMDB0000063	CD	0.142998	0.341347	CHEMBL1407576	Tversky_sub	0.999	other	7.4	HIF1A	0.736494	0.000510984	Cellular responses to stress	0.019	21	20
Cortisol	HMDB0000063	CD	0.142998	0.341347	CHEMBL1407576	Tversky_sub	0.999	other	7.4	HIF1A	0.736494	0.000510984	Signal Transduction	0.021	21	20
Cortisol	HMDB0000063	CD	0.142998	0.341347	CHEMBL1407576	Tversky_sub	0.999	other	7.4	HIF1A	0.736494	0.000510984	PTK6 promotes HIF1A stabilization	0.029	21	20
Cortisol	HMDB0000063	CD	0.142998	0.341347	CHEMBL1407576	Tversky_sub	0.999	other	7.4	HIF1A	0.736494	0.000510984	Cellular responses to external stimuli	0.046	21	20
Cortisol	HMDB0000063	CD	0.142998	0.341347	CHEMBL1407576	Tversky_sub	0.999	other	6.1	TSHR					21	171
Cortisol	HMDB0000063	CD	0.142998	0.341347	CHEMBL1407576	Tversky_sub	0.999	other	5.7	HSD17B10					21	34
Cortisol	HMDB0000063	CD	0.142998	0.341347	CHEMBL1533938	Tversky_sub	0.9983	other	6.8	HIF1A	0.736494	0.000510984	Cytokine Signaling in Immune system	6.7e-11	21	20
Cortisol	HMDB0000063	CD	0.142998	0.341347	CHEMBL1533938	Tversky_sub	0.9983	other	6.8	HIF1A	0.736494	0.000510984	Immune System	6.4e-10	21	20
Cortisol	HMDB0000063	CD	0.142998	0.341347	CHEMBL1533938	Tversky_sub	0.9983	other	6.8	HIF1A	0.736494	0.000510984	Signaling by Interleukins	2.6e-09	21	20
Cortisol	HMDB0000063	CD	0.142998	0.341347	CHEMBL1533938	Tversky_sub	0.9983	other	6.8	HIF1A	0.736494	0.000510984	Interleukin-4 and Interleukin-13 signaling	4.3e-07	21	20
Cortisol	HMDB0000063	CD	0.142998	0.341347	CHEMBL1533938	Tversky_sub	0.9983	other	6.8	HIF1A	0.736494	0.000510984	Oxygen-dependent proline hydroxylation of Hypoxia-inducible Factor Alpha	2.7e-06	21	20
Cortisol	HMDB0000063	CD	0.142998	0.341347	CHEMBL1533938	Tversky_sub	0.9983	other	6.8	HIF1A	0.736494	0.000510984	Cellular response to hypoxia	5.2e-06	21	20
Cortisol	HMDB0000063	CD	0.142998	0.341347	CHEMBL1533938	Tversky_sub	0.9983	other	6.8	HIF1A	0.736494	0.000510984	Regulation of Hypoxia-inducible Factor (HIF) by oxygen	5.2e-06	21	20
Cortisol	HMDB0000063	CD	0.142998	0.341347	CHEMBL1533938	Tversky_sub	0.9983	other	6.8	HIF1A	0.736494	0.000510984	Signaling by NOTCH	1.7e-05	21	20
Cortisol	HMDB0000063	CD	0.142998	0.341347	CHEMBL1533938	Tversky_sub	0.9983	other	6.8	HIF1A	0.736494	0.000510984	Neddylation	2.9e-05	21	20
Cortisol	HMDB0000063	CD	0.142998	0.341347	CHEMBL1533938	Tversky_sub	0.9983	other	6.8	HIF1A	0.736494	0.000510984	Ub-specific processing proteases	0.00079	21	20
Cortisol	HMDB0000063	CD	0.142998	0.341347	CHEMBL1533938	Tversky_sub	0.9983	other	6.8	HIF1A	0.736494	0.000510984	Deubiquitination	0.0022	21	20
Cortisol	HMDB0000063	CD	0.142998	0.341347	CHEMBL1533938	Tversky_sub	0.9983	other	6.8	HIF1A	0.736494	0.000510984	Cellular responses to stress	0.019	21	20
Cortisol	HMDB0000063	CD	0.142998	0.341347	CHEMBL1533938	Tversky_sub	0.9983	other	6.8	HIF1A	0.736494	0.000510984	Signal Transduction	0.021	21	20
Cortisol	HMDB0000063	CD	0.142998	0.341347	CHEMBL1533938	Tversky_sub	0.9983	other	6.8	HIF1A	0.736494	0.000510984	PTK6 promotes HIF1A stabilization	0.029	21	20
Cortisol	HMDB0000063	CD	0.142998	0.341347	CHEMBL1533938	Tversky_sub	0.9983	other	6.8	HIF1A	0.736494	0.000510984	Cellular responses to external stimuli	0.046	21	20
Cortisol	HMDB0000063	CD	0.142998	0.341347	CHEMBL1533938	Tversky_sub	0.9983	other	7.2	HIF1A	0.736494	0.000510984	Cytokine Signaling in Immune system	6.7e-11	21	20
Cortisol	HMDB0000063	CD	0.142998	0.341347	CHEMBL1533938	Tversky_sub	0.9983	other	7.2	HIF1A	0.736494	0.000510984	Immune System	6.4e-10	21	20
Cortisol	HMDB0000063	CD	0.142998	0.341347	CHEMBL1533938	Tversky_sub	0.9983	other	7.2	HIF1A	0.736494	0.000510984	Signaling by Interleukins	2.6e-09	21	20
Cortisol	HMDB0000063	CD	0.142998	0.341347	CHEMBL1533938	Tversky_sub	0.9983	other	7.2	HIF1A	0.736494	0.000510984	Interleukin-4 and Interleukin-13 signaling	4.3e-07	21	20
Cortisol	HMDB0000063	CD	0.142998	0.341347	CHEMBL1533938	Tversky_sub	0.9983	other	7.2	HIF1A	0.736494	0.000510984	Oxygen-dependent proline hydroxylation of Hypoxia-inducible Factor Alpha	2.7e-06	21	20
Cortisol	HMDB0000063	CD	0.142998	0.341347	CHEMBL1533938	Tversky_sub	0.9983	other	7.2	HIF1A	0.736494	0.000510984	Cellular response to hypoxia	5.2e-06	21	20
Cortisol	HMDB0000063	CD	0.142998	0.341347	CHEMBL1533938	Tversky_sub	0.9983	other	7.2	HIF1A	0.736494	0.000510984	Regulation of Hypoxia-inducible Factor (HIF) by oxygen	5.2e-06	21	20
Cortisol	HMDB0000063	CD	0.142998	0.341347	CHEMBL1533938	Tversky_sub	0.9983	other	7.2	HIF1A	0.736494	0.000510984	Signaling by NOTCH	1.7e-05	21	20
Cortisol	HMDB0000063	CD	0.142998	0.341347	CHEMBL1533938	Tversky_sub	0.9983	other	7.2	HIF1A	0.736494	0.000510984	Neddylation	2.9e-05	21	20
Cortisol	HMDB0000063	CD	0.142998	0.341347	CHEMBL1533938	Tversky_sub	0.9983	other	7.2	HIF1A	0.736494	0.000510984	Ub-specific processing proteases	0.00079	21	20
Cortisol	HMDB0000063	CD	0.142998	0.341347	CHEMBL1533938	Tversky_sub	0.9983	other	7.2	HIF1A	0.736494	0.000510984	Deubiquitination	0.0022	21	20
Cortisol	HMDB0000063	CD	0.142998	0.341347	CHEMBL1533938	Tversky_sub	0.9983	other	7.2	HIF1A	0.736494	0.000510984	Cellular responses to stress	0.019	21	20
Cortisol	HMDB0000063	CD	0.142998	0.341347	CHEMBL1533938	Tversky_sub	0.9983	other	7.2	HIF1A	0.736494	0.000510984	Signal Transduction	0.021	21	20
Cortisol	HMDB0000063	CD	0.142998	0.341347	CHEMBL1533938	Tversky_sub	0.9983	other	7.2	HIF1A	0.736494	0.000510984	PTK6 promotes HIF1A stabilization	0.029	21	20
Cortisol	HMDB0000063	CD	0.142998	0.341347	CHEMBL1533938	Tversky_sub	0.9983	other	7.2	HIF1A	0.736494	0.000510984	Cellular responses to external stimuli	0.046	21	20
Cortisol	HMDB0000063	CD	0.142998	0.341347	CHEMBL1533938	Tversky_sub	0.9983	other	6.9	TSHR					21	171
Cortisol	HMDB0000063	CD	0.142998	0.341347	CHEMBL1533938	Tversky_sub	0.9983	other	6.35	LMNA					21	299
Cortisol	HMDB0000063	CD	0.142998	0.341347	CHEMBL1513569	Tversky_sub	0.9983	other	6.9	MAPT					21	52
Cortisol	HMDB0000063	CD	0.142998	0.341347	CHEMBL110739	Tversky_sub	0.9983	other	5.9	THPO					21	6
Cortisol	HMDB0000063	CD	0.142998	0.341347	CHEMBL110739	Tversky_sub	0.9983	other	7.7	NFKB1					21	95	Ulcerative colitis	rs3774959	4E-12	23128233
Cortisol	HMDB0000063	CD	0.142998	0.341347	CHEMBL110739	Tversky_sub	0.9983	other	7.7	NFKB1					21	95	Ulcerative colitis	rs3774937	5E-14	26192919
Cortisol	HMDB0000063	CD	0.142998	0.341347	CHEMBL110739	Tversky_sub	0.9983	other	7.7	NFKB1					21	95	Chronic inflammatory diseases (ankylosing spondylitis, Crohn's disease, psoriasis, primary sclerosing cholangitis, ulcerative colitis) (pleiotropy)	rs3774937	2E-18	26974007
Cortisol	HMDB0000063	CD	0.142998	0.341347	CHEMBL110739	Tversky_sub	0.9983	other	7.7	NFKB1					21	95	Monocyte percentage of white cells	rs11097789	1E-9	27863252
Cortisol	HMDB0000063	CD	0.142998	0.341347	CHEMBL110739	Tversky_sub	0.9983	other	7.7	NFKB1					21	95	Lymphocyte percentage of white cells	rs4648045	2E-21	27863252
Cortisol	HMDB0000063	CD	0.142998	0.341347	CHEMBL110739	Tversky_sub	0.9983	other	6.05	SMN2					21	69
Cortisol	HMDB0000063	CD	0.142998	0.341347	CHEMBL110739	Tversky_sub	0.9983	other	7.2	HIF1A	0.736494	0.000510984	Cytokine Signaling in Immune system	6.7e-11	21	20
Cortisol	HMDB0000063	CD	0.142998	0.341347	CHEMBL110739	Tversky_sub	0.9983	other	7.2	HIF1A	0.736494	0.000510984	Immune System	6.4e-10	21	20
Cortisol	HMDB0000063	CD	0.142998	0.341347	CHEMBL110739	Tversky_sub	0.9983	other	7.2	HIF1A	0.736494	0.000510984	Signaling by Interleukins	2.6e-09	21	20
Cortisol	HMDB0000063	CD	0.142998	0.341347	CHEMBL110739	Tversky_sub	0.9983	other	7.2	HIF1A	0.736494	0.000510984	Interleukin-4 and Interleukin-13 signaling	4.3e-07	21	20
Cortisol	HMDB0000063	CD	0.142998	0.341347	CHEMBL110739	Tversky_sub	0.9983	other	7.2	HIF1A	0.736494	0.000510984	Oxygen-dependent proline hydroxylation of Hypoxia-inducible Factor Alpha	2.7e-06	21	20
Cortisol	HMDB0000063	CD	0.142998	0.341347	CHEMBL110739	Tversky_sub	0.9983	other	7.2	HIF1A	0.736494	0.000510984	Cellular response to hypoxia	5.2e-06	21	20
Cortisol	HMDB0000063	CD	0.142998	0.341347	CHEMBL110739	Tversky_sub	0.9983	other	7.2	HIF1A	0.736494	0.000510984	Regulation of Hypoxia-inducible Factor (HIF) by oxygen	5.2e-06	21	20
Cortisol	HMDB0000063	CD	0.142998	0.341347	CHEMBL110739	Tversky_sub	0.9983	other	7.2	HIF1A	0.736494	0.000510984	Signaling by NOTCH	1.7e-05	21	20
Cortisol	HMDB0000063	CD	0.142998	0.341347	CHEMBL110739	Tversky_sub	0.9983	other	7.2	HIF1A	0.736494	0.000510984	Neddylation	2.9e-05	21	20
Cortisol	HMDB0000063	CD	0.142998	0.341347	CHEMBL110739	Tversky_sub	0.9983	other	7.2	HIF1A	0.736494	0.000510984	Ub-specific processing proteases	0.00079	21	20
Cortisol	HMDB0000063	CD	0.142998	0.341347	CHEMBL110739	Tversky_sub	0.9983	other	7.2	HIF1A	0.736494	0.000510984	Deubiquitination	0.0022	21	20
Cortisol	HMDB0000063	CD	0.142998	0.341347	CHEMBL110739	Tversky_sub	0.9983	other	7.2	HIF1A	0.736494	0.000510984	Cellular responses to stress	0.019	21	20
Cortisol	HMDB0000063	CD	0.142998	0.341347	CHEMBL110739	Tversky_sub	0.9983	other	7.2	HIF1A	0.736494	0.000510984	Signal Transduction	0.021	21	20
Cortisol	HMDB0000063	CD	0.142998	0.341347	CHEMBL110739	Tversky_sub	0.9983	other	7.2	HIF1A	0.736494	0.000510984	PTK6 promotes HIF1A stabilization	0.029	21	20
Cortisol	HMDB0000063	CD	0.142998	0.341347	CHEMBL110739	Tversky_sub	0.9983	other	7.2	HIF1A	0.736494	0.000510984	Cellular responses to external stimuli	0.046	21	20
Cortisol	HMDB0000063	CD	0.142998	0.341347	CHEMBL110739	Tversky_sub	0.9983	other	6.05	SMN1					21	69
Cortisol	HMDB0000063	CD	0.142998	0.341347	CHEMBL110739	Tversky_sub	0.9983	Negative	6.54	SLC22A3					21	4	Monocyte early outgrowth colony forming units	rs402219	6E-7	21493818
Cortisol	HMDB0000063	CD	0.142998	0.341347	CHEMBL1563246	Tversky_sub	0.9967	other	5.75	SMN2					21	69
Cortisol	HMDB0000063	CD	0.142998	0.341347	CHEMBL1563246	Tversky_sub	0.9967	other	5.75	SMN1					21	69
Cortisol	HMDB0000063	CD	0.142998	0.341347	CHEMBL1520025	Tversky_sub	0.9967	other	7.3	HIF1A	0.736494	0.000510984	Cytokine Signaling in Immune system	6.7e-11	21	20
Cortisol	HMDB0000063	CD	0.142998	0.341347	CHEMBL1520025	Tversky_sub	0.9967	other	7.3	HIF1A	0.736494	0.000510984	Immune System	6.4e-10	21	20
Cortisol	HMDB0000063	CD	0.142998	0.341347	CHEMBL1520025	Tversky_sub	0.9967	other	7.3	HIF1A	0.736494	0.000510984	Signaling by Interleukins	2.6e-09	21	20
Cortisol	HMDB0000063	CD	0.142998	0.341347	CHEMBL1520025	Tversky_sub	0.9967	other	7.3	HIF1A	0.736494	0.000510984	Interleukin-4 and Interleukin-13 signaling	4.3e-07	21	20
Cortisol	HMDB0000063	CD	0.142998	0.341347	CHEMBL1520025	Tversky_sub	0.9967	other	7.3	HIF1A	0.736494	0.000510984	Oxygen-dependent proline hydroxylation of Hypoxia-inducible Factor Alpha	2.7e-06	21	20
Cortisol	HMDB0000063	CD	0.142998	0.341347	CHEMBL1520025	Tversky_sub	0.9967	other	7.3	HIF1A	0.736494	0.000510984	Cellular response to hypoxia	5.2e-06	21	20
Cortisol	HMDB0000063	CD	0.142998	0.341347	CHEMBL1520025	Tversky_sub	0.9967	other	7.3	HIF1A	0.736494	0.000510984	Regulation of Hypoxia-inducible Factor (HIF) by oxygen	5.2e-06	21	20
Cortisol	HMDB0000063	CD	0.142998	0.341347	CHEMBL1520025	Tversky_sub	0.9967	other	7.3	HIF1A	0.736494	0.000510984	Signaling by NOTCH	1.7e-05	21	20
Cortisol	HMDB0000063	CD	0.142998	0.341347	CHEMBL1520025	Tversky_sub	0.9967	other	7.3	HIF1A	0.736494	0.000510984	Neddylation	2.9e-05	21	20
Cortisol	HMDB0000063	CD	0.142998	0.341347	CHEMBL1520025	Tversky_sub	0.9967	other	7.3	HIF1A	0.736494	0.000510984	Ub-specific processing proteases	0.00079	21	20
Cortisol	HMDB0000063	CD	0.142998	0.341347	CHEMBL1520025	Tversky_sub	0.9967	other	7.3	HIF1A	0.736494	0.000510984	Deubiquitination	0.0022	21	20
Cortisol	HMDB0000063	CD	0.142998	0.341347	CHEMBL1520025	Tversky_sub	0.9967	other	7.3	HIF1A	0.736494	0.000510984	Cellular responses to stress	0.019	21	20
Cortisol	HMDB0000063	CD	0.142998	0.341347	CHEMBL1520025	Tversky_sub	0.9967	other	7.3	HIF1A	0.736494	0.000510984	Signal Transduction	0.021	21	20
Cortisol	HMDB0000063	CD	0.142998	0.341347	CHEMBL1520025	Tversky_sub	0.9967	other	7.3	HIF1A	0.736494	0.000510984	PTK6 promotes HIF1A stabilization	0.029	21	20
Cortisol	HMDB0000063	CD	0.142998	0.341347	CHEMBL1520025	Tversky_sub	0.9967	other	7.3	HIF1A	0.736494	0.000510984	Cellular responses to external stimuli	0.046	21	20
Cortisol	HMDB0000063	CD	0.142998	0.341347	CHEMBL1520025	Tversky_sub	0.9967	Positive	6.4	CYP2C9					21	21
Cortisol	HMDB0000063	CD	0.142998	0.341347	CHEMBL1201173	Tversky_sub	0.9967	other	5.85	SMN1					21	69
Cortisol	HMDB0000063	CD	0.142998	0.341347	CHEMBL1201173	Tversky_sub	0.9967	other	5.85	SMN2					21	69
Cortisol	HMDB0000063	CD	0.142998	0.341347	CHEMBL253144	Tversky_sub	0.9914	other	8.3	LMNA					21	299
Cortisol	HMDB0000063	CD	0.142998	0.341347	CHEMBL253144	Tversky_sub	0.9914	other	8.55	BLM					21	100
Cortisol	HMDB0000063	CD	0.142998	0.341347	CHEMBL1532615	Tversky_sub	0.9914	other	6.9	TSHR					21	171
Cortisol	HMDB0000063	CD	0.142998	0.341347	CHEMBL1498	Tversky_sub	0.9901	other	5.75	SMN1					21	69
Cortisol	HMDB0000063	CD	0.142998	0.341347	CHEMBL1498	Tversky_sub	0.9901	other	5.75	SMN2					21	69
Cortisol	HMDB0000063	CD	0.142998	0.341347	CHEMBL1390	Tversky_sub	0.9901	other	7.1	HIF1A	0.736494	0.000510984	Cytokine Signaling in Immune system	6.7e-11	21	20
Cortisol	HMDB0000063	CD	0.142998	0.341347	CHEMBL1390	Tversky_sub	0.9901	other	7.1	HIF1A	0.736494	0.000510984	Immune System	6.4e-10	21	20
Cortisol	HMDB0000063	CD	0.142998	0.341347	CHEMBL1390	Tversky_sub	0.9901	other	7.1	HIF1A	0.736494	0.000510984	Signaling by Interleukins	2.6e-09	21	20
Cortisol	HMDB0000063	CD	0.142998	0.341347	CHEMBL1390	Tversky_sub	0.9901	other	7.1	HIF1A	0.736494	0.000510984	Interleukin-4 and Interleukin-13 signaling	4.3e-07	21	20
Cortisol	HMDB0000063	CD	0.142998	0.341347	CHEMBL1390	Tversky_sub	0.9901	other	7.1	HIF1A	0.736494	0.000510984	Oxygen-dependent proline hydroxylation of Hypoxia-inducible Factor Alpha	2.7e-06	21	20
Cortisol	HMDB0000063	CD	0.142998	0.341347	CHEMBL1390	Tversky_sub	0.9901	other	7.1	HIF1A	0.736494	0.000510984	Cellular response to hypoxia	5.2e-06	21	20
Cortisol	HMDB0000063	CD	0.142998	0.341347	CHEMBL1390	Tversky_sub	0.9901	other	7.1	HIF1A	0.736494	0.000510984	Regulation of Hypoxia-inducible Factor (HIF) by oxygen	5.2e-06	21	20
Cortisol	HMDB0000063	CD	0.142998	0.341347	CHEMBL1390	Tversky_sub	0.9901	other	7.1	HIF1A	0.736494	0.000510984	Signaling by NOTCH	1.7e-05	21	20
Cortisol	HMDB0000063	CD	0.142998	0.341347	CHEMBL1390	Tversky_sub	0.9901	other	7.1	HIF1A	0.736494	0.000510984	Neddylation	2.9e-05	21	20
Cortisol	HMDB0000063	CD	0.142998	0.341347	CHEMBL1390	Tversky_sub	0.9901	other	7.1	HIF1A	0.736494	0.000510984	Ub-specific processing proteases	0.00079	21	20
Cortisol	HMDB0000063	CD	0.142998	0.341347	CHEMBL1390	Tversky_sub	0.9901	other	7.1	HIF1A	0.736494	0.000510984	Deubiquitination	0.0022	21	20
Cortisol	HMDB0000063	CD	0.142998	0.341347	CHEMBL1390	Tversky_sub	0.9901	other	7.1	HIF1A	0.736494	0.000510984	Cellular responses to stress	0.019	21	20
Cortisol	HMDB0000063	CD	0.142998	0.341347	CHEMBL1390	Tversky_sub	0.9901	other	7.1	HIF1A	0.736494	0.000510984	Signal Transduction	0.021	21	20
Cortisol	HMDB0000063	CD	0.142998	0.341347	CHEMBL1390	Tversky_sub	0.9901	other	7.1	HIF1A	0.736494	0.000510984	PTK6 promotes HIF1A stabilization	0.029	21	20
Cortisol	HMDB0000063	CD	0.142998	0.341347	CHEMBL1390	Tversky_sub	0.9901	other	7.1	HIF1A	0.736494	0.000510984	Cellular responses to external stimuli	0.046	21	20
Cortisol	HMDB0000063	CD	0.142998	0.341347	CHEMBL1390	Tversky_sub	0.9901	other	6	LMNA					21	299
Cortisol	HMDB0000063	CD	0.142998	0.341347	CHEMBL1314138	Tversky_sub	0.9901	other	7.6	SMN1					21	69
Cortisol	HMDB0000063	CD	0.142998	0.341347	CHEMBL1314138	Tversky_sub	0.9901	other	7.6	SMN2					21	69
Cortisol	HMDB0000063	CD	0.142998	0.341347	CHEMBL1062	Tversky_sub	0.9901	other	5.65	SMN2					21	69
Cortisol	HMDB0000063	CD	0.142998	0.341347	CHEMBL1062	Tversky_sub	0.9901	other	5.65	SMN1					21	69
Cortisol	HMDB0000063	CD	0.142998	0.341347	CHEMBL386630	Tversky_sub	0.9877	other	7.5	TSHR					21	171
Cortisol	HMDB0000063	CD	0.142998	0.341347	CHEMBL386630	Tversky_sub	0.9877	Negative	7.42	CACNA1C	0.682366	0.00392766	Developmental Biology	0.0077	21	4
Cortisol	HMDB0000063	CD	0.142998	0.341347	CHEMBL386630	Tversky_sub	0.9877	Negative	7.47	CACNA1C	0.682366	0.00392766	Developmental Biology	0.0077	21	4
Cortisol	HMDB0000063	CD	0.142998	0.341347	CHEMBL386630	Tversky_sub	0.9877	Positive	8.5	AR					21	36
Cortisol	HMDB0000063	CD	0.142998	0.341347	CHEMBL103	Tversky_sub	0.9786	Positive	8.74	PGR					21	4
Cortisol	HMDB0000063	CD	0.142998	0.341347	CHEMBL103	Tversky_sub	0.9786	Positive	8.54	PGR					21	4
Cortisol	HMDB0000063	CD	0.142998	0.341347	CHEMBL103	Tversky_sub	0.9786	Negative	7.85	NR3C2					21	4
Cortisol	HMDB0000063	CD	0.142998	0.341347	CHEMBL103	Tversky_sub	0.9786	Positive	5.56	GPBAR1					21	50
Cortisol	HMDB0000063	CD	0.142998	0.341347	CHEMBL103	Tversky_sub	0.9786	Negative	7.52	NR3C2					21	4
Cortisol	HMDB0000063	CD	0.142998	0.341347	CHEMBL103	Tversky_sub	0.9786	Negative	7.43	AR					21	36
Cortisol	HMDB0000063	CD	0.142998	0.341347	CHEMBL103	Tversky_sub	0.9786	Positive	7.82	PGR					21	4
Cortisol	HMDB0000063	CD	0.142998	0.341347	CHEMBL103	Tversky_sub	0.9786	other	5.7	SMN2					21	69
Cortisol	HMDB0000063	CD	0.142998	0.341347	CHEMBL103	Tversky_sub	0.9786	Positive	9.04	PGR					21	4
Cortisol	HMDB0000063	CD	0.142998	0.341347	CHEMBL103	Tversky_sub	0.9786	Positive	9.05	PGR					21	4
Cortisol	HMDB0000063	CD	0.142998	0.341347	CHEMBL103	Tversky_sub	0.9786	Positive	9.3	PGR					21	4
Cortisol	HMDB0000063	CD	0.142998	0.341347	CHEMBL103	Tversky_sub	0.9786	other	5.7	SMN1					21	69
Cortisol	HMDB0000063	CD	0.142998	0.341347	CHEMBL103	Tversky_sub	0.9786	Positive	8.66	PGR					21	4
Cortisol	HMDB0000063	CD	0.142998	0.341347	CHEMBL103	Tversky_sub	0.9786	Negative	5.52	SLC22A1					21	4
Cortisol	HMDB0000063	CD	0.142998	0.341347	CHEMBL391648	Tversky_sub	0.9718	Negative	5.7	AR					21	36
Cortisol	HMDB0000063	CD	0.142998	0.341347	CHEMBL273453	Tversky_sub	0.9711	Positive	9.47	NR3C2					21	4
Cortisol	HMDB0000063	CD	0.142998	0.341347	CHEMBL273453	Tversky_sub	0.9711	Negative	8.03	NR3C2					21	4
Cortisol	HMDB0000063	CD	0.142998	0.341347	CHEMBL292284	Tversky_sub	0.9662	Negative	8.21	AR					21	36
Cortisol	HMDB0000063	CD	0.142998	0.341347	CHEMBL292284	Tversky_sub	0.9662	Positive	9.82	PGR					21	4
Cortisol	HMDB0000063	CD	0.142998	0.341347	CHEMBL292284	Tversky_sub	0.9662	Negative	8	NR3C1					21	4
Cortisol	HMDB0000063	CD	0.142998	0.341347	CHEMBL1334750	Tversky_sub	0.9639	other	5.6	USP2					21	14
Cortisol	HMDB0000063	CD	0.142998	0.341347	CHEMBL230006	Tversky_sub	0.9592	other	7.05	LMNA					21	299
Cortisol	HMDB0000063	CD	0.142998	0.341347	CHEMBL1483862	Tversky_sub	0.9592	other	6.45	MAPT					21	52
Creatine	HMDB0000064	CD	0.437043	0.530305	CHEMBL1201130	Tversky_sub	0.9647	other	7.5	LMNA					2	299
Creatine	HMDB0000064	CD	0.437043	0.530305	CHEMBL1182	Tversky_sub	0.9647	other	8.4	TSHR					2	171
Cholesterol	HMDB0000067	CD	0.435353	0.393766	CHEMBL440283	Tanimoto	0.9722	Positive	8.25	ESR2					6	13
Cholesterol	HMDB0000067	CD	0.435353	0.393766	CHEMBL440283	Tanimoto	0.9722	Positive	7.58	ESR1					6	13
Cholesterol	HMDB0000067	CD	0.435353	0.393766	CHEMBL440283	Tanimoto	0.9722	Positive	8.22	ESR2					6	13
Cholesterol	HMDB0000067	CD	0.435353	0.393766	CHEMBL1435695	Tanimoto	0.9396	other	5.7	LMNA					6	299
Cholesterol	HMDB0000067	CD	0.435353	0.393766	CHEMBL245575	Tanimoto	0.9211	Positive	6.7	ESR2					6	13
Cholesterol	HMDB0000067	CD	0.435353	0.393766	CHEMBL245575	Tanimoto	0.9211	Positive	6.36	ESR1					6	13
Cholesterol	HMDB0000067	CD	0.435353	0.393766	CHEMBL245378	Tanimoto	0.9211	Positive	7.55	ESR2					6	13
Cholesterol	HMDB0000067	CD	0.435353	0.393766	CHEMBL245378	Tanimoto	0.9211	Positive	7.36	ESR1					6	13
Cholesterol	HMDB0000067	CD	0.435353	0.393766	CHEMBL369979	Tanimoto	0.9032	Positive	6	ESR1					6	13
Cholesterol	HMDB0000067	CD	0.435353	0.393766	CHEMBL369979	Tanimoto	0.9032	Positive	6.83	ESR2					6	13
Cholesterol	HMDB0000067	CD	0.435353	0.393766	CHEMBL1435695	Tanimoto	0.8861	other	5.7	LMNA					6	299
Cholesterol	HMDB0000067	CD	0.435353	0.393766	CHEMBL1394708	Tanimoto	0.8844	other	8.49	THRB					6	38	Monocyte count	rs869785	3E-10	27863252
Cholesterol	HMDB0000067	CD	0.435353	0.393766	CHEMBL1445549	Tanimoto	0.8714	other	6.15	LMNA					6	299
Cholesterol	HMDB0000067	CD	0.435353	0.393766	CHEMBL398455	Tanimoto	0.8696	Positive	6.62	ESR2					6	13
Cholesterol	HMDB0000067	CD	0.435353	0.393766	CHEMBL373019	Tanimoto	0.8696	Positive	6.01	ESR1					6	13
Cholesterol	HMDB0000067	CD	0.435353	0.393766	CHEMBL373019	Tanimoto	0.8696	Positive	8.39	ESR2					6	13
Cholesterol	HMDB0000067	CD	0.435353	0.393766	CHEMBL250109	Tanimoto	0.8696	Positive	6.72	ESR2					6	13
Cholesterol	HMDB0000067	CD	0.435353	0.393766	CHEMBL246138	Tanimoto	0.8696	Positive	8.4	ESR2					6	13
Cholesterol	HMDB0000067	CD	0.435353	0.393766	CHEMBL246138	Tanimoto	0.8696	Positive	6.01	ESR1					6	13
Cholesterol	HMDB0000067	CD	0.435353	0.393766	CHEMBL246138	Tanimoto	0.8696	Positive	8.39	ESR2					6	13
Cholesterol	HMDB0000067	CD	0.435353	0.393766	CHEMBL204642	Tanimoto	0.8696	Positive	6.31	ESR1					6	13
Cholesterol	HMDB0000067	CD	0.435353	0.393766	CHEMBL204642	Tanimoto	0.8696	Positive	7.51	ESR2					6	13
Cholesterol	HMDB0000067	CD	0.435353	0.393766	CHEMBL1566783	Tanimoto	0.8671	other	6.8	TSHR					6	171
Cholesterol	HMDB0000067	CD	0.435353	0.393766	CHEMBL1334750	Tanimoto	0.8571	other	5.6	USP2					6	14
Cholesterol	HMDB0000067	CD	0.435353	0.393766	CHEMBL1445549	Tversky_sub	0.9927	other	6.15	LMNA					6	299
Cholesterol	HMDB0000067	CD	0.435353	0.393766	CHEMBL1334750	Tversky_sub	0.9917	other	5.6	USP2					6	14
Cholesterol	HMDB0000067	CD	0.435353	0.393766	CHEMBL440283	Tversky_sub	0.9736	Positive	8.25	ESR2					6	13
Cholesterol	HMDB0000067	CD	0.435353	0.393766	CHEMBL440283	Tversky_sub	0.9736	Positive	7.58	ESR1					6	13
Cholesterol	HMDB0000067	CD	0.435353	0.393766	CHEMBL440283	Tversky_sub	0.9736	Positive	8.22	ESR2					6	13
Cytidine	HMDB0000089	CD	-0.0341737	0.27293	CHEMBL803	Tanimoto	1	other	6.03	MTOR					11	4
Cytidine	HMDB0000089	CD	-0.0341737	0.27293	CHEMBL803	Tanimoto	1	other	7.13	MTOR					11	4
Cytidine	HMDB0000089	CD	-0.0341737	0.27293	CHEMBL803	Tanimoto	1	other	5.88	MTOR					11	4
Cytidine	HMDB0000089	CD	-0.0341737	0.27293	CHEMBL803	Tanimoto	1	other	7.4	LMNA					11	299
Cytidine	HMDB0000089	CD	-0.0341737	0.27293	CHEMBL2028065	Tanimoto	1	other	5.7	MAPT					11	52
Cytidine	HMDB0000089	CD	-0.0341737	0.27293	CHEMBL2028065	Tanimoto	1	other	5.8	SMN2					11	69
Cytidine	HMDB0000089	CD	-0.0341737	0.27293	CHEMBL2028065	Tanimoto	1	other	5.8	SMN1					11	69
Cytidine	HMDB0000089	CD	-0.0341737	0.27293	CHEMBL1315342	Tanimoto	1	other	6	LMNA					11	299
Cytidine	HMDB0000089	CD	-0.0341737	0.27293	CHEMBL1315342	Tanimoto	1	other	6	THPO					11	6
Cytidine	HMDB0000089	CD	-0.0341737	0.27293	CHEMBL1256472	Tanimoto	1	other	6.95	LMNA					11	299
Cytidine	HMDB0000089	CD	-0.0341737	0.27293	CHEMBL1256472	Tanimoto	1	other	7.15	LMNA					11	299
Cytidine	HMDB0000089	CD	-0.0341737	0.27293	CHEMBL1256472	Tanimoto	1	other	5.8	SMN2					11	69
Cytidine	HMDB0000089	CD	-0.0341737	0.27293	CHEMBL1256472	Tanimoto	1	other	6	LMNA					11	299
Cytidine	HMDB0000089	CD	-0.0341737	0.27293	CHEMBL1256472	Tanimoto	1	other	5.6	GMNN					11	4
Cytidine	HMDB0000089	CD	-0.0341737	0.27293	CHEMBL1256472	Tanimoto	1	other	5.75	SMN2					11	69
Cytidine	HMDB0000089	CD	-0.0341737	0.27293	CHEMBL1256472	Tanimoto	1	other	5.75	SMN1					11	69
Cytidine	HMDB0000089	CD	-0.0341737	0.27293	CHEMBL1256472	Tanimoto	1	other	5.8	SMN1					11	69
Cytidine	HMDB0000089	CD	-0.0341737	0.27293	CHEMBL1256472	Tanimoto	1	other	6.05	KDM4E					11	6
Cytidine	HMDB0000089	CD	-0.0341737	0.27293	CHEMBL853	Tanimoto	0.908	other	7	LMNA					11	299
Cytidine	HMDB0000089	CD	-0.0341737	0.27293	CHEMBL853	Tanimoto	0.908	other	6.1	NFKB1					11	95	Ulcerative colitis	rs3774959	4E-12	23128233
Cytidine	HMDB0000089	CD	-0.0341737	0.27293	CHEMBL853	Tanimoto	0.908	other	6.1	NFKB1					11	95	Ulcerative colitis	rs3774937	5E-14	26192919
Cytidine	HMDB0000089	CD	-0.0341737	0.27293	CHEMBL853	Tanimoto	0.908	other	6.1	NFKB1					11	95	Chronic inflammatory diseases (ankylosing spondylitis, Crohn's disease, psoriasis, primary sclerosing cholangitis, ulcerative colitis) (pleiotropy)	rs3774937	2E-18	26974007
Cytidine	HMDB0000089	CD	-0.0341737	0.27293	CHEMBL853	Tanimoto	0.908	other	6.1	NFKB1					11	95	Monocyte percentage of white cells	rs11097789	1E-9	27863252
Cytidine	HMDB0000089	CD	-0.0341737	0.27293	CHEMBL853	Tanimoto	0.908	other	6.1	NFKB1					11	95	Lymphocyte percentage of white cells	rs4648045	2E-21	27863252
Cytidine	HMDB0000089	CD	-0.0341737	0.27293	CHEMBL853	Tanimoto	0.908	other	6.9	MAPT					11	52
Cytidine	HMDB0000089	CD	-0.0341737	0.27293	CHEMBL853	Tanimoto	0.908	Positive	7.06	CXCR4					11	3	Monocyte percentage of white cells	rs1818690	1E-33	27863252
Cytidine	HMDB0000089	CD	-0.0341737	0.27293	CHEMBL853	Tanimoto	0.908	Positive	7.06	CXCR4					11	3	Monocyte count	rs13022141	6E-33	27863252
Cytidine	HMDB0000089	CD	-0.0341737	0.27293	CHEMBL1377926	Tanimoto	0.8924	other	5.85	MAPT					11	52
Cytidine	HMDB0000089	CD	-0.0341737	0.27293	CHEMBL1329786	Tanimoto	0.8646	other	5.7	HIF1A	0.736494	0.000510984	Cytokine Signaling in Immune system	6.7e-11	11	20
Cytidine	HMDB0000089	CD	-0.0341737	0.27293	CHEMBL1329786	Tanimoto	0.8646	other	5.7	HIF1A	0.736494	0.000510984	Immune System	6.4e-10	11	20
Cytidine	HMDB0000089	CD	-0.0341737	0.27293	CHEMBL1329786	Tanimoto	0.8646	other	5.7	HIF1A	0.736494	0.000510984	Signaling by Interleukins	2.6e-09	11	20
Cytidine	HMDB0000089	CD	-0.0341737	0.27293	CHEMBL1329786	Tanimoto	0.8646	other	5.7	HIF1A	0.736494	0.000510984	Interleukin-4 and Interleukin-13 signaling	4.3e-07	11	20
Cytidine	HMDB0000089	CD	-0.0341737	0.27293	CHEMBL1329786	Tanimoto	0.8646	other	5.7	HIF1A	0.736494	0.000510984	Oxygen-dependent proline hydroxylation of Hypoxia-inducible Factor Alpha	2.7e-06	11	20
Cytidine	HMDB0000089	CD	-0.0341737	0.27293	CHEMBL1329786	Tanimoto	0.8646	other	5.7	HIF1A	0.736494	0.000510984	Cellular response to hypoxia	5.2e-06	11	20
Cytidine	HMDB0000089	CD	-0.0341737	0.27293	CHEMBL1329786	Tanimoto	0.8646	other	5.7	HIF1A	0.736494	0.000510984	Regulation of Hypoxia-inducible Factor (HIF) by oxygen	5.2e-06	11	20
Cytidine	HMDB0000089	CD	-0.0341737	0.27293	CHEMBL1329786	Tanimoto	0.8646	other	5.7	HIF1A	0.736494	0.000510984	Signaling by NOTCH	1.7e-05	11	20
Cytidine	HMDB0000089	CD	-0.0341737	0.27293	CHEMBL1329786	Tanimoto	0.8646	other	5.7	HIF1A	0.736494	0.000510984	Neddylation	2.9e-05	11	20
Cytidine	HMDB0000089	CD	-0.0341737	0.27293	CHEMBL1329786	Tanimoto	0.8646	other	5.7	HIF1A	0.736494	0.000510984	Ub-specific processing proteases	0.00079	11	20
Cytidine	HMDB0000089	CD	-0.0341737	0.27293	CHEMBL1329786	Tanimoto	0.8646	other	5.7	HIF1A	0.736494	0.000510984	Deubiquitination	0.0022	11	20
Cytidine	HMDB0000089	CD	-0.0341737	0.27293	CHEMBL1329786	Tanimoto	0.8646	other	5.7	HIF1A	0.736494	0.000510984	Cellular responses to stress	0.019	11	20
Cytidine	HMDB0000089	CD	-0.0341737	0.27293	CHEMBL1329786	Tanimoto	0.8646	other	5.7	HIF1A	0.736494	0.000510984	Signal Transduction	0.021	11	20
Cytidine	HMDB0000089	CD	-0.0341737	0.27293	CHEMBL1329786	Tanimoto	0.8646	other	5.7	HIF1A	0.736494	0.000510984	PTK6 promotes HIF1A stabilization	0.029	11	20
Cytidine	HMDB0000089	CD	-0.0341737	0.27293	CHEMBL1329786	Tanimoto	0.8646	other	5.7	HIF1A	0.736494	0.000510984	Cellular responses to external stimuli	0.046	11	20
Cytidine	HMDB0000089	CD	-0.0341737	0.27293	CHEMBL803	Tversky_sub	1	other	6.03	MTOR					11	4
Cytidine	HMDB0000089	CD	-0.0341737	0.27293	CHEMBL803	Tversky_sub	1	other	7.13	MTOR					11	4
Cytidine	HMDB0000089	CD	-0.0341737	0.27293	CHEMBL803	Tversky_sub	1	other	5.88	MTOR					11	4
Cytidine	HMDB0000089	CD	-0.0341737	0.27293	CHEMBL803	Tversky_sub	1	other	7.4	LMNA					11	299
Cytidine	HMDB0000089	CD	-0.0341737	0.27293	CHEMBL2028065	Tversky_sub	1	other	5.7	MAPT					11	52
Cytidine	HMDB0000089	CD	-0.0341737	0.27293	CHEMBL2028065	Tversky_sub	1	other	5.8	SMN2					11	69
Cytidine	HMDB0000089	CD	-0.0341737	0.27293	CHEMBL2028065	Tversky_sub	1	other	5.8	SMN1					11	69
Cytidine	HMDB0000089	CD	-0.0341737	0.27293	CHEMBL1315342	Tversky_sub	1	other	6	LMNA					11	299
Cytidine	HMDB0000089	CD	-0.0341737	0.27293	CHEMBL1315342	Tversky_sub	1	other	6	THPO					11	6
Cytidine	HMDB0000089	CD	-0.0341737	0.27293	CHEMBL1256472	Tversky_sub	1	other	6.95	LMNA					11	299
Cytidine	HMDB0000089	CD	-0.0341737	0.27293	CHEMBL1256472	Tversky_sub	1	other	7.15	LMNA					11	299
Cytidine	HMDB0000089	CD	-0.0341737	0.27293	CHEMBL1256472	Tversky_sub	1	other	5.8	SMN2					11	69
Cytidine	HMDB0000089	CD	-0.0341737	0.27293	CHEMBL1256472	Tversky_sub	1	other	6	LMNA					11	299
Cytidine	HMDB0000089	CD	-0.0341737	0.27293	CHEMBL1256472	Tversky_sub	1	other	5.6	GMNN					11	4
Cytidine	HMDB0000089	CD	-0.0341737	0.27293	CHEMBL1256472	Tversky_sub	1	other	5.75	SMN2					11	69
Cytidine	HMDB0000089	CD	-0.0341737	0.27293	CHEMBL1256472	Tversky_sub	1	other	5.75	SMN1					11	69
Cytidine	HMDB0000089	CD	-0.0341737	0.27293	CHEMBL1256472	Tversky_sub	1	other	5.8	SMN1					11	69
Cytidine	HMDB0000089	CD	-0.0341737	0.27293	CHEMBL1256472	Tversky_sub	1	other	6.05	KDM4E					11	6
Cytidine	HMDB0000089	CD	-0.0341737	0.27293	CHEMBL853	Tversky_sub	0.995	other	7	LMNA					11	299
Cytidine	HMDB0000089	CD	-0.0341737	0.27293	CHEMBL853	Tversky_sub	0.995	other	6.1	NFKB1					11	95	Ulcerative colitis	rs3774959	4E-12	23128233
Cytidine	HMDB0000089	CD	-0.0341737	0.27293	CHEMBL853	Tversky_sub	0.995	other	6.1	NFKB1					11	95	Ulcerative colitis	rs3774937	5E-14	26192919
Cytidine	HMDB0000089	CD	-0.0341737	0.27293	CHEMBL853	Tversky_sub	0.995	other	6.1	NFKB1					11	95	Chronic inflammatory diseases (ankylosing spondylitis, Crohn's disease, psoriasis, primary sclerosing cholangitis, ulcerative colitis) (pleiotropy)	rs3774937	2E-18	26974007
Cytidine	HMDB0000089	CD	-0.0341737	0.27293	CHEMBL853	Tversky_sub	0.995	other	6.1	NFKB1					11	95	Monocyte percentage of white cells	rs11097789	1E-9	27863252
Cytidine	HMDB0000089	CD	-0.0341737	0.27293	CHEMBL853	Tversky_sub	0.995	other	6.1	NFKB1					11	95	Lymphocyte percentage of white cells	rs4648045	2E-21	27863252
Cytidine	HMDB0000089	CD	-0.0341737	0.27293	CHEMBL853	Tversky_sub	0.995	other	6.9	MAPT					11	52
Cytidine	HMDB0000089	CD	-0.0341737	0.27293	CHEMBL853	Tversky_sub	0.995	Positive	7.06	CXCR4					11	3	Monocyte percentage of white cells	rs1818690	1E-33	27863252
Cytidine	HMDB0000089	CD	-0.0341737	0.27293	CHEMBL853	Tversky_sub	0.995	Positive	7.06	CXCR4					11	3	Monocyte count	rs13022141	6E-33	27863252
Cytidine	HMDB0000089	CD	-0.0341737	0.27293	CHEMBL1377926	Tversky_sub	0.994	other	5.85	MAPT					11	52
Dimethylglycine	HMDB0000092	CD	0.265928	0.298783	CHEMBL1201130	Tanimoto	1	other	7.5	LMNA					4	299
Dimethylglycine	HMDB0000092	CD	0.265928	0.298783	CHEMBL1182	Tanimoto	1	other	8.4	TSHR					4	171
Dimethylglycine	HMDB0000092	CD	0.265928	0.298783	CHEMBL1201130	Tversky_sub	1	other	7.5	LMNA					4	299
Dimethylglycine	HMDB0000092	CD	0.265928	0.298783	CHEMBL1182	Tversky_sub	1	other	8.4	TSHR					4	171
Dimethylglycine	HMDB0000092	CD	0.265928	0.298783	CHEMBL1256479	Tversky_sub	0.973	other	5.75	MEN1					4	148
Dimethylglycine	HMDB0000092	CD	0.265928	0.298783	CHEMBL1256479	Tversky_sub	0.973	other	5.75	KMT2A					4	152
Citric acid	HMDB0000094	CD	0.208565	0.485732	CHEMBL1606018	Tanimoto	0.8556	other	6.1	HIF1A	0.736494	0.000510984	Cytokine Signaling in Immune system	6.7e-11	5	20
Citric acid	HMDB0000094	CD	0.208565	0.485732	CHEMBL1606018	Tanimoto	0.8556	other	6.1	HIF1A	0.736494	0.000510984	Immune System	6.4e-10	5	20
Citric acid	HMDB0000094	CD	0.208565	0.485732	CHEMBL1606018	Tanimoto	0.8556	other	6.1	HIF1A	0.736494	0.000510984	Signaling by Interleukins	2.6e-09	5	20
Citric acid	HMDB0000094	CD	0.208565	0.485732	CHEMBL1606018	Tanimoto	0.8556	other	6.1	HIF1A	0.736494	0.000510984	Interleukin-4 and Interleukin-13 signaling	4.3e-07	5	20
Citric acid	HMDB0000094	CD	0.208565	0.485732	CHEMBL1606018	Tanimoto	0.8556	other	6.1	HIF1A	0.736494	0.000510984	Oxygen-dependent proline hydroxylation of Hypoxia-inducible Factor Alpha	2.7e-06	5	20
Citric acid	HMDB0000094	CD	0.208565	0.485732	CHEMBL1606018	Tanimoto	0.8556	other	6.1	HIF1A	0.736494	0.000510984	Cellular response to hypoxia	5.2e-06	5	20
Citric acid	HMDB0000094	CD	0.208565	0.485732	CHEMBL1606018	Tanimoto	0.8556	other	6.1	HIF1A	0.736494	0.000510984	Regulation of Hypoxia-inducible Factor (HIF) by oxygen	5.2e-06	5	20
Citric acid	HMDB0000094	CD	0.208565	0.485732	CHEMBL1606018	Tanimoto	0.8556	other	6.1	HIF1A	0.736494	0.000510984	Signaling by NOTCH	1.7e-05	5	20
Citric acid	HMDB0000094	CD	0.208565	0.485732	CHEMBL1606018	Tanimoto	0.8556	other	6.1	HIF1A	0.736494	0.000510984	Neddylation	2.9e-05	5	20
Citric acid	HMDB0000094	CD	0.208565	0.485732	CHEMBL1606018	Tanimoto	0.8556	other	6.1	HIF1A	0.736494	0.000510984	Ub-specific processing proteases	0.00079	5	20
Citric acid	HMDB0000094	CD	0.208565	0.485732	CHEMBL1606018	Tanimoto	0.8556	other	6.1	HIF1A	0.736494	0.000510984	Deubiquitination	0.0022	5	20
Citric acid	HMDB0000094	CD	0.208565	0.485732	CHEMBL1606018	Tanimoto	0.8556	other	6.1	HIF1A	0.736494	0.000510984	Cellular responses to stress	0.019	5	20
Citric acid	HMDB0000094	CD	0.208565	0.485732	CHEMBL1606018	Tanimoto	0.8556	other	6.1	HIF1A	0.736494	0.000510984	Signal Transduction	0.021	5	20
Citric acid	HMDB0000094	CD	0.208565	0.485732	CHEMBL1606018	Tanimoto	0.8556	other	6.1	HIF1A	0.736494	0.000510984	PTK6 promotes HIF1A stabilization	0.029	5	20
Citric acid	HMDB0000094	CD	0.208565	0.485732	CHEMBL1606018	Tanimoto	0.8556	other	6.1	HIF1A	0.736494	0.000510984	Cellular responses to external stimuli	0.046	5	20
Citric acid	HMDB0000094	CD	0.208565	0.485732	CHEMBL1606018	Tanimoto	0.8556	other	6.1	TSHR					5	171
Citric acid	HMDB0000094	CD	0.208565	0.485732	CHEMBL1606018	Tversky_sub	0.9916	other	6.1	HIF1A	0.736494	0.000510984	Cytokine Signaling in Immune system	6.7e-11	5	20
Citric acid	HMDB0000094	CD	0.208565	0.485732	CHEMBL1606018	Tversky_sub	0.9916	other	6.1	HIF1A	0.736494	0.000510984	Immune System	6.4e-10	5	20
Citric acid	HMDB0000094	CD	0.208565	0.485732	CHEMBL1606018	Tversky_sub	0.9916	other	6.1	HIF1A	0.736494	0.000510984	Signaling by Interleukins	2.6e-09	5	20
Citric acid	HMDB0000094	CD	0.208565	0.485732	CHEMBL1606018	Tversky_sub	0.9916	other	6.1	HIF1A	0.736494	0.000510984	Interleukin-4 and Interleukin-13 signaling	4.3e-07	5	20
Citric acid	HMDB0000094	CD	0.208565	0.485732	CHEMBL1606018	Tversky_sub	0.9916	other	6.1	HIF1A	0.736494	0.000510984	Oxygen-dependent proline hydroxylation of Hypoxia-inducible Factor Alpha	2.7e-06	5	20
Citric acid	HMDB0000094	CD	0.208565	0.485732	CHEMBL1606018	Tversky_sub	0.9916	other	6.1	HIF1A	0.736494	0.000510984	Cellular response to hypoxia	5.2e-06	5	20
Citric acid	HMDB0000094	CD	0.208565	0.485732	CHEMBL1606018	Tversky_sub	0.9916	other	6.1	HIF1A	0.736494	0.000510984	Regulation of Hypoxia-inducible Factor (HIF) by oxygen	5.2e-06	5	20
Citric acid	HMDB0000094	CD	0.208565	0.485732	CHEMBL1606018	Tversky_sub	0.9916	other	6.1	HIF1A	0.736494	0.000510984	Signaling by NOTCH	1.7e-05	5	20
Citric acid	HMDB0000094	CD	0.208565	0.485732	CHEMBL1606018	Tversky_sub	0.9916	other	6.1	HIF1A	0.736494	0.000510984	Neddylation	2.9e-05	5	20
Citric acid	HMDB0000094	CD	0.208565	0.485732	CHEMBL1606018	Tversky_sub	0.9916	other	6.1	HIF1A	0.736494	0.000510984	Ub-specific processing proteases	0.00079	5	20
Citric acid	HMDB0000094	CD	0.208565	0.485732	CHEMBL1606018	Tversky_sub	0.9916	other	6.1	HIF1A	0.736494	0.000510984	Deubiquitination	0.0022	5	20
Citric acid	HMDB0000094	CD	0.208565	0.485732	CHEMBL1606018	Tversky_sub	0.9916	other	6.1	HIF1A	0.736494	0.000510984	Cellular responses to stress	0.019	5	20
Citric acid	HMDB0000094	CD	0.208565	0.485732	CHEMBL1606018	Tversky_sub	0.9916	other	6.1	HIF1A	0.736494	0.000510984	Signal Transduction	0.021	5	20
Citric acid	HMDB0000094	CD	0.208565	0.485732	CHEMBL1606018	Tversky_sub	0.9916	other	6.1	HIF1A	0.736494	0.000510984	PTK6 promotes HIF1A stabilization	0.029	5	20
Citric acid	HMDB0000094	CD	0.208565	0.485732	CHEMBL1606018	Tversky_sub	0.9916	other	6.1	HIF1A	0.736494	0.000510984	Cellular responses to external stimuli	0.046	5	20
Citric acid	HMDB0000094	CD	0.208565	0.485732	CHEMBL1606018	Tversky_sub	0.9916	other	6.1	TSHR					5	171
Citric acid	HMDB0000094	CD	0.208565	0.485732	CHEMBL225986	Tversky_sub	0.9868	other	5.9	SMN2					5	69
Citric acid	HMDB0000094	CD	0.208565	0.485732	CHEMBL225986	Tversky_sub	0.9868	other	5.9	SMN1					5	69
Citric acid	HMDB0000094	CD	0.208565	0.485732	CHEMBL1200861	Tversky_sub	0.9868	other	5.8	TSHR					5	171
Citric acid	HMDB0000094	CD	0.208565	0.485732	CHEMBL576	Tversky_sub	0.9692	other	6.5	LMNA					5	299
Choline	HMDB0000097	CD	0.3974	0.355868	CHEMBL1256479	Tanimoto	1	other	5.75	MEN1					2	148
Choline	HMDB0000097	CD	0.3974	0.355868	CHEMBL1256479	Tanimoto	1	other	5.75	KMT2A					2	152
Choline	HMDB0000097	CD	0.3974	0.355868	CHEMBL1256479	Tversky_sub	1	other	5.75	MEN1					2	148
Choline	HMDB0000097	CD	0.3974	0.355868	CHEMBL1256479	Tversky_sub	1	other	5.75	KMT2A					2	152
Deoxyadenosine	HMDB0000101	CD	-0.132428	0.258351	CHEMBL416340	Tanimoto	1	other	6.3	LMNA					19	299
Deoxyadenosine	HMDB0000101	CD	-0.132428	0.258351	CHEMBL477	Tanimoto	0.9637	Positive	6.16	ADORA2A					19	7
Deoxyadenosine	HMDB0000101	CD	-0.132428	0.258351	CHEMBL477	Tanimoto	0.9637	Positive	6.54	ADORA3					19	5
Deoxyadenosine	HMDB0000101	CD	-0.132428	0.258351	CHEMBL477	Tanimoto	0.9637	other	5.9	STAT6					19	5	Medication use (anti-inflammatory and antirheumatic products, non-steroids)	rs3001426	1E-15	31015401
Deoxyadenosine	HMDB0000101	CD	-0.132428	0.258351	CHEMBL477	Tanimoto	0.9637	other	5.95	SMN2					19	69
Deoxyadenosine	HMDB0000101	CD	-0.132428	0.258351	CHEMBL477	Tanimoto	0.9637	Positive	5.98	ADORA3					19	5
Deoxyadenosine	HMDB0000101	CD	-0.132428	0.258351	CHEMBL477	Tanimoto	0.9637	other	5.95	SMN1					19	69
Deoxyadenosine	HMDB0000101	CD	-0.132428	0.258351	CHEMBL477	Tanimoto	0.9637	Positive	7.29	ADORA2B					19	7
Deoxyadenosine	HMDB0000101	CD	-0.132428	0.258351	CHEMBL477	Tanimoto	0.9637	Positive	7.41	ADORA1					19	5
Deoxyadenosine	HMDB0000101	CD	-0.132428	0.258351	CHEMBL477	Tanimoto	0.9637	Positive	7.29	ADORA2A					19	7
Deoxyadenosine	HMDB0000101	CD	-0.132428	0.258351	CHEMBL477	Tanimoto	0.9637	Positive	5.85	ADORA1					19	5
Deoxyadenosine	HMDB0000101	CD	-0.132428	0.258351	CHEMBL477	Tanimoto	0.9637	Positive	6.51	ADORA1					19	5
Deoxyadenosine	HMDB0000101	CD	-0.132428	0.258351	CHEMBL11909	Tanimoto	0.9637	other	5.6	HIF1A	0.736494	0.000510984	Cytokine Signaling in Immune system	6.7e-11	19	20
Deoxyadenosine	HMDB0000101	CD	-0.132428	0.258351	CHEMBL11909	Tanimoto	0.9637	other	5.6	HIF1A	0.736494	0.000510984	Immune System	6.4e-10	19	20
Deoxyadenosine	HMDB0000101	CD	-0.132428	0.258351	CHEMBL11909	Tanimoto	0.9637	other	5.6	HIF1A	0.736494	0.000510984	Signaling by Interleukins	2.6e-09	19	20
Deoxyadenosine	HMDB0000101	CD	-0.132428	0.258351	CHEMBL11909	Tanimoto	0.9637	other	5.6	HIF1A	0.736494	0.000510984	Interleukin-4 and Interleukin-13 signaling	4.3e-07	19	20
Deoxyadenosine	HMDB0000101	CD	-0.132428	0.258351	CHEMBL11909	Tanimoto	0.9637	other	5.6	HIF1A	0.736494	0.000510984	Oxygen-dependent proline hydroxylation of Hypoxia-inducible Factor Alpha	2.7e-06	19	20
Deoxyadenosine	HMDB0000101	CD	-0.132428	0.258351	CHEMBL11909	Tanimoto	0.9637	other	5.6	HIF1A	0.736494	0.000510984	Cellular response to hypoxia	5.2e-06	19	20
Deoxyadenosine	HMDB0000101	CD	-0.132428	0.258351	CHEMBL11909	Tanimoto	0.9637	other	5.6	HIF1A	0.736494	0.000510984	Regulation of Hypoxia-inducible Factor (HIF) by oxygen	5.2e-06	19	20
Deoxyadenosine	HMDB0000101	CD	-0.132428	0.258351	CHEMBL11909	Tanimoto	0.9637	other	5.6	HIF1A	0.736494	0.000510984	Signaling by NOTCH	1.7e-05	19	20
Deoxyadenosine	HMDB0000101	CD	-0.132428	0.258351	CHEMBL11909	Tanimoto	0.9637	other	5.6	HIF1A	0.736494	0.000510984	Neddylation	2.9e-05	19	20
Deoxyadenosine	HMDB0000101	CD	-0.132428	0.258351	CHEMBL11909	Tanimoto	0.9637	other	5.6	HIF1A	0.736494	0.000510984	Ub-specific processing proteases	0.00079	19	20
Deoxyadenosine	HMDB0000101	CD	-0.132428	0.258351	CHEMBL11909	Tanimoto	0.9637	other	5.6	HIF1A	0.736494	0.000510984	Deubiquitination	0.0022	19	20
Deoxyadenosine	HMDB0000101	CD	-0.132428	0.258351	CHEMBL11909	Tanimoto	0.9637	other	5.6	HIF1A	0.736494	0.000510984	Cellular responses to stress	0.019	19	20
Deoxyadenosine	HMDB0000101	CD	-0.132428	0.258351	CHEMBL11909	Tanimoto	0.9637	other	5.6	HIF1A	0.736494	0.000510984	Signal Transduction	0.021	19	20
Deoxyadenosine	HMDB0000101	CD	-0.132428	0.258351	CHEMBL11909	Tanimoto	0.9637	other	5.6	HIF1A	0.736494	0.000510984	PTK6 promotes HIF1A stabilization	0.029	19	20
Deoxyadenosine	HMDB0000101	CD	-0.132428	0.258351	CHEMBL11909	Tanimoto	0.9637	other	5.6	HIF1A	0.736494	0.000510984	Cellular responses to external stimuli	0.046	19	20
Deoxyadenosine	HMDB0000101	CD	-0.132428	0.258351	CHEMBL11909	Tanimoto	0.9637	other	5.9	HTT					19	7
Deoxyadenosine	HMDB0000101	CD	-0.132428	0.258351	CHEMBL1619	Tanimoto	0.933	other	6.15	LMNA					19	299
Deoxyadenosine	HMDB0000101	CD	-0.132428	0.258351	CHEMBL1619	Tanimoto	0.933	other	6.1	LMNA					19	299
Deoxyadenosine	HMDB0000101	CD	-0.132428	0.258351	CHEMBL1619	Tanimoto	0.933	other	7.3	LMNA					19	299
Deoxyadenosine	HMDB0000101	CD	-0.132428	0.258351	CHEMBL1551016	Tanimoto	0.9314	other	7	HIF1A	0.736494	0.000510984	Cytokine Signaling in Immune system	6.7e-11	19	20
Deoxyadenosine	HMDB0000101	CD	-0.132428	0.258351	CHEMBL1551016	Tanimoto	0.9314	other	7	HIF1A	0.736494	0.000510984	Immune System	6.4e-10	19	20
Deoxyadenosine	HMDB0000101	CD	-0.132428	0.258351	CHEMBL1551016	Tanimoto	0.9314	other	7	HIF1A	0.736494	0.000510984	Signaling by Interleukins	2.6e-09	19	20
Deoxyadenosine	HMDB0000101	CD	-0.132428	0.258351	CHEMBL1551016	Tanimoto	0.9314	other	7	HIF1A	0.736494	0.000510984	Interleukin-4 and Interleukin-13 signaling	4.3e-07	19	20
Deoxyadenosine	HMDB0000101	CD	-0.132428	0.258351	CHEMBL1551016	Tanimoto	0.9314	other	7	HIF1A	0.736494	0.000510984	Oxygen-dependent proline hydroxylation of Hypoxia-inducible Factor Alpha	2.7e-06	19	20
Deoxyadenosine	HMDB0000101	CD	-0.132428	0.258351	CHEMBL1551016	Tanimoto	0.9314	other	7	HIF1A	0.736494	0.000510984	Cellular response to hypoxia	5.2e-06	19	20
Deoxyadenosine	HMDB0000101	CD	-0.132428	0.258351	CHEMBL1551016	Tanimoto	0.9314	other	7	HIF1A	0.736494	0.000510984	Regulation of Hypoxia-inducible Factor (HIF) by oxygen	5.2e-06	19	20
Deoxyadenosine	HMDB0000101	CD	-0.132428	0.258351	CHEMBL1551016	Tanimoto	0.9314	other	7	HIF1A	0.736494	0.000510984	Signaling by NOTCH	1.7e-05	19	20
Deoxyadenosine	HMDB0000101	CD	-0.132428	0.258351	CHEMBL1551016	Tanimoto	0.9314	other	7	HIF1A	0.736494	0.000510984	Neddylation	2.9e-05	19	20
Deoxyadenosine	HMDB0000101	CD	-0.132428	0.258351	CHEMBL1551016	Tanimoto	0.9314	other	7	HIF1A	0.736494	0.000510984	Ub-specific processing proteases	0.00079	19	20
Deoxyadenosine	HMDB0000101	CD	-0.132428	0.258351	CHEMBL1551016	Tanimoto	0.9314	other	7	HIF1A	0.736494	0.000510984	Deubiquitination	0.0022	19	20
Deoxyadenosine	HMDB0000101	CD	-0.132428	0.258351	CHEMBL1551016	Tanimoto	0.9314	other	7	HIF1A	0.736494	0.000510984	Cellular responses to stress	0.019	19	20
Deoxyadenosine	HMDB0000101	CD	-0.132428	0.258351	CHEMBL1551016	Tanimoto	0.9314	other	7	HIF1A	0.736494	0.000510984	Signal Transduction	0.021	19	20
Deoxyadenosine	HMDB0000101	CD	-0.132428	0.258351	CHEMBL1551016	Tanimoto	0.9314	other	7	HIF1A	0.736494	0.000510984	PTK6 promotes HIF1A stabilization	0.029	19	20
Deoxyadenosine	HMDB0000101	CD	-0.132428	0.258351	CHEMBL1551016	Tanimoto	0.9314	other	7	HIF1A	0.736494	0.000510984	Cellular responses to external stimuli	0.046	19	20
Deoxyadenosine	HMDB0000101	CD	-0.132428	0.258351	CHEMBL73237	Tanimoto	0.9252	Negative	7.82	ADORA3					19	5
Deoxyadenosine	HMDB0000101	CD	-0.132428	0.258351	CHEMBL64239	Tanimoto	0.9102	other	6.4	BLM					19	100
Deoxyadenosine	HMDB0000101	CD	-0.132428	0.258351	CHEMBL1484751	Tanimoto	0.9102	other	5.95	NFKB1					19	95	Ulcerative colitis	rs3774959	4E-12	23128233
Deoxyadenosine	HMDB0000101	CD	-0.132428	0.258351	CHEMBL1484751	Tanimoto	0.9102	other	5.95	NFKB1					19	95	Ulcerative colitis	rs3774937	5E-14	26192919
Deoxyadenosine	HMDB0000101	CD	-0.132428	0.258351	CHEMBL1484751	Tanimoto	0.9102	other	5.95	NFKB1					19	95	Chronic inflammatory diseases (ankylosing spondylitis, Crohn's disease, psoriasis, primary sclerosing cholangitis, ulcerative colitis) (pleiotropy)	rs3774937	2E-18	26974007
Deoxyadenosine	HMDB0000101	CD	-0.132428	0.258351	CHEMBL1484751	Tanimoto	0.9102	other	5.95	NFKB1					19	95	Monocyte percentage of white cells	rs11097789	1E-9	27863252
Deoxyadenosine	HMDB0000101	CD	-0.132428	0.258351	CHEMBL1484751	Tanimoto	0.9102	other	5.95	NFKB1					19	95	Lymphocyte percentage of white cells	rs4648045	2E-21	27863252
Deoxyadenosine	HMDB0000101	CD	-0.132428	0.258351	CHEMBL1484751	Tanimoto	0.9102	other	8.1	MAPK1					19	64
Deoxyadenosine	HMDB0000101	CD	-0.132428	0.258351	CHEMBL1484751	Tanimoto	0.9102	other	8.4	HSD17B10					19	34
Deoxyadenosine	HMDB0000101	CD	-0.132428	0.258351	CHEMBL1688963	Tanimoto	0.9042	Positive	7.1	ADORA2B					19	7
Deoxyadenosine	HMDB0000101	CD	-0.132428	0.258351	CHEMBL1688963	Tanimoto	0.9042	Positive	7.1	ADORA2A					19	7
Deoxyadenosine	HMDB0000101	CD	-0.132428	0.258351	CHEMBL1554131	Tanimoto	0.9042	other	6.45	BLM					19	100
Deoxyadenosine	HMDB0000101	CD	-0.132428	0.258351	CHEMBL1554131	Tanimoto	0.9042	other	5.75	SMN2					19	69
Deoxyadenosine	HMDB0000101	CD	-0.132428	0.258351	CHEMBL1554131	Tanimoto	0.9042	other	8.3	LMNA					19	299
Deoxyadenosine	HMDB0000101	CD	-0.132428	0.258351	CHEMBL1554131	Tanimoto	0.9042	other	5.75	SMN1					19	69
Deoxyadenosine	HMDB0000101	CD	-0.132428	0.258351	CHEMBL1453928	Tanimoto	0.9042	other	6.1	MAPK1					19	64
Deoxyadenosine	HMDB0000101	CD	-0.132428	0.258351	CHEMBL1569958	Tanimoto	0.9028	other	6.4	HIF1A	0.736494	0.000510984	Cytokine Signaling in Immune system	6.7e-11	19	20
Deoxyadenosine	HMDB0000101	CD	-0.132428	0.258351	CHEMBL1569958	Tanimoto	0.9028	other	6.4	HIF1A	0.736494	0.000510984	Immune System	6.4e-10	19	20
Deoxyadenosine	HMDB0000101	CD	-0.132428	0.258351	CHEMBL1569958	Tanimoto	0.9028	other	6.4	HIF1A	0.736494	0.000510984	Signaling by Interleukins	2.6e-09	19	20
Deoxyadenosine	HMDB0000101	CD	-0.132428	0.258351	CHEMBL1569958	Tanimoto	0.9028	other	6.4	HIF1A	0.736494	0.000510984	Interleukin-4 and Interleukin-13 signaling	4.3e-07	19	20
Deoxyadenosine	HMDB0000101	CD	-0.132428	0.258351	CHEMBL1569958	Tanimoto	0.9028	other	6.4	HIF1A	0.736494	0.000510984	Oxygen-dependent proline hydroxylation of Hypoxia-inducible Factor Alpha	2.7e-06	19	20
Deoxyadenosine	HMDB0000101	CD	-0.132428	0.258351	CHEMBL1569958	Tanimoto	0.9028	other	6.4	HIF1A	0.736494	0.000510984	Cellular response to hypoxia	5.2e-06	19	20
Deoxyadenosine	HMDB0000101	CD	-0.132428	0.258351	CHEMBL1569958	Tanimoto	0.9028	other	6.4	HIF1A	0.736494	0.000510984	Regulation of Hypoxia-inducible Factor (HIF) by oxygen	5.2e-06	19	20
Deoxyadenosine	HMDB0000101	CD	-0.132428	0.258351	CHEMBL1569958	Tanimoto	0.9028	other	6.4	HIF1A	0.736494	0.000510984	Signaling by NOTCH	1.7e-05	19	20
Deoxyadenosine	HMDB0000101	CD	-0.132428	0.258351	CHEMBL1569958	Tanimoto	0.9028	other	6.4	HIF1A	0.736494	0.000510984	Neddylation	2.9e-05	19	20
Deoxyadenosine	HMDB0000101	CD	-0.132428	0.258351	CHEMBL1569958	Tanimoto	0.9028	other	6.4	HIF1A	0.736494	0.000510984	Ub-specific processing proteases	0.00079	19	20
Deoxyadenosine	HMDB0000101	CD	-0.132428	0.258351	CHEMBL1569958	Tanimoto	0.9028	other	6.4	HIF1A	0.736494	0.000510984	Deubiquitination	0.0022	19	20
Deoxyadenosine	HMDB0000101	CD	-0.132428	0.258351	CHEMBL1569958	Tanimoto	0.9028	other	6.4	HIF1A	0.736494	0.000510984	Cellular responses to stress	0.019	19	20
Deoxyadenosine	HMDB0000101	CD	-0.132428	0.258351	CHEMBL1569958	Tanimoto	0.9028	other	6.4	HIF1A	0.736494	0.000510984	Signal Transduction	0.021	19	20
Deoxyadenosine	HMDB0000101	CD	-0.132428	0.258351	CHEMBL1569958	Tanimoto	0.9028	other	6.4	HIF1A	0.736494	0.000510984	PTK6 promotes HIF1A stabilization	0.029	19	20
Deoxyadenosine	HMDB0000101	CD	-0.132428	0.258351	CHEMBL1569958	Tanimoto	0.9028	other	6.4	HIF1A	0.736494	0.000510984	Cellular responses to external stimuli	0.046	19	20
Deoxyadenosine	HMDB0000101	CD	-0.132428	0.258351	CHEMBL285819	Tanimoto	0.9013	Positive	5.79	ADORA3					19	5
Deoxyadenosine	HMDB0000101	CD	-0.132428	0.258351	CHEMBL285819	Tanimoto	0.9013	Positive	7.6	ADORA2A					19	7
Deoxyadenosine	HMDB0000101	CD	-0.132428	0.258351	CHEMBL285819	Tanimoto	0.9013	Positive	7.6	ADORA2B					19	7
Deoxyadenosine	HMDB0000101	CD	-0.132428	0.258351	CHEMBL290077	Tanimoto	0.8998	Positive	5.58	ADORA3					19	5
Deoxyadenosine	HMDB0000101	CD	-0.132428	0.258351	CHEMBL1688963	Tanimoto	0.8941	Positive	7.1	ADORA2B					19	7
Deoxyadenosine	HMDB0000101	CD	-0.132428	0.258351	CHEMBL1688963	Tanimoto	0.8941	Positive	7.1	ADORA2A					19	7
Deoxyadenosine	HMDB0000101	CD	-0.132428	0.258351	CHEMBL610444	Tanimoto	0.8926	Positive	7.1	ADORA2B					19	7
Deoxyadenosine	HMDB0000101	CD	-0.132428	0.258351	CHEMBL610444	Tanimoto	0.8926	Positive	7.1	ADORA2A					19	7
Deoxyadenosine	HMDB0000101	CD	-0.132428	0.258351	CHEMBL1333540	Tanimoto	0.8772	other	6.05	LMNA					19	299
Deoxyadenosine	HMDB0000101	CD	-0.132428	0.258351	CHEMBL1434044	Tanimoto	0.8744	other	7.1	LMNA					19	299
Deoxyadenosine	HMDB0000101	CD	-0.132428	0.258351	CHEMBL1313073	Tanimoto	0.873	other	6.2	GAA					19	7
Deoxyadenosine	HMDB0000101	CD	-0.132428	0.258351	CHEMBL1399702	Tanimoto	0.8718	other	5.9	HBB					19	10
Deoxyadenosine	HMDB0000101	CD	-0.132428	0.258351	CHEMBL1399702	Tanimoto	0.8718	other	8.96	BLM					19	100
Deoxyadenosine	HMDB0000101	CD	-0.132428	0.258351	CHEMBL262083	Tanimoto	0.869	other	7.35	LMNA					19	299
Deoxyadenosine	HMDB0000101	CD	-0.132428	0.258351	CHEMBL262083	Tanimoto	0.869	other	5.6	HTT					19	7
Deoxyadenosine	HMDB0000101	CD	-0.132428	0.258351	CHEMBL1475253	Tanimoto	0.869	other	6	SMN2					19	69
Deoxyadenosine	HMDB0000101	CD	-0.132428	0.258351	CHEMBL1475253	Tanimoto	0.869	other	6	SMN1					19	69
Deoxyadenosine	HMDB0000101	CD	-0.132428	0.258351	CHEMBL1446512	Tanimoto	0.869	other	5.65	NFKB1					19	95	Ulcerative colitis	rs3774959	4E-12	23128233
Deoxyadenosine	HMDB0000101	CD	-0.132428	0.258351	CHEMBL1446512	Tanimoto	0.869	other	5.65	NFKB1					19	95	Ulcerative colitis	rs3774937	5E-14	26192919
Deoxyadenosine	HMDB0000101	CD	-0.132428	0.258351	CHEMBL1446512	Tanimoto	0.869	other	5.65	NFKB1					19	95	Chronic inflammatory diseases (ankylosing spondylitis, Crohn's disease, psoriasis, primary sclerosing cholangitis, ulcerative colitis) (pleiotropy)	rs3774937	2E-18	26974007
Deoxyadenosine	HMDB0000101	CD	-0.132428	0.258351	CHEMBL1446512	Tanimoto	0.869	other	5.65	NFKB1					19	95	Monocyte percentage of white cells	rs11097789	1E-9	27863252
Deoxyadenosine	HMDB0000101	CD	-0.132428	0.258351	CHEMBL1446512	Tanimoto	0.869	other	5.65	NFKB1					19	95	Lymphocyte percentage of white cells	rs4648045	2E-21	27863252
Deoxyadenosine	HMDB0000101	CD	-0.132428	0.258351	CHEMBL752	Tanimoto	0.8622	Positive	6.3	ADORA1					19	5
Deoxyadenosine	HMDB0000101	CD	-0.132428	0.258351	CHEMBL752	Tanimoto	0.8622	Positive	5.82	P2RY1					19	5
Deoxyadenosine	HMDB0000101	CD	-0.132428	0.258351	CHEMBL752	Tanimoto	0.8622	Positive	7.07	P2RY2					19	6
Deoxyadenosine	HMDB0000101	CD	-0.132428	0.258351	CHEMBL1318643	Tanimoto	0.8622	other	8.4	LMNA					19	299
Deoxyadenosine	HMDB0000101	CD	-0.132428	0.258351	CHEMBL576739	Tanimoto	0.8609	Positive	6.36	ADORA1					19	5
Deoxyadenosine	HMDB0000101	CD	-0.132428	0.258351	CHEMBL607877	Tanimoto	0.8569	Positive	7.3	ADORA2B					19	7
Deoxyadenosine	HMDB0000101	CD	-0.132428	0.258351	CHEMBL607877	Tanimoto	0.8569	Positive	7.3	ADORA2A					19	7
Deoxyadenosine	HMDB0000101	CD	-0.132428	0.258351	CHEMBL607873	Tanimoto	0.8569	Positive	7.12	ADORA2A					19	7
Deoxyadenosine	HMDB0000101	CD	-0.132428	0.258351	CHEMBL607873	Tanimoto	0.8569	Positive	7.12	ADORA2B					19	7
Deoxyadenosine	HMDB0000101	CD	-0.132428	0.258351	CHEMBL46703	Tanimoto	0.8543	other	7.4	ALOX15					19	102
Deoxyadenosine	HMDB0000101	CD	-0.132428	0.258351	CHEMBL2311198	Tanimoto	0.8504	Positive	6.16	ADORA2A					19	7
Deoxyadenosine	HMDB0000101	CD	-0.132428	0.258351	CHEMBL2311198	Tanimoto	0.8504	Positive	6.16	ADORA2B					19	7
Deoxyadenosine	HMDB0000101	CD	-0.132428	0.258351	CHEMBL416340	Tversky_sub	1	other	6.3	LMNA					19	299
Deoxyadenosine	HMDB0000101	CD	-0.132428	0.258351	CHEMBL64239	Tversky_sub	0.9951	other	6.4	BLM					19	100
Deoxyadenosine	HMDB0000101	CD	-0.132428	0.258351	CHEMBL1484751	Tversky_sub	0.9951	other	5.95	NFKB1					19	95	Ulcerative colitis	rs3774959	4E-12	23128233
Deoxyadenosine	HMDB0000101	CD	-0.132428	0.258351	CHEMBL1484751	Tversky_sub	0.9951	other	5.95	NFKB1					19	95	Ulcerative colitis	rs3774937	5E-14	26192919
Deoxyadenosine	HMDB0000101	CD	-0.132428	0.258351	CHEMBL1484751	Tversky_sub	0.9951	other	5.95	NFKB1					19	95	Chronic inflammatory diseases (ankylosing spondylitis, Crohn's disease, psoriasis, primary sclerosing cholangitis, ulcerative colitis) (pleiotropy)	rs3774937	2E-18	26974007
Deoxyadenosine	HMDB0000101	CD	-0.132428	0.258351	CHEMBL1484751	Tversky_sub	0.9951	other	5.95	NFKB1					19	95	Monocyte percentage of white cells	rs11097789	1E-9	27863252
Deoxyadenosine	HMDB0000101	CD	-0.132428	0.258351	CHEMBL1484751	Tversky_sub	0.9951	other	5.95	NFKB1					19	95	Lymphocyte percentage of white cells	rs4648045	2E-21	27863252
Deoxyadenosine	HMDB0000101	CD	-0.132428	0.258351	CHEMBL1484751	Tversky_sub	0.9951	other	8.1	MAPK1					19	64
Deoxyadenosine	HMDB0000101	CD	-0.132428	0.258351	CHEMBL1484751	Tversky_sub	0.9951	other	8.4	HSD17B10					19	34
Deoxyadenosine	HMDB0000101	CD	-0.132428	0.258351	CHEMBL477	Tversky_sub	0.9654	Positive	6.16	ADORA2A					19	7
Deoxyadenosine	HMDB0000101	CD	-0.132428	0.258351	CHEMBL477	Tversky_sub	0.9654	Positive	6.54	ADORA3					19	5
Deoxyadenosine	HMDB0000101	CD	-0.132428	0.258351	CHEMBL477	Tversky_sub	0.9654	other	5.9	STAT6					19	5	Medication use (anti-inflammatory and antirheumatic products, non-steroids)	rs3001426	1E-15	31015401
Deoxyadenosine	HMDB0000101	CD	-0.132428	0.258351	CHEMBL477	Tversky_sub	0.9654	other	5.95	SMN2					19	69
Deoxyadenosine	HMDB0000101	CD	-0.132428	0.258351	CHEMBL477	Tversky_sub	0.9654	Positive	5.98	ADORA3					19	5
Deoxyadenosine	HMDB0000101	CD	-0.132428	0.258351	CHEMBL477	Tversky_sub	0.9654	other	5.95	SMN1					19	69
Deoxyadenosine	HMDB0000101	CD	-0.132428	0.258351	CHEMBL477	Tversky_sub	0.9654	Positive	7.29	ADORA2B					19	7
Deoxyadenosine	HMDB0000101	CD	-0.132428	0.258351	CHEMBL477	Tversky_sub	0.9654	Positive	7.41	ADORA1					19	5
Deoxyadenosine	HMDB0000101	CD	-0.132428	0.258351	CHEMBL477	Tversky_sub	0.9654	Positive	7.29	ADORA2A					19	7
Deoxyadenosine	HMDB0000101	CD	-0.132428	0.258351	CHEMBL477	Tversky_sub	0.9654	Positive	5.85	ADORA1					19	5
Deoxyadenosine	HMDB0000101	CD	-0.132428	0.258351	CHEMBL477	Tversky_sub	0.9654	Positive	6.51	ADORA1					19	5
Deoxyadenosine	HMDB0000101	CD	-0.132428	0.258351	CHEMBL11909	Tversky_sub	0.9654	other	5.6	HIF1A	0.736494	0.000510984	Cytokine Signaling in Immune system	6.7e-11	19	20
Deoxyadenosine	HMDB0000101	CD	-0.132428	0.258351	CHEMBL11909	Tversky_sub	0.9654	other	5.6	HIF1A	0.736494	0.000510984	Immune System	6.4e-10	19	20
Deoxyadenosine	HMDB0000101	CD	-0.132428	0.258351	CHEMBL11909	Tversky_sub	0.9654	other	5.6	HIF1A	0.736494	0.000510984	Signaling by Interleukins	2.6e-09	19	20
Deoxyadenosine	HMDB0000101	CD	-0.132428	0.258351	CHEMBL11909	Tversky_sub	0.9654	other	5.6	HIF1A	0.736494	0.000510984	Interleukin-4 and Interleukin-13 signaling	4.3e-07	19	20
Deoxyadenosine	HMDB0000101	CD	-0.132428	0.258351	CHEMBL11909	Tversky_sub	0.9654	other	5.6	HIF1A	0.736494	0.000510984	Oxygen-dependent proline hydroxylation of Hypoxia-inducible Factor Alpha	2.7e-06	19	20
Deoxyadenosine	HMDB0000101	CD	-0.132428	0.258351	CHEMBL11909	Tversky_sub	0.9654	other	5.6	HIF1A	0.736494	0.000510984	Cellular response to hypoxia	5.2e-06	19	20
Deoxyadenosine	HMDB0000101	CD	-0.132428	0.258351	CHEMBL11909	Tversky_sub	0.9654	other	5.6	HIF1A	0.736494	0.000510984	Regulation of Hypoxia-inducible Factor (HIF) by oxygen	5.2e-06	19	20
Deoxyadenosine	HMDB0000101	CD	-0.132428	0.258351	CHEMBL11909	Tversky_sub	0.9654	other	5.6	HIF1A	0.736494	0.000510984	Signaling by NOTCH	1.7e-05	19	20
Deoxyadenosine	HMDB0000101	CD	-0.132428	0.258351	CHEMBL11909	Tversky_sub	0.9654	other	5.6	HIF1A	0.736494	0.000510984	Neddylation	2.9e-05	19	20
Deoxyadenosine	HMDB0000101	CD	-0.132428	0.258351	CHEMBL11909	Tversky_sub	0.9654	other	5.6	HIF1A	0.736494	0.000510984	Ub-specific processing proteases	0.00079	19	20
Deoxyadenosine	HMDB0000101	CD	-0.132428	0.258351	CHEMBL11909	Tversky_sub	0.9654	other	5.6	HIF1A	0.736494	0.000510984	Deubiquitination	0.0022	19	20
Deoxyadenosine	HMDB0000101	CD	-0.132428	0.258351	CHEMBL11909	Tversky_sub	0.9654	other	5.6	HIF1A	0.736494	0.000510984	Cellular responses to stress	0.019	19	20
Deoxyadenosine	HMDB0000101	CD	-0.132428	0.258351	CHEMBL11909	Tversky_sub	0.9654	other	5.6	HIF1A	0.736494	0.000510984	Signal Transduction	0.021	19	20
Deoxyadenosine	HMDB0000101	CD	-0.132428	0.258351	CHEMBL11909	Tversky_sub	0.9654	other	5.6	HIF1A	0.736494	0.000510984	PTK6 promotes HIF1A stabilization	0.029	19	20
Deoxyadenosine	HMDB0000101	CD	-0.132428	0.258351	CHEMBL11909	Tversky_sub	0.9654	other	5.6	HIF1A	0.736494	0.000510984	Cellular responses to external stimuli	0.046	19	20
Deoxyadenosine	HMDB0000101	CD	-0.132428	0.258351	CHEMBL11909	Tversky_sub	0.9654	other	5.9	HTT					19	7
Deoxyadenosine	HMDB0000101	CD	-0.132428	0.258351	CHEMBL1399702	Tversky_sub	0.9586	other	5.9	HBB					19	10
Deoxyadenosine	HMDB0000101	CD	-0.132428	0.258351	CHEMBL1399702	Tversky_sub	0.9586	other	8.96	BLM					19	100
Homovanillic acid	HMDB0000118	CD	0.00031478	0.429295	CHEMBL1562	Tanimoto	1	other	8.46	NFKB1					2	95	Ulcerative colitis	rs3774959	4E-12	23128233
Homovanillic acid	HMDB0000118	CD	0.00031478	0.429295	CHEMBL1562	Tanimoto	1	other	8.46	NFKB1					2	95	Ulcerative colitis	rs3774937	5E-14	26192919
Homovanillic acid	HMDB0000118	CD	0.00031478	0.429295	CHEMBL1562	Tanimoto	1	other	8.46	NFKB1					2	95	Chronic inflammatory diseases (ankylosing spondylitis, Crohn's disease, psoriasis, primary sclerosing cholangitis, ulcerative colitis) (pleiotropy)	rs3774937	2E-18	26974007
Homovanillic acid	HMDB0000118	CD	0.00031478	0.429295	CHEMBL1562	Tanimoto	1	other	8.46	NFKB1					2	95	Monocyte percentage of white cells	rs11097789	1E-9	27863252
Homovanillic acid	HMDB0000118	CD	0.00031478	0.429295	CHEMBL1562	Tanimoto	1	other	8.46	NFKB1					2	95	Lymphocyte percentage of white cells	rs4648045	2E-21	27863252
Homovanillic acid	HMDB0000118	CD	0.00031478	0.429295	CHEMBL1284	Tanimoto	0.8591	other	6.3	HSD17B10					2	34
Homovanillic acid	HMDB0000118	CD	0.00031478	0.429295	CHEMBL1284	Tanimoto	0.8591	other	5.85	NFKB1					2	95	Ulcerative colitis	rs3774959	4E-12	23128233
Homovanillic acid	HMDB0000118	CD	0.00031478	0.429295	CHEMBL1284	Tanimoto	0.8591	other	5.85	NFKB1					2	95	Ulcerative colitis	rs3774937	5E-14	26192919
Homovanillic acid	HMDB0000118	CD	0.00031478	0.429295	CHEMBL1284	Tanimoto	0.8591	other	5.85	NFKB1					2	95	Chronic inflammatory diseases (ankylosing spondylitis, Crohn's disease, psoriasis, primary sclerosing cholangitis, ulcerative colitis) (pleiotropy)	rs3774937	2E-18	26974007
Homovanillic acid	HMDB0000118	CD	0.00031478	0.429295	CHEMBL1284	Tanimoto	0.8591	other	5.85	NFKB1					2	95	Monocyte percentage of white cells	rs11097789	1E-9	27863252
Homovanillic acid	HMDB0000118	CD	0.00031478	0.429295	CHEMBL1284	Tanimoto	0.8591	other	5.85	NFKB1					2	95	Lymphocyte percentage of white cells	rs4648045	2E-21	27863252
Homovanillic acid	HMDB0000118	CD	0.00031478	0.429295	CHEMBL1562	Tversky_sub	1	other	8.46	NFKB1					2	95	Ulcerative colitis	rs3774959	4E-12	23128233
Homovanillic acid	HMDB0000118	CD	0.00031478	0.429295	CHEMBL1562	Tversky_sub	1	other	8.46	NFKB1					2	95	Ulcerative colitis	rs3774937	5E-14	26192919
Homovanillic acid	HMDB0000118	CD	0.00031478	0.429295	CHEMBL1562	Tversky_sub	1	other	8.46	NFKB1					2	95	Chronic inflammatory diseases (ankylosing spondylitis, Crohn's disease, psoriasis, primary sclerosing cholangitis, ulcerative colitis) (pleiotropy)	rs3774937	2E-18	26974007
Homovanillic acid	HMDB0000118	CD	0.00031478	0.429295	CHEMBL1562	Tversky_sub	1	other	8.46	NFKB1					2	95	Monocyte percentage of white cells	rs11097789	1E-9	27863252
Homovanillic acid	HMDB0000118	CD	0.00031478	0.429295	CHEMBL1562	Tversky_sub	1	other	8.46	NFKB1					2	95	Lymphocyte percentage of white cells	rs4648045	2E-21	27863252
Homovanillic acid	HMDB0000118	CD	0.00031478	0.429295	CHEMBL1284	Tversky_sub	0.9919	other	6.3	HSD17B10					2	34
Homovanillic acid	HMDB0000118	CD	0.00031478	0.429295	CHEMBL1284	Tversky_sub	0.9919	other	5.85	NFKB1					2	95	Ulcerative colitis	rs3774959	4E-12	23128233
Homovanillic acid	HMDB0000118	CD	0.00031478	0.429295	CHEMBL1284	Tversky_sub	0.9919	other	5.85	NFKB1					2	95	Ulcerative colitis	rs3774937	5E-14	26192919
Homovanillic acid	HMDB0000118	CD	0.00031478	0.429295	CHEMBL1284	Tversky_sub	0.9919	other	5.85	NFKB1					2	95	Chronic inflammatory diseases (ankylosing spondylitis, Crohn's disease, psoriasis, primary sclerosing cholangitis, ulcerative colitis) (pleiotropy)	rs3774937	2E-18	26974007
Homovanillic acid	HMDB0000118	CD	0.00031478	0.429295	CHEMBL1284	Tversky_sub	0.9919	other	5.85	NFKB1					2	95	Monocyte percentage of white cells	rs11097789	1E-9	27863252
Homovanillic acid	HMDB0000118	CD	0.00031478	0.429295	CHEMBL1284	Tversky_sub	0.9919	other	5.85	NFKB1					2	95	Lymphocyte percentage of white cells	rs4648045	2E-21	27863252
Guanidoacetic acid	HMDB0000128	CD	0.0797341	0.340942	CHEMBL1201130	Tversky_sub	0.9647	other	7.5	LMNA					2	299
Guanidoacetic acid	HMDB0000128	CD	0.0797341	0.340942	CHEMBL1182	Tversky_sub	0.9647	other	8.4	TSHR					2	171
Guanine	HMDB0000132	CD	-0.555407	0.376024	CHEMBL8040	Tanimoto	0.9628	Negative	5.81	PNP					1	8
Guanine	HMDB0000132	CD	-0.555407	0.376024	CHEMBL8040	Tversky_sub	0.9646	Negative	5.81	PNP					1	8
Guanosine	HMDB0000133	CD	-0.213388	0.339993	CHEMBL68908	Tanimoto	0.9653	other	6.3	MAPT					14	52
Guanosine	HMDB0000133	CD	-0.213388	0.339993	CHEMBL2021376	Tanimoto	0.9543	Negative	5.88	PNP					14	8
Guanosine	HMDB0000133	CD	-0.213388	0.339993	CHEMBL9850	Tanimoto	0.9455	other	8	THRB					14	38	Monocyte count	rs869785	3E-10	27863252
Guanosine	HMDB0000133	CD	-0.213388	0.339993	CHEMBL1556	Tanimoto	0.9455	other	5.9	SMN1					14	69
Guanosine	HMDB0000133	CD	-0.213388	0.339993	CHEMBL1556	Tanimoto	0.9455	other	5.9	SMN2					14	69
Guanosine	HMDB0000133	CD	-0.213388	0.339993	CHEMBL78101	Tanimoto	0.9438	other	7.05	LMNA					14	299
Guanosine	HMDB0000133	CD	-0.213388	0.339993	CHEMBL2021376	Tanimoto	0.8847	Negative	5.88	PNP					14	8
Guanosine	HMDB0000133	CD	-0.213388	0.339993	CHEMBL283078	Tanimoto	0.8775	Positive	5.94	PAX8					14	4	Lymphocyte counts	rs2019137	4E-11	27863252
Guanosine	HMDB0000133	CD	-0.213388	0.339993	CHEMBL1475361	Tanimoto	0.8775	other	5.9	HBB					14	10
Guanosine	HMDB0000133	CD	-0.213388	0.339993	CHEMBL1475361	Tanimoto	0.8775	other	5.95	LMNA					14	299
Guanosine	HMDB0000133	CD	-0.213388	0.339993	CHEMBL119171	Tanimoto	0.8775	other	6.8	POLB					14	7
Guanosine	HMDB0000133	CD	-0.213388	0.339993	CHEMBL119171	Tanimoto	0.8775	other	5.55	KDM4E					14	6
Guanosine	HMDB0000133	CD	-0.213388	0.339993	CHEMBL384759	Tanimoto	0.8655	other	5.55	ALDH1A1					14	88
Guanosine	HMDB0000133	CD	-0.213388	0.339993	CHEMBL1399702	Tanimoto	0.8645	other	5.9	HBB					14	10
Guanosine	HMDB0000133	CD	-0.213388	0.339993	CHEMBL1399702	Tanimoto	0.8645	other	8.96	BLM					14	100
Guanosine	HMDB0000133	CD	-0.213388	0.339993	CHEMBL68908	Tanimoto	0.8627	other	6.3	MAPT					14	52
Guanosine	HMDB0000133	CD	-0.213388	0.339993	CHEMBL283078	Tanimoto	0.86	Positive	5.94	PAX8					14	4	Lymphocyte counts	rs2019137	4E-11	27863252
Guanosine	HMDB0000133	CD	-0.213388	0.339993	CHEMBL1475361	Tanimoto	0.86	other	5.9	HBB					14	10
Guanosine	HMDB0000133	CD	-0.213388	0.339993	CHEMBL1475361	Tanimoto	0.86	other	5.95	LMNA					14	299
Guanosine	HMDB0000133	CD	-0.213388	0.339993	CHEMBL119171	Tanimoto	0.86	other	6.8	POLB					14	7
Guanosine	HMDB0000133	CD	-0.213388	0.339993	CHEMBL119171	Tanimoto	0.86	other	5.55	KDM4E					14	6
Guanosine	HMDB0000133	CD	-0.213388	0.339993	CHEMBL1688963	Tanimoto	0.8584	Positive	7.1	ADORA2B					14	7
Guanosine	HMDB0000133	CD	-0.213388	0.339993	CHEMBL1688963	Tanimoto	0.8584	Positive	7.1	ADORA2A					14	7
Guanosine	HMDB0000133	CD	-0.213388	0.339993	CHEMBL68908	Tversky_sub	0.9982	other	6.3	MAPT					14	52
Guanosine	HMDB0000133	CD	-0.213388	0.339993	CHEMBL9850	Tversky_sub	0.9971	other	8	THRB					14	38	Monocyte count	rs869785	3E-10	27863252
Guanosine	HMDB0000133	CD	-0.213388	0.339993	CHEMBL1556	Tversky_sub	0.9971	other	5.9	SMN1					14	69
Guanosine	HMDB0000133	CD	-0.213388	0.339993	CHEMBL1556	Tversky_sub	0.9971	other	5.9	SMN2					14	69
Guanosine	HMDB0000133	CD	-0.213388	0.339993	CHEMBL78101	Tversky_sub	0.997	other	7.05	LMNA					14	299
Guanosine	HMDB0000133	CD	-0.213388	0.339993	CHEMBL1399702	Tversky_sub	0.9922	other	5.9	HBB					14	10
Guanosine	HMDB0000133	CD	-0.213388	0.339993	CHEMBL1399702	Tversky_sub	0.9922	other	8.96	BLM					14	100
Guanosine	HMDB0000133	CD	-0.213388	0.339993	CHEMBL2021376	Tversky_sub	0.9564	Negative	5.88	PNP					14	8
Fumaric acid	HMDB0000134	CD	0.093485	0.237682	CHEMBL539648	Tanimoto	1	other	7.5	TSHR					2	171
Fumaric acid	HMDB0000134	CD	0.093485	0.237682	CHEMBL539648	Tanimoto	1	other	8.1	TP53					2	17
Fumaric acid	HMDB0000134	CD	0.093485	0.237682	CHEMBL539648	Tversky_sub	1	other	7.5	TSHR					2	171
Fumaric acid	HMDB0000134	CD	0.093485	0.237682	CHEMBL539648	Tversky_sub	1	other	8.1	TP53					2	17
Glycocholic acid	HMDB0000138	CD	0.221761	0.251454	CHEMBL258605	Tanimoto	0.9813	Positive	5.93	GPBAR1					9	50
Glycocholic acid	HMDB0000138	CD	0.221761	0.251454	CHEMBL258818	Tanimoto	0.9626	Positive	6.27	GPBAR1					9	50
Glycocholic acid	HMDB0000138	CD	0.221761	0.251454	CHEMBL1613286	Tanimoto	0.8785	other	6.5	TP53					9	17
Glycocholic acid	HMDB0000138	CD	0.221761	0.251454	CHEMBL1450815	Tanimoto	0.8645	other	6.1	SMN2					9	69
Glycocholic acid	HMDB0000138	CD	0.221761	0.251454	CHEMBL1450815	Tanimoto	0.8645	other	6.1	SMN1					9	69
Glycocholic acid	HMDB0000138	CD	0.221761	0.251454	CHEMBL1324991	Tanimoto	0.8645	other	6	RAB9A					9	7
Glycocholic acid	HMDB0000138	CD	0.221761	0.251454	CHEMBL258605	Tversky_sub	0.999	Positive	5.93	GPBAR1					9	50
Glycocholic acid	HMDB0000138	CD	0.221761	0.251454	CHEMBL258818	Tversky_sub	0.9981	Positive	6.27	GPBAR1					9	50
Glycocholic acid	HMDB0000138	CD	0.221761	0.251454	CHEMBL1613286	Tversky_sub	0.9931	other	6.5	TP53					9	17
Glycocholic acid	HMDB0000138	CD	0.221761	0.251454	CHEMBL1450815	Tversky_sub	0.9922	other	6.1	SMN2					9	69
Glycocholic acid	HMDB0000138	CD	0.221761	0.251454	CHEMBL1450815	Tversky_sub	0.9922	other	6.1	SMN1					9	69
Glycocholic acid	HMDB0000138	CD	0.221761	0.251454	CHEMBL1324991	Tversky_sub	0.9922	other	6	RAB9A					9	7
Glycocholic acid	HMDB0000138	CD	0.221761	0.251454	CHEMBL1499254	Tversky_sub	0.9612	other	6.3	TSHR					9	171
Glycocholic acid	HMDB0000138	CD	0.221761	0.251454	CHEMBL1554291	Tversky_sub	0.9564	Positive	5.9	CYP2C9					9	21
Glycocholic acid	HMDB0000138	CD	0.221761	0.251454	CHEMBL224707	Tversky_sub	0.9556	Negative	6.31	AR					9	36
Glycocholic acid	HMDB0000138	CD	0.221761	0.251454	CHEMBL1613556	Tversky_sub	0.9532	other	5.7	ALDH1A1					9	88
Glyceric acid	HMDB0000139	CD	-0.523652	0.437246	CHEMBL1200559	Tversky_sub	0.9908	other	7.6	TP53					1	17
L-Glutamic acid	HMDB0000148	CD	-0.0372679	0.275596	CHEMBL76232	Tanimoto	1	other	8.3	PKM					9	3
L-Glutamic acid	HMDB0000148	CD	-0.0372679	0.275596	CHEMBL575060	Tanimoto	1	Positive	5.66	GRIA2					9	3
L-Glutamic acid	HMDB0000148	CD	-0.0372679	0.275596	CHEMBL575060	Tanimoto	1	Positive	5.65	GRIA1					9	3
L-Glutamic acid	HMDB0000148	CD	-0.0372679	0.275596	CHEMBL575060	Tanimoto	1	Positive	5.98	GRM1					9	3
L-Glutamic acid	HMDB0000148	CD	-0.0372679	0.275596	CHEMBL575060	Tanimoto	1	Positive	5.6	GRM3					9	4
L-Glutamic acid	HMDB0000148	CD	-0.0372679	0.275596	CHEMBL41221	Tanimoto	1	Negative	5.7	GRM2					9	4	Macrophage inflammatory protein 1b levels	rs116567227	5E-10	27989323
L-Glutamic acid	HMDB0000148	CD	-0.0372679	0.275596	CHEMBL1450466	Tanimoto	0.8962	other	5.55	ALDH1A1					9	88
L-Glutamic acid	HMDB0000148	CD	-0.0372679	0.275596	CHEMBL76232	Tversky_sub	1	other	8.3	PKM					9	3
L-Glutamic acid	HMDB0000148	CD	-0.0372679	0.275596	CHEMBL575060	Tversky_sub	1	Positive	5.66	GRIA2					9	3
L-Glutamic acid	HMDB0000148	CD	-0.0372679	0.275596	CHEMBL575060	Tversky_sub	1	Positive	5.65	GRIA1					9	3
L-Glutamic acid	HMDB0000148	CD	-0.0372679	0.275596	CHEMBL575060	Tversky_sub	1	Positive	5.98	GRM1					9	3
L-Glutamic acid	HMDB0000148	CD	-0.0372679	0.275596	CHEMBL575060	Tversky_sub	1	Positive	5.6	GRM3					9	4
L-Glutamic acid	HMDB0000148	CD	-0.0372679	0.275596	CHEMBL41221	Tversky_sub	1	Negative	5.7	GRM2					9	4	Macrophage inflammatory protein 1b levels	rs116567227	5E-10	27989323
L-Glutamic acid	HMDB0000148	CD	-0.0372679	0.275596	CHEMBL1232258	Tversky_sub	0.9884	other	6.3	LMNA					9	299
L-Glutamic acid	HMDB0000148	CD	-0.0372679	0.275596	CHEMBL1255660	Tversky_sub	0.9774	other	8.3	LMNA					9	299
L-Glutamic acid	HMDB0000148	CD	-0.0372679	0.275596	CHEMBL1255660	Tversky_sub	0.9774	other	6	BLM					9	100
D-Glutamic acid	HMDB0003339	CD	-0.0372679	0.275596	CHEMBL76232	Tanimoto	1	other	8.3	PKM					9	3
D-Glutamic acid	HMDB0003339	CD	-0.0372679	0.275596	CHEMBL575060	Tanimoto	1	Positive	5.66	GRIA2					9	3
D-Glutamic acid	HMDB0003339	CD	-0.0372679	0.275596	CHEMBL575060	Tanimoto	1	Positive	5.65	GRIA1					9	3
D-Glutamic acid	HMDB0003339	CD	-0.0372679	0.275596	CHEMBL575060	Tanimoto	1	Positive	5.98	GRM1					9	3
D-Glutamic acid	HMDB0003339	CD	-0.0372679	0.275596	CHEMBL575060	Tanimoto	1	Positive	5.6	GRM3					9	4
D-Glutamic acid	HMDB0003339	CD	-0.0372679	0.275596	CHEMBL41221	Tanimoto	1	Negative	5.7	GRM2					9	4	Macrophage inflammatory protein 1b levels	rs116567227	5E-10	27989323
D-Glutamic acid	HMDB0003339	CD	-0.0372679	0.275596	CHEMBL1450466	Tanimoto	0.8962	other	5.55	ALDH1A1					9	88
D-Glutamic acid	HMDB0003339	CD	-0.0372679	0.275596	CHEMBL76232	Tversky_sub	1	other	8.3	PKM					9	3
D-Glutamic acid	HMDB0003339	CD	-0.0372679	0.275596	CHEMBL575060	Tversky_sub	1	Positive	5.66	GRIA2					9	3
D-Glutamic acid	HMDB0003339	CD	-0.0372679	0.275596	CHEMBL575060	Tversky_sub	1	Positive	5.65	GRIA1					9	3
D-Glutamic acid	HMDB0003339	CD	-0.0372679	0.275596	CHEMBL575060	Tversky_sub	1	Positive	5.98	GRM1					9	3
D-Glutamic acid	HMDB0003339	CD	-0.0372679	0.275596	CHEMBL575060	Tversky_sub	1	Positive	5.6	GRM3					9	4
D-Glutamic acid	HMDB0003339	CD	-0.0372679	0.275596	CHEMBL41221	Tversky_sub	1	Negative	5.7	GRM2					9	4	Macrophage inflammatory protein 1b levels	rs116567227	5E-10	27989323
D-Glutamic acid	HMDB0003339	CD	-0.0372679	0.275596	CHEMBL1232258	Tversky_sub	0.9884	other	6.3	LMNA					9	299
D-Glutamic acid	HMDB0003339	CD	-0.0372679	0.275596	CHEMBL1255660	Tversky_sub	0.9774	other	8.3	LMNA					9	299
D-Glutamic acid	HMDB0003339	CD	-0.0372679	0.275596	CHEMBL1255660	Tversky_sub	0.9774	other	6	BLM					9	100
Malic acid	HMDB0000156	CD	0.137015	0.251985	CHEMBL225986	Tanimoto	1	other	5.9	SMN2					5	69
Malic acid	HMDB0000156	CD	0.137015	0.251985	CHEMBL225986	Tanimoto	1	other	5.9	SMN1					5	69
Malic acid	HMDB0000156	CD	0.137015	0.251985	CHEMBL1200861	Tanimoto	1	other	5.8	TSHR					5	171
Malic acid	HMDB0000156	CD	0.137015	0.251985	CHEMBL225986	Tversky_sub	1	other	5.9	SMN2					5	69
Malic acid	HMDB0000156	CD	0.137015	0.251985	CHEMBL225986	Tversky_sub	1	other	5.9	SMN1					5	69
Malic acid	HMDB0000156	CD	0.137015	0.251985	CHEMBL1200861	Tversky_sub	1	other	5.8	TSHR					5	171
Malic acid	HMDB0000156	CD	0.137015	0.251985	CHEMBL576	Tversky_sub	0.9857	other	6.5	LMNA					5	299
Malic acid	HMDB0000156	CD	0.137015	0.251985	CHEMBL1200559	Tversky_sub	0.9685	other	7.6	TP53					5	17
L-Tyrosine	HMDB0000158	CD	0.237139	0.385727	CHEMBL1368961	Tanimoto	1	other	8.55	NFKB1					13	95	Ulcerative colitis	rs3774959	4E-12	23128233
L-Tyrosine	HMDB0000158	CD	0.237139	0.385727	CHEMBL1368961	Tanimoto	1	other	8.55	NFKB1					13	95	Ulcerative colitis	rs3774937	5E-14	26192919
L-Tyrosine	HMDB0000158	CD	0.237139	0.385727	CHEMBL1368961	Tanimoto	1	other	8.55	NFKB1					13	95	Chronic inflammatory diseases (ankylosing spondylitis, Crohn's disease, psoriasis, primary sclerosing cholangitis, ulcerative colitis) (pleiotropy)	rs3774937	2E-18	26974007
L-Tyrosine	HMDB0000158	CD	0.237139	0.385727	CHEMBL1368961	Tanimoto	1	other	8.55	NFKB1					13	95	Monocyte percentage of white cells	rs11097789	1E-9	27863252
L-Tyrosine	HMDB0000158	CD	0.237139	0.385727	CHEMBL1368961	Tanimoto	1	other	8.55	NFKB1					13	95	Lymphocyte percentage of white cells	rs4648045	2E-21	27863252
L-Tyrosine	HMDB0000158	CD	0.237139	0.385727	CHEMBL1368961	Tanimoto	1	other	8.2	ALOX15					13	102
L-Tyrosine	HMDB0000158	CD	0.237139	0.385727	CHEMBL300797	Tanimoto	0.8884	other	6.05	SMN2					13	69
L-Tyrosine	HMDB0000158	CD	0.237139	0.385727	CHEMBL300797	Tanimoto	0.8884	other	6.05	SMN1					13	69
L-Tyrosine	HMDB0000158	CD	0.237139	0.385727	CHEMBL718	Tanimoto	0.874	other	5.65	ALDH1A1					13	88
L-Tyrosine	HMDB0000158	CD	0.237139	0.385727	CHEMBL718	Tanimoto	0.874	other	5.6	MAPT					13	52
L-Tyrosine	HMDB0000158	CD	0.237139	0.385727	CHEMBL718	Tanimoto	0.874	other	6.25	APEX1					13	3
L-Tyrosine	HMDB0000158	CD	0.237139	0.385727	CHEMBL459	Tanimoto	0.874	other	5.85	POLB					13	7
L-Tyrosine	HMDB0000158	CD	0.237139	0.385727	CHEMBL459	Tanimoto	0.874	other	5.9	ALOX15					13	102
L-Tyrosine	HMDB0000158	CD	0.237139	0.385727	CHEMBL459	Tanimoto	0.874	other	5.65	RECQL					13	54
L-Tyrosine	HMDB0000158	CD	0.237139	0.385727	CHEMBL459	Tanimoto	0.874	other	5.85	RECQL					13	54
L-Tyrosine	HMDB0000158	CD	0.237139	0.385727	CHEMBL459	Tanimoto	0.874	other	6.9	HSD17B10					13	34
L-Tyrosine	HMDB0000158	CD	0.237139	0.385727	CHEMBL459	Tanimoto	0.874	other	5.95	POLB					13	7
L-Tyrosine	HMDB0000158	CD	0.237139	0.385727	CHEMBL351042	Tanimoto	0.874	other	6.8	APEX1					13	3
L-Tyrosine	HMDB0000158	CD	0.237139	0.385727	CHEMBL351042	Tanimoto	0.874	other	5.6	RECQL					13	54
L-Tyrosine	HMDB0000158	CD	0.237139	0.385727	CHEMBL211670	Tanimoto	0.874	other	5.55	RECQL					13	54
L-Tyrosine	HMDB0000158	CD	0.237139	0.385727	CHEMBL1452561	Tanimoto	0.874	other	6.6	THRB					13	38	Monocyte count	rs869785	3E-10	27863252
L-Tyrosine	HMDB0000158	CD	0.237139	0.385727	CHEMBL1452561	Tanimoto	0.874	other	6	HSD17B10					13	34
L-Tyrosine	HMDB0000158	CD	0.237139	0.385727	CHEMBL1452561	Tanimoto	0.874	other	7	HSD17B10					13	34
L-Tyrosine	HMDB0000158	CD	0.237139	0.385727	CHEMBL1452561	Tanimoto	0.874	Positive	5.6	CYP3A4					13	52
L-Tyrosine	HMDB0000158	CD	0.237139	0.385727	CHEMBL1452561	Tanimoto	0.874	other	6.5	LMNA					13	299
L-Tyrosine	HMDB0000158	CD	0.237139	0.385727	CHEMBL1452561	Tanimoto	0.874	other	6.1	ALOX15					13	102
L-Tyrosine	HMDB0000158	CD	0.237139	0.385727	CHEMBL1452561	Tanimoto	0.874	other	5.75	NFKB1					13	95	Ulcerative colitis	rs3774959	4E-12	23128233
L-Tyrosine	HMDB0000158	CD	0.237139	0.385727	CHEMBL1452561	Tanimoto	0.874	other	5.75	NFKB1					13	95	Ulcerative colitis	rs3774937	5E-14	26192919
L-Tyrosine	HMDB0000158	CD	0.237139	0.385727	CHEMBL1452561	Tanimoto	0.874	other	5.75	NFKB1					13	95	Chronic inflammatory diseases (ankylosing spondylitis, Crohn's disease, psoriasis, primary sclerosing cholangitis, ulcerative colitis) (pleiotropy)	rs3774937	2E-18	26974007
L-Tyrosine	HMDB0000158	CD	0.237139	0.385727	CHEMBL1452561	Tanimoto	0.874	other	5.75	NFKB1					13	95	Monocyte percentage of white cells	rs11097789	1E-9	27863252
L-Tyrosine	HMDB0000158	CD	0.237139	0.385727	CHEMBL1452561	Tanimoto	0.874	other	5.75	NFKB1					13	95	Lymphocyte percentage of white cells	rs4648045	2E-21	27863252
L-Tyrosine	HMDB0000158	CD	0.237139	0.385727	CHEMBL1452561	Tanimoto	0.874	other	6.5	HSD17B10					13	34
L-Tyrosine	HMDB0000158	CD	0.237139	0.385727	CHEMBL1009	Tanimoto	0.874	other	6.5	HSD17B10					13	34
L-Tyrosine	HMDB0000158	CD	0.237139	0.385727	CHEMBL1368961	Tversky_sub	1	other	8.55	NFKB1					13	95	Ulcerative colitis	rs3774959	4E-12	23128233
L-Tyrosine	HMDB0000158	CD	0.237139	0.385727	CHEMBL1368961	Tversky_sub	1	other	8.55	NFKB1					13	95	Ulcerative colitis	rs3774937	5E-14	26192919
L-Tyrosine	HMDB0000158	CD	0.237139	0.385727	CHEMBL1368961	Tversky_sub	1	other	8.55	NFKB1					13	95	Chronic inflammatory diseases (ankylosing spondylitis, Crohn's disease, psoriasis, primary sclerosing cholangitis, ulcerative colitis) (pleiotropy)	rs3774937	2E-18	26974007
L-Tyrosine	HMDB0000158	CD	0.237139	0.385727	CHEMBL1368961	Tversky_sub	1	other	8.55	NFKB1					13	95	Monocyte percentage of white cells	rs11097789	1E-9	27863252
L-Tyrosine	HMDB0000158	CD	0.237139	0.385727	CHEMBL1368961	Tversky_sub	1	other	8.55	NFKB1					13	95	Lymphocyte percentage of white cells	rs4648045	2E-21	27863252
L-Tyrosine	HMDB0000158	CD	0.237139	0.385727	CHEMBL1368961	Tversky_sub	1	other	8.2	ALOX15					13	102
L-Phenylalanine	HMDB0000159	CD	0.394871	0.331543	CHEMBL1371355	Tanimoto	0.9418	other	6.7	HIF1A	0.736494	0.000510984	Cytokine Signaling in Immune system	6.7e-11	3	20
L-Phenylalanine	HMDB0000159	CD	0.394871	0.331543	CHEMBL1371355	Tanimoto	0.9418	other	6.7	HIF1A	0.736494	0.000510984	Immune System	6.4e-10	3	20
L-Phenylalanine	HMDB0000159	CD	0.394871	0.331543	CHEMBL1371355	Tanimoto	0.9418	other	6.7	HIF1A	0.736494	0.000510984	Signaling by Interleukins	2.6e-09	3	20
L-Phenylalanine	HMDB0000159	CD	0.394871	0.331543	CHEMBL1371355	Tanimoto	0.9418	other	6.7	HIF1A	0.736494	0.000510984	Interleukin-4 and Interleukin-13 signaling	4.3e-07	3	20
L-Phenylalanine	HMDB0000159	CD	0.394871	0.331543	CHEMBL1371355	Tanimoto	0.9418	other	6.7	HIF1A	0.736494	0.000510984	Oxygen-dependent proline hydroxylation of Hypoxia-inducible Factor Alpha	2.7e-06	3	20
L-Phenylalanine	HMDB0000159	CD	0.394871	0.331543	CHEMBL1371355	Tanimoto	0.9418	other	6.7	HIF1A	0.736494	0.000510984	Cellular response to hypoxia	5.2e-06	3	20
L-Phenylalanine	HMDB0000159	CD	0.394871	0.331543	CHEMBL1371355	Tanimoto	0.9418	other	6.7	HIF1A	0.736494	0.000510984	Regulation of Hypoxia-inducible Factor (HIF) by oxygen	5.2e-06	3	20
L-Phenylalanine	HMDB0000159	CD	0.394871	0.331543	CHEMBL1371355	Tanimoto	0.9418	other	6.7	HIF1A	0.736494	0.000510984	Signaling by NOTCH	1.7e-05	3	20
L-Phenylalanine	HMDB0000159	CD	0.394871	0.331543	CHEMBL1371355	Tanimoto	0.9418	other	6.7	HIF1A	0.736494	0.000510984	Neddylation	2.9e-05	3	20
L-Phenylalanine	HMDB0000159	CD	0.394871	0.331543	CHEMBL1371355	Tanimoto	0.9418	other	6.7	HIF1A	0.736494	0.000510984	Ub-specific processing proteases	0.00079	3	20
L-Phenylalanine	HMDB0000159	CD	0.394871	0.331543	CHEMBL1371355	Tanimoto	0.9418	other	6.7	HIF1A	0.736494	0.000510984	Deubiquitination	0.0022	3	20
L-Phenylalanine	HMDB0000159	CD	0.394871	0.331543	CHEMBL1371355	Tanimoto	0.9418	other	6.7	HIF1A	0.736494	0.000510984	Cellular responses to stress	0.019	3	20
L-Phenylalanine	HMDB0000159	CD	0.394871	0.331543	CHEMBL1371355	Tanimoto	0.9418	other	6.7	HIF1A	0.736494	0.000510984	Signal Transduction	0.021	3	20
L-Phenylalanine	HMDB0000159	CD	0.394871	0.331543	CHEMBL1371355	Tanimoto	0.9418	other	6.7	HIF1A	0.736494	0.000510984	PTK6 promotes HIF1A stabilization	0.029	3	20
L-Phenylalanine	HMDB0000159	CD	0.394871	0.331543	CHEMBL1371355	Tanimoto	0.9418	other	6.7	HIF1A	0.736494	0.000510984	Cellular responses to external stimuli	0.046	3	20
L-Phenylalanine	HMDB0000159	CD	0.394871	0.331543	CHEMBL1371355	Tanimoto	0.9418	other	6.2	SMN1					3	69
L-Phenylalanine	HMDB0000159	CD	0.394871	0.331543	CHEMBL1371355	Tanimoto	0.9418	other	6.2	SMN2					3	69
L-Alanine	HMDB0000161	CD	-0.0900977	0.2971	CHEMBL285123	Tanimoto	0.8644	other	8.6	BLM					1	100
L-Proline	HMDB0000162	CD	0.0640771	0.28319	CHEMBL54922	Tanimoto	1	other	6.7	LMNA					2	299
L-Proline	HMDB0000162	CD	0.0640771	0.28319	CHEMBL54922	Tversky_sub	1	other	6.7	LMNA					2	299
L-Proline	HMDB0000162	CD	0.0640771	0.28319	CHEMBL1256511	Tversky_sub	0.966	other	8.55	BLM					2	100
L-Proline	HMDB0000162	CD	0.0640771	0.28319	CHEMBL1232258	Tversky_sub	0.9619	other	6.3	LMNA					2	299
L-Threonine	HMDB0000167	CD	0.0159836	0.163256	CHEMBL1255660	Tanimoto	0.8904	other	8.3	LMNA					2	299
L-Threonine	HMDB0000167	CD	0.0159836	0.163256	CHEMBL1255660	Tanimoto	0.8904	other	6	BLM					2	100
L-Threonine	HMDB0000167	CD	0.0159836	0.163256	CHEMBL1255660	Tversky_sub	0.9939	other	8.3	LMNA					2	299
L-Threonine	HMDB0000167	CD	0.0159836	0.163256	CHEMBL1255660	Tversky_sub	0.9939	other	6	BLM					2	100
L-Threonine	HMDB0000167	CD	0.0159836	0.163256	CHEMBL285123	Tversky_sub	0.9883	other	8.6	BLM					2	100
L-Asparagine	HMDB0000168	CD	-0.0451912	0.208966	CHEMBL1255660	Tversky_sub	0.9789	other	8.3	LMNA					2	299
L-Asparagine	HMDB0000168	CD	-0.0451912	0.208966	CHEMBL1255660	Tversky_sub	0.9789	other	6	BLM					2	100
L-Isoleucine	HMDB0000172	CD	0.109703	0.265634	CHEMBL1232258	Tanimoto	1	other	6.3	LMNA					2	299
L-Isoleucine	HMDB0000172	CD	0.109703	0.265634	CHEMBL1232258	Tversky_sub	1	other	6.3	LMNA					2	299
L-Isoleucine	HMDB0000172	CD	0.109703	0.265634	CHEMBL1255660	Tversky_sub	0.9909	other	8.3	LMNA					2	299
L-Isoleucine	HMDB0000172	CD	0.109703	0.265634	CHEMBL1255660	Tversky_sub	0.9909	other	6	BLM					2	100
L-Histidine	HMDB0000177	CD	0.362805	0.362314	CHEMBL17962	Tanimoto	1	Positive	6.1	CYP3A4					9	52
L-Histidine	HMDB0000177	CD	0.362805	0.362314	CHEMBL1256578	Tanimoto	1	other	6.7	BLM					9	100
L-Histidine	HMDB0000177	CD	0.362805	0.362314	CHEMBL17962	Tversky_sub	1	Positive	6.1	CYP3A4					9	52
L-Histidine	HMDB0000177	CD	0.362805	0.362314	CHEMBL1256578	Tversky_sub	1	other	6.7	BLM					9	100
L-Histidine	HMDB0000177	CD	0.362805	0.362314	CHEMBL268229	Tversky_sub	0.9804	Negative	8.57	HRH3					9	7
L-Histidine	HMDB0000177	CD	0.362805	0.362314	CHEMBL268229	Tversky_sub	0.9804	Positive	8.55	HRH3					9	7
L-Histidine	HMDB0000177	CD	0.362805	0.362314	CHEMBL268229	Tversky_sub	0.9804	Positive	9.5	HRH3					9	7
L-Histidine	HMDB0000177	CD	0.362805	0.362314	CHEMBL268229	Tversky_sub	0.9804	Positive	6.2	HRH4	1.40014	3.43599e-05			9	7
L-Histidine	HMDB0000177	CD	0.362805	0.362314	CHEMBL11919	Tversky_sub	0.9804	Positive	8	HRH3					9	7
L-Histidine	HMDB0000177	CD	0.362805	0.362314	CHEMBL90	Tversky_sub	0.9655	Positive	6.72	HRH1					9	6
L-Histidine	HMDB0000177	CD	0.362805	0.362314	CHEMBL90	Tversky_sub	0.9655	Positive	7.7	HRH4	1.40014	3.43599e-05			9	7
L-Histidine	HMDB0000177	CD	0.362805	0.362314	CHEMBL90	Tversky_sub	0.9655	Positive	7.8	HRH3					9	7
L-Histidine	HMDB0000177	CD	0.362805	0.362314	CHEMBL90	Tversky_sub	0.9655	Positive	7.86	HRH4	1.40014	3.43599e-05			9	7
L-Histidine	HMDB0000177	CD	0.362805	0.362314	CHEMBL90	Tversky_sub	0.9655	Positive	6.7	HRH1					9	6
L-Histidine	HMDB0000177	CD	0.362805	0.362314	CHEMBL90	Tversky_sub	0.9655	Positive	5.75	HRH4	1.40014	3.43599e-05			9	7
L-Histidine	HMDB0000177	CD	0.362805	0.362314	CHEMBL90	Tversky_sub	0.9655	Positive	5.9	HRH2	1.56959	4.14518e-05			9	6
L-Histidine	HMDB0000177	CD	0.362805	0.362314	CHEMBL90	Tversky_sub	0.9655	Positive	7.69	HRH4	1.40014	3.43599e-05			9	7
L-Histidine	HMDB0000177	CD	0.362805	0.362314	CHEMBL90	Tversky_sub	0.9655	Positive	7.89	HRH3					9	7
L-Histidine	HMDB0000177	CD	0.362805	0.362314	CHEMBL90	Tversky_sub	0.9655	Positive	8.3	HRH3					9	7
L-Histidine	HMDB0000177	CD	0.362805	0.362314	CHEMBL90	Tversky_sub	0.9655	Positive	5.92	HRH2	1.56959	4.14518e-05			9	6
L-Histidine	HMDB0000177	CD	0.362805	0.362314	CHEMBL90	Tversky_sub	0.9655	Positive	7.06	HRH3					9	7
L-Histidine	HMDB0000177	CD	0.362805	0.362314	CHEMBL90	Tversky_sub	0.9655	Positive	6.19	HRH3					9	7
L-Histidine	HMDB0000177	CD	0.362805	0.362314	CHEMBL90	Tversky_sub	0.9655	Positive	6.19	HRH2	1.56959	4.14518e-05			9	6
L-Histidine	HMDB0000177	CD	0.362805	0.362314	CHEMBL90	Tversky_sub	0.9655	Positive	7.6	HRH3					9	7
L-Histidine	HMDB0000177	CD	0.362805	0.362314	CHEMBL90	Tversky_sub	0.9655	Positive	8.39	HRH3					9	7
L-Histidine	HMDB0000177	CD	0.362805	0.362314	CHEMBL90	Tversky_sub	0.9655	Positive	7.93	HRH4	1.40014	3.43599e-05			9	7
L-Histidine	HMDB0000177	CD	0.362805	0.362314	CHEMBL90	Tversky_sub	0.9655	Positive	7.1	HRH4	1.40014	3.43599e-05			9	7
L-Histidine	HMDB0000177	CD	0.362805	0.362314	CHEMBL90	Tversky_sub	0.9655	Positive	7.92	HRH4	1.40014	3.43599e-05			9	7
L-Histidine	HMDB0000177	CD	0.362805	0.362314	CHEMBL90	Tversky_sub	0.9655	Positive	7.9	HRH4	1.40014	3.43599e-05			9	7
L-Histidine	HMDB0000177	CD	0.362805	0.362314	CHEMBL90	Tversky_sub	0.9655	Positive	7.35	HRH1					9	6
L-Histidine	HMDB0000177	CD	0.362805	0.362314	CHEMBL90	Tversky_sub	0.9655	Positive	7.68	HRH4	1.40014	3.43599e-05			9	7
L-Histidine	HMDB0000177	CD	0.362805	0.362314	CHEMBL90	Tversky_sub	0.9655	Positive	7.6	HRH4	1.40014	3.43599e-05			9	7
L-Histidine	HMDB0000177	CD	0.362805	0.362314	CHEMBL90	Tversky_sub	0.9655	other	6.05	LMNA					9	299
L-Histidine	HMDB0000177	CD	0.362805	0.362314	CHEMBL535166	Tversky_sub	0.9655	other	5.7	SMN1					9	69
L-Histidine	HMDB0000177	CD	0.362805	0.362314	CHEMBL535166	Tversky_sub	0.9655	other	5.7	SMN2					9	69
L-Histidine	HMDB0000177	CD	0.362805	0.362314	CHEMBL1533310	Tversky_sub	0.9655	Positive	5.9	HRH2	1.56959	4.14518e-05			9	6
L-Lysine	HMDB0000182	CD	-0.0605911	0.401542	CHEMBL1046	Tanimoto	0.8952	other	6.4	THRB					4	38	Monocyte count	rs869785	3E-10	27863252
L-Lysine	HMDB0000182	CD	-0.0605911	0.401542	CHEMBL1046	Tanimoto	0.8952	other	5.9	LMNA					4	299
L-Lysine	HMDB0000182	CD	-0.0605911	0.401542	CHEMBL1046	Tanimoto	0.8952	other	8.3	ALOX15					4	102
L-Lysine	HMDB0000182	CD	-0.0605911	0.401542	CHEMBL1046	Tversky_sub	0.9942	other	6.4	THRB					4	38	Monocyte count	rs869785	3E-10	27863252
L-Lysine	HMDB0000182	CD	-0.0605911	0.401542	CHEMBL1046	Tversky_sub	0.9942	other	5.9	LMNA					4	299
L-Lysine	HMDB0000182	CD	-0.0605911	0.401542	CHEMBL1046	Tversky_sub	0.9942	other	8.3	ALOX15					4	102
L-Lysine	HMDB0000182	CD	-0.0605911	0.401542	CHEMBL1232258	Tversky_sub	0.9821	other	6.3	LMNA					4	299
L-Lysine	HMDB0000182	CD	-0.0605911	0.401542	CHEMBL1255660	Tversky_sub	0.9701	other	8.3	LMNA					4	299
L-Lysine	HMDB0000182	CD	-0.0605911	0.401542	CHEMBL1255660	Tversky_sub	0.9701	other	6	BLM					4	100
Alpha-Lactose	HMDB0000186	CD	0.248946	0.290231	CHEMBL415690	Tanimoto	1	other	7.8	TSHR					2	171
Alpha-Lactose	HMDB0000186	CD	0.248946	0.290231	CHEMBL1230813	Tanimoto	1	other	5.9	LMNA					2	299
Alpha-Lactose	HMDB0000186	CD	0.248946	0.290231	CHEMBL415690	Tversky_sub	1	other	7.8	TSHR					2	171
Alpha-Lactose	HMDB0000186	CD	0.248946	0.290231	CHEMBL1230813	Tversky_sub	1	other	5.9	LMNA					2	299
L-Serine	HMDB0000187	CD	-0.369575	0.298038	CHEMBL285123	Tanimoto	1	other	8.6	BLM					1	100
L-Serine	HMDB0000187	CD	-0.369575	0.298038	CHEMBL285123	Tversky_sub	1	other	8.6	BLM					1	100
L-Lactic acid	HMDB0000190	CD	0.275398	0.250378	CHEMBL1200559	Tanimoto	1	other	7.6	TP53					1	17
L-Lactic acid	HMDB0000190	CD	0.275398	0.250378	CHEMBL1200559	Tversky_sub	1	other	7.6	TP53					1	17
L-Aspartic acid	HMDB0000191	CD	-0.441638	0.29597	CHEMBL1255660	Tversky_sub	0.9863	other	8.3	LMNA					2	299
L-Aspartic acid	HMDB0000191	CD	-0.441638	0.29597	CHEMBL1255660	Tversky_sub	0.9863	other	6	BLM					2	100
L-Aspartic acid	HMDB0000191	CD	-0.441638	0.29597	CHEMBL576	Tversky_sub	0.9752	other	6.5	LMNA					2	299
Anserine	HMDB0000194	CD	0.266015	0.299844	CHEMBL1255583	Tversky_sub	0.9723	other	5.8	LMNA					3	299
Anserine	HMDB0000194	CD	0.266015	0.299844	CHEMBL17962	Tversky_sub	0.968	Positive	6.1	CYP3A4					3	52
Anserine	HMDB0000194	CD	0.266015	0.299844	CHEMBL1256578	Tversky_sub	0.968	other	6.7	BLM					3	100
Inosine	HMDB0000195	CD	-0.021727	0.235138	CHEMBL9850	Tanimoto	1	other	8	THRB					10	38	Monocyte count	rs869785	3E-10	27863252
Inosine	HMDB0000195	CD	-0.021727	0.235138	CHEMBL1556	Tanimoto	1	other	5.9	SMN1					10	69
Inosine	HMDB0000195	CD	-0.021727	0.235138	CHEMBL1556	Tanimoto	1	other	5.9	SMN2					10	69
Inosine	HMDB0000195	CD	-0.021727	0.235138	CHEMBL1399702	Tanimoto	0.9143	other	5.9	HBB					10	10
Inosine	HMDB0000195	CD	-0.021727	0.235138	CHEMBL1399702	Tanimoto	0.9143	other	8.96	BLM					10	100
Inosine	HMDB0000195	CD	-0.021727	0.235138	CHEMBL68908	Tanimoto	0.9139	other	6.3	MAPT					10	52
Inosine	HMDB0000195	CD	-0.021727	0.235138	CHEMBL68908	Tanimoto	0.9033	other	6.3	MAPT					10	52
Inosine	HMDB0000195	CD	-0.021727	0.235138	CHEMBL2021376	Tanimoto	0.9022	Negative	5.88	PNP					10	8
Inosine	HMDB0000195	CD	-0.021727	0.235138	CHEMBL78101	Tanimoto	0.8924	other	7.05	LMNA					10	299
Inosine	HMDB0000195	CD	-0.021727	0.235138	CHEMBL78101	Tanimoto	0.8787	other	7.05	LMNA					10	299
Inosine	HMDB0000195	CD	-0.021727	0.235138	CHEMBL2021376	Tanimoto	0.8746	Negative	5.88	PNP					10	8
Inosine	HMDB0000195	CD	-0.021727	0.235138	CHEMBL448290	Tanimoto	0.8691	other	6.05	LMNA					10	299
Inosine	HMDB0000195	CD	-0.021727	0.235138	CHEMBL448290	Tanimoto	0.8691	other	5.75	HBB					10	10
Inosine	HMDB0000195	CD	-0.021727	0.235138	CHEMBL448290	Tanimoto	0.8691	other	7.6	LMNA					10	299
Inosine	HMDB0000195	CD	-0.021727	0.235138	CHEMBL1688963	Tanimoto	0.8505	Positive	7.1	ADORA2B					10	7
Inosine	HMDB0000195	CD	-0.021727	0.235138	CHEMBL1688963	Tanimoto	0.8505	Positive	7.1	ADORA2A					10	7
Inosine	HMDB0000195	CD	-0.021727	0.235138	CHEMBL9850	Tversky_sub	1	other	8	THRB					10	38	Monocyte count	rs869785	3E-10	27863252
Inosine	HMDB0000195	CD	-0.021727	0.235138	CHEMBL1556	Tversky_sub	1	other	5.9	SMN1					10	69
Inosine	HMDB0000195	CD	-0.021727	0.235138	CHEMBL1556	Tversky_sub	1	other	5.9	SMN2					10	69
Inosine	HMDB0000195	CD	-0.021727	0.235138	CHEMBL1399702	Tversky_sub	0.9953	other	5.9	HBB					10	10
Inosine	HMDB0000195	CD	-0.021727	0.235138	CHEMBL1399702	Tversky_sub	0.9953	other	8.96	BLM					10	100
L-Acetylcarnitine	HMDB0000201	CD	0.0765491	0.478001	CHEMBL1200764	Tversky_sub	0.9634	other	8.6	BLM					9	100
L-Acetylcarnitine	HMDB0000201	CD	0.0765491	0.478001	CHEMBL667	Tversky_sub	0.9524	Positive	6.2	CHRM5					9	2
L-Acetylcarnitine	HMDB0000201	CD	0.0765491	0.478001	CHEMBL667	Tversky_sub	0.9524	Positive	8.49	CHRM3					9	2
L-Acetylcarnitine	HMDB0000201	CD	0.0765491	0.478001	CHEMBL667	Tversky_sub	0.9524	Positive	8	CHRM4					9	2
L-Acetylcarnitine	HMDB0000201	CD	0.0765491	0.478001	CHEMBL667	Tversky_sub	0.9524	Positive	6.66	CHRM2					9	2
L-Acetylcarnitine	HMDB0000201	CD	0.0765491	0.478001	CHEMBL667	Tversky_sub	0.9524	Positive	6	CHRNB2					9	4
L-Acetylcarnitine	HMDB0000201	CD	0.0765491	0.478001	CHEMBL667	Tversky_sub	0.9524	Positive	8.92	CHRM5					9	2
L-Acetylcarnitine	HMDB0000201	CD	0.0765491	0.478001	CHEMBL667	Tversky_sub	0.9524	Positive	8.96	CHRM1					9	2
L-Acetylcarnitine	HMDB0000201	CD	0.0765491	0.478001	CHEMBL667	Tversky_sub	0.9524	Positive	6	CHRNA4					9	4
L-Acetylcarnitine	HMDB0000201	CD	0.0765491	0.478001	CHEMBL1427664	Tversky_sub	0.9524	Negative	5.78	GALR3					9	2
N6-Acetyl-L-lysine	HMDB0000206	CD	-0.121865	0.193568	CHEMBL1046	Tversky_sub	0.9641	other	6.4	THRB					3	38	Monocyte count	rs869785	3E-10	27863252
N6-Acetyl-L-lysine	HMDB0000206	CD	-0.121865	0.193568	CHEMBL1046	Tversky_sub	0.9641	other	5.9	LMNA					3	299
N6-Acetyl-L-lysine	HMDB0000206	CD	-0.121865	0.193568	CHEMBL1046	Tversky_sub	0.9641	other	8.3	ALOX15					3	102
Oleic acid	HMDB0000207	CD	-0.356503	0.300903	CHEMBL1526353	Tanimoto	1	Negative	6.1	PTPN7					10	110
Oleic acid	HMDB0000207	CD	-0.356503	0.300903	CHEMBL267476	Tanimoto	0.8523	Positive	6.26	FFAR1					10	77
Oleic acid	HMDB0000207	CD	-0.356503	0.300903	CHEMBL267476	Tanimoto	0.8523	other	6.75	LMNA					10	299
Oleic acid	HMDB0000207	CD	-0.356503	0.300903	CHEMBL267476	Tanimoto	0.8523	Positive	5.75	FFAR1					10	77
Oleic acid	HMDB0000207	CD	-0.356503	0.300903	CHEMBL267476	Tanimoto	0.8523	Positive	6.5	FFAR4					10	77
Oleic acid	HMDB0000207	CD	-0.356503	0.300903	CHEMBL267476	Tanimoto	0.8523	Positive	6.27	FFAR1					10	77
Oleic acid	HMDB0000207	CD	-0.356503	0.300903	CHEMBL267476	Tanimoto	0.8523	other	6.8	ALOX15					10	102
Oleic acid	HMDB0000207	CD	-0.356503	0.300903	CHEMBL1526353	Tversky_sub	1	Negative	6.1	PTPN7					10	110
Oleic acid	HMDB0000207	CD	-0.356503	0.300903	CHEMBL1238	Tversky_sub	0.975	other	8.55	NFKB1					10	95	Ulcerative colitis	rs3774959	4E-12	23128233
Oleic acid	HMDB0000207	CD	-0.356503	0.300903	CHEMBL1238	Tversky_sub	0.975	other	8.55	NFKB1					10	95	Ulcerative colitis	rs3774937	5E-14	26192919
Oleic acid	HMDB0000207	CD	-0.356503	0.300903	CHEMBL1238	Tversky_sub	0.975	other	8.55	NFKB1					10	95	Chronic inflammatory diseases (ankylosing spondylitis, Crohn's disease, psoriasis, primary sclerosing cholangitis, ulcerative colitis) (pleiotropy)	rs3774937	2E-18	26974007
Oleic acid	HMDB0000207	CD	-0.356503	0.300903	CHEMBL1238	Tversky_sub	0.975	other	8.55	NFKB1					10	95	Monocyte percentage of white cells	rs11097789	1E-9	27863252
Oleic acid	HMDB0000207	CD	-0.356503	0.300903	CHEMBL1238	Tversky_sub	0.975	other	8.55	NFKB1					10	95	Lymphocyte percentage of white cells	rs4648045	2E-21	27863252
Oleic acid	HMDB0000207	CD	-0.356503	0.300903	CHEMBL1238	Tversky_sub	0.975	other	7	LMNA					10	299
Oleic acid	HMDB0000207	CD	-0.356503	0.300903	CHEMBL1238	Tversky_sub	0.975	other	8.3	LMNA					10	299
Oleic acid	HMDB0000207	CD	-0.356503	0.300903	CHEMBL108766	Tversky_sub	0.975	other	7.9	TSHR					10	171
Oleic acid	HMDB0000207	CD	-0.356503	0.300903	CHEMBL1162485	Tversky_sub	0.9632	other	7	MAPK1					10	64
Oleic acid	HMDB0000207	CD	-0.356503	0.300903	CHEMBL433	Tversky_sub	0.9531	other	5.55	NFKB1					10	95	Ulcerative colitis	rs3774959	4E-12	23128233
Oleic acid	HMDB0000207	CD	-0.356503	0.300903	CHEMBL433	Tversky_sub	0.9531	other	5.55	NFKB1					10	95	Ulcerative colitis	rs3774937	5E-14	26192919
Oleic acid	HMDB0000207	CD	-0.356503	0.300903	CHEMBL433	Tversky_sub	0.9531	other	5.55	NFKB1					10	95	Chronic inflammatory diseases (ankylosing spondylitis, Crohn's disease, psoriasis, primary sclerosing cholangitis, ulcerative colitis) (pleiotropy)	rs3774937	2E-18	26974007
Oleic acid	HMDB0000207	CD	-0.356503	0.300903	CHEMBL433	Tversky_sub	0.9531	other	5.55	NFKB1					10	95	Monocyte percentage of white cells	rs11097789	1E-9	27863252
Oleic acid	HMDB0000207	CD	-0.356503	0.300903	CHEMBL433	Tversky_sub	0.9531	other	5.55	NFKB1					10	95	Lymphocyte percentage of white cells	rs4648045	2E-21	27863252
Oleic acid	HMDB0000207	CD	-0.356503	0.300903	CHEMBL433	Tversky_sub	0.9531	other	7.7	NPSR1	4.22585	1.4777e-08			10	46
Oleic acid	HMDB0000207	CD	-0.356503	0.300903	CHEMBL433	Tversky_sub	0.9531	Positive	5.8	CYP3A4					10	52
Ornithine	HMDB0000214	CD	0.234007	0.333976	CHEMBL1256511	Tanimoto	0.8804	other	8.55	BLM					2	100
Ornithine	HMDB0000214	CD	0.234007	0.333976	CHEMBL930	Tanimoto	0.8679	other	8.55	BLM					2	100
Ornithine	HMDB0000214	CD	0.234007	0.333976	CHEMBL1256511	Tversky_sub	0.9933	other	8.55	BLM					2	100
Ornithine	HMDB0000214	CD	0.234007	0.333976	CHEMBL1232258	Tversky_sub	0.9904	other	6.3	LMNA					2	299
Ornithine	HMDB0000214	CD	0.234007	0.333976	CHEMBL1255660	Tversky_sub	0.9797	other	8.3	LMNA					2	299
Ornithine	HMDB0000214	CD	0.234007	0.333976	CHEMBL1255660	Tversky_sub	0.9797	other	6	BLM					2	100
Norepinephrine	HMDB0000216	CD	-0.194727	0.279091	CHEMBL1437	Tanimoto	1	Positive	7.21	ADRA2B					20	2
Norepinephrine	HMDB0000216	CD	-0.194727	0.279091	CHEMBL1437	Tanimoto	1	Positive	5.58	ADRB1					20	1
Norepinephrine	HMDB0000216	CD	-0.194727	0.279091	CHEMBL1437	Tanimoto	1	Positive	5.58	ADRB3					20	1
Norepinephrine	HMDB0000216	CD	-0.194727	0.279091	CHEMBL1437	Tanimoto	1	Positive	6.1	ADRA2C					20	1
Norepinephrine	HMDB0000216	CD	-0.194727	0.279091	CHEMBL1437	Tanimoto	1	Positive	6.89	ADRA2A					20	2
Norepinephrine	HMDB0000216	CD	-0.194727	0.279091	CHEMBL1437	Tanimoto	1	other	5.9	MAPT					20	52
Norepinephrine	HMDB0000216	CD	-0.194727	0.279091	CHEMBL1437	Tanimoto	1	other	6.15	RECQL					20	54
Norepinephrine	HMDB0000216	CD	-0.194727	0.279091	CHEMBL1437	Tanimoto	1	Positive	6.43	ADRA2A					20	2
Norepinephrine	HMDB0000216	CD	-0.194727	0.279091	CHEMBL1437	Tanimoto	1	Positive	6.96	ADRA2A					20	2
Norepinephrine	HMDB0000216	CD	-0.194727	0.279091	CHEMBL1437	Tanimoto	1	Positive	8.2	ADRB3					20	1
Norepinephrine	HMDB0000216	CD	-0.194727	0.279091	CHEMBL1437	Tanimoto	1	other	7.95	LMNA					20	299
Norepinephrine	HMDB0000216	CD	-0.194727	0.279091	CHEMBL1437	Tanimoto	1	other	5.65	RECQL					20	54
Norepinephrine	HMDB0000216	CD	-0.194727	0.279091	CHEMBL1437	Tanimoto	1	other	6.1	APEX1					20	3
Norepinephrine	HMDB0000216	CD	-0.194727	0.279091	CHEMBL1437	Tanimoto	1	Positive	5.66	ADRA1A					20	2
Norepinephrine	HMDB0000216	CD	-0.194727	0.279091	CHEMBL1437	Tanimoto	1	Positive	6.93	ADRA2A					20	2
Norepinephrine	HMDB0000216	CD	-0.194727	0.279091	CHEMBL1437	Tanimoto	1	Positive	8.26	ADRB3					20	1
Norepinephrine	HMDB0000216	CD	-0.194727	0.279091	CHEMBL1437	Tanimoto	1	Positive	5.58	ADRB2					20	1	Monocyte percentage of white cells	rs56330463	3E-18	27863252
Norepinephrine	HMDB0000216	CD	-0.194727	0.279091	CHEMBL679	Tanimoto	0.8829	Positive	6.4	ADRA1A					20	2
Norepinephrine	HMDB0000216	CD	-0.194727	0.279091	CHEMBL679	Tanimoto	0.8829	Positive	6.52	ADRA2C					20	1
Norepinephrine	HMDB0000216	CD	-0.194727	0.279091	CHEMBL679	Tanimoto	0.8829	other	5.8	HIF1A	0.736494	0.000510984	Cytokine Signaling in Immune system	6.7e-11	20	20
Norepinephrine	HMDB0000216	CD	-0.194727	0.279091	CHEMBL679	Tanimoto	0.8829	other	5.8	HIF1A	0.736494	0.000510984	Immune System	6.4e-10	20	20
Norepinephrine	HMDB0000216	CD	-0.194727	0.279091	CHEMBL679	Tanimoto	0.8829	other	5.8	HIF1A	0.736494	0.000510984	Signaling by Interleukins	2.6e-09	20	20
Norepinephrine	HMDB0000216	CD	-0.194727	0.279091	CHEMBL679	Tanimoto	0.8829	other	5.8	HIF1A	0.736494	0.000510984	Interleukin-4 and Interleukin-13 signaling	4.3e-07	20	20
Norepinephrine	HMDB0000216	CD	-0.194727	0.279091	CHEMBL679	Tanimoto	0.8829	other	5.8	HIF1A	0.736494	0.000510984	Oxygen-dependent proline hydroxylation of Hypoxia-inducible Factor Alpha	2.7e-06	20	20
Norepinephrine	HMDB0000216	CD	-0.194727	0.279091	CHEMBL679	Tanimoto	0.8829	other	5.8	HIF1A	0.736494	0.000510984	Cellular response to hypoxia	5.2e-06	20	20
Norepinephrine	HMDB0000216	CD	-0.194727	0.279091	CHEMBL679	Tanimoto	0.8829	other	5.8	HIF1A	0.736494	0.000510984	Regulation of Hypoxia-inducible Factor (HIF) by oxygen	5.2e-06	20	20
Norepinephrine	HMDB0000216	CD	-0.194727	0.279091	CHEMBL679	Tanimoto	0.8829	other	5.8	HIF1A	0.736494	0.000510984	Signaling by NOTCH	1.7e-05	20	20
Norepinephrine	HMDB0000216	CD	-0.194727	0.279091	CHEMBL679	Tanimoto	0.8829	other	5.8	HIF1A	0.736494	0.000510984	Neddylation	2.9e-05	20	20
Norepinephrine	HMDB0000216	CD	-0.194727	0.279091	CHEMBL679	Tanimoto	0.8829	other	5.8	HIF1A	0.736494	0.000510984	Ub-specific processing proteases	0.00079	20	20
Norepinephrine	HMDB0000216	CD	-0.194727	0.279091	CHEMBL679	Tanimoto	0.8829	other	5.8	HIF1A	0.736494	0.000510984	Deubiquitination	0.0022	20	20
Norepinephrine	HMDB0000216	CD	-0.194727	0.279091	CHEMBL679	Tanimoto	0.8829	other	5.8	HIF1A	0.736494	0.000510984	Cellular responses to stress	0.019	20	20
Norepinephrine	HMDB0000216	CD	-0.194727	0.279091	CHEMBL679	Tanimoto	0.8829	other	5.8	HIF1A	0.736494	0.000510984	Signal Transduction	0.021	20	20
Norepinephrine	HMDB0000216	CD	-0.194727	0.279091	CHEMBL679	Tanimoto	0.8829	other	5.8	HIF1A	0.736494	0.000510984	PTK6 promotes HIF1A stabilization	0.029	20	20
Norepinephrine	HMDB0000216	CD	-0.194727	0.279091	CHEMBL679	Tanimoto	0.8829	other	5.8	HIF1A	0.736494	0.000510984	Cellular responses to external stimuli	0.046	20	20
Norepinephrine	HMDB0000216	CD	-0.194727	0.279091	CHEMBL679	Tanimoto	0.8829	Positive	6.52	ADRA2B					20	2
Norepinephrine	HMDB0000216	CD	-0.194727	0.279091	CHEMBL679	Tanimoto	0.8829	other	6.1	HSD17B10					20	34
Norepinephrine	HMDB0000216	CD	-0.194727	0.279091	CHEMBL679	Tanimoto	0.8829	Positive	6.52	ADRA2A					20	2
Norepinephrine	HMDB0000216	CD	-0.194727	0.279091	CHEMBL679	Tanimoto	0.8829	Positive	7.31	ADRB3					20	1
Norepinephrine	HMDB0000216	CD	-0.194727	0.279091	CHEMBL679	Tanimoto	0.8829	Positive	7.51	ADRB3					20	1
Norepinephrine	HMDB0000216	CD	-0.194727	0.279091	CHEMBL1255663	Tanimoto	0.8829	Positive	5.58	ADRB2					20	1	Monocyte percentage of white cells	rs56330463	3E-18	27863252
Norepinephrine	HMDB0000216	CD	-0.194727	0.279091	CHEMBL677	Tanimoto	0.875	other	6	HSD17B10					20	34
Norepinephrine	HMDB0000216	CD	-0.194727	0.279091	CHEMBL677	Tanimoto	0.875	other	6.3	HIF1A	0.736494	0.000510984	Cytokine Signaling in Immune system	6.7e-11	20	20
Norepinephrine	HMDB0000216	CD	-0.194727	0.279091	CHEMBL677	Tanimoto	0.875	other	6.3	HIF1A	0.736494	0.000510984	Immune System	6.4e-10	20	20
Norepinephrine	HMDB0000216	CD	-0.194727	0.279091	CHEMBL677	Tanimoto	0.875	other	6.3	HIF1A	0.736494	0.000510984	Signaling by Interleukins	2.6e-09	20	20
Norepinephrine	HMDB0000216	CD	-0.194727	0.279091	CHEMBL677	Tanimoto	0.875	other	6.3	HIF1A	0.736494	0.000510984	Interleukin-4 and Interleukin-13 signaling	4.3e-07	20	20
Norepinephrine	HMDB0000216	CD	-0.194727	0.279091	CHEMBL677	Tanimoto	0.875	other	6.3	HIF1A	0.736494	0.000510984	Oxygen-dependent proline hydroxylation of Hypoxia-inducible Factor Alpha	2.7e-06	20	20
Norepinephrine	HMDB0000216	CD	-0.194727	0.279091	CHEMBL677	Tanimoto	0.875	other	6.3	HIF1A	0.736494	0.000510984	Cellular response to hypoxia	5.2e-06	20	20
Norepinephrine	HMDB0000216	CD	-0.194727	0.279091	CHEMBL677	Tanimoto	0.875	other	6.3	HIF1A	0.736494	0.000510984	Regulation of Hypoxia-inducible Factor (HIF) by oxygen	5.2e-06	20	20
Norepinephrine	HMDB0000216	CD	-0.194727	0.279091	CHEMBL677	Tanimoto	0.875	other	6.3	HIF1A	0.736494	0.000510984	Signaling by NOTCH	1.7e-05	20	20
Norepinephrine	HMDB0000216	CD	-0.194727	0.279091	CHEMBL677	Tanimoto	0.875	other	6.3	HIF1A	0.736494	0.000510984	Neddylation	2.9e-05	20	20
Norepinephrine	HMDB0000216	CD	-0.194727	0.279091	CHEMBL677	Tanimoto	0.875	other	6.3	HIF1A	0.736494	0.000510984	Ub-specific processing proteases	0.00079	20	20
Norepinephrine	HMDB0000216	CD	-0.194727	0.279091	CHEMBL677	Tanimoto	0.875	other	6.3	HIF1A	0.736494	0.000510984	Deubiquitination	0.0022	20	20
Norepinephrine	HMDB0000216	CD	-0.194727	0.279091	CHEMBL677	Tanimoto	0.875	other	6.3	HIF1A	0.736494	0.000510984	Cellular responses to stress	0.019	20	20
Norepinephrine	HMDB0000216	CD	-0.194727	0.279091	CHEMBL677	Tanimoto	0.875	other	6.3	HIF1A	0.736494	0.000510984	Signal Transduction	0.021	20	20
Norepinephrine	HMDB0000216	CD	-0.194727	0.279091	CHEMBL677	Tanimoto	0.875	other	6.3	HIF1A	0.736494	0.000510984	PTK6 promotes HIF1A stabilization	0.029	20	20
Norepinephrine	HMDB0000216	CD	-0.194727	0.279091	CHEMBL677	Tanimoto	0.875	other	6.3	HIF1A	0.736494	0.000510984	Cellular responses to external stimuli	0.046	20	20
Norepinephrine	HMDB0000216	CD	-0.194727	0.279091	CHEMBL677	Tanimoto	0.875	other	7	HSD17B10					20	34
Norepinephrine	HMDB0000216	CD	-0.194727	0.279091	CHEMBL677	Tanimoto	0.875	other	5.75	RECQL					20	54
Norepinephrine	HMDB0000216	CD	-0.194727	0.279091	CHEMBL677	Tanimoto	0.875	other	6.6	LMNA					20	299
Norepinephrine	HMDB0000216	CD	-0.194727	0.279091	CHEMBL1320902	Tanimoto	0.875	other	5.85	MAPT					20	52
Norepinephrine	HMDB0000216	CD	-0.194727	0.279091	CHEMBL1320902	Tanimoto	0.875	other	5.75	APEX1					20	3
Norepinephrine	HMDB0000216	CD	-0.194727	0.279091	CHEMBL1320902	Tanimoto	0.875	other	5.65	MAPT					20	52
Norepinephrine	HMDB0000216	CD	-0.194727	0.279091	CHEMBL1320902	Tanimoto	0.875	other	5.75	POLB					20	7
Norepinephrine	HMDB0000216	CD	-0.194727	0.279091	CHEMBL1160982	Tanimoto	0.875	other	5.65	LMNA					20	299
Norepinephrine	HMDB0000216	CD	-0.194727	0.279091	CHEMBL1160982	Tanimoto	0.875	other	5.6	RECQL					20	54
Norepinephrine	HMDB0000216	CD	-0.194727	0.279091	CHEMBL1520394	Tanimoto	0.8522	other	6.25	BLM					20	100
Norepinephrine	HMDB0000216	CD	-0.194727	0.279091	CHEMBL1437	Tversky_sub	1	Positive	7.21	ADRA2B					20	2
Norepinephrine	HMDB0000216	CD	-0.194727	0.279091	CHEMBL1437	Tversky_sub	1	Positive	5.58	ADRB1					20	1
Norepinephrine	HMDB0000216	CD	-0.194727	0.279091	CHEMBL1437	Tversky_sub	1	Positive	5.58	ADRB3					20	1
Norepinephrine	HMDB0000216	CD	-0.194727	0.279091	CHEMBL1437	Tversky_sub	1	Positive	6.1	ADRA2C					20	1
Norepinephrine	HMDB0000216	CD	-0.194727	0.279091	CHEMBL1437	Tversky_sub	1	Positive	6.89	ADRA2A					20	2
Norepinephrine	HMDB0000216	CD	-0.194727	0.279091	CHEMBL1437	Tversky_sub	1	other	5.9	MAPT					20	52
Norepinephrine	HMDB0000216	CD	-0.194727	0.279091	CHEMBL1437	Tversky_sub	1	other	6.15	RECQL					20	54
Norepinephrine	HMDB0000216	CD	-0.194727	0.279091	CHEMBL1437	Tversky_sub	1	Positive	6.43	ADRA2A					20	2
Norepinephrine	HMDB0000216	CD	-0.194727	0.279091	CHEMBL1437	Tversky_sub	1	Positive	6.96	ADRA2A					20	2
Norepinephrine	HMDB0000216	CD	-0.194727	0.279091	CHEMBL1437	Tversky_sub	1	Positive	8.2	ADRB3					20	1
Norepinephrine	HMDB0000216	CD	-0.194727	0.279091	CHEMBL1437	Tversky_sub	1	other	7.95	LMNA					20	299
Norepinephrine	HMDB0000216	CD	-0.194727	0.279091	CHEMBL1437	Tversky_sub	1	other	5.65	RECQL					20	54
Norepinephrine	HMDB0000216	CD	-0.194727	0.279091	CHEMBL1437	Tversky_sub	1	other	6.1	APEX1					20	3
Norepinephrine	HMDB0000216	CD	-0.194727	0.279091	CHEMBL1437	Tversky_sub	1	Positive	5.66	ADRA1A					20	2
Norepinephrine	HMDB0000216	CD	-0.194727	0.279091	CHEMBL1437	Tversky_sub	1	Positive	6.93	ADRA2A					20	2
Norepinephrine	HMDB0000216	CD	-0.194727	0.279091	CHEMBL1437	Tversky_sub	1	Positive	8.26	ADRB3					20	1
Norepinephrine	HMDB0000216	CD	-0.194727	0.279091	CHEMBL1437	Tversky_sub	1	Positive	5.58	ADRB2					20	1	Monocyte percentage of white cells	rs56330463	3E-18	27863252
Norepinephrine	HMDB0000216	CD	-0.194727	0.279091	CHEMBL1160703	Tversky_sub	0.9907	other	5.9	HIF1A	0.736494	0.000510984	Cytokine Signaling in Immune system	6.7e-11	20	20
Norepinephrine	HMDB0000216	CD	-0.194727	0.279091	CHEMBL1160703	Tversky_sub	0.9907	other	5.9	HIF1A	0.736494	0.000510984	Immune System	6.4e-10	20	20
Norepinephrine	HMDB0000216	CD	-0.194727	0.279091	CHEMBL1160703	Tversky_sub	0.9907	other	5.9	HIF1A	0.736494	0.000510984	Signaling by Interleukins	2.6e-09	20	20
Norepinephrine	HMDB0000216	CD	-0.194727	0.279091	CHEMBL1160703	Tversky_sub	0.9907	other	5.9	HIF1A	0.736494	0.000510984	Interleukin-4 and Interleukin-13 signaling	4.3e-07	20	20
Norepinephrine	HMDB0000216	CD	-0.194727	0.279091	CHEMBL1160703	Tversky_sub	0.9907	other	5.9	HIF1A	0.736494	0.000510984	Oxygen-dependent proline hydroxylation of Hypoxia-inducible Factor Alpha	2.7e-06	20	20
Norepinephrine	HMDB0000216	CD	-0.194727	0.279091	CHEMBL1160703	Tversky_sub	0.9907	other	5.9	HIF1A	0.736494	0.000510984	Cellular response to hypoxia	5.2e-06	20	20
Norepinephrine	HMDB0000216	CD	-0.194727	0.279091	CHEMBL1160703	Tversky_sub	0.9907	other	5.9	HIF1A	0.736494	0.000510984	Regulation of Hypoxia-inducible Factor (HIF) by oxygen	5.2e-06	20	20
Norepinephrine	HMDB0000216	CD	-0.194727	0.279091	CHEMBL1160703	Tversky_sub	0.9907	other	5.9	HIF1A	0.736494	0.000510984	Signaling by NOTCH	1.7e-05	20	20
Norepinephrine	HMDB0000216	CD	-0.194727	0.279091	CHEMBL1160703	Tversky_sub	0.9907	other	5.9	HIF1A	0.736494	0.000510984	Neddylation	2.9e-05	20	20
Norepinephrine	HMDB0000216	CD	-0.194727	0.279091	CHEMBL1160703	Tversky_sub	0.9907	other	5.9	HIF1A	0.736494	0.000510984	Ub-specific processing proteases	0.00079	20	20
Norepinephrine	HMDB0000216	CD	-0.194727	0.279091	CHEMBL1160703	Tversky_sub	0.9907	other	5.9	HIF1A	0.736494	0.000510984	Deubiquitination	0.0022	20	20
Norepinephrine	HMDB0000216	CD	-0.194727	0.279091	CHEMBL1160703	Tversky_sub	0.9907	other	5.9	HIF1A	0.736494	0.000510984	Cellular responses to stress	0.019	20	20
Norepinephrine	HMDB0000216	CD	-0.194727	0.279091	CHEMBL1160703	Tversky_sub	0.9907	other	5.9	HIF1A	0.736494	0.000510984	Signal Transduction	0.021	20	20
Norepinephrine	HMDB0000216	CD	-0.194727	0.279091	CHEMBL1160703	Tversky_sub	0.9907	other	5.9	HIF1A	0.736494	0.000510984	PTK6 promotes HIF1A stabilization	0.029	20	20
Norepinephrine	HMDB0000216	CD	-0.194727	0.279091	CHEMBL1160703	Tversky_sub	0.9907	other	5.9	HIF1A	0.736494	0.000510984	Cellular responses to external stimuli	0.046	20	20
Norepinephrine	HMDB0000216	CD	-0.194727	0.279091	CHEMBL59	Tversky_sub	0.9881	Positive	8.07	DRD3					20	1
Norepinephrine	HMDB0000216	CD	-0.194727	0.279091	CHEMBL59	Tversky_sub	0.9881	other	6.3	HSD17B10					20	34
Norepinephrine	HMDB0000216	CD	-0.194727	0.279091	CHEMBL59	Tversky_sub	0.9881	Positive	6.64	DRD2					20	1
Norepinephrine	HMDB0000216	CD	-0.194727	0.279091	CHEMBL59	Tversky_sub	0.9881	Positive	8.03	DRD3					20	1
Norepinephrine	HMDB0000216	CD	-0.194727	0.279091	CHEMBL59	Tversky_sub	0.9881	Positive	8.12	DRD3					20	1
Norepinephrine	HMDB0000216	CD	-0.194727	0.279091	CHEMBL59	Tversky_sub	0.9881	Positive	8.1	DRD2					20	1
Norepinephrine	HMDB0000216	CD	-0.194727	0.279091	CHEMBL59	Tversky_sub	0.9881	Positive	6.68	DRD2					20	1
Norepinephrine	HMDB0000216	CD	-0.194727	0.279091	CHEMBL59	Tversky_sub	0.9881	Positive	8.66	DRD4					20	1	Systemic seropositive rheumatic diseases (Systemic sclerosis or systemic lupus erythematosus or rheumatoid arthritis or idiopathic inflammatory myopathies)	rs7929541	2E-10	30573655
Norepinephrine	HMDB0000216	CD	-0.194727	0.279091	CHEMBL59	Tversky_sub	0.9881	Positive	7.19	DRD2					20	1
Norepinephrine	HMDB0000216	CD	-0.194727	0.279091	CHEMBL59	Tversky_sub	0.9881	Positive	6.92	DRD1					20	1
Norepinephrine	HMDB0000216	CD	-0.194727	0.279091	CHEMBL59	Tversky_sub	0.9881	Positive	7.97	DRD3					20	1
Norepinephrine	HMDB0000216	CD	-0.194727	0.279091	CHEMBL59	Tversky_sub	0.9881	Positive	8.32	DRD3					20	1
Norepinephrine	HMDB0000216	CD	-0.194727	0.279091	CHEMBL59	Tversky_sub	0.9881	Positive	6.33	DRD2					20	1
Norepinephrine	HMDB0000216	CD	-0.194727	0.279091	CHEMBL59	Tversky_sub	0.9881	Positive	7.46	DRD1					20	1
Norepinephrine	HMDB0000216	CD	-0.194727	0.279091	CHEMBL59	Tversky_sub	0.9881	Positive	6.66	DRD2					20	1
Norepinephrine	HMDB0000216	CD	-0.194727	0.279091	CHEMBL59	Tversky_sub	0.9881	Positive	7.44	DRD2					20	1
Norepinephrine	HMDB0000216	CD	-0.194727	0.279091	CHEMBL59	Tversky_sub	0.9881	Positive	8.21	DRD3					20	1
Norepinephrine	HMDB0000216	CD	-0.194727	0.279091	CHEMBL59	Tversky_sub	0.9881	Positive	7.37	DRD2					20	1
Norepinephrine	HMDB0000216	CD	-0.194727	0.279091	CHEMBL59	Tversky_sub	0.9881	Positive	8.24	DRD3					20	1
Norepinephrine	HMDB0000216	CD	-0.194727	0.279091	CHEMBL59	Tversky_sub	0.9881	Positive	6.62	DRD2					20	1
Norepinephrine	HMDB0000216	CD	-0.194727	0.279091	CHEMBL59	Tversky_sub	0.9881	Positive	7.75	DRD2					20	1
Norepinephrine	HMDB0000216	CD	-0.194727	0.279091	CHEMBL59	Tversky_sub	0.9881	Positive	7.7	DRD1					20	1
Norepinephrine	HMDB0000216	CD	-0.194727	0.279091	CHEMBL59	Tversky_sub	0.9881	Positive	8	DRD4					20	1	Systemic seropositive rheumatic diseases (Systemic sclerosis or systemic lupus erythematosus or rheumatoid arthritis or idiopathic inflammatory myopathies)	rs7929541	2E-10	30573655
Norepinephrine	HMDB0000216	CD	-0.194727	0.279091	CHEMBL59	Tversky_sub	0.9881	other	5.75	RECQL					20	54
Norepinephrine	HMDB0000216	CD	-0.194727	0.279091	CHEMBL1557	Tversky_sub	0.9881	other	5.95	MAPT					20	52
Norepinephrine	HMDB0000216	CD	-0.194727	0.279091	CHEMBL1557	Tversky_sub	0.9881	other	5.7	GAA					20	7
Norepinephrine	HMDB0000216	CD	-0.194727	0.279091	CHEMBL1557	Tversky_sub	0.9881	Positive	9.2	DRD2					20	1
Norepinephrine	HMDB0000216	CD	-0.194727	0.279091	CHEMBL1557	Tversky_sub	0.9881	other	5.85	MAPT					20	52
Norepinephrine	HMDB0000216	CD	-0.194727	0.279091	CHEMBL1557	Tversky_sub	0.9881	other	6	BLM					20	100
Norepinephrine	HMDB0000216	CD	-0.194727	0.279091	CHEMBL1557	Tversky_sub	0.9881	other	5.95	RECQL					20	54
Norepinephrine	HMDB0000216	CD	-0.194727	0.279091	CHEMBL1557	Tversky_sub	0.9881	Positive	7.43	DRD1					20	1
Palmitic acid	HMDB0000220	CD	-0.00460479	0.27095	CHEMBL1238	Tanimoto	1	other	8.55	NFKB1					9	95	Ulcerative colitis	rs3774959	4E-12	23128233
Palmitic acid	HMDB0000220	CD	-0.00460479	0.27095	CHEMBL1238	Tanimoto	1	other	8.55	NFKB1					9	95	Ulcerative colitis	rs3774937	5E-14	26192919
Palmitic acid	HMDB0000220	CD	-0.00460479	0.27095	CHEMBL1238	Tanimoto	1	other	8.55	NFKB1					9	95	Chronic inflammatory diseases (ankylosing spondylitis, Crohn's disease, psoriasis, primary sclerosing cholangitis, ulcerative colitis) (pleiotropy)	rs3774937	2E-18	26974007
Palmitic acid	HMDB0000220	CD	-0.00460479	0.27095	CHEMBL1238	Tanimoto	1	other	8.55	NFKB1					9	95	Monocyte percentage of white cells	rs11097789	1E-9	27863252
Palmitic acid	HMDB0000220	CD	-0.00460479	0.27095	CHEMBL1238	Tanimoto	1	other	8.55	NFKB1					9	95	Lymphocyte percentage of white cells	rs4648045	2E-21	27863252
Palmitic acid	HMDB0000220	CD	-0.00460479	0.27095	CHEMBL1238	Tanimoto	1	other	7	LMNA					9	299
Palmitic acid	HMDB0000220	CD	-0.00460479	0.27095	CHEMBL1238	Tanimoto	1	other	8.3	LMNA					9	299
Palmitic acid	HMDB0000220	CD	-0.00460479	0.27095	CHEMBL108766	Tanimoto	1	other	7.9	TSHR					9	171
Palmitic acid	HMDB0000220	CD	-0.00460479	0.27095	CHEMBL405879	Tanimoto	0.913	Positive	6.11	GPBAR1					9	50
Palmitic acid	HMDB0000220	CD	-0.00460479	0.27095	CHEMBL270494	Tanimoto	0.913	Positive	5.58	GPBAR1					9	50
Palmitic acid	HMDB0000220	CD	-0.00460479	0.27095	CHEMBL410893	Tanimoto	0.875	Positive	6.57	GPBAR1					9	50
Palmitic acid	HMDB0000220	CD	-0.00460479	0.27095	CHEMBL393319	Tanimoto	0.875	Negative	6.04	AR					9	36
Palmitic acid	HMDB0000220	CD	-0.00460479	0.27095	CHEMBL349105	Tanimoto	0.875	Positive	5.9	GPBAR1					9	50
Palmitic acid	HMDB0000220	CD	-0.00460479	0.27095	CHEMBL270105	Tanimoto	0.875	Positive	7.12	GPBAR1					9	50
Palmitic acid	HMDB0000220	CD	-0.00460479	0.27095	CHEMBL235003	Tanimoto	0.875	Negative	6.14	AR					9	36
Palmitic acid	HMDB0000220	CD	-0.00460479	0.27095	CHEMBL160902	Tanimoto	0.875	Positive	6.11	GPBAR1					9	50
Palmitic acid	HMDB0000220	CD	-0.00460479	0.27095	CHEMBL1513128	Tanimoto	0.875	other	5.85	LMNA					9	299
Palmitic acid	HMDB0000220	CD	-0.00460479	0.27095	CHEMBL1478	Tanimoto	0.875	Positive	6.24	GPBAR1					9	50
Palmitic acid	HMDB0000220	CD	-0.00460479	0.27095	CHEMBL1742184	Tanimoto	0.8571	Positive	6.2	CYP1A2					9	25
Palmitic acid	HMDB0000220	CD	-0.00460479	0.27095	CHEMBL1162485	Tanimoto	0.8571	other	7	MAPK1					9	64
Palmitic acid	HMDB0000220	CD	-0.00460479	0.27095	CHEMBL1238	Tversky_sub	1	other	8.55	NFKB1					9	95	Ulcerative colitis	rs3774959	4E-12	23128233
Palmitic acid	HMDB0000220	CD	-0.00460479	0.27095	CHEMBL1238	Tversky_sub	1	other	8.55	NFKB1					9	95	Ulcerative colitis	rs3774937	5E-14	26192919
Palmitic acid	HMDB0000220	CD	-0.00460479	0.27095	CHEMBL1238	Tversky_sub	1	other	8.55	NFKB1					9	95	Chronic inflammatory diseases (ankylosing spondylitis, Crohn's disease, psoriasis, primary sclerosing cholangitis, ulcerative colitis) (pleiotropy)	rs3774937	2E-18	26974007
Palmitic acid	HMDB0000220	CD	-0.00460479	0.27095	CHEMBL1238	Tversky_sub	1	other	8.55	NFKB1					9	95	Monocyte percentage of white cells	rs11097789	1E-9	27863252
Palmitic acid	HMDB0000220	CD	-0.00460479	0.27095	CHEMBL1238	Tversky_sub	1	other	8.55	NFKB1					9	95	Lymphocyte percentage of white cells	rs4648045	2E-21	27863252
Palmitic acid	HMDB0000220	CD	-0.00460479	0.27095	CHEMBL1238	Tversky_sub	1	other	7	LMNA					9	299
Palmitic acid	HMDB0000220	CD	-0.00460479	0.27095	CHEMBL1238	Tversky_sub	1	other	8.3	LMNA					9	299
Palmitic acid	HMDB0000220	CD	-0.00460479	0.27095	CHEMBL108766	Tversky_sub	1	other	7.9	TSHR					9	171
Palmitic acid	HMDB0000220	CD	-0.00460479	0.27095	CHEMBL1162485	Tversky_sub	0.9917	other	7	MAPK1					9	64
Palmitic acid	HMDB0000220	CD	-0.00460479	0.27095	CHEMBL433	Tversky_sub	0.9846	other	5.55	NFKB1					9	95	Ulcerative colitis	rs3774959	4E-12	23128233
Palmitic acid	HMDB0000220	CD	-0.00460479	0.27095	CHEMBL433	Tversky_sub	0.9846	other	5.55	NFKB1					9	95	Ulcerative colitis	rs3774937	5E-14	26192919
Palmitic acid	HMDB0000220	CD	-0.00460479	0.27095	CHEMBL433	Tversky_sub	0.9846	other	5.55	NFKB1					9	95	Chronic inflammatory diseases (ankylosing spondylitis, Crohn's disease, psoriasis, primary sclerosing cholangitis, ulcerative colitis) (pleiotropy)	rs3774937	2E-18	26974007
Palmitic acid	HMDB0000220	CD	-0.00460479	0.27095	CHEMBL433	Tversky_sub	0.9846	other	5.55	NFKB1					9	95	Monocyte percentage of white cells	rs11097789	1E-9	27863252
Palmitic acid	HMDB0000220	CD	-0.00460479	0.27095	CHEMBL433	Tversky_sub	0.9846	other	5.55	NFKB1					9	95	Lymphocyte percentage of white cells	rs4648045	2E-21	27863252
Palmitic acid	HMDB0000220	CD	-0.00460479	0.27095	CHEMBL433	Tversky_sub	0.9846	other	7.7	NPSR1	4.22585	1.4777e-08			9	46
Palmitic acid	HMDB0000220	CD	-0.00460479	0.27095	CHEMBL433	Tversky_sub	0.9846	Positive	5.8	CYP3A4					9	52
Palmitic acid	HMDB0000220	CD	-0.00460479	0.27095	CHEMBL706	Tversky_sub	0.9743	other	6.45	LMNA					9	299
Palmitic acid	HMDB0000220	CD	-0.00460479	0.27095	CHEMBL24640	Tversky_sub	0.9743	other	8.6	LMNA					9	299
Palmitic acid	HMDB0000220	CD	-0.00460479	0.27095	CHEMBL1572050	Tversky_sub	0.9743	other	7.6	LMNA					9	299
L-Palmitoylcarnitine	HMDB0000222	CD	0.502839	0.589356	CHEMBL1256761	Tanimoto	1	Positive	5.86	HSP90AA1					3	18
L-Palmitoylcarnitine	HMDB0000222	CD	0.502839	0.589356	CHEMBL1183559	Tanimoto	1	other	6.2	TSHR					3	171
L-Palmitoylcarnitine	HMDB0000222	CD	0.502839	0.589356	CHEMBL1256761	Tversky_sub	1	Positive	5.86	HSP90AA1					3	18
L-Palmitoylcarnitine	HMDB0000222	CD	0.502839	0.589356	CHEMBL1183559	Tversky_sub	1	other	6.2	TSHR					3	171
L-Palmitoylcarnitine	HMDB0000222	CD	0.502839	0.589356	CHEMBL207602	Tversky_sub	0.9574	other	6.25	LMNA					3	299
Orotic acid	HMDB0000226	CD	-0.00288368	0.335521	CHEMBL1235017	Tanimoto	1	other	5.9	LMNA					1	299
Orotic acid	HMDB0000226	CD	-0.00288368	0.335521	CHEMBL1235017	Tversky_sub	1	other	5.9	LMNA					1	299
Riboflavin	HMDB0000244	CD	-0.482008	0.338484	CHEMBL511565	Tanimoto	1	other	5.7	LMNA					5	299
Riboflavin	HMDB0000244	CD	-0.482008	0.338484	CHEMBL511565	Tanimoto	0.9219	other	5.7	LMNA					5	299
Riboflavin	HMDB0000244	CD	-0.482008	0.338484	CHEMBL1325863	Tanimoto	0.9013	other	5.8	MEN1					5	148
Riboflavin	HMDB0000244	CD	-0.482008	0.338484	CHEMBL1325863	Tanimoto	0.9013	other	5.8	KMT2A					5	152
Riboflavin	HMDB0000244	CD	-0.482008	0.338484	CHEMBL511565	Tanimoto	0.8961	other	5.7	LMNA					5	299
Riboflavin	HMDB0000244	CD	-0.482008	0.338484	CHEMBL1367036	Tanimoto	0.8548	other	5.55	KDM4E					5	6
Riboflavin	HMDB0000244	CD	-0.482008	0.338484	CHEMBL1367036	Tanimoto	0.8548	other	5.8	KMT2A					5	152
Riboflavin	HMDB0000244	CD	-0.482008	0.338484	CHEMBL1367036	Tanimoto	0.8548	other	5.55	KMT2A					5	152
Riboflavin	HMDB0000244	CD	-0.482008	0.338484	CHEMBL1367036	Tanimoto	0.8548	other	5.8	MEN1					5	148
Riboflavin	HMDB0000244	CD	-0.482008	0.338484	CHEMBL1367036	Tanimoto	0.8548	other	5.65	USP2					5	14
Riboflavin	HMDB0000244	CD	-0.482008	0.338484	CHEMBL1325863	Tanimoto	0.8545	other	5.8	MEN1					5	148
Riboflavin	HMDB0000244	CD	-0.482008	0.338484	CHEMBL1325863	Tanimoto	0.8545	other	5.8	KMT2A					5	152
Riboflavin	HMDB0000244	CD	-0.482008	0.338484	CHEMBL511565	Tversky_sub	1	other	5.7	LMNA					5	299
Riboflavin	HMDB0000244	CD	-0.482008	0.338484	CHEMBL1367036	Tversky_sub	0.9517	other	5.55	KDM4E					5	6
Riboflavin	HMDB0000244	CD	-0.482008	0.338484	CHEMBL1367036	Tversky_sub	0.9517	other	5.8	KMT2A					5	152
Riboflavin	HMDB0000244	CD	-0.482008	0.338484	CHEMBL1367036	Tversky_sub	0.9517	other	5.55	KMT2A					5	152
Riboflavin	HMDB0000244	CD	-0.482008	0.338484	CHEMBL1367036	Tversky_sub	0.9517	other	5.8	MEN1					5	148
Riboflavin	HMDB0000244	CD	-0.482008	0.338484	CHEMBL1367036	Tversky_sub	0.9517	other	5.65	USP2					5	14
Riboflavin	HMDB0000244	CD	-0.482008	0.338484	CHEMBL511565	Tversky_sub	0.9502	other	5.7	LMNA					5	299
Sorbitol	HMDB0000247	CD	-0.0972679	0.235705	CHEMBL16105	Tanimoto	1	other	6	LMNA					1	299
Sorbitol	HMDB0000247	CD	-0.0972679	0.235705	CHEMBL16105	Tversky_sub	1	other	6	LMNA					1	299
Taurine	HMDB0000251	CD	0.596982	0.740612	CHEMBL239243	Tanimoto	1	other	7.9	BLM					2	100
Taurine	HMDB0000251	CD	0.596982	0.740612	CHEMBL1256480	Tanimoto	0.95	other	5.95	MAPT					2	52
Taurine	HMDB0000251	CD	0.596982	0.740612	CHEMBL1256480	Tanimoto	0.95	other	8.49	BLM					2	100
Taurine	HMDB0000251	CD	0.596982	0.740612	CHEMBL239243	Tversky_sub	1	other	7.9	BLM					2	100
Taurine	HMDB0000251	CD	0.596982	0.740612	CHEMBL1256480	Tversky_sub	0.9974	other	5.95	MAPT					2	52
Taurine	HMDB0000251	CD	0.596982	0.740612	CHEMBL1256480	Tversky_sub	0.9974	other	8.49	BLM					2	100
Sphingosine	HMDB0000252	CD	0.199001	0.39785	CHEMBL67166	Tanimoto	1	other	6.2	THRB					2	38	Monocyte count	rs869785	3E-10	27863252
Sphingosine	HMDB0000252	CD	0.199001	0.39785	CHEMBL1453208	Tanimoto	1	other	5.8	ALDH1A1					2	88
Sphingosine	HMDB0000252	CD	0.199001	0.39785	CHEMBL67166	Tversky_sub	1	other	6.2	THRB					2	38	Monocyte count	rs869785	3E-10	27863252
Sphingosine	HMDB0000252	CD	0.199001	0.39785	CHEMBL1453208	Tversky_sub	1	other	5.8	ALDH1A1					2	88
Sphingosine	HMDB0000252	CD	0.345866	0.39716	CHEMBL67166	Tanimoto	1	other	6.2	THRB					2	38	Monocyte count	rs869785	3E-10	27863252
Sphingosine	HMDB0000252	CD	0.345866	0.39716	CHEMBL1453208	Tanimoto	1	other	5.8	ALDH1A1					2	88
Sphingosine	HMDB0000252	CD	0.345866	0.39716	CHEMBL67166	Tversky_sub	1	other	6.2	THRB					2	38	Monocyte count	rs869785	3E-10	27863252
Sphingosine	HMDB0000252	CD	0.345866	0.39716	CHEMBL1453208	Tversky_sub	1	other	5.8	ALDH1A1					2	88
Sphingosine	HMDB0000252	CD	0.402715	0.390129	CHEMBL67166	Tanimoto	1	other	6.2	THRB					2	38	Monocyte count	rs869785	3E-10	27863252
Sphingosine	HMDB0000252	CD	0.402715	0.390129	CHEMBL1453208	Tanimoto	1	other	5.8	ALDH1A1					2	88
Sphingosine	HMDB0000252	CD	0.402715	0.390129	CHEMBL67166	Tversky_sub	1	other	6.2	THRB					2	38	Monocyte count	rs869785	3E-10	27863252
Sphingosine	HMDB0000252	CD	0.402715	0.390129	CHEMBL1453208	Tversky_sub	1	other	5.8	ALDH1A1					2	88
Sphingosine	HMDB0000252	CD	0.390152	0.448881	CHEMBL67166	Tanimoto	1	other	6.2	THRB					2	38	Monocyte count	rs869785	3E-10	27863252
Sphingosine	HMDB0000252	CD	0.390152	0.448881	CHEMBL1453208	Tanimoto	1	other	5.8	ALDH1A1					2	88
Sphingosine	HMDB0000252	CD	0.390152	0.448881	CHEMBL67166	Tversky_sub	1	other	6.2	THRB					2	38	Monocyte count	rs869785	3E-10	27863252
Sphingosine	HMDB0000252	CD	0.390152	0.448881	CHEMBL1453208	Tversky_sub	1	other	5.8	ALDH1A1					2	88
Succinic acid	HMDB0000254	CD	0.0905971	0.312636	CHEMBL576	Tanimoto	1	other	6.5	LMNA					1	299
Succinic acid	HMDB0000254	CD	0.0905971	0.312636	CHEMBL576	Tversky_sub	1	other	6.5	LMNA					1	299
Serotonin	HMDB0000259	CD	-0.025867	0.483004	CHEMBL39	Tanimoto	1	Positive	7.6	HTR2C					17	2
Serotonin	HMDB0000259	CD	-0.025867	0.483004	CHEMBL39	Tanimoto	1	Positive	6.3	HTR3A					17	2
Serotonin	HMDB0000259	CD	-0.025867	0.483004	CHEMBL39	Tanimoto	1	Positive	7.92	HTR4					17	2	Monocyte percentage of white cells	rs56330463	3E-18	27863252
Serotonin	HMDB0000259	CD	-0.025867	0.483004	CHEMBL39	Tanimoto	1	Positive	8.82	HTR2A					17	3
Serotonin	HMDB0000259	CD	-0.025867	0.483004	CHEMBL39	Tanimoto	1	Positive	8.77	HTR2C					17	2
Serotonin	HMDB0000259	CD	-0.025867	0.483004	CHEMBL39	Tanimoto	1	Positive	8.32	HTR1B					17	2
Serotonin	HMDB0000259	CD	-0.025867	0.483004	CHEMBL39	Tanimoto	1	Positive	8	HTR1A					17	3
Serotonin	HMDB0000259	CD	-0.025867	0.483004	CHEMBL39	Tanimoto	1	Positive	8.24	HTR2A					17	3
Serotonin	HMDB0000259	CD	-0.025867	0.483004	CHEMBL39	Tanimoto	1	Positive	10.05	HTR2C					17	2
Serotonin	HMDB0000259	CD	-0.025867	0.483004	CHEMBL39	Tanimoto	1	Positive	9.4	HTR2C					17	2
Serotonin	HMDB0000259	CD	-0.025867	0.483004	CHEMBL39	Tanimoto	1	Negative	8.17	HTR1B					17	2
Serotonin	HMDB0000259	CD	-0.025867	0.483004	CHEMBL39	Tanimoto	1	Positive	8.82	HTR2B					17	2
Serotonin	HMDB0000259	CD	-0.025867	0.483004	CHEMBL39	Tanimoto	1	Positive	8.43	HTR1A					17	3
Serotonin	HMDB0000259	CD	-0.025867	0.483004	CHEMBL39	Tanimoto	1	Positive	9.3	HTR2B					17	2
Serotonin	HMDB0000259	CD	-0.025867	0.483004	CHEMBL39	Tanimoto	1	Positive	5.7	CYP1A2					17	25
Serotonin	HMDB0000259	CD	-0.025867	0.483004	CHEMBL39	Tanimoto	1	Positive	7.96	HTR2A					17	3
Serotonin	HMDB0000259	CD	-0.025867	0.483004	CHEMBL39	Tanimoto	1	Positive	7.62	HTR2C					17	2
Serotonin	HMDB0000259	CD	-0.025867	0.483004	CHEMBL39	Tanimoto	1	Positive	8.59	HTR2A					17	3
Serotonin	HMDB0000259	CD	-0.025867	0.483004	CHEMBL39	Tanimoto	1	Positive	9.07	HTR2B					17	2
Serotonin	HMDB0000259	CD	-0.025867	0.483004	CHEMBL39	Tanimoto	1	Positive	9.46	HTR2C					17	2
Serotonin	HMDB0000259	CD	-0.025867	0.483004	CHEMBL39	Tanimoto	1	Positive	8.81	HTR2A					17	3
Serotonin	HMDB0000259	CD	-0.025867	0.483004	CHEMBL39	Tanimoto	1	Positive	7.96	HTR2B					17	2
Serotonin	HMDB0000259	CD	-0.025867	0.483004	CHEMBL39	Tanimoto	1	Positive	8.1	HTR1F					17	2
Serotonin	HMDB0000259	CD	-0.025867	0.483004	CHEMBL39	Tanimoto	1	Positive	7.16	HTR2A					17	3
Serotonin	HMDB0000259	CD	-0.025867	0.483004	CHEMBL39	Tanimoto	1	Positive	9	HTR1A					17	3
Serotonin	HMDB0000259	CD	-0.025867	0.483004	CHEMBL39	Tanimoto	1	Positive	9.3	HTR1A					17	3
Serotonin	HMDB0000259	CD	-0.025867	0.483004	CHEMBL39	Tanimoto	1	Positive	9.15	HTR1A					17	3
Serotonin	HMDB0000259	CD	-0.025867	0.483004	CHEMBL39	Tanimoto	1	Positive	8.06	HTR1A					17	3
Serotonin	HMDB0000259	CD	-0.025867	0.483004	CHEMBL39	Tanimoto	1	Positive	7.37	HTR1A					17	3
Serotonin	HMDB0000259	CD	-0.025867	0.483004	CHEMBL39	Tanimoto	1	Positive	8.79	HTR2C					17	2
Serotonin	HMDB0000259	CD	-0.025867	0.483004	CHEMBL39	Tanimoto	1	Positive	8.24	HTR2B					17	2
Serotonin	HMDB0000259	CD	-0.025867	0.483004	CHEMBL39	Tanimoto	1	Positive	6.64	HTR1A					17	3
Serotonin	HMDB0000259	CD	-0.025867	0.483004	CHEMBL39	Tanimoto	1	Positive	9.06	HTR2C					17	2
Serotonin	HMDB0000259	CD	-0.025867	0.483004	CHEMBL39	Tanimoto	1	Positive	6.83	HTR1A					17	3
Serotonin	HMDB0000259	CD	-0.025867	0.483004	CHEMBL39	Tanimoto	1	Positive	7.82	HTR7					17	2
Serotonin	HMDB0000259	CD	-0.025867	0.483004	CHEMBL39	Tanimoto	1	Negative	8.3	HTR1D					17	3
Serotonin	HMDB0000259	CD	-0.025867	0.483004	CHEMBL39	Tanimoto	1	Positive	8.33	HTR1B					17	2
Serotonin	HMDB0000259	CD	-0.025867	0.483004	CHEMBL39	Tanimoto	1	Positive	8.52	HTR1A					17	3
Serotonin	HMDB0000259	CD	-0.025867	0.483004	CHEMBL39	Tanimoto	1	Positive	7.6	HTR2B					17	2
Serotonin	HMDB0000259	CD	-0.025867	0.483004	CHEMBL39	Tanimoto	1	Positive	6.75	HTR3A					17	2
Serotonin	HMDB0000259	CD	-0.025867	0.483004	CHEMBL39	Tanimoto	1	Negative	8.61	HTR1A					17	3
Serotonin	HMDB0000259	CD	-0.025867	0.483004	CHEMBL39	Tanimoto	1	Positive	6.82	HTR1A					17	3
Serotonin	HMDB0000259	CD	-0.025867	0.483004	CHEMBL39	Tanimoto	1	Positive	8.12	HTR2A					17	3
Serotonin	HMDB0000259	CD	-0.025867	0.483004	CHEMBL39	Tanimoto	1	Positive	6.34	HTR3A					17	2
Serotonin	HMDB0000259	CD	-0.025867	0.483004	CHEMBL39	Tanimoto	1	Positive	6.9	HTR2A					17	3
Serotonin	HMDB0000259	CD	-0.025867	0.483004	CHEMBL39	Tanimoto	1	Positive	6.85	HTR3A					17	2
Serotonin	HMDB0000259	CD	-0.025867	0.483004	CHEMBL416526	Tanimoto	0.9253	Negative	5.92	SLC6A4					17	1
Serotonin	HMDB0000259	CD	-0.025867	0.483004	CHEMBL266591	Tanimoto	0.9048	other	6.7	MAPK1					17	64
Serotonin	HMDB0000259	CD	-0.025867	0.483004	CHEMBL8165	Tanimoto	0.8991	Positive	5.8	CYP1A2					17	25
Serotonin	HMDB0000259	CD	-0.025867	0.483004	CHEMBL8165	Tanimoto	0.8991	Positive	9.3	HTR2A					17	3
Serotonin	HMDB0000259	CD	-0.025867	0.483004	CHEMBL1256138	Tanimoto	0.8991	other	8.49	BLM					17	100
Serotonin	HMDB0000259	CD	-0.025867	0.483004	CHEMBL1416204	Tanimoto	0.8851	other	6.45	NFKB1					17	95	Ulcerative colitis	rs3774959	4E-12	23128233
Serotonin	HMDB0000259	CD	-0.025867	0.483004	CHEMBL1416204	Tanimoto	0.8851	other	6.45	NFKB1					17	95	Ulcerative colitis	rs3774937	5E-14	26192919
Serotonin	HMDB0000259	CD	-0.025867	0.483004	CHEMBL1416204	Tanimoto	0.8851	other	6.45	NFKB1					17	95	Chronic inflammatory diseases (ankylosing spondylitis, Crohn's disease, psoriasis, primary sclerosing cholangitis, ulcerative colitis) (pleiotropy)	rs3774937	2E-18	26974007
Serotonin	HMDB0000259	CD	-0.025867	0.483004	CHEMBL1416204	Tanimoto	0.8851	other	6.45	NFKB1					17	95	Monocyte percentage of white cells	rs11097789	1E-9	27863252
Serotonin	HMDB0000259	CD	-0.025867	0.483004	CHEMBL1416204	Tanimoto	0.8851	other	6.45	NFKB1					17	95	Lymphocyte percentage of white cells	rs4648045	2E-21	27863252
Serotonin	HMDB0000259	CD	-0.025867	0.483004	CHEMBL1256286	Tanimoto	0.861	other	6.4	NPSR1	4.22585	1.4777e-08			17	46
Serotonin	HMDB0000259	CD	-0.025867	0.483004	CHEMBL1256286	Tanimoto	0.861	other	8.46	LMNA					17	299
Serotonin	HMDB0000259	CD	-0.025867	0.483004	CHEMBL39	Tversky_sub	1	Positive	7.6	HTR2C					17	2
Serotonin	HMDB0000259	CD	-0.025867	0.483004	CHEMBL39	Tversky_sub	1	Positive	6.3	HTR3A					17	2
Serotonin	HMDB0000259	CD	-0.025867	0.483004	CHEMBL39	Tversky_sub	1	Positive	7.92	HTR4					17	2	Monocyte percentage of white cells	rs56330463	3E-18	27863252
Serotonin	HMDB0000259	CD	-0.025867	0.483004	CHEMBL39	Tversky_sub	1	Positive	8.82	HTR2A					17	3
Serotonin	HMDB0000259	CD	-0.025867	0.483004	CHEMBL39	Tversky_sub	1	Positive	8.77	HTR2C					17	2
Serotonin	HMDB0000259	CD	-0.025867	0.483004	CHEMBL39	Tversky_sub	1	Positive	8.32	HTR1B					17	2
Serotonin	HMDB0000259	CD	-0.025867	0.483004	CHEMBL39	Tversky_sub	1	Positive	8	HTR1A					17	3
Serotonin	HMDB0000259	CD	-0.025867	0.483004	CHEMBL39	Tversky_sub	1	Positive	8.24	HTR2A					17	3
Serotonin	HMDB0000259	CD	-0.025867	0.483004	CHEMBL39	Tversky_sub	1	Positive	10.05	HTR2C					17	2
Serotonin	HMDB0000259	CD	-0.025867	0.483004	CHEMBL39	Tversky_sub	1	Positive	9.4	HTR2C					17	2
Serotonin	HMDB0000259	CD	-0.025867	0.483004	CHEMBL39	Tversky_sub	1	Negative	8.17	HTR1B					17	2
Serotonin	HMDB0000259	CD	-0.025867	0.483004	CHEMBL39	Tversky_sub	1	Positive	8.82	HTR2B					17	2
Serotonin	HMDB0000259	CD	-0.025867	0.483004	CHEMBL39	Tversky_sub	1	Positive	8.43	HTR1A					17	3
Serotonin	HMDB0000259	CD	-0.025867	0.483004	CHEMBL39	Tversky_sub	1	Positive	9.3	HTR2B					17	2
Serotonin	HMDB0000259	CD	-0.025867	0.483004	CHEMBL39	Tversky_sub	1	Positive	5.7	CYP1A2					17	25
Serotonin	HMDB0000259	CD	-0.025867	0.483004	CHEMBL39	Tversky_sub	1	Positive	7.96	HTR2A					17	3
Serotonin	HMDB0000259	CD	-0.025867	0.483004	CHEMBL39	Tversky_sub	1	Positive	7.62	HTR2C					17	2
Serotonin	HMDB0000259	CD	-0.025867	0.483004	CHEMBL39	Tversky_sub	1	Positive	8.59	HTR2A					17	3
Serotonin	HMDB0000259	CD	-0.025867	0.483004	CHEMBL39	Tversky_sub	1	Positive	9.07	HTR2B					17	2
Serotonin	HMDB0000259	CD	-0.025867	0.483004	CHEMBL39	Tversky_sub	1	Positive	9.46	HTR2C					17	2
Serotonin	HMDB0000259	CD	-0.025867	0.483004	CHEMBL39	Tversky_sub	1	Positive	8.81	HTR2A					17	3
Serotonin	HMDB0000259	CD	-0.025867	0.483004	CHEMBL39	Tversky_sub	1	Positive	7.96	HTR2B					17	2
Serotonin	HMDB0000259	CD	-0.025867	0.483004	CHEMBL39	Tversky_sub	1	Positive	8.1	HTR1F					17	2
Serotonin	HMDB0000259	CD	-0.025867	0.483004	CHEMBL39	Tversky_sub	1	Positive	7.16	HTR2A					17	3
Serotonin	HMDB0000259	CD	-0.025867	0.483004	CHEMBL39	Tversky_sub	1	Positive	9	HTR1A					17	3
Serotonin	HMDB0000259	CD	-0.025867	0.483004	CHEMBL39	Tversky_sub	1	Positive	9.3	HTR1A					17	3
Serotonin	HMDB0000259	CD	-0.025867	0.483004	CHEMBL39	Tversky_sub	1	Positive	9.15	HTR1A					17	3
Serotonin	HMDB0000259	CD	-0.025867	0.483004	CHEMBL39	Tversky_sub	1	Positive	8.06	HTR1A					17	3
Serotonin	HMDB0000259	CD	-0.025867	0.483004	CHEMBL39	Tversky_sub	1	Positive	7.37	HTR1A					17	3
Serotonin	HMDB0000259	CD	-0.025867	0.483004	CHEMBL39	Tversky_sub	1	Positive	8.79	HTR2C					17	2
Serotonin	HMDB0000259	CD	-0.025867	0.483004	CHEMBL39	Tversky_sub	1	Positive	8.24	HTR2B					17	2
Serotonin	HMDB0000259	CD	-0.025867	0.483004	CHEMBL39	Tversky_sub	1	Positive	6.64	HTR1A					17	3
Serotonin	HMDB0000259	CD	-0.025867	0.483004	CHEMBL39	Tversky_sub	1	Positive	9.06	HTR2C					17	2
Serotonin	HMDB0000259	CD	-0.025867	0.483004	CHEMBL39	Tversky_sub	1	Positive	6.83	HTR1A					17	3
Serotonin	HMDB0000259	CD	-0.025867	0.483004	CHEMBL39	Tversky_sub	1	Positive	7.82	HTR7					17	2
Serotonin	HMDB0000259	CD	-0.025867	0.483004	CHEMBL39	Tversky_sub	1	Negative	8.3	HTR1D					17	3
Serotonin	HMDB0000259	CD	-0.025867	0.483004	CHEMBL39	Tversky_sub	1	Positive	8.33	HTR1B					17	2
Serotonin	HMDB0000259	CD	-0.025867	0.483004	CHEMBL39	Tversky_sub	1	Positive	8.52	HTR1A					17	3
Serotonin	HMDB0000259	CD	-0.025867	0.483004	CHEMBL39	Tversky_sub	1	Positive	7.6	HTR2B					17	2
Serotonin	HMDB0000259	CD	-0.025867	0.483004	CHEMBL39	Tversky_sub	1	Positive	6.75	HTR3A					17	2
Serotonin	HMDB0000259	CD	-0.025867	0.483004	CHEMBL39	Tversky_sub	1	Negative	8.61	HTR1A					17	3
Serotonin	HMDB0000259	CD	-0.025867	0.483004	CHEMBL39	Tversky_sub	1	Positive	6.82	HTR1A					17	3
Serotonin	HMDB0000259	CD	-0.025867	0.483004	CHEMBL39	Tversky_sub	1	Positive	8.12	HTR2A					17	3
Serotonin	HMDB0000259	CD	-0.025867	0.483004	CHEMBL39	Tversky_sub	1	Positive	6.34	HTR3A					17	2
Serotonin	HMDB0000259	CD	-0.025867	0.483004	CHEMBL39	Tversky_sub	1	Positive	6.9	HTR2A					17	3
Serotonin	HMDB0000259	CD	-0.025867	0.483004	CHEMBL39	Tversky_sub	1	Positive	6.85	HTR3A					17	2
Serotonin	HMDB0000259	CD	-0.025867	0.483004	CHEMBL6640	Tversky_sub	0.989	Positive	8.13	HTR2A					17	3
Sphinganine	HMDB0000269	CD	0.184406	0.276398	CHEMBL1204148	Tanimoto	0.9545	other	7.6	MAPT					3	52
Sphinganine	HMDB0000269	CD	0.184406	0.276398	CHEMBL1204148	Tanimoto	0.9545	other	5.55	GMNN					3	4
Sphinganine	HMDB0000269	CD	0.184406	0.276398	CHEMBL1204148	Tanimoto	0.9545	other	5.8	LMNA					3	299
Sphinganine	HMDB0000269	CD	0.184406	0.276398	CHEMBL1204148	Tversky_sub	0.9976	other	7.6	MAPT					3	52
Sphinganine	HMDB0000269	CD	0.184406	0.276398	CHEMBL1204148	Tversky_sub	0.9976	other	5.55	GMNN					3	4
Sphinganine	HMDB0000269	CD	0.184406	0.276398	CHEMBL1204148	Tversky_sub	0.9976	other	5.8	LMNA					3	299
Sphinganine	HMDB0000269	CD	0.184406	0.276398	CHEMBL706	Tversky_sub	0.9709	other	6.45	LMNA					3	299
Sphinganine	HMDB0000269	CD	0.184406	0.276398	CHEMBL24640	Tversky_sub	0.9709	other	8.6	LMNA					3	299
Sphinganine	HMDB0000269	CD	0.184406	0.276398	CHEMBL1572050	Tversky_sub	0.9709	other	7.6	LMNA					3	299
Uridine 5'-monophosphate	HMDB0000288	CD	0.146469	0.133614	CHEMBL1596534	Tanimoto	0.9354	Positive	6.1	CYP3A4					10	52
Uridine 5'-monophosphate	HMDB0000288	CD	0.146469	0.133614	CHEMBL1457622	Tanimoto	0.9354	other	7.45	BLM					10	100
Uridine 5'-monophosphate	HMDB0000288	CD	0.146469	0.133614	CHEMBL130266	Tanimoto	0.9354	Positive	6.52	P2RY6					10	2
Uridine 5'-monophosphate	HMDB0000288	CD	0.146469	0.133614	CHEMBL130266	Tanimoto	0.9354	Positive	6.85	P2RY6					10	2
Uridine 5'-monophosphate	HMDB0000288	CD	0.146469	0.133614	CHEMBL130266	Tanimoto	0.9354	Positive	7.82	P2RY6					10	2
Uridine 5'-monophosphate	HMDB0000288	CD	0.146469	0.133614	CHEMBL130266	Tanimoto	0.9354	Positive	7.33	P2RY6					10	2
Uridine 5'-monophosphate	HMDB0000288	CD	0.146469	0.133614	CHEMBL130266	Tanimoto	0.9354	Positive	6.8	P2RY14					10	1
Uridine 5'-monophosphate	HMDB0000288	CD	0.146469	0.133614	CHEMBL130266	Tanimoto	0.9354	Positive	7.38	P2RY6					10	2
Uridine 5'-monophosphate	HMDB0000288	CD	0.146469	0.133614	CHEMBL130266	Tanimoto	0.9354	Positive	7	P2RY6					10	2
Uridine 5'-monophosphate	HMDB0000288	CD	0.146469	0.133614	CHEMBL130266	Tanimoto	0.9354	Positive	6.82	P2RY6					10	2
Uridine 5'-monophosphate	HMDB0000288	CD	0.146469	0.133614	CHEMBL130266	Tanimoto	0.9354	Positive	7.89	P2RY6					10	2
Uridine 5'-monophosphate	HMDB0000288	CD	0.146469	0.133614	CHEMBL130266	Tanimoto	0.9354	Positive	6.28	P2RY6					10	2
Uridine 5'-monophosphate	HMDB0000288	CD	0.146469	0.133614	CHEMBL130266	Tanimoto	0.9354	Positive	7.32	P2RY6					10	2
Uridine 5'-monophosphate	HMDB0000288	CD	0.146469	0.133614	CHEMBL1096401	Tanimoto	0.9354	Positive	5.94	GPR17					10	1
Uridine 5'-monophosphate	HMDB0000288	CD	0.146469	0.133614	CHEMBL378445	Tanimoto	0.9339	Positive	5.64	P2RY6					10	2
Uridine 5'-monophosphate	HMDB0000288	CD	0.146469	0.133614	CHEMBL1162560	Tanimoto	0.9339	Positive	5.8	P2RY14					10	1
Uridine 5'-monophosphate	HMDB0000288	CD	0.146469	0.133614	CHEMBL1162554	Tanimoto	0.9339	Positive	5.56	P2RY14					10	1
Uridine 5'-monophosphate	HMDB0000288	CD	0.146469	0.133614	CHEMBL1162552	Tanimoto	0.9339	Positive	6.6	P2RY14					10	1
Uridine 5'-monophosphate	HMDB0000288	CD	0.146469	0.133614	CHEMBL507060	Tanimoto	0.9264	Positive	6.16	P2RY6					10	2
Uridine 5'-monophosphate	HMDB0000288	CD	0.146469	0.133614	CHEMBL507060	Tanimoto	0.9264	Positive	7.96	P2RY14					10	1
Uridine 5'-monophosphate	HMDB0000288	CD	0.146469	0.133614	CHEMBL507060	Tanimoto	0.9264	Positive	6.47	P2RY6					10	2
Uridine 5'-monophosphate	HMDB0000288	CD	0.146469	0.133614	CHEMBL507060	Tanimoto	0.9264	Positive	6.18	P2RY6					10	2
Uridine 5'-monophosphate	HMDB0000288	CD	0.146469	0.133614	CHEMBL593346	Tanimoto	0.9205	Positive	5.73	P2RY14					10	1
Uridine 5'-monophosphate	HMDB0000288	CD	0.146469	0.133614	CHEMBL390160	Tanimoto	0.9205	Positive	5.73	P2RY14					10	1
Uridine 5'-monophosphate	HMDB0000288	CD	0.146469	0.133614	CHEMBL336296	Tanimoto	0.919	Positive	7.22	P2RY2					10	6
Uridine 5'-monophosphate	HMDB0000288	CD	0.146469	0.133614	CHEMBL336296	Tanimoto	0.919	Positive	7.7	P2RY2					10	6
Uridine 5'-monophosphate	HMDB0000288	CD	0.146469	0.133614	CHEMBL336296	Tanimoto	0.919	Positive	7.41	P2RY4					10	1
Uridine 5'-monophosphate	HMDB0000288	CD	0.146469	0.133614	CHEMBL336296	Tanimoto	0.919	Positive	7	P2RY2					10	6
Uridine 5'-monophosphate	HMDB0000288	CD	0.146469	0.133614	CHEMBL336296	Tanimoto	0.919	Positive	5.68	P2RY2					10	6
Uridine 5'-monophosphate	HMDB0000288	CD	0.146469	0.133614	CHEMBL336296	Tanimoto	0.919	Positive	7	P2RY4					10	1
Uridine 5'-monophosphate	HMDB0000288	CD	0.146469	0.133614	CHEMBL336296	Tanimoto	0.919	Positive	7.1	P2RY4					10	1
Uridine 5'-monophosphate	HMDB0000288	CD	0.146469	0.133614	CHEMBL336296	Tanimoto	0.919	Positive	6.96	P2RY2					10	6
Uridine 5'-monophosphate	HMDB0000288	CD	0.146469	0.133614	CHEMBL336296	Tanimoto	0.919	Positive	7.31	P2RY2					10	6
Uridine 5'-monophosphate	HMDB0000288	CD	0.146469	0.133614	CHEMBL336296	Tanimoto	0.919	Positive	7.52	P2RY2					10	6
Uridine 5'-monophosphate	HMDB0000288	CD	0.146469	0.133614	CHEMBL336296	Tanimoto	0.919	Positive	6.19	P2RY2					10	6
Uridine 5'-monophosphate	HMDB0000288	CD	0.146469	0.133614	CHEMBL336296	Tanimoto	0.919	Positive	6.11	P2RY2					10	6
Uridine 5'-monophosphate	HMDB0000288	CD	0.146469	0.133614	CHEMBL336296	Tanimoto	0.919	Positive	7.43	P2RY2					10	6
Uridine 5'-monophosphate	HMDB0000288	CD	0.146469	0.133614	CHEMBL336296	Tanimoto	0.919	Positive	7.09	P2RY2					10	6
Uridine 5'-monophosphate	HMDB0000288	CD	0.146469	0.133614	CHEMBL336296	Tanimoto	0.919	Positive	7.14	P2RY4					10	1
Uridine 5'-monophosphate	HMDB0000288	CD	0.146469	0.133614	CHEMBL336296	Tanimoto	0.919	Positive	7.06	P2RY4					10	1
Uridine 5'-monophosphate	HMDB0000288	CD	0.146469	0.133614	CHEMBL336296	Tanimoto	0.919	Positive	6.85	P2RY2					10	6
Uridine 5'-monophosphate	HMDB0000288	CD	0.146469	0.133614	CHEMBL336296	Tanimoto	0.919	Positive	6.8	P2RY2					10	6
Uridine 5'-monophosphate	HMDB0000288	CD	0.146469	0.133614	CHEMBL336296	Tanimoto	0.919	Positive	7.37	P2RY2					10	6
Uridine 5'-monophosphate	HMDB0000288	CD	0.146469	0.133614	CHEMBL336296	Tanimoto	0.919	Positive	7.05	P2RY4					10	1
Uridine 5'-monophosphate	HMDB0000288	CD	0.146469	0.133614	CHEMBL336296	Tanimoto	0.919	Positive	7.23	P2RY2					10	6
Uridine 5'-monophosphate	HMDB0000288	CD	0.146469	0.133614	CHEMBL336296	Tanimoto	0.919	Positive	6.91	P2RY2					10	6
Uridine 5'-monophosphate	HMDB0000288	CD	0.146469	0.133614	CHEMBL336296	Tanimoto	0.919	Positive	6.32	P2RY4					10	1
Uridine 5'-monophosphate	HMDB0000288	CD	0.146469	0.133614	CHEMBL336296	Tanimoto	0.919	Positive	8.15	P2RY2					10	6
Uridine 5'-monophosphate	HMDB0000288	CD	0.146469	0.133614	CHEMBL336296	Tanimoto	0.919	Positive	7.26	P2RY2					10	6
Uridine 5'-monophosphate	HMDB0000288	CD	0.146469	0.133614	CHEMBL336296	Tanimoto	0.919	Positive	7.3	P2RY2					10	6
Uridine 5'-monophosphate	HMDB0000288	CD	0.146469	0.133614	CHEMBL336296	Tanimoto	0.919	Positive	6.97	P2RY2					10	6
Uridine 5'-monophosphate	HMDB0000288	CD	0.146469	0.133614	CHEMBL336296	Tanimoto	0.919	Positive	6.3	P2RY4					10	1
Uridine 5'-monophosphate	HMDB0000288	CD	0.146469	0.133614	CHEMBL336296	Tanimoto	0.919	Positive	7.75	P2RY2					10	6
Uridine 5'-monophosphate	HMDB0000288	CD	0.146469	0.133614	CHEMBL336296	Tanimoto	0.919	Positive	6.05	P2RY4					10	1
Uridine 5'-monophosphate	HMDB0000288	CD	0.146469	0.133614	CHEMBL336296	Tanimoto	0.919	Positive	6.86	P2RY2					10	6
Uridine 5'-monophosphate	HMDB0000288	CD	0.146469	0.133614	CHEMBL336296	Tanimoto	0.919	Positive	6.37	P2RY6					10	2
Uridine 5'-monophosphate	HMDB0000288	CD	0.146469	0.133614	CHEMBL336296	Tanimoto	0.919	Positive	5.6	P2RY4					10	1
Uridine 5'-monophosphate	HMDB0000288	CD	0.146469	0.133614	CHEMBL336296	Tanimoto	0.919	Positive	6.35	P2RY2					10	6
Uridine 5'-monophosphate	HMDB0000288	CD	0.146469	0.133614	CHEMBL336296	Tanimoto	0.919	Positive	6.92	P2RY2					10	6
Uridine 5'-monophosphate	HMDB0000288	CD	0.146469	0.133614	CHEMBL239151	Tanimoto	0.919	Positive	6.06	P2RY4					10	1
Uridine 5'-monophosphate	HMDB0000288	CD	0.146469	0.133614	CHEMBL239151	Tanimoto	0.919	Positive	5.88	P2RY2					10	6
Uridine 5'-monophosphate	HMDB0000288	CD	0.146469	0.133614	CHEMBL239151	Tanimoto	0.919	Positive	6.57	P2RY6					10	2
Uridine 5'-monophosphate	HMDB0000288	CD	0.146469	0.133614	CHEMBL1162193	Tanimoto	0.919	Positive	6.7	P2RY6					10	2
Uridine 5'-monophosphate	HMDB0000288	CD	0.146469	0.133614	CHEMBL1162193	Tanimoto	0.919	Positive	6.4	P2RY6					10	2
Uridine 5'-monophosphate	HMDB0000288	CD	0.146469	0.133614	CHEMBL612065	Tanimoto	0.9161	Positive	6.78	P2RY14					10	1
Uridine 5'-monophosphate	HMDB0000288	CD	0.146469	0.133614	CHEMBL519991	Tanimoto	0.9147	Positive	5.57	P2RY4					10	1
Uridine 5'-monophosphate	HMDB0000288	CD	0.146469	0.133614	CHEMBL483502	Tanimoto	0.9147	Positive	5.58	P2RY2					10	6
Uridine 5'-monophosphate	HMDB0000288	CD	0.146469	0.133614	CHEMBL482895	Tanimoto	0.9147	Positive	5.73	P2RY2					10	6
Uridine 5'-monophosphate	HMDB0000288	CD	0.146469	0.133614	CHEMBL482895	Tanimoto	0.9147	Positive	5.95	P2RY4					10	1
Uridine 5'-monophosphate	HMDB0000288	CD	0.146469	0.133614	CHEMBL406266	Tanimoto	0.9147	Positive	7.47	P2RY2					10	6
Uridine 5'-monophosphate	HMDB0000288	CD	0.146469	0.133614	CHEMBL221326	Tanimoto	0.9147	Positive	6.75	P2RY2					10	6
Uridine 5'-monophosphate	HMDB0000288	CD	0.146469	0.133614	CHEMBL221326	Tanimoto	0.9147	Positive	7.03	P2RY2					10	6
Uridine 5'-monophosphate	HMDB0000288	CD	0.146469	0.133614	CHEMBL221326	Tanimoto	0.9147	Positive	6.68	P2RY2					10	6
Uridine 5'-monophosphate	HMDB0000288	CD	0.146469	0.133614	CHEMBL221326	Tanimoto	0.9147	Positive	6.24	P2RY2					10	6
Uridine 5'-monophosphate	HMDB0000288	CD	0.146469	0.133614	CHEMBL221326	Tanimoto	0.9147	Positive	6.89	P2RY4					10	1
Uridine 5'-monophosphate	HMDB0000288	CD	0.146469	0.133614	CHEMBL221326	Tanimoto	0.9147	Positive	6.64	P2RY2					10	6
Uridine 5'-monophosphate	HMDB0000288	CD	0.146469	0.133614	CHEMBL221326	Tanimoto	0.9147	Positive	7	P2RY2					10	6
Uridine 5'-monophosphate	HMDB0000288	CD	0.146469	0.133614	CHEMBL221326	Tanimoto	0.9147	Positive	6.67	P2RY2					10	6
Uridine 5'-monophosphate	HMDB0000288	CD	0.146469	0.133614	CHEMBL221326	Tanimoto	0.9147	Positive	6.38	P2RY2					10	6
Uridine 5'-monophosphate	HMDB0000288	CD	0.146469	0.133614	CHEMBL221326	Tanimoto	0.9147	Positive	7.22	P2RY2					10	6
Uridine 5'-monophosphate	HMDB0000288	CD	0.146469	0.133614	CHEMBL221326	Tanimoto	0.9147	Positive	6.41	P2RY2					10	6
Uridine 5'-monophosphate	HMDB0000288	CD	0.146469	0.133614	CHEMBL221326	Tanimoto	0.9147	Positive	6.95	P2RY2					10	6
Uridine 5'-monophosphate	HMDB0000288	CD	0.146469	0.133614	CHEMBL221326	Tanimoto	0.9147	Positive	5.94	P2RY6					10	2
Uridine 5'-monophosphate	HMDB0000288	CD	0.146469	0.133614	CHEMBL221326	Tanimoto	0.9147	Positive	6.84	P2RY2					10	6
Uridine 5'-monophosphate	HMDB0000288	CD	0.146469	0.133614	CHEMBL1767408	Tanimoto	0.9147	Positive	6.4	P2RY4					10	1
Uridine 5'-monophosphate	HMDB0000288	CD	0.146469	0.133614	CHEMBL1767408	Tanimoto	0.9147	Positive	6.06	P2RY4					10	1
Uridine 5'-monophosphate	HMDB0000288	CD	0.146469	0.133614	CHEMBL1767408	Tanimoto	0.9147	Positive	5.7	P2RY6					10	2
Uridine 5'-monophosphate	HMDB0000288	CD	0.146469	0.133614	CHEMBL1767408	Tanimoto	0.9147	Positive	7	P2RY2					10	6
Uridine 5'-monophosphate	HMDB0000288	CD	0.146469	0.133614	CHEMBL1767408	Tanimoto	0.9147	Positive	5.88	P2RY2					10	6
Uridine 5'-monophosphate	HMDB0000288	CD	0.146469	0.133614	CHEMBL1767408	Tanimoto	0.9147	Positive	6.68	P2RY2					10	6
Uridine 5'-monophosphate	HMDB0000288	CD	0.146469	0.133614	CHEMBL1767408	Tanimoto	0.9147	Positive	6.89	P2RY4					10	1
Uridine 5'-monophosphate	HMDB0000288	CD	0.146469	0.133614	CHEMBL1207447	Tanimoto	0.9147	Positive	6.4	P2RY4					10	1
Uridine 5'-monophosphate	HMDB0000288	CD	0.146469	0.133614	CHEMBL1207447	Tanimoto	0.9147	Positive	7	P2RY2					10	6
Uridine 5'-monophosphate	HMDB0000288	CD	0.146469	0.133614	CHEMBL595467	Tanimoto	0.9118	Positive	6.62	P2RY14					10	1
Uridine 5'-monophosphate	HMDB0000288	CD	0.146469	0.133614	CHEMBL593842	Tanimoto	0.9118	Positive	6.34	P2RY14					10	1
Uridine 5'-monophosphate	HMDB0000288	CD	0.146469	0.133614	CHEMBL521487	Tanimoto	0.9118	Positive	5.9	P2RY4					10	1
Uridine 5'-monophosphate	HMDB0000288	CD	0.146469	0.133614	CHEMBL521487	Tanimoto	0.9118	Positive	5.84	P2RY2					10	6
Uridine 5'-monophosphate	HMDB0000288	CD	0.146469	0.133614	CHEMBL226713	Tanimoto	0.9104	Positive	6.06	P2RY14					10	1
Uridine 5'-monophosphate	HMDB0000288	CD	0.146469	0.133614	CHEMBL2086770	Tanimoto	0.9089	Positive	7.55	P2RY6					10	2
Uridine 5'-monophosphate	HMDB0000288	CD	0.146469	0.133614	CHEMBL612064	Tanimoto	0.9033	Positive	6.32	P2RY14					10	1
Uridine 5'-monophosphate	HMDB0000288	CD	0.146469	0.133614	CHEMBL612064	Tanimoto	0.9033	Positive	5.82	P2RY6					10	2
Uridine 5'-monophosphate	HMDB0000288	CD	0.146469	0.133614	CHEMBL604676	Tanimoto	0.9005	Positive	6.49	P2RY14					10	1
Uridine 5'-monophosphate	HMDB0000288	CD	0.146469	0.133614	CHEMBL488133	Tanimoto	0.8977	Positive	7.2	P2RY14					10	1
Uridine 5'-monophosphate	HMDB0000288	CD	0.146469	0.133614	CHEMBL484105	Tanimoto	0.8977	Positive	5.71	P2RY4					10	1
Uridine 5'-monophosphate	HMDB0000288	CD	0.146469	0.133614	CHEMBL484105	Tanimoto	0.8977	Positive	5.77	P2RY2					10	6
Uridine 5'-monophosphate	HMDB0000288	CD	0.146469	0.133614	CHEMBL483913	Tanimoto	0.8963	Positive	5.6	P2RY4					10	1
Uridine 5'-monophosphate	HMDB0000288	CD	0.146469	0.133614	CHEMBL612021	Tanimoto	0.8937	Positive	6.09	P2RY2					10	6
Uridine 5'-monophosphate	HMDB0000288	CD	0.146469	0.133614	CHEMBL612021	Tanimoto	0.8937	Positive	5.51	P2RY4					10	1
Uridine 5'-monophosphate	HMDB0000288	CD	0.146469	0.133614	CHEMBL612021	Tanimoto	0.8937	Positive	5.6	P2RY6					10	2
Uridine 5'-monophosphate	HMDB0000288	CD	0.146469	0.133614	CHEMBL448985	Tanimoto	0.8935	Positive	5.73	P2RY2					10	6
Uridine 5'-monophosphate	HMDB0000288	CD	0.146469	0.133614	CHEMBL410594	Tanimoto	0.8935	Positive	5.73	P2RY2					10	6
Uridine 5'-monophosphate	HMDB0000288	CD	0.146469	0.133614	CHEMBL220200	Tanimoto	0.8935	Positive	6.62	P2RY2					10	6
Uridine 5'-monophosphate	HMDB0000288	CD	0.146469	0.133614	CHEMBL215783	Tanimoto	0.8935	Positive	5.54	P2RY4					10	1
Uridine 5'-monophosphate	HMDB0000288	CD	0.146469	0.133614	CHEMBL215783	Tanimoto	0.8935	Positive	6.25	P2RY2					10	6
Uridine 5'-monophosphate	HMDB0000288	CD	0.146469	0.133614	CHEMBL1083258	Tanimoto	0.8921	Positive	5.64	P2RY2					10	6
Uridine 5'-monophosphate	HMDB0000288	CD	0.146469	0.133614	CHEMBL596145	Tanimoto	0.8894	Positive	6.18	P2RY14					10	1
Uridine 5'-monophosphate	HMDB0000288	CD	0.146469	0.133614	CHEMBL594065	Tanimoto	0.8894	Positive	6.43	P2RY14					10	1
Uridine 5'-monophosphate	HMDB0000288	CD	0.146469	0.133614	CHEMBL488132	Tanimoto	0.8894	Positive	6.21	P2RY6					10	2
Uridine 5'-monophosphate	HMDB0000288	CD	0.146469	0.133614	CHEMBL590494	Tanimoto	0.8867	Positive	7.89	P2RY6					10	2
Uridine 5'-monophosphate	HMDB0000288	CD	0.146469	0.133614	CHEMBL590494	Tanimoto	0.8867	Positive	7.82	P2RY6					10	2
Uridine 5'-monophosphate	HMDB0000288	CD	0.146469	0.133614	CHEMBL1094759	Tanimoto	0.8867	Positive	6.03	GPR17					10	1
Uridine 5'-monophosphate	HMDB0000288	CD	0.146469	0.133614	CHEMBL590981	Tanimoto	0.884	Positive	5.7	P2RY2					10	6
Uridine 5'-monophosphate	HMDB0000288	CD	0.146469	0.133614	CHEMBL214698	Tanimoto	0.884	Positive	6.82	P2RY6					10	2
Uridine 5'-monophosphate	HMDB0000288	CD	0.146469	0.133614	CHEMBL1329786	Tanimoto	0.8824	other	5.7	HIF1A	0.736494	0.000510984	Cytokine Signaling in Immune system	6.7e-11	10	20
Uridine 5'-monophosphate	HMDB0000288	CD	0.146469	0.133614	CHEMBL1329786	Tanimoto	0.8824	other	5.7	HIF1A	0.736494	0.000510984	Immune System	6.4e-10	10	20
Uridine 5'-monophosphate	HMDB0000288	CD	0.146469	0.133614	CHEMBL1329786	Tanimoto	0.8824	other	5.7	HIF1A	0.736494	0.000510984	Signaling by Interleukins	2.6e-09	10	20
Uridine 5'-monophosphate	HMDB0000288	CD	0.146469	0.133614	CHEMBL1329786	Tanimoto	0.8824	other	5.7	HIF1A	0.736494	0.000510984	Interleukin-4 and Interleukin-13 signaling	4.3e-07	10	20
Uridine 5'-monophosphate	HMDB0000288	CD	0.146469	0.133614	CHEMBL1329786	Tanimoto	0.8824	other	5.7	HIF1A	0.736494	0.000510984	Oxygen-dependent proline hydroxylation of Hypoxia-inducible Factor Alpha	2.7e-06	10	20
Uridine 5'-monophosphate	HMDB0000288	CD	0.146469	0.133614	CHEMBL1329786	Tanimoto	0.8824	other	5.7	HIF1A	0.736494	0.000510984	Cellular response to hypoxia	5.2e-06	10	20
Uridine 5'-monophosphate	HMDB0000288	CD	0.146469	0.133614	CHEMBL1329786	Tanimoto	0.8824	other	5.7	HIF1A	0.736494	0.000510984	Regulation of Hypoxia-inducible Factor (HIF) by oxygen	5.2e-06	10	20
Uridine 5'-monophosphate	HMDB0000288	CD	0.146469	0.133614	CHEMBL1329786	Tanimoto	0.8824	other	5.7	HIF1A	0.736494	0.000510984	Signaling by NOTCH	1.7e-05	10	20
Uridine 5'-monophosphate	HMDB0000288	CD	0.146469	0.133614	CHEMBL1329786	Tanimoto	0.8824	other	5.7	HIF1A	0.736494	0.000510984	Neddylation	2.9e-05	10	20
Uridine 5'-monophosphate	HMDB0000288	CD	0.146469	0.133614	CHEMBL1329786	Tanimoto	0.8824	other	5.7	HIF1A	0.736494	0.000510984	Ub-specific processing proteases	0.00079	10	20
Uridine 5'-monophosphate	HMDB0000288	CD	0.146469	0.133614	CHEMBL1329786	Tanimoto	0.8824	other	5.7	HIF1A	0.736494	0.000510984	Deubiquitination	0.0022	10	20
Uridine 5'-monophosphate	HMDB0000288	CD	0.146469	0.133614	CHEMBL1329786	Tanimoto	0.8824	other	5.7	HIF1A	0.736494	0.000510984	Cellular responses to stress	0.019	10	20
Uridine 5'-monophosphate	HMDB0000288	CD	0.146469	0.133614	CHEMBL1329786	Tanimoto	0.8824	other	5.7	HIF1A	0.736494	0.000510984	Signal Transduction	0.021	10	20
Uridine 5'-monophosphate	HMDB0000288	CD	0.146469	0.133614	CHEMBL1329786	Tanimoto	0.8824	other	5.7	HIF1A	0.736494	0.000510984	PTK6 promotes HIF1A stabilization	0.029	10	20
Uridine 5'-monophosphate	HMDB0000288	CD	0.146469	0.133614	CHEMBL1329786	Tanimoto	0.8824	other	5.7	HIF1A	0.736494	0.000510984	Cellular responses to external stimuli	0.046	10	20
Uridine 5'-monophosphate	HMDB0000288	CD	0.146469	0.133614	CHEMBL220940	Tanimoto	0.8799	Positive	6.85	P2RY6					10	2
Uridine 5'-monophosphate	HMDB0000288	CD	0.146469	0.133614	CHEMBL220940	Tanimoto	0.8799	Positive	6.32	P2RY2					10	6
Uridine 5'-monophosphate	HMDB0000288	CD	0.146469	0.133614	CHEMBL9519	Tanimoto	0.8788	Positive	5.76	P2RY6					10	2
Uridine 5'-monophosphate	HMDB0000288	CD	0.146469	0.133614	CHEMBL1161882	Tanimoto	0.8786	Positive	7.82	P2RY6					10	2
Uridine 5'-monophosphate	HMDB0000288	CD	0.146469	0.133614	CHEMBL1329786	Tanimoto	0.878	other	5.7	HIF1A	0.736494	0.000510984	Cytokine Signaling in Immune system	6.7e-11	10	20
Uridine 5'-monophosphate	HMDB0000288	CD	0.146469	0.133614	CHEMBL1329786	Tanimoto	0.878	other	5.7	HIF1A	0.736494	0.000510984	Immune System	6.4e-10	10	20
Uridine 5'-monophosphate	HMDB0000288	CD	0.146469	0.133614	CHEMBL1329786	Tanimoto	0.878	other	5.7	HIF1A	0.736494	0.000510984	Signaling by Interleukins	2.6e-09	10	20
Uridine 5'-monophosphate	HMDB0000288	CD	0.146469	0.133614	CHEMBL1329786	Tanimoto	0.878	other	5.7	HIF1A	0.736494	0.000510984	Interleukin-4 and Interleukin-13 signaling	4.3e-07	10	20
Uridine 5'-monophosphate	HMDB0000288	CD	0.146469	0.133614	CHEMBL1329786	Tanimoto	0.878	other	5.7	HIF1A	0.736494	0.000510984	Oxygen-dependent proline hydroxylation of Hypoxia-inducible Factor Alpha	2.7e-06	10	20
Uridine 5'-monophosphate	HMDB0000288	CD	0.146469	0.133614	CHEMBL1329786	Tanimoto	0.878	other	5.7	HIF1A	0.736494	0.000510984	Cellular response to hypoxia	5.2e-06	10	20
Uridine 5'-monophosphate	HMDB0000288	CD	0.146469	0.133614	CHEMBL1329786	Tanimoto	0.878	other	5.7	HIF1A	0.736494	0.000510984	Regulation of Hypoxia-inducible Factor (HIF) by oxygen	5.2e-06	10	20
Uridine 5'-monophosphate	HMDB0000288	CD	0.146469	0.133614	CHEMBL1329786	Tanimoto	0.878	other	5.7	HIF1A	0.736494	0.000510984	Signaling by NOTCH	1.7e-05	10	20
Uridine 5'-monophosphate	HMDB0000288	CD	0.146469	0.133614	CHEMBL1329786	Tanimoto	0.878	other	5.7	HIF1A	0.736494	0.000510984	Neddylation	2.9e-05	10	20
Uridine 5'-monophosphate	HMDB0000288	CD	0.146469	0.133614	CHEMBL1329786	Tanimoto	0.878	other	5.7	HIF1A	0.736494	0.000510984	Ub-specific processing proteases	0.00079	10	20
Uridine 5'-monophosphate	HMDB0000288	CD	0.146469	0.133614	CHEMBL1329786	Tanimoto	0.878	other	5.7	HIF1A	0.736494	0.000510984	Deubiquitination	0.0022	10	20
Uridine 5'-monophosphate	HMDB0000288	CD	0.146469	0.133614	CHEMBL1329786	Tanimoto	0.878	other	5.7	HIF1A	0.736494	0.000510984	Cellular responses to stress	0.019	10	20
Uridine 5'-monophosphate	HMDB0000288	CD	0.146469	0.133614	CHEMBL1329786	Tanimoto	0.878	other	5.7	HIF1A	0.736494	0.000510984	Signal Transduction	0.021	10	20
Uridine 5'-monophosphate	HMDB0000288	CD	0.146469	0.133614	CHEMBL1329786	Tanimoto	0.878	other	5.7	HIF1A	0.736494	0.000510984	PTK6 promotes HIF1A stabilization	0.029	10	20
Uridine 5'-monophosphate	HMDB0000288	CD	0.146469	0.133614	CHEMBL1329786	Tanimoto	0.878	other	5.7	HIF1A	0.736494	0.000510984	Cellular responses to external stimuli	0.046	10	20
Uridine 5'-monophosphate	HMDB0000288	CD	0.146469	0.133614	CHEMBL220011	Tanimoto	0.8759	Positive	6.48	P2RY6					10	2
Uridine 5'-monophosphate	HMDB0000288	CD	0.146469	0.133614	CHEMBL378445	Tanimoto	0.8733	Positive	5.64	P2RY6					10	2
Uridine 5'-monophosphate	HMDB0000288	CD	0.146469	0.133614	CHEMBL1774	Tanimoto	0.8733	Positive	6.22	P2RY4					10	1
Uridine 5'-monophosphate	HMDB0000288	CD	0.146469	0.133614	CHEMBL384527	Tanimoto	0.872	Positive	6.46	P2RY2					10	6
Uridine 5'-monophosphate	HMDB0000288	CD	0.146469	0.133614	CHEMBL384527	Tanimoto	0.872	Positive	5.69	P2RY2					10	6
Uridine 5'-monophosphate	HMDB0000288	CD	0.146469	0.133614	CHEMBL384527	Tanimoto	0.872	Positive	6.54	P2RY6					10	2
Uridine 5'-monophosphate	HMDB0000288	CD	0.146469	0.133614	CHEMBL384527	Tanimoto	0.872	Positive	6.1	P2RY6					10	2
Uridine 5'-monophosphate	HMDB0000288	CD	0.146469	0.133614	CHEMBL384527	Tanimoto	0.872	Positive	6.12	P2RY2					10	6
Uridine 5'-monophosphate	HMDB0000288	CD	0.146469	0.133614	CHEMBL220398	Tanimoto	0.872	Positive	6.08	P2RY2					10	6
Uridine 5'-monophosphate	HMDB0000288	CD	0.146469	0.133614	CHEMBL507282	Tanimoto	0.8707	Positive	6.66	P2RY2					10	6
Uridine 5'-monophosphate	HMDB0000288	CD	0.146469	0.133614	CHEMBL507282	Tanimoto	0.8707	Positive	6.02	P2RY6					10	2
Uridine 5'-monophosphate	HMDB0000288	CD	0.146469	0.133614	CHEMBL507282	Tanimoto	0.8707	Positive	6.85	P2RY4					10	1
Uridine 5'-monophosphate	HMDB0000288	CD	0.146469	0.133614	CHEMBL507282	Tanimoto	0.8707	Positive	6.85	P2RY2					10	6
Uridine 5'-monophosphate	HMDB0000288	CD	0.146469	0.133614	CHEMBL507282	Tanimoto	0.8707	Positive	6.57	P2RY2					10	6
Uridine 5'-monophosphate	HMDB0000288	CD	0.146469	0.133614	CHEMBL2029000	Tanimoto	0.8707	Positive	6.1	P2RY1					10	5
Uridine 5'-monophosphate	HMDB0000288	CD	0.146469	0.133614	CHEMBL1767407	Tanimoto	0.8707	Positive	6.1	P2RY4					10	1
Uridine 5'-monophosphate	HMDB0000288	CD	0.146469	0.133614	CHEMBL1767407	Tanimoto	0.8707	Positive	6.7	P2RY2					10	6
Uridine 5'-monophosphate	HMDB0000288	CD	0.146469	0.133614	CHEMBL595940	Tanimoto	0.8694	Positive	6.25	P2RY14					10	1
Uridine 5'-monophosphate	HMDB0000288	CD	0.146469	0.133614	CHEMBL378445	Tanimoto	0.8668	Positive	5.64	P2RY6					10	2
Uridine 5'-monophosphate	HMDB0000288	CD	0.146469	0.133614	CHEMBL374361	Tanimoto	0.8667	Positive	5.97	P2RY2					10	6
Uridine 5'-monophosphate	HMDB0000288	CD	0.146469	0.133614	CHEMBL595216	Tanimoto	0.8655	Positive	6.23	P2RY14					10	1
Uridine 5'-monophosphate	HMDB0000288	CD	0.146469	0.133614	CHEMBL507282	Tanimoto	0.8655	Positive	6.66	P2RY2					10	6
Uridine 5'-monophosphate	HMDB0000288	CD	0.146469	0.133614	CHEMBL507282	Tanimoto	0.8655	Positive	6.02	P2RY6					10	2
Uridine 5'-monophosphate	HMDB0000288	CD	0.146469	0.133614	CHEMBL507282	Tanimoto	0.8655	Positive	6.85	P2RY4					10	1
Uridine 5'-monophosphate	HMDB0000288	CD	0.146469	0.133614	CHEMBL507282	Tanimoto	0.8655	Positive	6.85	P2RY2					10	6
Uridine 5'-monophosphate	HMDB0000288	CD	0.146469	0.133614	CHEMBL507282	Tanimoto	0.8655	Positive	6.57	P2RY2					10	6
Uridine 5'-monophosphate	HMDB0000288	CD	0.146469	0.133614	CHEMBL439009	Tanimoto	0.8655	Positive	6.17	P2RY14					10	1
Uridine 5'-monophosphate	HMDB0000288	CD	0.146469	0.133614	CHEMBL375951	Tanimoto	0.8655	Positive	6.58	P2RY14					10	1
Uridine 5'-monophosphate	HMDB0000288	CD	0.146469	0.133614	CHEMBL375951	Tanimoto	0.8655	Positive	5.8	P2RY6					10	2
Uridine 5'-monophosphate	HMDB0000288	CD	0.146469	0.133614	CHEMBL375951	Tanimoto	0.8655	Positive	6.46	P2RY14					10	1
Uridine 5'-monophosphate	HMDB0000288	CD	0.146469	0.133614	CHEMBL375951	Tanimoto	0.8655	Positive	6.4	P2RY14					10	1
Uridine 5'-monophosphate	HMDB0000288	CD	0.146469	0.133614	CHEMBL375951	Tanimoto	0.8655	Positive	6.45	P2RY14					10	1
Uridine 5'-monophosphate	HMDB0000288	CD	0.146469	0.133614	CHEMBL227711	Tanimoto	0.8655	Positive	6.04	P2RY14					10	1
Uridine 5'-monophosphate	HMDB0000288	CD	0.146469	0.133614	CHEMBL1767407	Tanimoto	0.8655	Positive	6.1	P2RY4					10	1
Uridine 5'-monophosphate	HMDB0000288	CD	0.146469	0.133614	CHEMBL1767407	Tanimoto	0.8655	Positive	6.7	P2RY2					10	6
Uridine 5'-monophosphate	HMDB0000288	CD	0.146469	0.133614	CHEMBL1085561	Tanimoto	0.8642	Positive	6.85	P2RY14					10	1
Uridine 5'-monophosphate	HMDB0000288	CD	0.146469	0.133614	CHEMBL1085561	Tanimoto	0.8642	Positive	6.89	P2RY6					10	2
Uridine 5'-monophosphate	HMDB0000288	CD	0.146469	0.133614	CHEMBL1765117	Tanimoto	0.8629	Positive	5.58	P2RY6					10	2
Uridine 5'-monophosphate	HMDB0000288	CD	0.146469	0.133614	CHEMBL1162198	Tanimoto	0.8629	Positive	7.36	P2RY2					10	6
Uridine 5'-monophosphate	HMDB0000288	CD	0.146469	0.133614	CHEMBL602452	Tanimoto	0.8616	Positive	7.33	P2RY6					10	2
Uridine 5'-monophosphate	HMDB0000288	CD	0.146469	0.133614	CHEMBL1784887	Tanimoto	0.8616	Positive	5.56	P2RY2					10	6
Uridine 5'-monophosphate	HMDB0000288	CD	0.146469	0.133614	CHEMBL1784887	Tanimoto	0.8616	Positive	6.21	P2RY4					10	1
Uridine 5'-monophosphate	HMDB0000288	CD	0.146469	0.133614	CHEMBL1765114	Tanimoto	0.8616	Positive	6.21	P2RY2					10	6
Uridine 5'-monophosphate	HMDB0000288	CD	0.146469	0.133614	CHEMBL1162198	Tanimoto	0.8616	Positive	7.36	P2RY2					10	6
Uridine 5'-monophosphate	HMDB0000288	CD	0.146469	0.133614	CHEMBL502712	Tanimoto	0.8603	Positive	5.64	P2RY2					10	6
Uridine 5'-monophosphate	HMDB0000288	CD	0.146469	0.133614	CHEMBL239151	Tanimoto	0.8603	Positive	6.06	P2RY4					10	1
Uridine 5'-monophosphate	HMDB0000288	CD	0.146469	0.133614	CHEMBL239151	Tanimoto	0.8603	Positive	5.88	P2RY2					10	6
Uridine 5'-monophosphate	HMDB0000288	CD	0.146469	0.133614	CHEMBL239151	Tanimoto	0.8603	Positive	6.57	P2RY6					10	2
Uridine 5'-monophosphate	HMDB0000288	CD	0.146469	0.133614	CHEMBL1162193	Tanimoto	0.8603	Positive	6.7	P2RY6					10	2
Uridine 5'-monophosphate	HMDB0000288	CD	0.146469	0.133614	CHEMBL1162193	Tanimoto	0.8603	Positive	6.4	P2RY6					10	2
Uridine 5'-monophosphate	HMDB0000288	CD	0.146469	0.133614	CHEMBL2029002	Tanimoto	0.8591	Positive	6.1	P2RY1					10	5
Uridine 5'-monophosphate	HMDB0000288	CD	0.146469	0.133614	CHEMBL1162559	Tanimoto	0.8591	Positive	6.12	P2RY14					10	1
Uridine 5'-monophosphate	HMDB0000288	CD	0.146469	0.133614	CHEMBL406266	Tanimoto	0.8565	Positive	7.47	P2RY2					10	6
Uridine 5'-monophosphate	HMDB0000288	CD	0.146469	0.133614	CHEMBL239151	Tanimoto	0.8565	Positive	6.06	P2RY4					10	1
Uridine 5'-monophosphate	HMDB0000288	CD	0.146469	0.133614	CHEMBL239151	Tanimoto	0.8565	Positive	5.88	P2RY2					10	6
Uridine 5'-monophosphate	HMDB0000288	CD	0.146469	0.133614	CHEMBL239151	Tanimoto	0.8565	Positive	6.57	P2RY6					10	2
Uridine 5'-monophosphate	HMDB0000288	CD	0.146469	0.133614	CHEMBL221326	Tanimoto	0.8565	Positive	6.75	P2RY2					10	6
Uridine 5'-monophosphate	HMDB0000288	CD	0.146469	0.133614	CHEMBL221326	Tanimoto	0.8565	Positive	7.03	P2RY2					10	6
Uridine 5'-monophosphate	HMDB0000288	CD	0.146469	0.133614	CHEMBL221326	Tanimoto	0.8565	Positive	6.68	P2RY2					10	6
Uridine 5'-monophosphate	HMDB0000288	CD	0.146469	0.133614	CHEMBL221326	Tanimoto	0.8565	Positive	6.24	P2RY2					10	6
Uridine 5'-monophosphate	HMDB0000288	CD	0.146469	0.133614	CHEMBL221326	Tanimoto	0.8565	Positive	6.89	P2RY4					10	1
Uridine 5'-monophosphate	HMDB0000288	CD	0.146469	0.133614	CHEMBL221326	Tanimoto	0.8565	Positive	6.64	P2RY2					10	6
Uridine 5'-monophosphate	HMDB0000288	CD	0.146469	0.133614	CHEMBL221326	Tanimoto	0.8565	Positive	7	P2RY2					10	6
Uridine 5'-monophosphate	HMDB0000288	CD	0.146469	0.133614	CHEMBL221326	Tanimoto	0.8565	Positive	6.67	P2RY2					10	6
Uridine 5'-monophosphate	HMDB0000288	CD	0.146469	0.133614	CHEMBL221326	Tanimoto	0.8565	Positive	6.38	P2RY2					10	6
Uridine 5'-monophosphate	HMDB0000288	CD	0.146469	0.133614	CHEMBL221326	Tanimoto	0.8565	Positive	7.22	P2RY2					10	6
Uridine 5'-monophosphate	HMDB0000288	CD	0.146469	0.133614	CHEMBL221326	Tanimoto	0.8565	Positive	6.41	P2RY2					10	6
Uridine 5'-monophosphate	HMDB0000288	CD	0.146469	0.133614	CHEMBL221326	Tanimoto	0.8565	Positive	6.95	P2RY2					10	6
Uridine 5'-monophosphate	HMDB0000288	CD	0.146469	0.133614	CHEMBL221326	Tanimoto	0.8565	Positive	5.94	P2RY6					10	2
Uridine 5'-monophosphate	HMDB0000288	CD	0.146469	0.133614	CHEMBL221326	Tanimoto	0.8565	Positive	6.84	P2RY2					10	6
Uridine 5'-monophosphate	HMDB0000288	CD	0.146469	0.133614	CHEMBL1767408	Tanimoto	0.8565	Positive	6.4	P2RY4					10	1
Uridine 5'-monophosphate	HMDB0000288	CD	0.146469	0.133614	CHEMBL1767408	Tanimoto	0.8565	Positive	6.06	P2RY4					10	1
Uridine 5'-monophosphate	HMDB0000288	CD	0.146469	0.133614	CHEMBL1767408	Tanimoto	0.8565	Positive	5.7	P2RY6					10	2
Uridine 5'-monophosphate	HMDB0000288	CD	0.146469	0.133614	CHEMBL1767408	Tanimoto	0.8565	Positive	7	P2RY2					10	6
Uridine 5'-monophosphate	HMDB0000288	CD	0.146469	0.133614	CHEMBL1767408	Tanimoto	0.8565	Positive	5.88	P2RY2					10	6
Uridine 5'-monophosphate	HMDB0000288	CD	0.146469	0.133614	CHEMBL1767408	Tanimoto	0.8565	Positive	6.68	P2RY2					10	6
Uridine 5'-monophosphate	HMDB0000288	CD	0.146469	0.133614	CHEMBL1767408	Tanimoto	0.8565	Positive	6.89	P2RY4					10	1
Uridine 5'-monophosphate	HMDB0000288	CD	0.146469	0.133614	CHEMBL1207447	Tanimoto	0.8565	Positive	6.4	P2RY4					10	1
Uridine 5'-monophosphate	HMDB0000288	CD	0.146469	0.133614	CHEMBL1207447	Tanimoto	0.8565	Positive	7	P2RY2					10	6
Uridine 5'-monophosphate	HMDB0000288	CD	0.146469	0.133614	CHEMBL1162193	Tanimoto	0.8565	Positive	6.7	P2RY6					10	2
Uridine 5'-monophosphate	HMDB0000288	CD	0.146469	0.133614	CHEMBL1162193	Tanimoto	0.8565	Positive	6.4	P2RY6					10	2
Uridine 5'-monophosphate	HMDB0000288	CD	0.146469	0.133614	CHEMBL590738	Tanimoto	0.854	Positive	7.1	P2RY6					10	2
Uridine 5'-monophosphate	HMDB0000288	CD	0.146469	0.133614	CHEMBL566925	Tanimoto	0.8527	Positive	6.85	P2RY14					10	1
Uridine 5'-monophosphate	HMDB0000288	CD	0.146469	0.133614	CHEMBL566925	Tanimoto	0.8527	Positive	6.9	P2RY6					10	2
Uridine 5'-monophosphate	HMDB0000288	CD	0.146469	0.133614	CHEMBL406266	Tanimoto	0.8527	Positive	7.47	P2RY2					10	6
Uridine 5'-monophosphate	HMDB0000288	CD	0.146469	0.133614	CHEMBL221326	Tanimoto	0.8527	Positive	6.75	P2RY2					10	6
Uridine 5'-monophosphate	HMDB0000288	CD	0.146469	0.133614	CHEMBL221326	Tanimoto	0.8527	Positive	7.03	P2RY2					10	6
Uridine 5'-monophosphate	HMDB0000288	CD	0.146469	0.133614	CHEMBL221326	Tanimoto	0.8527	Positive	6.68	P2RY2					10	6
Uridine 5'-monophosphate	HMDB0000288	CD	0.146469	0.133614	CHEMBL221326	Tanimoto	0.8527	Positive	6.24	P2RY2					10	6
Uridine 5'-monophosphate	HMDB0000288	CD	0.146469	0.133614	CHEMBL221326	Tanimoto	0.8527	Positive	6.89	P2RY4					10	1
Uridine 5'-monophosphate	HMDB0000288	CD	0.146469	0.133614	CHEMBL221326	Tanimoto	0.8527	Positive	6.64	P2RY2					10	6
Uridine 5'-monophosphate	HMDB0000288	CD	0.146469	0.133614	CHEMBL221326	Tanimoto	0.8527	Positive	7	P2RY2					10	6
Uridine 5'-monophosphate	HMDB0000288	CD	0.146469	0.133614	CHEMBL221326	Tanimoto	0.8527	Positive	6.67	P2RY2					10	6
Uridine 5'-monophosphate	HMDB0000288	CD	0.146469	0.133614	CHEMBL221326	Tanimoto	0.8527	Positive	6.38	P2RY2					10	6
Uridine 5'-monophosphate	HMDB0000288	CD	0.146469	0.133614	CHEMBL221326	Tanimoto	0.8527	Positive	7.22	P2RY2					10	6
Uridine 5'-monophosphate	HMDB0000288	CD	0.146469	0.133614	CHEMBL221326	Tanimoto	0.8527	Positive	6.41	P2RY2					10	6
Uridine 5'-monophosphate	HMDB0000288	CD	0.146469	0.133614	CHEMBL221326	Tanimoto	0.8527	Positive	6.95	P2RY2					10	6
Uridine 5'-monophosphate	HMDB0000288	CD	0.146469	0.133614	CHEMBL221326	Tanimoto	0.8527	Positive	5.94	P2RY6					10	2
Uridine 5'-monophosphate	HMDB0000288	CD	0.146469	0.133614	CHEMBL221326	Tanimoto	0.8527	Positive	6.84	P2RY2					10	6
Uridine 5'-monophosphate	HMDB0000288	CD	0.146469	0.133614	CHEMBL1767408	Tanimoto	0.8527	Positive	6.4	P2RY4					10	1
Uridine 5'-monophosphate	HMDB0000288	CD	0.146469	0.133614	CHEMBL1767408	Tanimoto	0.8527	Positive	6.06	P2RY4					10	1
Uridine 5'-monophosphate	HMDB0000288	CD	0.146469	0.133614	CHEMBL1767408	Tanimoto	0.8527	Positive	5.7	P2RY6					10	2
Uridine 5'-monophosphate	HMDB0000288	CD	0.146469	0.133614	CHEMBL1767408	Tanimoto	0.8527	Positive	7	P2RY2					10	6
Uridine 5'-monophosphate	HMDB0000288	CD	0.146469	0.133614	CHEMBL1767408	Tanimoto	0.8527	Positive	5.88	P2RY2					10	6
Uridine 5'-monophosphate	HMDB0000288	CD	0.146469	0.133614	CHEMBL1767408	Tanimoto	0.8527	Positive	6.68	P2RY2					10	6
Uridine 5'-monophosphate	HMDB0000288	CD	0.146469	0.133614	CHEMBL1767408	Tanimoto	0.8527	Positive	6.89	P2RY4					10	1
Uridine 5'-monophosphate	HMDB0000288	CD	0.146469	0.133614	CHEMBL1207447	Tanimoto	0.8527	Positive	6.4	P2RY4					10	1
Uridine 5'-monophosphate	HMDB0000288	CD	0.146469	0.133614	CHEMBL1207447	Tanimoto	0.8527	Positive	7	P2RY2					10	6
Uridine 5'-monophosphate	HMDB0000288	CD	0.146469	0.133614	CHEMBL1767415	Tanimoto	0.8525	Positive	6.22	P2RY2					10	6
Uridine 5'-monophosphate	HMDB0000288	CD	0.146469	0.133614	CHEMBL1377926	Tversky_sub	0.9867	other	5.85	MAPT					10	52
Uridine	HMDB0000296	CD	0.222873	0.32032	CHEMBL1377926	Tanimoto	0.9212	other	5.85	MAPT					6	52
Uridine	HMDB0000296	CD	0.222873	0.32032	CHEMBL1318173	Tanimoto	0.9032	other	6.9	TSHR					6	171
Uridine	HMDB0000296	CD	0.222873	0.32032	CHEMBL1130	Tanimoto	0.9032	other	6.25	LMNA					6	299
Uridine	HMDB0000296	CD	0.222873	0.32032	CHEMBL1130	Tanimoto	0.9032	other	5.95	LMNA					6	299
Uridine	HMDB0000296	CD	0.222873	0.32032	CHEMBL52609	Tanimoto	0.8795	Negative	5.75	TK1	0.597137	0.00214159	G1/S Transition	8.5e-05	6	3
Uridine	HMDB0000296	CD	0.222873	0.32032	CHEMBL52609	Tanimoto	0.8795	Negative	5.75	TK1	0.597137	0.00214159	Mitotic G1-G1/S phases	0.00016	6	3
Uridine	HMDB0000296	CD	0.222873	0.32032	CHEMBL917	Tanimoto	0.8694	other	6.45	LMNA					6	299
Uridine	HMDB0000296	CD	0.222873	0.32032	CHEMBL917	Tanimoto	0.8694	other	5.9	SMN2					6	69
Uridine	HMDB0000296	CD	0.222873	0.32032	CHEMBL917	Tanimoto	0.8694	other	8.4	LMNA					6	299
Uridine	HMDB0000296	CD	0.222873	0.32032	CHEMBL917	Tanimoto	0.8694	other	6.75	SMN2					6	69
Uridine	HMDB0000296	CD	0.222873	0.32032	CHEMBL917	Tanimoto	0.8694	other	8.35	LMNA					6	299
Uridine	HMDB0000296	CD	0.222873	0.32032	CHEMBL917	Tanimoto	0.8694	other	5.9	SMN1					6	69
Uridine	HMDB0000296	CD	0.222873	0.32032	CHEMBL917	Tanimoto	0.8694	other	6.75	SMN1					6	69
Uridine	HMDB0000296	CD	0.222873	0.32032	CHEMBL1354294	Tanimoto	0.8635	other	5.9	TSHR					6	171
Uridine	HMDB0000296	CD	0.222873	0.32032	CHEMBL1377926	Tversky_sub	0.9957	other	5.85	MAPT					6	52
2-Hydroxy-3-methylpentanoic acid	HMDB0000317	CD	0.208392	0.251633	CHEMBL1200559	Tversky_sub	0.9784	other	7.6	TP53					1	17
Epiandrosterone	HMDB0000365	CD	0.0552772	0.270107	CHEMBL260526	Tanimoto	1	Positive	5.58	GPBAR1					19	50
Epiandrosterone	HMDB0000365	CD	0.0552772	0.270107	CHEMBL1326153	Tanimoto	1	other	5.8	NFKB1					19	95	Ulcerative colitis	rs3774959	4E-12	23128233
Epiandrosterone	HMDB0000365	CD	0.0552772	0.270107	CHEMBL1326153	Tanimoto	1	other	5.8	NFKB1					19	95	Ulcerative colitis	rs3774937	5E-14	26192919
Epiandrosterone	HMDB0000365	CD	0.0552772	0.270107	CHEMBL1326153	Tanimoto	1	other	5.8	NFKB1					19	95	Chronic inflammatory diseases (ankylosing spondylitis, Crohn's disease, psoriasis, primary sclerosing cholangitis, ulcerative colitis) (pleiotropy)	rs3774937	2E-18	26974007
Epiandrosterone	HMDB0000365	CD	0.0552772	0.270107	CHEMBL1326153	Tanimoto	1	other	5.8	NFKB1					19	95	Monocyte percentage of white cells	rs11097789	1E-9	27863252
Epiandrosterone	HMDB0000365	CD	0.0552772	0.270107	CHEMBL1326153	Tanimoto	1	other	5.8	NFKB1					19	95	Lymphocyte percentage of white cells	rs4648045	2E-21	27863252
Epiandrosterone	HMDB0000365	CD	0.0552772	0.270107	CHEMBL1326153	Tanimoto	1	Positive	5.6	CYP2C19					19	16
Epiandrosterone	HMDB0000365	CD	0.0552772	0.270107	CHEMBL1326153	Tanimoto	1	other	6.3	LMNA					19	299
Epiandrosterone	HMDB0000365	CD	0.0552772	0.270107	CHEMBL1257060	Tanimoto	1	other	6.15	LMNA					19	299
Epiandrosterone	HMDB0000365	CD	0.0552772	0.270107	CHEMBL349105	Tanimoto	0.9583	Positive	5.9	GPBAR1					19	50
Epiandrosterone	HMDB0000365	CD	0.0552772	0.270107	CHEMBL270105	Tanimoto	0.9583	Positive	7.12	GPBAR1					19	50
Epiandrosterone	HMDB0000365	CD	0.0552772	0.270107	CHEMBL207538	Tanimoto	0.9583	Positive	6.8	GABRB2					19	8
Epiandrosterone	HMDB0000365	CD	0.0552772	0.270107	CHEMBL207538	Tanimoto	0.9583	Positive	6.8	GABRG2					19	8	Macrophage inflammatory protein 1b levels	rs79243092	7E-6	27989323
Epiandrosterone	HMDB0000365	CD	0.0552772	0.270107	CHEMBL207538	Tanimoto	0.9583	Positive	6.8	GABRA1					19	8
Epiandrosterone	HMDB0000365	CD	0.0552772	0.270107	CHEMBL160902	Tanimoto	0.9583	Positive	6.11	GPBAR1					19	50
Epiandrosterone	HMDB0000365	CD	0.0552772	0.270107	CHEMBL1568698	Tanimoto	0.9583	Positive	6.58	GABRB2					19	8
Epiandrosterone	HMDB0000365	CD	0.0552772	0.270107	CHEMBL1568698	Tanimoto	0.9583	other	5.6	MEN1					19	148
Epiandrosterone	HMDB0000365	CD	0.0552772	0.270107	CHEMBL1568698	Tanimoto	0.9583	Positive	6.58	GABRA1					19	8
Epiandrosterone	HMDB0000365	CD	0.0552772	0.270107	CHEMBL1568698	Tanimoto	0.9583	Positive	6.58	GABRG2					19	8	Macrophage inflammatory protein 1b levels	rs79243092	7E-6	27989323
Epiandrosterone	HMDB0000365	CD	0.0552772	0.270107	CHEMBL1568698	Tanimoto	0.9583	other	5.6	KMT2A					19	152
Epiandrosterone	HMDB0000365	CD	0.0552772	0.270107	CHEMBL1513128	Tanimoto	0.9583	other	5.85	LMNA					19	299
Epiandrosterone	HMDB0000365	CD	0.0552772	0.270107	CHEMBL1478	Tanimoto	0.9583	Positive	6.24	GPBAR1					19	50
Epiandrosterone	HMDB0000365	CD	0.0552772	0.270107	CHEMBL1415777	Tanimoto	0.9583	Positive	5.7	CYP2C9					19	21
Epiandrosterone	HMDB0000365	CD	0.0552772	0.270107	CHEMBL566315	Tanimoto	0.92	Positive	6.12	GPBAR1					19	50
Epiandrosterone	HMDB0000365	CD	0.0552772	0.270107	CHEMBL566315	Tanimoto	0.92	Positive	7.01	NR1H4					19	8
[truncated: 19,590 more rows]
