# Supplementary material for: Expanding the drug discovery space with predicted metabolite–target interactions
Source: Commun Biol. 2021 Mar 5;4:288. doi: 10.1038/s42003-021-01822-x (PMC7935942; doi:10.1038/s42003-021-01822-x)
Supplement: Supplementary file 11 — Supplementary Data 8 [file 42003_2021_1822_MOESM11_ESM.xlsx]

## Sheet: Supplementary data 8
Supplementary Data 8	BIOMap results of the in vitro cell tests. Log-fold change of biomarker readouts are against baseline per each cell type/system. Cell types are : vascular biology model for inflammatory environment Th1-specific (3C) and a Th2-specific (4H); Th1 inflammatory state specific to arterial smooth muscle cells (CASM3C); monocyte-driven Th1 inflammation (LPS); T cell stimulation (SAg); chronic Th1 inflam…
Metabolites	Metabolite molar concentration	Assay name	Differential biomarker abundance vs baseline	Biomarker measured	Cell line	significance_prediction_envelope_at_95_percent
Oleanolic acid	0.00001	BrEPI_IL-1b/TNF-a/IFN-g_24:CD54/ICAM-1	-0.0145828	CD54/ICAM-1	BE3C	0.04111
Oleanolic acid	0.00001	BrEPI_IL-1b/TNF-a/IFN-g_24:CD87/uPAR	0.0161575	CD87/uPAR	BE3C	0.05504
Oleanolic acid	0.00001	BrEPI_IL-1b/TNF-a/IFN-g_24:CXCL10/IP-10	-0.0469614	CXCL10/IP-10	BE3C	0.05442
Oleanolic acid	0.00001	BrEPI_IL-1b/TNF-a/IFN-g_24:CXCL11/I-TAC	-0.0715258	CXCL11/I-TAC	BE3C	0.04486
Oleanolic acid	0.00001	BrEPI_IL-1b/TNF-a/IFN-g_24:CXCL8/IL-8	-0.0164268	CXCL8/IL-8	BE3C	0.0715
Oleanolic acid	0.00001	BrEPI_IL-1b/TNF-a/IFN-g_24:CXCL9/MIG	0.000264478	CXCL9/MIG	BE3C	0.02284
Oleanolic acid	0.00001	BrEPI_IL-1b/TNF-a/IFN-g_24:EGFR	0.0255545	EGFR	BE3C	0.04331
Oleanolic acid	0.00001	BrEPI_IL-1b/TNF-a/IFN-g_24:HLA-DR	0.00558785	HLA-DR	BE3C	0.05013
Oleanolic acid	0.00001	BrEPI_IL-1b/TNF-a/IFN-g_24:IL-1alpha	-0.0109845	IL-1alpha	BE3C	0.0464
Oleanolic acid	0.00001	BrEPI_IL-1b/TNF-a/IFN-g_24:Keratin 8/18	0.0325904	Keratin 8/18	BE3C	0.05043
Oleanolic acid	0.00001	BrEPI_IL-1b/TNF-a/IFN-g_24:MMP-1	0.202801	MMP-1	BE3C	0.04861
Oleanolic acid	0.00001	BrEPI_IL-1b/TNF-a/IFN-g_24:MMP-9	0.0529032	MMP-9	BE3C	0.06432
Oleanolic acid	0.00001	BrEPI_IL-1b/TNF-a/IFN-g_24:PAI-I	-0.208595	PAI-I	BE3C	0.06125
Oleanolic acid	0.00001	BrEPI_IL-1b/TNF-a/IFN-g_24:SRB	0.0182114	SRB	BE3C	0.02997
Oleanolic acid	0.00001	BrEPI_IL-1b/TNF-a/IFN-g_24:tPA	-0.0689892	tPA	BE3C	0.06553
Oleanolic acid	0.00001	BrEPI_IL-1b/TNF-a/IFN-g_24:uPA	-0.00255491	uPA	BE3C	0.05607
Oleanolic acid	0.00001	BrEPI/HDFn_IL-4/TNF-a_24:CCL2/MCP-1	0.00306662	CCL2/MCP-1	BF4T	0.0607
Oleanolic acid	0.00001	BrEPI/HDFn_IL-4/TNF-a_24:CCL26/Eotaxin-3	-0.0195962	CCL26/Eotaxin-3	BF4T	0.07263
Oleanolic acid	0.00001	BrEPI/HDFn_IL-4/TNF-a_24:CD106/VCAM-1	-0.0994746	CD106/VCAM-1	BF4T	0.06939
Oleanolic acid	0.00001	BrEPI/HDFn_IL-4/TNF-a_24:CD54/ICAM-1	-0.05268	CD54/ICAM-1	BF4T	0.03236
Oleanolic acid	0.00001	BrEPI/HDFn_IL-4/TNF-a_24:CD90	-0.045197	CD90	BF4T	0.0317
Oleanolic acid	0.00001	BrEPI/HDFn_IL-4/TNF-a_24:CXCL8/IL-8	-0.0407749	CXCL8/IL-8	BF4T	0.05761
Oleanolic acid	0.00001	BrEPI/HDFn_IL-4/TNF-a_24:IL-1alpha	-0.0346256	IL-1alpha	BF4T	0.04797
Oleanolic acid	0.00001	BrEPI/HDFn_IL-4/TNF-a_24:Keratin 8/18	0.0173174	Keratin 8/18	BF4T	0.05214
Oleanolic acid	0.00001	BrEPI/HDFn_IL-4/TNF-a_24:MMP-1	0.103691	MMP-1	BF4T	0.02882
Oleanolic acid	0.00001	BrEPI/HDFn_IL-4/TNF-a_24:MMP-3	-0.07623	MMP-3	BF4T	0.0676
Oleanolic acid	0.00001	BrEPI/HDFn_IL-4/TNF-a_24:MMP-9	0.0360931	MMP-9	BF4T	0.05312
Oleanolic acid	0.00001	BrEPI/HDFn_IL-4/TNF-a_24:PAI-I	0.000612689	PAI-I	BF4T	0.04165
Oleanolic acid	0.00001	BrEPI/HDFn_IL-4/TNF-a_24:SRB	0.0176844	SRB	BF4T	0.03555
Oleanolic acid	0.00001	BrEPI/HDFn_IL-4/TNF-a_24:tPA	-0.0587776	tPA	BF4T	0.05605
Oleanolic acid	0.00001	BrEPI/HDFn_IL-4/TNF-a_24:uPA	-0.0538841	uPA	BF4T	0.04905
Oleanolic acid	0.00001	CASMC_HCL_IL-1b/TNF-a/IFN-g_24:CCL2/MCP-1	0.0205936	CCL2/MCP-1	CASM3C	0.05581
Oleanolic acid	0.00001	CASMC_HCL_IL-1b/TNF-a/IFN-g_24:CD106/VCAM-1	-0.0369756	CD106/VCAM-1	CASM3C	0.04731
Oleanolic acid	0.00001	CASMC_HCL_IL-1b/TNF-a/IFN-g_24:CD141/Thrombomodulin	-0.156362	CD141/Thrombomodulin	CASM3C	0.05825
Oleanolic acid	0.00001	CASMC_HCL_IL-1b/TNF-a/IFN-g_24:CD142/Tissue Factor	-0.0725904	CD142/Tissue Factor	CASM3C	0.06689
Oleanolic acid	0.00001	CASMC_HCL_IL-1b/TNF-a/IFN-g_24:CD87/uPAR	-0.0870958	CD87/uPAR	CASM3C	0.06041
Oleanolic acid	0.00001	CASMC_HCL_IL-1b/TNF-a/IFN-g_24:CXCL8/IL-8	-0.0485395	CXCL8/IL-8	CASM3C	0.03623
Oleanolic acid	0.00001	CASMC_HCL_IL-1b/TNF-a/IFN-g_24:CXCL9/MIG	0.0149514	CXCL9/MIG	CASM3C	0.03174
Oleanolic acid	0.00001	CASMC_HCL_IL-1b/TNF-a/IFN-g_24:HLA-DR	-0.0280821	HLA-DR	CASM3C	0.06772
Oleanolic acid	0.00001	CASMC_HCL_IL-1b/TNF-a/IFN-g_24:IL-6	-0.0947552	IL-6	CASM3C	0.07426
Oleanolic acid	0.00001	CASMC_HCL_IL-1b/TNF-a/IFN-g_24:LDLR	-0.0338791	LDLR	CASM3C	0.04743
Oleanolic acid	0.00001	CASMC_HCL_IL-1b/TNF-a/IFN-g_24:M-CSF	-0.0367799	M-CSF	CASM3C	0.05579
Oleanolic acid	0.00001	CASMC_HCL_IL-1b/TNF-a/IFN-g_24:PAI-I	-0.00931474	PAI-I	CASM3C	0.02577
Oleanolic acid	0.00001	CASMC_HCL_IL-1b/TNF-a/IFN-g_24:Proliferation	0.0555296	Proliferation	CASM3C	0.04534
Oleanolic acid	0.00001	CASMC_HCL_IL-1b/TNF-a/IFN-g_24:SRB	0.0165319	SRB	CASM3C	0.03222
Oleanolic acid	0.00001	CASMC_HCL_IL-1b/TNF-a/IFN-g_24:Serum Amyloid A	-0.119063	Serum Amyloid A	CASM3C	0.08248
Oleanolic acid	0.00001	HLFa_TNF-a/TGF-b_48:CD106/VCAM-1	-0.370383	CD106/VCAM-1	MyoF	0.05438
Oleanolic acid	0.00001	HLFa_TNF-a/TGF-b_48:CXCL8/IL-8	0.0511737	CXCL8/IL-8	MyoF	0.05979
Oleanolic acid	0.00001	HLFa_TNF-a/TGF-b_48:Collagen I	-0.0359126	Collagen I	MyoF	0.05065
Oleanolic acid	0.00001	HLFa_TNF-a/TGF-b_48:Collagen III	-0.0619821	Collagen III	MyoF	0.03974
Oleanolic acid	0.00001	HLFa_TNF-a/TGF-b_48:Collagen IV	0.120559	Collagen IV	MyoF	0.07395
Oleanolic acid	0.00001	HLFa_TNF-a/TGF-b_48:Decorin	-0.0109576	Decorin	MyoF	0.05174
Oleanolic acid	0.00001	HLFa_TNF-a/TGF-b_48:MMP-1	0.233477	MMP-1	MyoF	0.07386
Oleanolic acid	0.00001	HLFa_TNF-a/TGF-b_48:PAI-I	-0.00695125	PAI-I	MyoF	0.05718
Oleanolic acid	0.00001	HLFa_TNF-a/TGF-b_48:SRB	-0.0107991	SRB	MyoF	0.03976
Oleanolic acid	0.00001	HLFa_TNF-a/TGF-b_48:TIMP-1	-0.0304679	TIMP-1	MyoF	0.06943
Oleanolic acid	0.00001	HLFa_TNF-a/TGF-b_48:alpha-SM Actin	-0.0564858	alpha-SM Actin	MyoF	0.04593
Oleanolic acid	0.00001	HLFa_TNF-a/TGF-b_48:bFGF	0.00250725	bFGF	MyoF	0.03638
Oleanolic acid	0.00001	HUVEC/PBMC_LPS_24:CCL2/MCP-1	0.0408551	CCL2/MCP-1	LPS	0.05299
Oleanolic acid	0.00001	HUVEC/PBMC_LPS_24:CD106/VCAM-1	0.00292858	CD106/VCAM-1	LPS	0.03855
Oleanolic acid	0.00001	HUVEC/PBMC_LPS_24:CD141/Thrombomodulin	-0.146124	CD141/Thrombomodulin	LPS	0.05421
Oleanolic acid	0.00001	HUVEC/PBMC_LPS_24:CD142/Tissue Factor	0.0546465	CD142/Tissue Factor	LPS	0.06994
Oleanolic acid	0.00001	HUVEC/PBMC_LPS_24:CD40	-0.0173009	CD40	LPS	0.08333
Oleanolic acid	0.00001	HUVEC/PBMC_LPS_24:CD62E/E-Selectin	0.0382767	CD62E/E-Selectin	LPS	0.04624
Oleanolic acid	0.00001	HUVEC/PBMC_LPS_24:CD69	-0.197828	CD69	LPS	0.07379
Oleanolic acid	0.00001	HUVEC/PBMC_LPS_24:CXCL8/IL-8	-0.0250376	CXCL8/IL-8	LPS	0.05267
Oleanolic acid	0.00001	HUVEC/PBMC_LPS_24:IL-1alpha	-0.112744	IL-1alpha	LPS	0.08098
Oleanolic acid	0.00001	HUVEC/PBMC_LPS_24:M-CSF	-0.120202	M-CSF	LPS	0.06211
Oleanolic acid	0.00001	HUVEC/PBMC_LPS_24:SRB	0.00904245	SRB	LPS	0.0357
Oleanolic acid	0.00001	HUVEC/PBMC_LPS_24:sPGE2	0.159289	sPGE2	LPS	0.05816
Oleanolic acid	0.00001	HUVEC/PBMC_LPS_24:sTNF-alpha	0.0176831	sTNF-alpha	LPS	0.08926
Oleanolic acid	0.00001	HDFn_IL-1b/TNF-a/IFN-g/EGF/FGF/PDGFbb_24:CCL2/MCP-1	-0.214134	CCL2/MCP-1	HDF3CGF	0.05487
Oleanolic acid	0.00001	HDFn_IL-1b/TNF-a/IFN-g/EGF/FGF/PDGFbb_24:CD106/VCAM-1	-0.37481	CD106/VCAM-1	HDF3CGF	0.07411
Oleanolic acid	0.00001	HDFn_IL-1b/TNF-a/IFN-g/EGF/FGF/PDGFbb_24:CD54/ICAM-1	-0.17463	CD54/ICAM-1	HDF3CGF	0.03375
Oleanolic acid	0.00001	HDFn_IL-1b/TNF-a/IFN-g/EGF/FGF/PDGFbb_24:CXCL10/IP-10	-0.334079	CXCL10/IP-10	HDF3CGF	0.06332
Oleanolic acid	0.00001	HDFn_IL-1b/TNF-a/IFN-g/EGF/FGF/PDGFbb_24:CXCL11/I-TAC	-0.393577	CXCL11/I-TAC	HDF3CGF	0.05589
Oleanolic acid	0.00001	HDFn_IL-1b/TNF-a/IFN-g/EGF/FGF/PDGFbb_24:CXCL8/IL-8	-0.0904341	CXCL8/IL-8	HDF3CGF	0.02234
Oleanolic acid	0.00001	HDFn_IL-1b/TNF-a/IFN-g/EGF/FGF/PDGFbb_24:CXCL9/MIG	-0.268496	CXCL9/MIG	HDF3CGF	0.03111
Oleanolic acid	0.00001	HDFn_IL-1b/TNF-a/IFN-g/EGF/FGF/PDGFbb_24:Collagen I	0.0952241	Collagen I	HDF3CGF	0.07149
Oleanolic acid	0.00001	HDFn_IL-1b/TNF-a/IFN-g/EGF/FGF/PDGFbb_24:Collagen III	-0.121	Collagen III	HDF3CGF	0.08131
Oleanolic acid	0.00001	HDFn_IL-1b/TNF-a/IFN-g/EGF/FGF/PDGFbb_24:EGFR	0.239325	EGFR	HDF3CGF	0.07492
Oleanolic acid	0.00001	HDFn_IL-1b/TNF-a/IFN-g/EGF/FGF/PDGFbb_24:M-CSF	-0.246445	M-CSF	HDF3CGF	0.05349
Oleanolic acid	0.00001	HDFn_IL-1b/TNF-a/IFN-g/EGF/FGF/PDGFbb_24:MMP-1	0.0345371	MMP-1	HDF3CGF	0.041
Oleanolic acid	0.00001	HDFn_IL-1b/TNF-a/IFN-g/EGF/FGF/PDGFbb_24:PAI-I	-0.46927	PAI-I	HDF3CGF	0.07304
Oleanolic acid	0.00001	HDFn_IL-1b/TNF-a/IFN-g/EGF/FGF/PDGFbb_24:Proliferation_72hr	-0.452119	Proliferation_72hr	HDF3CGF	0.0681
Oleanolic acid	0.00001	HDFn_IL-1b/TNF-a/IFN-g/EGF/FGF/PDGFbb_24:SRB	-0.164573	SRB	HDF3CGF	0.05114
Oleanolic acid	0.00001	HDFn_IL-1b/TNF-a/IFN-g/EGF/FGF/PDGFbb_24:TIMP-1	-0.103023	TIMP-1	HDF3CGF	0.07579
Oleanolic acid	0.00001	HDFn_IL-1b/TNF-a/IFN-g/EGF/FGF/PDGFbb_24:TIMP-2	-0.127261	TIMP-2	HDF3CGF	0.07233
Oleanolic acid	0.00001	HUVEC/PBMC_SEB/TSST_24:CCL2/MCP-1	0.0400005	CCL2/MCP-1	SAg	0.05878
Oleanolic acid	0.00001	HUVEC/PBMC_SEB/TSST_24:CD38	0.00707477	CD38	SAg	0.04589
Oleanolic acid	0.00001	HUVEC/PBMC_SEB/TSST_24:CD40	-0.00420598	CD40	SAg	0.05397
Oleanolic acid	0.00001	HUVEC/PBMC_SEB/TSST_24:CD62E/E-Selectin	0.0695544	CD62E/E-Selectin	SAg	0.07144
Oleanolic acid	0.00001	HUVEC/PBMC_SEB/TSST_24:CD69	-0.0432276	CD69	SAg	0.06302
Oleanolic acid	0.00001	HUVEC/PBMC_SEB/TSST_24:CXCL8/IL-8	0.0609698	CXCL8/IL-8	SAg	0.0833
Oleanolic acid	0.00001	HUVEC/PBMC_SEB/TSST_24:CXCL9/MIG	-0.0160381	CXCL9/MIG	SAg	0.04069
Oleanolic acid	0.00001	HUVEC/PBMC_SEB/TSST_24:PBMC Cytotoxicity	0.039409	PBMC Cytotoxicity	SAg	0.03521
Oleanolic acid	0.00001	HUVEC/PBMC_SEB/TSST_24:Proliferation	0.0459168	Proliferation	SAg	0.06395
Oleanolic acid	0.00001	HUVEC/PBMC_SEB/TSST_24:SRB	0.00550165	SRB	SAg	0.03921
Oleanolic acid	0.00001	HUVEC_IL-4/Histamine_24:CCL2/MCP-1	0.00644826	CCL2/MCP-1	4H	0.08535
Oleanolic acid	0.00001	HUVEC_IL-4/Histamine_24:CCL26/Eotaxin-3	-0.022842	CCL26/Eotaxin-3	4H	0.0491
Oleanolic acid	0.00001	HUVEC_IL-4/Histamine_24:CD106/VCAM-1	0.033111	CD106/VCAM-1	4H	0.03928
Oleanolic acid	0.00001	HUVEC_IL-4/Histamine_24:CD62P/P-selectin	-0.076471	CD62P/P-selectin	4H	0.07684
Oleanolic acid	0.00001	HUVEC_IL-4/Histamine_24:CD87/uPAR	-0.0269725	CD87/uPAR	4H	0.07019
Oleanolic acid	0.00001	HUVEC_IL-4/Histamine_24:SRB	0.021041	SRB	4H	0.04032
Oleanolic acid	0.00001	HUVEC_IL-4/Histamine_24:VEGFR2	-0.0279646	VEGFR2	4H	0.06978
Oleanolic acid	0.00001	HUVEC/Mphg_HCL_Zymosan_24:CCL2/MCP-1	0.0525298	CCL2/MCP-1	lMphg	0.07734
Oleanolic acid	0.00001	HUVEC/Mphg_HCL_Zymosan_24:CCL3/MIP-1alpha	0.0591105	CCL3/MIP-1alpha	lMphg	0.06504
Oleanolic acid	0.00001	HUVEC/Mphg_HCL_Zymosan_24:CD106/VCAM-1	0.00267496	CD106/VCAM-1	lMphg	0.04222
Oleanolic acid	0.00001	HUVEC/Mphg_HCL_Zymosan_24:CD40	-0.0443005	CD40	lMphg	0.05935
Oleanolic acid	0.00001	HUVEC/Mphg_HCL_Zymosan_24:CD62E/E-Selectin	0.105767	CD62E/E-Selectin	lMphg	0.07007
Oleanolic acid	0.00001	HUVEC/Mphg_HCL_Zymosan_24:CD69	-0.158852	CD69	lMphg	0.07735
Oleanolic acid	0.00001	HUVEC/Mphg_HCL_Zymosan_24:CXCL8/IL-8	0.131599	CXCL8/IL-8	lMphg	0.07093
Oleanolic acid	0.00001	HUVEC/Mphg_HCL_Zymosan_24:IL-1alpha	0.0887587	IL-1alpha	lMphg	0.08854
Oleanolic acid	0.00001	HUVEC/Mphg_HCL_Zymosan_24:M-CSF	0.0230819	M-CSF	lMphg	0.06972
Oleanolic acid	0.00001	HUVEC/Mphg_HCL_Zymosan_24:SRB	0.00833204	SRB	lMphg	0.03144
Oleanolic acid	0.00001	HUVEC/Mphg_HCL_Zymosan_24:SRB-Mphg	-0.00124823	SRB-Mphg	lMphg	0.05256
Oleanolic acid	0.00001	HUVEC/Mphg_HCL_Zymosan_24:sIL-10	0.0870718	sIL-10	lMphg	0.08397
Oleanolic acid	0.00001	B cell/PBMC_anti-IgM/SEBlo/TSSTlo_84:B cell Proliferation	0.0349928	B cell Proliferation	BT	0.04271
Oleanolic acid	0.00001	B cell/PBMC_anti-IgM/SEBlo/TSSTlo_84:PBMC Cytotoxicity	-0.017498	PBMC Cytotoxicity	BT	0.03359
Oleanolic acid	0.00001	B cell/PBMC_anti-IgM/SEBlo/TSSTlo_84:Secreted IgG	0.0126829	Secreted IgG	BT	0.13075
Oleanolic acid	0.00001	B cell/PBMC_anti-IgM/SEBlo/TSSTlo_84:sIL-17A	-0.707993	sIL-17A	BT	0.14727
Oleanolic acid	0.00001	B cell/PBMC_anti-IgM/SEBlo/TSSTlo_84:sIL-17F	-0.119003	sIL-17F	BT	0.1031
Oleanolic acid	0.00001	B cell/PBMC_anti-IgM/SEBlo/TSSTlo_84:sIL-2	-0.201617	sIL-2	BT	0.10676
Oleanolic acid	0.00001	B cell/PBMC_anti-IgM/SEBlo/TSSTlo_84:sIL-6	-0.0860678	sIL-6	BT	0.10825
Oleanolic acid	0.00001	B cell/PBMC_anti-IgM/SEBlo/TSSTlo_84:sTNF-alpha	-0.145407	sTNF-alpha	BT	0.08748
Oleanolic acid	0.00001	HEK/HDFn_IL-1b/TNF-a/IFN-g/TGF-b_24:CCL2/MCP-1	-0.014831	CCL2/MCP-1	KF3CT	0.07648
Oleanolic acid	0.00001	HEK/HDFn_IL-1b/TNF-a/IFN-g/TGF-b_24:CD54/ICAM-1	0.00250145	CD54/ICAM-1	KF3CT	0.03681
Oleanolic acid	0.00001	HEK/HDFn_IL-1b/TNF-a/IFN-g/TGF-b_24:CXCL10/IP-10	-0.157568	CXCL10/IP-10	KF3CT	0.03177
Oleanolic acid	0.00001	HEK/HDFn_IL-1b/TNF-a/IFN-g/TGF-b_24:CXCL8/IL-8	0.0485701	CXCL8/IL-8	KF3CT	0.05447
Oleanolic acid	0.00001	HEK/HDFn_IL-1b/TNF-a/IFN-g/TGF-b_24:CXCL9/MIG	-0.00539796	CXCL9/MIG	KF3CT	0.02465
Oleanolic acid	0.00001	HEK/HDFn_IL-1b/TNF-a/IFN-g/TGF-b_24:IL-1alpha	-0.03606	IL-1alpha	KF3CT	0.04882
Oleanolic acid	0.00001	HEK/HDFn_IL-1b/TNF-a/IFN-g/TGF-b_24:MMP-9	-0.187665	MMP-9	KF3CT	0.0505
Oleanolic acid	0.00001	HEK/HDFn_IL-1b/TNF-a/IFN-g/TGF-b_24:PAI-I	-0.428121	PAI-I	KF3CT	0.05223
Oleanolic acid	0.00001	HEK/HDFn_IL-1b/TNF-a/IFN-g/TGF-b_24:SRB	-0.100736	SRB	KF3CT	0.03133
Oleanolic acid	0.00001	HEK/HDFn_IL-1b/TNF-a/IFN-g/TGF-b_24:TIMP-2	-0.0294294	TIMP-2	KF3CT	0.05803
Oleanolic acid	0.00001	HEK/HDFn_IL-1b/TNF-a/IFN-g/TGF-b_24:uPA	-0.0531032	uPA	KF3CT	0.04236
Oleanolic acid	0.00001	HUVEC_IL-1b/TNF-a/IFN-g_24:CCL2/MCP-1	-0.0146182	CCL2/MCP-1	3C	0.05008
Oleanolic acid	0.00001	HUVEC_IL-1b/TNF-a/IFN-g_24:CD106/VCAM-1	-0.0152327	CD106/VCAM-1	3C	0.03857
Oleanolic acid	0.00001	HUVEC_IL-1b/TNF-a/IFN-g_24:CD141/Thrombomodulin	-0.198336	CD141/Thrombomodulin	3C	0.04513
Oleanolic acid	0.00001	HUVEC_IL-1b/TNF-a/IFN-g_24:CD142/Tissue Factor	0.162891	CD142/Tissue Factor	3C	0.05772
Oleanolic acid	0.00001	HUVEC_IL-1b/TNF-a/IFN-g_24:CD54/ICAM-1	0.0172291	CD54/ICAM-1	3C	0.03063
Oleanolic acid	0.00001	HUVEC_IL-1b/TNF-a/IFN-g_24:CD62E/E-Selectin	0.046668	CD62E/E-Selectin	3C	0.04495
Oleanolic acid	0.00001	HUVEC_IL-1b/TNF-a/IFN-g_24:CD87/uPAR	-0.107767	CD87/uPAR	3C	0.05188
Oleanolic acid	0.00001	HUVEC_IL-1b/TNF-a/IFN-g_24:CXCL8/IL-8	-0.051713	CXCL8/IL-8	3C	0.05229
Oleanolic acid	0.00001	HUVEC_IL-1b/TNF-a/IFN-g_24:CXCL9/MIG	-0.00636343	CXCL9/MIG	3C	0.03337
Oleanolic acid	0.00001	HUVEC_IL-1b/TNF-a/IFN-g_24:HLA-DR	-0.03971	HLA-DR	3C	0.04899
Oleanolic acid	0.00001	HUVEC_IL-1b/TNF-a/IFN-g_24:Proliferation	-0.0171557	Proliferation	3C	0.05697
Oleanolic acid	0.00001	HUVEC_IL-1b/TNF-a/IFN-g_24:SRB	-0.0304746	SRB	3C	0.04474
Oleanolic acid	0.0000033	BrEPI_IL-1b/TNF-a/IFN-g_24:CD54/ICAM-1	-0.0233498	CD54/ICAM-1	BE3C	0.04111
Oleanolic acid	0.0000033	BrEPI_IL-1b/TNF-a/IFN-g_24:CD87/uPAR	-0.0129083	CD87/uPAR	BE3C	0.05504
Oleanolic acid	0.0000033	BrEPI_IL-1b/TNF-a/IFN-g_24:CXCL10/IP-10	-0.0448891	CXCL10/IP-10	BE3C	0.05442
Oleanolic acid	0.0000033	BrEPI_IL-1b/TNF-a/IFN-g_24:CXCL11/I-TAC	-0.00967131	CXCL11/I-TAC	BE3C	0.04486
Oleanolic acid	0.0000033	BrEPI_IL-1b/TNF-a/IFN-g_24:CXCL8/IL-8	-0.0582128	CXCL8/IL-8	BE3C	0.0715
Oleanolic acid	0.0000033	BrEPI_IL-1b/TNF-a/IFN-g_24:CXCL9/MIG	-0.01994	CXCL9/MIG	BE3C	0.02284
Oleanolic acid	0.0000033	BrEPI_IL-1b/TNF-a/IFN-g_24:EGFR	-0.000283214	EGFR	BE3C	0.04331
Oleanolic acid	0.0000033	BrEPI_IL-1b/TNF-a/IFN-g_24:HLA-DR	-0.0486168	HLA-DR	BE3C	0.05013
Oleanolic acid	0.0000033	BrEPI_IL-1b/TNF-a/IFN-g_24:IL-1alpha	-0.0277896	IL-1alpha	BE3C	0.0464
Oleanolic acid	0.0000033	BrEPI_IL-1b/TNF-a/IFN-g_24:Keratin 8/18	0.0168403	Keratin 8/18	BE3C	0.05043
Oleanolic acid	0.0000033	BrEPI_IL-1b/TNF-a/IFN-g_24:MMP-1	0.121226	MMP-1	BE3C	0.04861
Oleanolic acid	0.0000033	BrEPI_IL-1b/TNF-a/IFN-g_24:MMP-9	0.0371155	MMP-9	BE3C	0.06432
Oleanolic acid	0.0000033	BrEPI_IL-1b/TNF-a/IFN-g_24:PAI-I	-0.108032	PAI-I	BE3C	0.06125
Oleanolic acid	0.0000033	BrEPI_IL-1b/TNF-a/IFN-g_24:SRB	0.00335866	SRB	BE3C	0.02997
Oleanolic acid	0.0000033	BrEPI_IL-1b/TNF-a/IFN-g_24:tPA	-0.0309348	tPA	BE3C	0.06553
Oleanolic acid	0.0000033	BrEPI_IL-1b/TNF-a/IFN-g_24:uPA	-0.00658897	uPA	BE3C	0.05607
Oleanolic acid	0.0000033	BrEPI/HDFn_IL-4/TNF-a_24:CCL2/MCP-1	-0.0137455	CCL2/MCP-1	BF4T	0.0607
Oleanolic acid	0.0000033	BrEPI/HDFn_IL-4/TNF-a_24:CCL26/Eotaxin-3	-0.0775633	CCL26/Eotaxin-3	BF4T	0.07263
Oleanolic acid	0.0000033	BrEPI/HDFn_IL-4/TNF-a_24:CD106/VCAM-1	-0.0928825	CD106/VCAM-1	BF4T	0.06939
Oleanolic acid	0.0000033	BrEPI/HDFn_IL-4/TNF-a_24:CD54/ICAM-1	-0.0527148	CD54/ICAM-1	BF4T	0.03236
Oleanolic acid	0.0000033	BrEPI/HDFn_IL-4/TNF-a_24:CD90	-0.044289	CD90	BF4T	0.0317
Oleanolic acid	0.0000033	BrEPI/HDFn_IL-4/TNF-a_24:CXCL8/IL-8	-0.0675597	CXCL8/IL-8	BF4T	0.05761
Oleanolic acid	0.0000033	BrEPI/HDFn_IL-4/TNF-a_24:IL-1alpha	-0.0180873	IL-1alpha	BF4T	0.04797
Oleanolic acid	0.0000033	BrEPI/HDFn_IL-4/TNF-a_24:Keratin 8/18	-0.0171246	Keratin 8/18	BF4T	0.05214
Oleanolic acid	0.0000033	BrEPI/HDFn_IL-4/TNF-a_24:MMP-1	0.0490324	MMP-1	BF4T	0.02882
Oleanolic acid	0.0000033	BrEPI/HDFn_IL-4/TNF-a_24:MMP-3	-0.0655216	MMP-3	BF4T	0.0676
Oleanolic acid	0.0000033	BrEPI/HDFn_IL-4/TNF-a_24:MMP-9	0.000766141	MMP-9	BF4T	0.05312
Oleanolic acid	0.0000033	BrEPI/HDFn_IL-4/TNF-a_24:PAI-I	-0.00470521	PAI-I	BF4T	0.04165
Oleanolic acid	0.0000033	BrEPI/HDFn_IL-4/TNF-a_24:SRB	0.00769227	SRB	BF4T	0.03555
Oleanolic acid	0.0000033	BrEPI/HDFn_IL-4/TNF-a_24:tPA	-0.0573022	tPA	BF4T	0.05605
Oleanolic acid	0.0000033	BrEPI/HDFn_IL-4/TNF-a_24:uPA	-0.0183487	uPA	BF4T	0.04905
Oleanolic acid	0.0000033	CASMC_HCL_IL-1b/TNF-a/IFN-g_24:CCL2/MCP-1	-0.0139491	CCL2/MCP-1	CASM3C	0.05581
Oleanolic acid	0.0000033	CASMC_HCL_IL-1b/TNF-a/IFN-g_24:CD106/VCAM-1	-0.00926938	CD106/VCAM-1	CASM3C	0.04731
Oleanolic acid	0.0000033	CASMC_HCL_IL-1b/TNF-a/IFN-g_24:CD141/Thrombomodulin	-0.162913	CD141/Thrombomodulin	CASM3C	0.05825
Oleanolic acid	0.0000033	CASMC_HCL_IL-1b/TNF-a/IFN-g_24:CD142/Tissue Factor	-0.0997593	CD142/Tissue Factor	CASM3C	0.06689
Oleanolic acid	0.0000033	CASMC_HCL_IL-1b/TNF-a/IFN-g_24:CD87/uPAR	-0.0711286	CD87/uPAR	CASM3C	0.06041
Oleanolic acid	0.0000033	CASMC_HCL_IL-1b/TNF-a/IFN-g_24:CXCL8/IL-8	-0.0523263	CXCL8/IL-8	CASM3C	0.03623
Oleanolic acid	0.0000033	CASMC_HCL_IL-1b/TNF-a/IFN-g_24:CXCL9/MIG	-0.00863544	CXCL9/MIG	CASM3C	0.03174
Oleanolic acid	0.0000033	CASMC_HCL_IL-1b/TNF-a/IFN-g_24:HLA-DR	-0.0654716	HLA-DR	CASM3C	0.06772
Oleanolic acid	0.0000033	CASMC_HCL_IL-1b/TNF-a/IFN-g_24:IL-6	-0.0836621	IL-6	CASM3C	0.07426
Oleanolic acid	0.0000033	CASMC_HCL_IL-1b/TNF-a/IFN-g_24:LDLR	-0.114837	LDLR	CASM3C	0.04743
Oleanolic acid	0.0000033	CASMC_HCL_IL-1b/TNF-a/IFN-g_24:M-CSF	-0.0999006	M-CSF	CASM3C	0.05579
Oleanolic acid	0.0000033	CASMC_HCL_IL-1b/TNF-a/IFN-g_24:PAI-I	-0.0120552	PAI-I	CASM3C	0.02577
Oleanolic acid	0.0000033	CASMC_HCL_IL-1b/TNF-a/IFN-g_24:Proliferation	-0.0236516	Proliferation	CASM3C	0.04534
Oleanolic acid	0.0000033	CASMC_HCL_IL-1b/TNF-a/IFN-g_24:SRB	0.0121845	SRB	CASM3C	0.03222
Oleanolic acid	0.0000033	CASMC_HCL_IL-1b/TNF-a/IFN-g_24:Serum Amyloid A	-0.0661634	Serum Amyloid A	CASM3C	0.08248
Oleanolic acid	0.0000033	HLFa_TNF-a/TGF-b_48:CD106/VCAM-1	-0.00238772	CD106/VCAM-1	MyoF	0.05438
Oleanolic acid	0.0000033	HLFa_TNF-a/TGF-b_48:CXCL8/IL-8	-0.0515338	CXCL8/IL-8	MyoF	0.05979
Oleanolic acid	0.0000033	HLFa_TNF-a/TGF-b_48:Collagen I	-0.0351644	Collagen I	MyoF	0.05065
Oleanolic acid	0.0000033	HLFa_TNF-a/TGF-b_48:Collagen III	-0.0480001	Collagen III	MyoF	0.03974
Oleanolic acid	0.0000033	HLFa_TNF-a/TGF-b_48:Collagen IV	0.0138185	Collagen IV	MyoF	0.07395
Oleanolic acid	0.0000033	HLFa_TNF-a/TGF-b_48:Decorin	-0.0401648	Decorin	MyoF	0.05174
Oleanolic acid	0.0000033	HLFa_TNF-a/TGF-b_48:MMP-1	0.00792925	MMP-1	MyoF	0.07386
Oleanolic acid	0.0000033	HLFa_TNF-a/TGF-b_48:PAI-I	-0.0151658	PAI-I	MyoF	0.05718
Oleanolic acid	0.0000033	HLFa_TNF-a/TGF-b_48:SRB	-0.00353835	SRB	MyoF	0.03976
Oleanolic acid	0.0000033	HLFa_TNF-a/TGF-b_48:TIMP-1	-0.0691756	TIMP-1	MyoF	0.06943
Oleanolic acid	0.0000033	HLFa_TNF-a/TGF-b_48:alpha-SM Actin	-0.0243099	alpha-SM Actin	MyoF	0.04593
Oleanolic acid	0.0000033	HLFa_TNF-a/TGF-b_48:bFGF	0.00870659	bFGF	MyoF	0.03638
Oleanolic acid	0.0000033	HUVEC/PBMC_LPS_24:CCL2/MCP-1	-0.0181023	CCL2/MCP-1	LPS	0.05299
Oleanolic acid	0.0000033	HUVEC/PBMC_LPS_24:CD106/VCAM-1	-0.0212339	CD106/VCAM-1	LPS	0.03855
Oleanolic acid	0.0000033	HUVEC/PBMC_LPS_24:CD141/Thrombomodulin	-0.129483	CD141/Thrombomodulin	LPS	0.05421
Oleanolic acid	0.0000033	HUVEC/PBMC_LPS_24:CD142/Tissue Factor	0.00407354	CD142/Tissue Factor	LPS	0.06994
Oleanolic acid	0.0000033	HUVEC/PBMC_LPS_24:CD40	-0.0153317	CD40	LPS	0.08333
Oleanolic acid	0.0000033	HUVEC/PBMC_LPS_24:CD62E/E-Selectin	-0.0238131	CD62E/E-Selectin	LPS	0.04624
Oleanolic acid	0.0000033	HUVEC/PBMC_LPS_24:CD69	-0.146995	CD69	LPS	0.07379
Oleanolic acid	0.0000033	HUVEC/PBMC_LPS_24:CXCL8/IL-8	-0.0521931	CXCL8/IL-8	LPS	0.05267
Oleanolic acid	0.0000033	HUVEC/PBMC_LPS_24:IL-1alpha	-0.0637493	IL-1alpha	LPS	0.08098
Oleanolic acid	0.0000033	HUVEC/PBMC_LPS_24:M-CSF	-0.0904995	M-CSF	LPS	0.06211
Oleanolic acid	0.0000033	HUVEC/PBMC_LPS_24:SRB	0.00817905	SRB	LPS	0.0357
Oleanolic acid	0.0000033	HUVEC/PBMC_LPS_24:sPGE2	0.0229541	sPGE2	LPS	0.05816
Oleanolic acid	0.0000033	HUVEC/PBMC_LPS_24:sTNF-alpha	0.00386649	sTNF-alpha	LPS	0.08926
Oleanolic acid	0.0000033	HDFn_IL-1b/TNF-a/IFN-g/EGF/FGF/PDGFbb_24:CCL2/MCP-1	-0.0041194	CCL2/MCP-1	HDF3CGF	0.05487
Oleanolic acid	0.0000033	HDFn_IL-1b/TNF-a/IFN-g/EGF/FGF/PDGFbb_24:CD106/VCAM-1	-0.169852	CD106/VCAM-1	HDF3CGF	0.07411
Oleanolic acid	0.0000033	HDFn_IL-1b/TNF-a/IFN-g/EGF/FGF/PDGFbb_24:CD54/ICAM-1	-0.0286281	CD54/ICAM-1	HDF3CGF	0.03375
Oleanolic acid	0.0000033	HDFn_IL-1b/TNF-a/IFN-g/EGF/FGF/PDGFbb_24:CXCL10/IP-10	-0.0841428	CXCL10/IP-10	HDF3CGF	0.06332
Oleanolic acid	0.0000033	HDFn_IL-1b/TNF-a/IFN-g/EGF/FGF/PDGFbb_24:CXCL11/I-TAC	-0.0676782	CXCL11/I-TAC	HDF3CGF	0.05589
Oleanolic acid	0.0000033	HDFn_IL-1b/TNF-a/IFN-g/EGF/FGF/PDGFbb_24:CXCL8/IL-8	-0.0331088	CXCL8/IL-8	HDF3CGF	0.02234
Oleanolic acid	0.0000033	HDFn_IL-1b/TNF-a/IFN-g/EGF/FGF/PDGFbb_24:CXCL9/MIG	-0.00241577	CXCL9/MIG	HDF3CGF	0.03111
Oleanolic acid	0.0000033	HDFn_IL-1b/TNF-a/IFN-g/EGF/FGF/PDGFbb_24:Collagen I	-0.00496008	Collagen I	HDF3CGF	0.07149
Oleanolic acid	0.0000033	HDFn_IL-1b/TNF-a/IFN-g/EGF/FGF/PDGFbb_24:Collagen III	-0.21791	Collagen III	HDF3CGF	0.08131
Oleanolic acid	0.0000033	HDFn_IL-1b/TNF-a/IFN-g/EGF/FGF/PDGFbb_24:EGFR	-0.0862475	EGFR	HDF3CGF	0.07492
Oleanolic acid	0.0000033	HDFn_IL-1b/TNF-a/IFN-g/EGF/FGF/PDGFbb_24:M-CSF	-0.0390351	M-CSF	HDF3CGF	0.05349
Oleanolic acid	0.0000033	HDFn_IL-1b/TNF-a/IFN-g/EGF/FGF/PDGFbb_24:MMP-1	0.0146148	MMP-1	HDF3CGF	0.041
Oleanolic acid	0.0000033	HDFn_IL-1b/TNF-a/IFN-g/EGF/FGF/PDGFbb_24:PAI-I	-0.0303345	PAI-I	HDF3CGF	0.07304
Oleanolic acid	0.0000033	HDFn_IL-1b/TNF-a/IFN-g/EGF/FGF/PDGFbb_24:Proliferation_72hr	0.114356	Proliferation_72hr	HDF3CGF	0.0681
Oleanolic acid	0.0000033	HDFn_IL-1b/TNF-a/IFN-g/EGF/FGF/PDGFbb_24:SRB	0.0215849	SRB	HDF3CGF	0.05114
Oleanolic acid	0.0000033	HDFn_IL-1b/TNF-a/IFN-g/EGF/FGF/PDGFbb_24:TIMP-1	-0.0445068	TIMP-1	HDF3CGF	0.07579
Oleanolic acid	0.0000033	HDFn_IL-1b/TNF-a/IFN-g/EGF/FGF/PDGFbb_24:TIMP-2	-0.074668	TIMP-2	HDF3CGF	0.07233
Oleanolic acid	0.0000033	HUVEC/PBMC_SEB/TSST_24:CCL2/MCP-1	-0.0164918	CCL2/MCP-1	SAg	0.05878
Oleanolic acid	0.0000033	HUVEC/PBMC_SEB/TSST_24:CD38	-0.0302026	CD38	SAg	0.04589
Oleanolic acid	0.0000033	HUVEC/PBMC_SEB/TSST_24:CD40	0.00503237	CD40	SAg	0.05397
Oleanolic acid	0.0000033	HUVEC/PBMC_SEB/TSST_24:CD62E/E-Selectin	0.0343428	CD62E/E-Selectin	SAg	0.07144
Oleanolic acid	0.0000033	HUVEC/PBMC_SEB/TSST_24:CD69	-0.0590313	CD69	SAg	0.06302
Oleanolic acid	0.0000033	HUVEC/PBMC_SEB/TSST_24:CXCL8/IL-8	-0.0223559	CXCL8/IL-8	SAg	0.0833
Oleanolic acid	0.0000033	HUVEC/PBMC_SEB/TSST_24:CXCL9/MIG	-0.0186224	CXCL9/MIG	SAg	0.04069
Oleanolic acid	0.0000033	HUVEC/PBMC_SEB/TSST_24:PBMC Cytotoxicity	0.0331021	PBMC Cytotoxicity	SAg	0.03521
Oleanolic acid	0.0000033	HUVEC/PBMC_SEB/TSST_24:Proliferation	-0.00131003	Proliferation	SAg	0.06395
Oleanolic acid	0.0000033	HUVEC/PBMC_SEB/TSST_24:SRB	0.0115819	SRB	SAg	0.03921
Oleanolic acid	0.0000033	HUVEC_IL-4/Histamine_24:CCL2/MCP-1	0.0102248	CCL2/MCP-1	4H	0.08535
Oleanolic acid	0.0000033	HUVEC_IL-4/Histamine_24:CCL26/Eotaxin-3	-0.00615522	CCL26/Eotaxin-3	4H	0.0491
Oleanolic acid	0.0000033	HUVEC_IL-4/Histamine_24:CD106/VCAM-1	0.0280804	CD106/VCAM-1	4H	0.03928
Oleanolic acid	0.0000033	HUVEC_IL-4/Histamine_24:CD62P/P-selectin	-0.0377343	CD62P/P-selectin	4H	0.07684
Oleanolic acid	0.0000033	HUVEC_IL-4/Histamine_24:CD87/uPAR	-0.0525266	CD87/uPAR	4H	0.07019
Oleanolic acid	0.0000033	HUVEC_IL-4/Histamine_24:SRB	0.0154189	SRB	4H	0.04032
Oleanolic acid	0.0000033	HUVEC_IL-4/Histamine_24:VEGFR2	-0.0368422	VEGFR2	4H	0.06978
Oleanolic acid	0.0000033	HUVEC/Mphg_HCL_Zymosan_24:CCL2/MCP-1	0.0139995	CCL2/MCP-1	lMphg	0.07734
Oleanolic acid	0.0000033	HUVEC/Mphg_HCL_Zymosan_24:CCL3/MIP-1alpha	0.0159858	CCL3/MIP-1alpha	lMphg	0.06504
Oleanolic acid	0.0000033	HUVEC/Mphg_HCL_Zymosan_24:CD106/VCAM-1	-0.011531	CD106/VCAM-1	lMphg	0.04222
Oleanolic acid	0.0000033	HUVEC/Mphg_HCL_Zymosan_24:CD40	0.00917304	CD40	lMphg	0.05935
Oleanolic acid	0.0000033	HUVEC/Mphg_HCL_Zymosan_24:CD62E/E-Selectin	0.0967291	CD62E/E-Selectin	lMphg	0.07007
Oleanolic acid	0.0000033	HUVEC/Mphg_HCL_Zymosan_24:CD69	-0.0834843	CD69	lMphg	0.07735
Oleanolic acid	0.0000033	HUVEC/Mphg_HCL_Zymosan_24:CXCL8/IL-8	-0.0130109	CXCL8/IL-8	lMphg	0.07093
Oleanolic acid	0.0000033	HUVEC/Mphg_HCL_Zymosan_24:IL-1alpha	0.0116596	IL-1alpha	lMphg	0.08854
Oleanolic acid	0.0000033	HUVEC/Mphg_HCL_Zymosan_24:M-CSF	-0.00131539	M-CSF	lMphg	0.06972
Oleanolic acid	0.0000033	HUVEC/Mphg_HCL_Zymosan_24:SRB	0.0144778	SRB	lMphg	0.03144
Oleanolic acid	0.0000033	HUVEC/Mphg_HCL_Zymosan_24:SRB-Mphg	0.0183053	SRB-Mphg	lMphg	0.05256
Oleanolic acid	0.0000033	HUVEC/Mphg_HCL_Zymosan_24:sIL-10	0.0373266	sIL-10	lMphg	0.08397
Oleanolic acid	0.0000033	B cell/PBMC_anti-IgM/SEBlo/TSSTlo_84:B cell Proliferation	-0.0142694	B cell Proliferation	BT	0.04271
Oleanolic acid	0.0000033	B cell/PBMC_anti-IgM/SEBlo/TSSTlo_84:PBMC Cytotoxicity	0.0264646	PBMC Cytotoxicity	BT	0.03359
Oleanolic acid	0.0000033	B cell/PBMC_anti-IgM/SEBlo/TSSTlo_84:Secreted IgG	0.0138543	Secreted IgG	BT	0.13075
Oleanolic acid	0.0000033	B cell/PBMC_anti-IgM/SEBlo/TSSTlo_84:sIL-17A	-0.114615	sIL-17A	BT	0.14727
Oleanolic acid	0.0000033	B cell/PBMC_anti-IgM/SEBlo/TSSTlo_84:sIL-17F	-0.0173408	sIL-17F	BT	0.1031
Oleanolic acid	0.0000033	B cell/PBMC_anti-IgM/SEBlo/TSSTlo_84:sIL-2	-0.0887864	sIL-2	BT	0.10676
Oleanolic acid	0.0000033	B cell/PBMC_anti-IgM/SEBlo/TSSTlo_84:sIL-6	-0.00975984	sIL-6	BT	0.10825
Oleanolic acid	0.0000033	B cell/PBMC_anti-IgM/SEBlo/TSSTlo_84:sTNF-alpha	0.00808642	sTNF-alpha	BT	0.08748
Oleanolic acid	0.0000033	HEK/HDFn_IL-1b/TNF-a/IFN-g/TGF-b_24:CCL2/MCP-1	0.0454449	CCL2/MCP-1	KF3CT	0.07648
Oleanolic acid	0.0000033	HEK/HDFn_IL-1b/TNF-a/IFN-g/TGF-b_24:CD54/ICAM-1	-0.0692319	CD54/ICAM-1	KF3CT	0.03681
Oleanolic acid	0.0000033	HEK/HDFn_IL-1b/TNF-a/IFN-g/TGF-b_24:CXCL10/IP-10	-0.0686269	CXCL10/IP-10	KF3CT	0.03177
Oleanolic acid	0.0000033	HEK/HDFn_IL-1b/TNF-a/IFN-g/TGF-b_24:CXCL8/IL-8	-0.0917251	CXCL8/IL-8	KF3CT	0.05447
Oleanolic acid	0.0000033	HEK/HDFn_IL-1b/TNF-a/IFN-g/TGF-b_24:CXCL9/MIG	-0.0049673	CXCL9/MIG	KF3CT	0.02465
Oleanolic acid	0.0000033	HEK/HDFn_IL-1b/TNF-a/IFN-g/TGF-b_24:IL-1alpha	-0.0294933	IL-1alpha	KF3CT	0.04882
Oleanolic acid	0.0000033	HEK/HDFn_IL-1b/TNF-a/IFN-g/TGF-b_24:MMP-9	-0.0495727	MMP-9	KF3CT	0.0505
Oleanolic acid	0.0000033	HEK/HDFn_IL-1b/TNF-a/IFN-g/TGF-b_24:PAI-I	-0.0293796	PAI-I	KF3CT	0.05223
Oleanolic acid	0.0000033	HEK/HDFn_IL-1b/TNF-a/IFN-g/TGF-b_24:SRB	0.00482583	SRB	KF3CT	0.03133
Oleanolic acid	0.0000033	HEK/HDFn_IL-1b/TNF-a/IFN-g/TGF-b_24:TIMP-2	-0.106001	TIMP-2	KF3CT	0.05803
Oleanolic acid	0.0000033	HEK/HDFn_IL-1b/TNF-a/IFN-g/TGF-b_24:uPA	-0.00389735	uPA	KF3CT	0.04236
Oleanolic acid	0.0000033	HUVEC_IL-1b/TNF-a/IFN-g_24:CCL2/MCP-1	-0.0382952	CCL2/MCP-1	3C	0.05008
Oleanolic acid	0.0000033	HUVEC_IL-1b/TNF-a/IFN-g_24:CD106/VCAM-1	0.00494563	CD106/VCAM-1	3C	0.03857
Oleanolic acid	0.0000033	HUVEC_IL-1b/TNF-a/IFN-g_24:CD141/Thrombomodulin	-0.175978	CD141/Thrombomodulin	3C	0.04513
Oleanolic acid	0.0000033	HUVEC_IL-1b/TNF-a/IFN-g_24:CD142/Tissue Factor	0.115204	CD142/Tissue Factor	3C	0.05772
Oleanolic acid	0.0000033	HUVEC_IL-1b/TNF-a/IFN-g_24:CD54/ICAM-1	-0.0237023	CD54/ICAM-1	3C	0.03063
Oleanolic acid	0.0000033	HUVEC_IL-1b/TNF-a/IFN-g_24:CD62E/E-Selectin	-0.000365743	CD62E/E-Selectin	3C	0.04495
Oleanolic acid	0.0000033	HUVEC_IL-1b/TNF-a/IFN-g_24:CD87/uPAR	-0.0948924	CD87/uPAR	3C	0.05188
Oleanolic acid	0.0000033	HUVEC_IL-1b/TNF-a/IFN-g_24:CXCL8/IL-8	-0.0723881	CXCL8/IL-8	3C	0.05229
Oleanolic acid	0.0000033	HUVEC_IL-1b/TNF-a/IFN-g_24:CXCL9/MIG	-0.0146214	CXCL9/MIG	3C	0.03337
Oleanolic acid	0.0000033	HUVEC_IL-1b/TNF-a/IFN-g_24:HLA-DR	-0.0206824	HLA-DR	3C	0.04899
Oleanolic acid	0.0000033	HUVEC_IL-1b/TNF-a/IFN-g_24:Proliferation	0.0316929	Proliferation	3C	0.05697
Oleanolic acid	0.0000033	HUVEC_IL-1b/TNF-a/IFN-g_24:SRB	-0.00592625	SRB	3C	0.04474
Oleanolic acid	0.0000011	BrEPI_IL-1b/TNF-a/IFN-g_24:CD54/ICAM-1	-0.0183346	CD54/ICAM-1	BE3C	0.04111
Oleanolic acid	0.0000011	BrEPI_IL-1b/TNF-a/IFN-g_24:CD87/uPAR	-0.00158669	CD87/uPAR	BE3C	0.05504
Oleanolic acid	0.0000011	BrEPI_IL-1b/TNF-a/IFN-g_24:CXCL10/IP-10	-0.0351063	CXCL10/IP-10	BE3C	0.05442
Oleanolic acid	0.0000011	BrEPI_IL-1b/TNF-a/IFN-g_24:CXCL11/I-TAC	-0.0241228	CXCL11/I-TAC	BE3C	0.04486
Oleanolic acid	0.0000011	BrEPI_IL-1b/TNF-a/IFN-g_24:CXCL8/IL-8	-0.0251633	CXCL8/IL-8	BE3C	0.0715
Oleanolic acid	0.0000011	BrEPI_IL-1b/TNF-a/IFN-g_24:CXCL9/MIG	-0.00857195	CXCL9/MIG	BE3C	0.02284
Oleanolic acid	0.0000011	BrEPI_IL-1b/TNF-a/IFN-g_24:EGFR	0.00522195	EGFR	BE3C	0.04331
Oleanolic acid	0.0000011	BrEPI_IL-1b/TNF-a/IFN-g_24:HLA-DR	-0.0290404	HLA-DR	BE3C	0.05013
Oleanolic acid	0.0000011	BrEPI_IL-1b/TNF-a/IFN-g_24:IL-1alpha	-0.0152029	IL-1alpha	BE3C	0.0464
Oleanolic acid	0.0000011	BrEPI_IL-1b/TNF-a/IFN-g_24:Keratin 8/18	0.037754	Keratin 8/18	BE3C	0.05043
Oleanolic acid	0.0000011	BrEPI_IL-1b/TNF-a/IFN-g_24:MMP-1	0.0839283	MMP-1	BE3C	0.04861
Oleanolic acid	0.0000011	BrEPI_IL-1b/TNF-a/IFN-g_24:MMP-9	0.0277159	MMP-9	BE3C	0.06432
Oleanolic acid	0.0000011	BrEPI_IL-1b/TNF-a/IFN-g_24:PAI-I	-0.104791	PAI-I	BE3C	0.06125
Oleanolic acid	0.0000011	BrEPI_IL-1b/TNF-a/IFN-g_24:SRB	0.00292674	SRB	BE3C	0.02997
Oleanolic acid	0.0000011	BrEPI_IL-1b/TNF-a/IFN-g_24:tPA	-0.0143433	tPA	BE3C	0.06553
Oleanolic acid	0.0000011	BrEPI_IL-1b/TNF-a/IFN-g_24:uPA	-0.00126533	uPA	BE3C	0.05607
Oleanolic acid	0.0000011	BrEPI/HDFn_IL-4/TNF-a_24:CCL2/MCP-1	-0.0503507	CCL2/MCP-1	BF4T	0.0607
Oleanolic acid	0.0000011	BrEPI/HDFn_IL-4/TNF-a_24:CCL26/Eotaxin-3	-0.0745921	CCL26/Eotaxin-3	BF4T	0.07263
Oleanolic acid	0.0000011	BrEPI/HDFn_IL-4/TNF-a_24:CD106/VCAM-1	-0.0712957	CD106/VCAM-1	BF4T	0.06939
Oleanolic acid	0.0000011	BrEPI/HDFn_IL-4/TNF-a_24:CD54/ICAM-1	-0.0391222	CD54/ICAM-1	BF4T	0.03236
Oleanolic acid	0.0000011	BrEPI/HDFn_IL-4/TNF-a_24:CD90	-0.0387611	CD90	BF4T	0.0317
Oleanolic acid	0.0000011	BrEPI/HDFn_IL-4/TNF-a_24:CXCL8/IL-8	-0.0697479	CXCL8/IL-8	BF4T	0.05761
Oleanolic acid	0.0000011	BrEPI/HDFn_IL-4/TNF-a_24:IL-1alpha	-0.0219477	IL-1alpha	BF4T	0.04797
Oleanolic acid	0.0000011	BrEPI/HDFn_IL-4/TNF-a_24:Keratin 8/18	-0.0420517	Keratin 8/18	BF4T	0.05214
Oleanolic acid	0.0000011	BrEPI/HDFn_IL-4/TNF-a_24:MMP-1	0.0396507	MMP-1	BF4T	0.02882
Oleanolic acid	0.0000011	BrEPI/HDFn_IL-4/TNF-a_24:MMP-3	-0.0539418	MMP-3	BF4T	0.0676
Oleanolic acid	0.0000011	BrEPI/HDFn_IL-4/TNF-a_24:MMP-9	-0.0124141	MMP-9	BF4T	0.05312
Oleanolic acid	0.0000011	BrEPI/HDFn_IL-4/TNF-a_24:PAI-I	0.000944634	PAI-I	BF4T	0.04165
Oleanolic acid	0.0000011	BrEPI/HDFn_IL-4/TNF-a_24:SRB	-0.00182206	SRB	BF4T	0.03555
Oleanolic acid	0.0000011	BrEPI/HDFn_IL-4/TNF-a_24:tPA	-0.0354562	tPA	BF4T	0.05605
Oleanolic acid	0.0000011	BrEPI/HDFn_IL-4/TNF-a_24:uPA	-0.0315273	uPA	BF4T	0.04905
Oleanolic acid	0.0000011	CASMC_HCL_IL-1b/TNF-a/IFN-g_24:CCL2/MCP-1	-0.00474222	CCL2/MCP-1	CASM3C	0.05581
Oleanolic acid	0.0000011	CASMC_HCL_IL-1b/TNF-a/IFN-g_24:CD106/VCAM-1	-0.0529187	CD106/VCAM-1	CASM3C	0.04731
Oleanolic acid	0.0000011	CASMC_HCL_IL-1b/TNF-a/IFN-g_24:CD141/Thrombomodulin	-0.110066	CD141/Thrombomodulin	CASM3C	0.05825
Oleanolic acid	0.0000011	CASMC_HCL_IL-1b/TNF-a/IFN-g_24:CD142/Tissue Factor	-0.0830432	CD142/Tissue Factor	CASM3C	0.06689
Oleanolic acid	0.0000011	CASMC_HCL_IL-1b/TNF-a/IFN-g_24:CD87/uPAR	-0.0655026	CD87/uPAR	CASM3C	0.06041
Oleanolic acid	0.0000011	CASMC_HCL_IL-1b/TNF-a/IFN-g_24:CXCL8/IL-8	-0.0371819	CXCL8/IL-8	CASM3C	0.03623
Oleanolic acid	0.0000011	CASMC_HCL_IL-1b/TNF-a/IFN-g_24:CXCL9/MIG	-0.0239347	CXCL9/MIG	CASM3C	0.03174
Oleanolic acid	0.0000011	CASMC_HCL_IL-1b/TNF-a/IFN-g_24:HLA-DR	-0.0670473	HLA-DR	CASM3C	0.06772
Oleanolic acid	0.0000011	CASMC_HCL_IL-1b/TNF-a/IFN-g_24:IL-6	-0.0653242	IL-6	CASM3C	0.07426
Oleanolic acid	0.0000011	CASMC_HCL_IL-1b/TNF-a/IFN-g_24:LDLR	-0.144712	LDLR	CASM3C	0.04743
Oleanolic acid	0.0000011	CASMC_HCL_IL-1b/TNF-a/IFN-g_24:M-CSF	-0.118694	M-CSF	CASM3C	0.05579
Oleanolic acid	0.0000011	CASMC_HCL_IL-1b/TNF-a/IFN-g_24:PAI-I	-0.0108188	PAI-I	CASM3C	0.02577
Oleanolic acid	0.0000011	CASMC_HCL_IL-1b/TNF-a/IFN-g_24:Proliferation	-0.25423	Proliferation	CASM3C	0.04534
Oleanolic acid	0.0000011	CASMC_HCL_IL-1b/TNF-a/IFN-g_24:SRB	-0.011151	SRB	CASM3C	0.03222
Oleanolic acid	0.0000011	CASMC_HCL_IL-1b/TNF-a/IFN-g_24:Serum Amyloid A	-0.0505115	Serum Amyloid A	CASM3C	0.08248
Oleanolic acid	0.0000011	HLFa_TNF-a/TGF-b_48:CD106/VCAM-1	-0.0231371	CD106/VCAM-1	MyoF	0.05438
Oleanolic acid	0.0000011	HLFa_TNF-a/TGF-b_48:CXCL8/IL-8	-0.0224871	CXCL8/IL-8	MyoF	0.05979
Oleanolic acid	0.0000011	HLFa_TNF-a/TGF-b_48:Collagen I	-0.0233662	Collagen I	MyoF	0.05065
Oleanolic acid	0.0000011	HLFa_TNF-a/TGF-b_48:Collagen III	-0.0469506	Collagen III	MyoF	0.03974
Oleanolic acid	0.0000011	HLFa_TNF-a/TGF-b_48:Collagen IV	-0.00437948	Collagen IV	MyoF	0.07395
Oleanolic acid	0.0000011	HLFa_TNF-a/TGF-b_48:Decorin	-0.0180773	Decorin	MyoF	0.05174
Oleanolic acid	0.0000011	HLFa_TNF-a/TGF-b_48:MMP-1	-0.00365262	MMP-1	MyoF	0.07386
Oleanolic acid	0.0000011	HLFa_TNF-a/TGF-b_48:PAI-I	-0.010887	PAI-I	MyoF	0.05718
Oleanolic acid	0.0000011	HLFa_TNF-a/TGF-b_48:SRB	0.0073149	SRB	MyoF	0.03976
Oleanolic acid	0.0000011	HLFa_TNF-a/TGF-b_48:TIMP-1	-0.0517414	TIMP-1	MyoF	0.06943
Oleanolic acid	0.0000011	HLFa_TNF-a/TGF-b_48:alpha-SM Actin	0.0321019	alpha-SM Actin	MyoF	0.04593
Oleanolic acid	0.0000011	HLFa_TNF-a/TGF-b_48:bFGF	0.0185352	bFGF	MyoF	0.03638
Oleanolic acid	0.0000011	HUVEC/PBMC_LPS_24:CCL2/MCP-1	-0.0183172	CCL2/MCP-1	LPS	0.05299
Oleanolic acid	0.0000011	HUVEC/PBMC_LPS_24:CD106/VCAM-1	0.0188025	CD106/VCAM-1	LPS	0.03855
Oleanolic acid	0.0000011	HUVEC/PBMC_LPS_24:CD141/Thrombomodulin	-0.077925	CD141/Thrombomodulin	LPS	0.05421
Oleanolic acid	0.0000011	HUVEC/PBMC_LPS_24:CD142/Tissue Factor	-0.00246259	CD142/Tissue Factor	LPS	0.06994
Oleanolic acid	0.0000011	HUVEC/PBMC_LPS_24:CD40	-0.00266539	CD40	LPS	0.08333
Oleanolic acid	0.0000011	HUVEC/PBMC_LPS_24:CD62E/E-Selectin	-0.00304048	CD62E/E-Selectin	LPS	0.04624
Oleanolic acid	0.0000011	HUVEC/PBMC_LPS_24:CD69	-0.084826	CD69	LPS	0.07379
Oleanolic acid	0.0000011	HUVEC/PBMC_LPS_24:CXCL8/IL-8	0.0145406	CXCL8/IL-8	LPS	0.05267
Oleanolic acid	0.0000011	HUVEC/PBMC_LPS_24:IL-1alpha	-0.054789	IL-1alpha	LPS	0.08098
Oleanolic acid	0.0000011	HUVEC/PBMC_LPS_24:M-CSF	-0.0385803	M-CSF	LPS	0.06211
Oleanolic acid	0.0000011	HUVEC/PBMC_LPS_24:SRB	0.00339937	SRB	LPS	0.0357
Oleanolic acid	0.0000011	HUVEC/PBMC_LPS_24:sPGE2	-0.00536957	sPGE2	LPS	0.05816
Oleanolic acid	0.0000011	HUVEC/PBMC_LPS_24:sTNF-alpha	0.00702501	sTNF-alpha	LPS	0.08926
Oleanolic acid	0.0000011	HDFn_IL-1b/TNF-a/IFN-g/EGF/FGF/PDGFbb_24:CCL2/MCP-1	0.00349166	CCL2/MCP-1	HDF3CGF	0.05487
Oleanolic acid	0.0000011	HDFn_IL-1b/TNF-a/IFN-g/EGF/FGF/PDGFbb_24:CD106/VCAM-1	-0.130419	CD106/VCAM-1	HDF3CGF	0.07411
Oleanolic acid	0.0000011	HDFn_IL-1b/TNF-a/IFN-g/EGF/FGF/PDGFbb_24:CD54/ICAM-1	-0.00484194	CD54/ICAM-1	HDF3CGF	0.03375
Oleanolic acid	0.0000011	HDFn_IL-1b/TNF-a/IFN-g/EGF/FGF/PDGFbb_24:CXCL10/IP-10	-0.0600803	CXCL10/IP-10	HDF3CGF	0.06332
Oleanolic acid	0.0000011	HDFn_IL-1b/TNF-a/IFN-g/EGF/FGF/PDGFbb_24:CXCL11/I-TAC	-0.0570481	CXCL11/I-TAC	HDF3CGF	0.05589
Oleanolic acid	0.0000011	HDFn_IL-1b/TNF-a/IFN-g/EGF/FGF/PDGFbb_24:CXCL8/IL-8	-0.0131443	CXCL8/IL-8	HDF3CGF	0.02234
Oleanolic acid	0.0000011	HDFn_IL-1b/TNF-a/IFN-g/EGF/FGF/PDGFbb_24:CXCL9/MIG	-0.00375306	CXCL9/MIG	HDF3CGF	0.03111
Oleanolic acid	0.0000011	HDFn_IL-1b/TNF-a/IFN-g/EGF/FGF/PDGFbb_24:Collagen I	0.0111694	Collagen I	HDF3CGF	0.07149
Oleanolic acid	0.0000011	HDFn_IL-1b/TNF-a/IFN-g/EGF/FGF/PDGFbb_24:Collagen III	-0.164974	Collagen III	HDF3CGF	0.08131
Oleanolic acid	0.0000011	HDFn_IL-1b/TNF-a/IFN-g/EGF/FGF/PDGFbb_24:EGFR	-0.108448	EGFR	HDF3CGF	0.07492
Oleanolic acid	0.0000011	HDFn_IL-1b/TNF-a/IFN-g/EGF/FGF/PDGFbb_24:M-CSF	-0.085476	M-CSF	HDF3CGF	0.05349
Oleanolic acid	0.0000011	HDFn_IL-1b/TNF-a/IFN-g/EGF/FGF/PDGFbb_24:MMP-1	0.0171636	MMP-1	HDF3CGF	0.041
Oleanolic acid	0.0000011	HDFn_IL-1b/TNF-a/IFN-g/EGF/FGF/PDGFbb_24:PAI-I	-0.0137292	PAI-I	HDF3CGF	0.07304
Oleanolic acid	0.0000011	HDFn_IL-1b/TNF-a/IFN-g/EGF/FGF/PDGFbb_24:Proliferation_72hr	0.0609309	Proliferation_72hr	HDF3CGF	0.0681
Oleanolic acid	0.0000011	HDFn_IL-1b/TNF-a/IFN-g/EGF/FGF/PDGFbb_24:SRB	0.0180163	SRB	HDF3CGF	0.05114
Oleanolic acid	0.0000011	HDFn_IL-1b/TNF-a/IFN-g/EGF/FGF/PDGFbb_24:TIMP-1	-0.00942646	TIMP-1	HDF3CGF	0.07579
Oleanolic acid	0.0000011	HDFn_IL-1b/TNF-a/IFN-g/EGF/FGF/PDGFbb_24:TIMP-2	-0.0780794	TIMP-2	HDF3CGF	0.07233
Oleanolic acid	0.0000011	HUVEC/PBMC_SEB/TSST_24:CCL2/MCP-1	-0.0138631	CCL2/MCP-1	SAg	0.05878
Oleanolic acid	0.0000011	HUVEC/PBMC_SEB/TSST_24:CD38	-0.0157994	CD38	SAg	0.04589
Oleanolic acid	0.0000011	HUVEC/PBMC_SEB/TSST_24:CD40	0.0042819	CD40	SAg	0.05397
Oleanolic acid	0.0000011	HUVEC/PBMC_SEB/TSST_24:CD62E/E-Selectin	0.0135598	CD62E/E-Selectin	SAg	0.07144
Oleanolic acid	0.0000011	HUVEC/PBMC_SEB/TSST_24:CD69	-0.0166802	CD69	SAg	0.06302
Oleanolic acid	0.0000011	HUVEC/PBMC_SEB/TSST_24:CXCL8/IL-8	-0.0389315	CXCL8/IL-8	SAg	0.0833
Oleanolic acid	0.0000011	HUVEC/PBMC_SEB/TSST_24:CXCL9/MIG	0.0086271	CXCL9/MIG	SAg	0.04069
Oleanolic acid	0.0000011	HUVEC/PBMC_SEB/TSST_24:PBMC Cytotoxicity	0.00824135	PBMC Cytotoxicity	SAg	0.03521
Oleanolic acid	0.0000011	HUVEC/PBMC_SEB/TSST_24:Proliferation	-0.0325534	Proliferation	SAg	0.06395
Oleanolic acid	0.0000011	HUVEC/PBMC_SEB/TSST_24:SRB	0.00724756	SRB	SAg	0.03921
Oleanolic acid	0.0000011	HUVEC_IL-4/Histamine_24:CCL2/MCP-1	-0.0311679	CCL2/MCP-1	4H	0.08535
Oleanolic acid	0.0000011	HUVEC_IL-4/Histamine_24:CCL26/Eotaxin-3	0.0186416	CCL26/Eotaxin-3	4H	0.0491
Oleanolic acid	0.0000011	HUVEC_IL-4/Histamine_24:CD106/VCAM-1	0.00397102	CD106/VCAM-1	4H	0.03928
Oleanolic acid	0.0000011	HUVEC_IL-4/Histamine_24:CD62P/P-selectin	-0.0561271	CD62P/P-selectin	4H	0.07684
Oleanolic acid	0.0000011	HUVEC_IL-4/Histamine_24:CD87/uPAR	-0.0255151	CD87/uPAR	4H	0.07019
Oleanolic acid	0.0000011	HUVEC_IL-4/Histamine_24:SRB	0.00636585	SRB	4H	0.04032
Oleanolic acid	0.0000011	HUVEC_IL-4/Histamine_24:VEGFR2	0.000564187	VEGFR2	4H	0.06978
Oleanolic acid	0.0000011	HUVEC/Mphg_HCL_Zymosan_24:CCL2/MCP-1	0.00603058	CCL2/MCP-1	lMphg	0.07734
Oleanolic acid	0.0000011	HUVEC/Mphg_HCL_Zymosan_24:CCL3/MIP-1alpha	0.0317192	CCL3/MIP-1alpha	lMphg	0.06504
Oleanolic acid	0.0000011	HUVEC/Mphg_HCL_Zymosan_24:CD106/VCAM-1	0.0180399	CD106/VCAM-1	lMphg	0.04222
Oleanolic acid	0.0000011	HUVEC/Mphg_HCL_Zymosan_24:CD40	0.0260327	CD40	lMphg	0.05935
Oleanolic acid	0.0000011	HUVEC/Mphg_HCL_Zymosan_24:CD62E/E-Selectin	0.0879321	CD62E/E-Selectin	lMphg	0.07007
Oleanolic acid	0.0000011	HUVEC/Mphg_HCL_Zymosan_24:CD69	0.0361714	CD69	lMphg	0.07735
Oleanolic acid	0.0000011	HUVEC/Mphg_HCL_Zymosan_24:CXCL8/IL-8	0.00020181	CXCL8/IL-8	lMphg	0.07093
Oleanolic acid	0.0000011	HUVEC/Mphg_HCL_Zymosan_24:IL-1alpha	-0.0170727	IL-1alpha	lMphg	0.08854
Oleanolic acid	0.0000011	HUVEC/Mphg_HCL_Zymosan_24:M-CSF	0.0150673	M-CSF	lMphg	0.06972
Oleanolic acid	0.0000011	HUVEC/Mphg_HCL_Zymosan_24:SRB	0.0103903	SRB	lMphg	0.03144
Oleanolic acid	0.0000011	HUVEC/Mphg_HCL_Zymosan_24:SRB-Mphg	0.00254476	SRB-Mphg	lMphg	0.05256
Oleanolic acid	0.0000011	HUVEC/Mphg_HCL_Zymosan_24:sIL-10	-0.144517	sIL-10	lMphg	0.08397
Oleanolic acid	0.0000011	B cell/PBMC_anti-IgM/SEBlo/TSSTlo_84:B cell Proliferation	0.0282401	B cell Proliferation	BT	0.04271
Oleanolic acid	0.0000011	B cell/PBMC_anti-IgM/SEBlo/TSSTlo_84:PBMC Cytotoxicity	-0.0130411	PBMC Cytotoxicity	BT	0.03359
Oleanolic acid	0.0000011	B cell/PBMC_anti-IgM/SEBlo/TSSTlo_84:Secreted IgG	0.0100357	Secreted IgG	BT	0.13075
Oleanolic acid	0.0000011	B cell/PBMC_anti-IgM/SEBlo/TSSTlo_84:sIL-17A	-0.155117	sIL-17A	BT	0.14727
Oleanolic acid	0.0000011	B cell/PBMC_anti-IgM/SEBlo/TSSTlo_84:sIL-17F	-0.0397193	sIL-17F	BT	0.1031
Oleanolic acid	0.0000011	B cell/PBMC_anti-IgM/SEBlo/TSSTlo_84:sIL-2	-0.031329	sIL-2	BT	0.10676
Oleanolic acid	0.0000011	B cell/PBMC_anti-IgM/SEBlo/TSSTlo_84:sIL-6	0.00325582	sIL-6	BT	0.10825
Oleanolic acid	0.0000011	B cell/PBMC_anti-IgM/SEBlo/TSSTlo_84:sTNF-alpha	-0.0397881	sTNF-alpha	BT	0.08748
Oleanolic acid	0.0000011	HEK/HDFn_IL-1b/TNF-a/IFN-g/TGF-b_24:CCL2/MCP-1	0.0233166	CCL2/MCP-1	KF3CT	0.07648
Oleanolic acid	0.0000011	HEK/HDFn_IL-1b/TNF-a/IFN-g/TGF-b_24:CD54/ICAM-1	-0.0895452	CD54/ICAM-1	KF3CT	0.03681
Oleanolic acid	0.0000011	HEK/HDFn_IL-1b/TNF-a/IFN-g/TGF-b_24:CXCL10/IP-10	-0.0403878	CXCL10/IP-10	KF3CT	0.03177
Oleanolic acid	0.0000011	HEK/HDFn_IL-1b/TNF-a/IFN-g/TGF-b_24:CXCL8/IL-8	-0.0173584	CXCL8/IL-8	KF3CT	0.05447
Oleanolic acid	0.0000011	HEK/HDFn_IL-1b/TNF-a/IFN-g/TGF-b_24:CXCL9/MIG	0.000953773	CXCL9/MIG	KF3CT	0.02465
Oleanolic acid	0.0000011	HEK/HDFn_IL-1b/TNF-a/IFN-g/TGF-b_24:IL-1alpha	0.00759714	IL-1alpha	KF3CT	0.04882
Oleanolic acid	0.0000011	HEK/HDFn_IL-1b/TNF-a/IFN-g/TGF-b_24:MMP-9	-0.0403999	MMP-9	KF3CT	0.0505
Oleanolic acid	0.0000011	HEK/HDFn_IL-1b/TNF-a/IFN-g/TGF-b_24:PAI-I	-0.028273	PAI-I	KF3CT	0.05223
Oleanolic acid	0.0000011	HEK/HDFn_IL-1b/TNF-a/IFN-g/TGF-b_24:SRB	-0.00944213	SRB	KF3CT	0.03133
Oleanolic acid	0.0000011	HEK/HDFn_IL-1b/TNF-a/IFN-g/TGF-b_24:TIMP-2	-0.072763	TIMP-2	KF3CT	0.05803
Oleanolic acid	0.0000011	HEK/HDFn_IL-1b/TNF-a/IFN-g/TGF-b_24:uPA	-0.0176867	uPA	KF3CT	0.04236
Oleanolic acid	0.0000011	HUVEC_IL-1b/TNF-a/IFN-g_24:CCL2/MCP-1	-0.0213365	CCL2/MCP-1	3C	0.05008
Oleanolic acid	0.0000011	HUVEC_IL-1b/TNF-a/IFN-g_24:CD106/VCAM-1	-0.00844445	CD106/VCAM-1	3C	0.03857
Oleanolic acid	0.0000011	HUVEC_IL-1b/TNF-a/IFN-g_24:CD141/Thrombomodulin	-0.10241	CD141/Thrombomodulin	3C	0.04513
Oleanolic acid	0.0000011	HUVEC_IL-1b/TNF-a/IFN-g_24:CD142/Tissue Factor	0.0496287	CD142/Tissue Factor	3C	0.05772
Oleanolic acid	0.0000011	HUVEC_IL-1b/TNF-a/IFN-g_24:CD54/ICAM-1	-0.029914	CD54/ICAM-1	3C	0.03063
Oleanolic acid	0.0000011	HUVEC_IL-1b/TNF-a/IFN-g_24:CD62E/E-Selectin	-0.022543	CD62E/E-Selectin	3C	0.04495
Oleanolic acid	0.0000011	HUVEC_IL-1b/TNF-a/IFN-g_24:CD87/uPAR	-0.0671875	CD87/uPAR	3C	0.05188
Oleanolic acid	0.0000011	HUVEC_IL-1b/TNF-a/IFN-g_24:CXCL8/IL-8	-0.0636203	CXCL8/IL-8	3C	0.05229
Oleanolic acid	0.0000011	HUVEC_IL-1b/TNF-a/IFN-g_24:CXCL9/MIG	-0.00028171	CXCL9/MIG	3C	0.03337
Oleanolic acid	0.0000011	HUVEC_IL-1b/TNF-a/IFN-g_24:HLA-DR	-0.0447757	HLA-DR	3C	0.04899
Oleanolic acid	0.0000011	HUVEC_IL-1b/TNF-a/IFN-g_24:Proliferation	0.0113202	Proliferation	3C	0.05697
Oleanolic acid	0.0000011	HUVEC_IL-1b/TNF-a/IFN-g_24:SRB	-0.00127139	SRB	3C	0.04474
Oleanolic acid	0.00000037	BrEPI_IL-1b/TNF-a/IFN-g_24:CD54/ICAM-1	-0.0384854	CD54/ICAM-1	BE3C	0.04111
Oleanolic acid	0.00000037	BrEPI_IL-1b/TNF-a/IFN-g_24:CD87/uPAR	-0.0494043	CD87/uPAR	BE3C	0.05504
Oleanolic acid	0.00000037	BrEPI_IL-1b/TNF-a/IFN-g_24:CXCL10/IP-10	-0.0364076	CXCL10/IP-10	BE3C	0.05442
Oleanolic acid	0.00000037	BrEPI_IL-1b/TNF-a/IFN-g_24:CXCL11/I-TAC	-0.0496073	CXCL11/I-TAC	BE3C	0.04486
Oleanolic acid	0.00000037	BrEPI_IL-1b/TNF-a/IFN-g_24:CXCL8/IL-8	-0.057348	CXCL8/IL-8	BE3C	0.0715
Oleanolic acid	0.00000037	BrEPI_IL-1b/TNF-a/IFN-g_24:CXCL9/MIG	-0.0107586	CXCL9/MIG	BE3C	0.02284
Oleanolic acid	0.00000037	BrEPI_IL-1b/TNF-a/IFN-g_24:EGFR	0.0162351	EGFR	BE3C	0.04331
Oleanolic acid	0.00000037	BrEPI_IL-1b/TNF-a/IFN-g_24:HLA-DR	-0.0487469	HLA-DR	BE3C	0.05013
Oleanolic acid	0.00000037	BrEPI_IL-1b/TNF-a/IFN-g_24:IL-1alpha	-0.0256422	IL-1alpha	BE3C	0.0464
Oleanolic acid	0.00000037	BrEPI_IL-1b/TNF-a/IFN-g_24:Keratin 8/18	0.00206886	Keratin 8/18	BE3C	0.05043
Oleanolic acid	0.00000037	BrEPI_IL-1b/TNF-a/IFN-g_24:MMP-1	0.0663941	MMP-1	BE3C	0.04861
Oleanolic acid	0.00000037	BrEPI_IL-1b/TNF-a/IFN-g_24:MMP-9	-0.0153077	MMP-9	BE3C	0.06432
Oleanolic acid	0.00000037	BrEPI_IL-1b/TNF-a/IFN-g_24:PAI-I	-0.0647754	PAI-I	BE3C	0.06125
Oleanolic acid	0.00000037	BrEPI_IL-1b/TNF-a/IFN-g_24:SRB	0.00594119	SRB	BE3C	0.02997
Oleanolic acid	0.00000037	BrEPI_IL-1b/TNF-a/IFN-g_24:tPA	0.00462965	tPA	BE3C	0.06553
Oleanolic acid	0.00000037	BrEPI_IL-1b/TNF-a/IFN-g_24:uPA	0.0033457	uPA	BE3C	0.05607
Oleanolic acid	0.00000037	BrEPI/HDFn_IL-4/TNF-a_24:CCL2/MCP-1	-0.0380732	CCL2/MCP-1	BF4T	0.0607
Oleanolic acid	0.00000037	BrEPI/HDFn_IL-4/TNF-a_24:CCL26/Eotaxin-3	-0.0759761	CCL26/Eotaxin-3	BF4T	0.07263
Oleanolic acid	0.00000037	BrEPI/HDFn_IL-4/TNF-a_24:CD106/VCAM-1	-0.0297706	CD106/VCAM-1	BF4T	0.06939
Oleanolic acid	0.00000037	BrEPI/HDFn_IL-4/TNF-a_24:CD54/ICAM-1	-0.00419417	CD54/ICAM-1	BF4T	0.03236
Oleanolic acid	0.00000037	BrEPI/HDFn_IL-4/TNF-a_24:CD90	-0.0200924	CD90	BF4T	0.0317
Oleanolic acid	0.00000037	BrEPI/HDFn_IL-4/TNF-a_24:CXCL8/IL-8	-0.0474138	CXCL8/IL-8	BF4T	0.05761
Oleanolic acid	0.00000037	BrEPI/HDFn_IL-4/TNF-a_24:IL-1alpha	-0.0232422	IL-1alpha	BF4T	0.04797
Oleanolic acid	0.00000037	BrEPI/HDFn_IL-4/TNF-a_24:Keratin 8/18	-0.00628472	Keratin 8/18	BF4T	0.05214
Oleanolic acid	0.00000037	BrEPI/HDFn_IL-4/TNF-a_24:MMP-1	0.00423401	MMP-1	BF4T	0.02882
Oleanolic acid	0.00000037	BrEPI/HDFn_IL-4/TNF-a_24:MMP-3	-0.0284672	MMP-3	BF4T	0.0676
Oleanolic acid	0.00000037	BrEPI/HDFn_IL-4/TNF-a_24:MMP-9	-0.0131723	MMP-9	BF4T	0.05312
Oleanolic acid	0.00000037	BrEPI/HDFn_IL-4/TNF-a_24:PAI-I	-0.00141213	PAI-I	BF4T	0.04165
Oleanolic acid	0.00000037	BrEPI/HDFn_IL-4/TNF-a_24:SRB	0.0013726	SRB	BF4T	0.03555
Oleanolic acid	0.00000037	BrEPI/HDFn_IL-4/TNF-a_24:tPA	-0.027494	tPA	BF4T	0.05605
Oleanolic acid	0.00000037	BrEPI/HDFn_IL-4/TNF-a_24:uPA	-0.0281001	uPA	BF4T	0.04905
Oleanolic acid	0.00000037	CASMC_HCL_IL-1b/TNF-a/IFN-g_24:CCL2/MCP-1	0.0116898	CCL2/MCP-1	CASM3C	0.05581
Oleanolic acid	0.00000037	CASMC_HCL_IL-1b/TNF-a/IFN-g_24:CD106/VCAM-1	-0.054477	CD106/VCAM-1	CASM3C	0.04731
Oleanolic acid	0.00000037	CASMC_HCL_IL-1b/TNF-a/IFN-g_24:CD141/Thrombomodulin	-0.082257	CD141/Thrombomodulin	CASM3C	0.05825
Oleanolic acid	0.00000037	CASMC_HCL_IL-1b/TNF-a/IFN-g_24:CD142/Tissue Factor	-0.073797	CD142/Tissue Factor	CASM3C	0.06689
Oleanolic acid	0.00000037	CASMC_HCL_IL-1b/TNF-a/IFN-g_24:CD87/uPAR	-0.0650887	CD87/uPAR	CASM3C	0.06041
Oleanolic acid	0.00000037	CASMC_HCL_IL-1b/TNF-a/IFN-g_24:CXCL8/IL-8	-0.0485788	CXCL8/IL-8	CASM3C	0.03623
Oleanolic acid	0.00000037	CASMC_HCL_IL-1b/TNF-a/IFN-g_24:CXCL9/MIG	-0.00895603	CXCL9/MIG	CASM3C	0.03174
Oleanolic acid	0.00000037	CASMC_HCL_IL-1b/TNF-a/IFN-g_24:HLA-DR	-0.056136	HLA-DR	CASM3C	0.06772
Oleanolic acid	0.00000037	CASMC_HCL_IL-1b/TNF-a/IFN-g_24:IL-6	-0.0483143	IL-6	CASM3C	0.07426
Oleanolic acid	0.00000037	CASMC_HCL_IL-1b/TNF-a/IFN-g_24:LDLR	-0.156309	LDLR	CASM3C	0.04743
Oleanolic acid	0.00000037	CASMC_HCL_IL-1b/TNF-a/IFN-g_24:M-CSF	-0.103435	M-CSF	CASM3C	0.05579
Oleanolic acid	0.00000037	CASMC_HCL_IL-1b/TNF-a/IFN-g_24:PAI-I	-0.00328838	PAI-I	CASM3C	0.02577
Oleanolic acid	0.00000037	CASMC_HCL_IL-1b/TNF-a/IFN-g_24:Proliferation	-0.112534	Proliferation	CASM3C	0.04534
Oleanolic acid	0.00000037	CASMC_HCL_IL-1b/TNF-a/IFN-g_24:SRB	0.00291098	SRB	CASM3C	0.03222
Oleanolic acid	0.00000037	CASMC_HCL_IL-1b/TNF-a/IFN-g_24:Serum Amyloid A	0.0283494	Serum Amyloid A	CASM3C	0.08248
Oleanolic acid	0.00000037	HLFa_TNF-a/TGF-b_48:CD106/VCAM-1	0.00865334	CD106/VCAM-1	MyoF	0.05438
Oleanolic acid	0.00000037	HLFa_TNF-a/TGF-b_48:CXCL8/IL-8	-0.0541163	CXCL8/IL-8	MyoF	0.05979
Oleanolic acid	0.00000037	HLFa_TNF-a/TGF-b_48:Collagen I	-0.0248236	Collagen I	MyoF	0.05065
Oleanolic acid	0.00000037	HLFa_TNF-a/TGF-b_48:Collagen III	-0.00619823	Collagen III	MyoF	0.03974
Oleanolic acid	0.00000037	HLFa_TNF-a/TGF-b_48:Collagen IV	-0.0152746	Collagen IV	MyoF	0.07395
Oleanolic acid	0.00000037	HLFa_TNF-a/TGF-b_48:Decorin	-0.0139946	Decorin	MyoF	0.05174
Oleanolic acid	0.00000037	HLFa_TNF-a/TGF-b_48:MMP-1	-0.00512232	MMP-1	MyoF	0.07386
Oleanolic acid	0.00000037	HLFa_TNF-a/TGF-b_48:PAI-I	-0.0124103	PAI-I	MyoF	0.05718
Oleanolic acid	0.00000037	HLFa_TNF-a/TGF-b_48:SRB	-0.000140982	SRB	MyoF	0.03976
Oleanolic acid	0.00000037	HLFa_TNF-a/TGF-b_48:TIMP-1	-0.0424139	TIMP-1	MyoF	0.06943
Oleanolic acid	0.00000037	HLFa_TNF-a/TGF-b_48:alpha-SM Actin	0.0228591	alpha-SM Actin	MyoF	0.04593
Oleanolic acid	0.00000037	HLFa_TNF-a/TGF-b_48:bFGF	-0.0145862	bFGF	MyoF	0.03638
Oleanolic acid	0.00000037	HUVEC/PBMC_LPS_24:CCL2/MCP-1	0.0182924	CCL2/MCP-1	LPS	0.05299
Oleanolic acid	0.00000037	HUVEC/PBMC_LPS_24:CD106/VCAM-1	-0.0191388	CD106/VCAM-1	LPS	0.03855
Oleanolic acid	0.00000037	HUVEC/PBMC_LPS_24:CD141/Thrombomodulin	-0.0782663	CD141/Thrombomodulin	LPS	0.05421
Oleanolic acid	0.00000037	HUVEC/PBMC_LPS_24:CD142/Tissue Factor	-0.0395141	CD142/Tissue Factor	LPS	0.06994
Oleanolic acid	0.00000037	HUVEC/PBMC_LPS_24:CD40	-0.046994	CD40	LPS	0.08333
Oleanolic acid	0.00000037	HUVEC/PBMC_LPS_24:CD62E/E-Selectin	-0.0397599	CD62E/E-Selectin	LPS	0.04624
Oleanolic acid	0.00000037	HUVEC/PBMC_LPS_24:CD69	-0.0282568	CD69	LPS	0.07379
Oleanolic acid	0.00000037	HUVEC/PBMC_LPS_24:CXCL8/IL-8	0.0305958	CXCL8/IL-8	LPS	0.05267
Oleanolic acid	0.00000037	HUVEC/PBMC_LPS_24:IL-1alpha	-0.0519292	IL-1alpha	LPS	0.08098
Oleanolic acid	0.00000037	HUVEC/PBMC_LPS_24:M-CSF	-0.0555401	M-CSF	LPS	0.06211
Oleanolic acid	0.00000037	HUVEC/PBMC_LPS_24:SRB	0.00383606	SRB	LPS	0.0357
Oleanolic acid	0.00000037	HUVEC/PBMC_LPS_24:sPGE2	0.0133867	sPGE2	LPS	0.05816
Oleanolic acid	0.00000037	HUVEC/PBMC_LPS_24:sTNF-alpha	0.0143804	sTNF-alpha	LPS	0.08926
Oleanolic acid	0.00000037	HDFn_IL-1b/TNF-a/IFN-g/EGF/FGF/PDGFbb_24:CCL2/MCP-1	0.00207471	CCL2/MCP-1	HDF3CGF	0.05487
Oleanolic acid	0.00000037	HDFn_IL-1b/TNF-a/IFN-g/EGF/FGF/PDGFbb_24:CD106/VCAM-1	-0.121806	CD106/VCAM-1	HDF3CGF	0.07411
Oleanolic acid	0.00000037	HDFn_IL-1b/TNF-a/IFN-g/EGF/FGF/PDGFbb_24:CD54/ICAM-1	-0.0164024	CD54/ICAM-1	HDF3CGF	0.03375
Oleanolic acid	0.00000037	HDFn_IL-1b/TNF-a/IFN-g/EGF/FGF/PDGFbb_24:CXCL10/IP-10	-0.0453902	CXCL10/IP-10	HDF3CGF	0.06332
Oleanolic acid	0.00000037	HDFn_IL-1b/TNF-a/IFN-g/EGF/FGF/PDGFbb_24:CXCL11/I-TAC	-0.0422999	CXCL11/I-TAC	HDF3CGF	0.05589
Oleanolic acid	0.00000037	HDFn_IL-1b/TNF-a/IFN-g/EGF/FGF/PDGFbb_24:CXCL8/IL-8	-0.0176274	CXCL8/IL-8	HDF3CGF	0.02234
Oleanolic acid	0.00000037	HDFn_IL-1b/TNF-a/IFN-g/EGF/FGF/PDGFbb_24:CXCL9/MIG	-0.016017	CXCL9/MIG	HDF3CGF	0.03111
Oleanolic acid	0.00000037	HDFn_IL-1b/TNF-a/IFN-g/EGF/FGF/PDGFbb_24:Collagen I	0.00890155	Collagen I	HDF3CGF	0.07149
Oleanolic acid	0.00000037	HDFn_IL-1b/TNF-a/IFN-g/EGF/FGF/PDGFbb_24:Collagen III	-0.137391	Collagen III	HDF3CGF	0.08131
Oleanolic acid	0.00000037	HDFn_IL-1b/TNF-a/IFN-g/EGF/FGF/PDGFbb_24:EGFR	-0.0994311	EGFR	HDF3CGF	0.07492
Oleanolic acid	0.00000037	HDFn_IL-1b/TNF-a/IFN-g/EGF/FGF/PDGFbb_24:M-CSF	-0.0877618	M-CSF	HDF3CGF	0.05349
Oleanolic acid	0.00000037	HDFn_IL-1b/TNF-a/IFN-g/EGF/FGF/PDGFbb_24:MMP-1	0.00184095	MMP-1	HDF3CGF	0.041
Oleanolic acid	0.00000037	HDFn_IL-1b/TNF-a/IFN-g/EGF/FGF/PDGFbb_24:PAI-I	-0.0234414	PAI-I	HDF3CGF	0.07304
Oleanolic acid	0.00000037	HDFn_IL-1b/TNF-a/IFN-g/EGF/FGF/PDGFbb_24:Proliferation_72hr	0.0627908	Proliferation_72hr	HDF3CGF	0.0681
Oleanolic acid	0.00000037	HDFn_IL-1b/TNF-a/IFN-g/EGF/FGF/PDGFbb_24:SRB	0.0180163	SRB	HDF3CGF	0.05114
Oleanolic acid	0.00000037	HDFn_IL-1b/TNF-a/IFN-g/EGF/FGF/PDGFbb_24:TIMP-1	-0.0118325	TIMP-1	HDF3CGF	0.07579
Oleanolic acid	0.00000037	HDFn_IL-1b/TNF-a/IFN-g/EGF/FGF/PDGFbb_24:TIMP-2	-0.0631893	TIMP-2	HDF3CGF	0.07233
Oleanolic acid	0.00000037	HUVEC/PBMC_SEB/TSST_24:CCL2/MCP-1	0.0421923	CCL2/MCP-1	SAg	0.05878
Oleanolic acid	0.00000037	HUVEC/PBMC_SEB/TSST_24:CD38	-0.0127934	CD38	SAg	0.04589
Oleanolic acid	0.00000037	HUVEC/PBMC_SEB/TSST_24:CD40	-0.00665663	CD40	SAg	0.05397
Oleanolic acid	0.00000037	HUVEC/PBMC_SEB/TSST_24:CD62E/E-Selectin	0.00684947	CD62E/E-Selectin	SAg	0.07144
Oleanolic acid	0.00000037	HUVEC/PBMC_SEB/TSST_24:CD69	-0.0129625	CD69	SAg	0.06302
Oleanolic acid	0.00000037	HUVEC/PBMC_SEB/TSST_24:CXCL8/IL-8	-0.0739061	CXCL8/IL-8	SAg	0.0833
Oleanolic acid	0.00000037	HUVEC/PBMC_SEB/TSST_24:CXCL9/MIG	-0.00243513	CXCL9/MIG	SAg	0.04069
Oleanolic acid	0.00000037	HUVEC/PBMC_SEB/TSST_24:PBMC Cytotoxicity	-0.0216629	PBMC Cytotoxicity	SAg	0.03521
Oleanolic acid	0.00000037	HUVEC/PBMC_SEB/TSST_24:Proliferation	-0.0897769	Proliferation	SAg	0.06395
Oleanolic acid	0.00000037	HUVEC/PBMC_SEB/TSST_24:SRB	0.0154461	SRB	SAg	0.03921
Oleanolic acid	0.00000037	HUVEC_IL-4/Histamine_24:CCL2/MCP-1	-0.0416334	CCL2/MCP-1	4H	0.08535
Oleanolic acid	0.00000037	HUVEC_IL-4/Histamine_24:CCL26/Eotaxin-3	0.0204568	CCL26/Eotaxin-3	4H	0.0491
Oleanolic acid	0.00000037	HUVEC_IL-4/Histamine_24:CD106/VCAM-1	0.00688929	CD106/VCAM-1	4H	0.03928
Oleanolic acid	0.00000037	HUVEC_IL-4/Histamine_24:CD62P/P-selectin	-0.0231003	CD62P/P-selectin	4H	0.07684
Oleanolic acid	0.00000037	HUVEC_IL-4/Histamine_24:CD87/uPAR	-0.0564147	CD87/uPAR	4H	0.07019
Oleanolic acid	0.00000037	HUVEC_IL-4/Histamine_24:SRB	0.0106777	SRB	4H	0.04032
Oleanolic acid	0.00000037	HUVEC_IL-4/Histamine_24:VEGFR2	-0.053156	VEGFR2	4H	0.06978
Oleanolic acid	0.00000037	HUVEC/Mphg_HCL_Zymosan_24:CCL2/MCP-1	0.0348834	CCL2/MCP-1	lMphg	0.07734
Oleanolic acid	0.00000037	HUVEC/Mphg_HCL_Zymosan_24:CCL3/MIP-1alpha	0.0405063	CCL3/MIP-1alpha	lMphg	0.06504
Oleanolic acid	0.00000037	HUVEC/Mphg_HCL_Zymosan_24:CD106/VCAM-1	0.0187174	CD106/VCAM-1	lMphg	0.04222
Oleanolic acid	0.00000037	HUVEC/Mphg_HCL_Zymosan_24:CD40	0.0405985	CD40	lMphg	0.05935
Oleanolic acid	0.00000037	HUVEC/Mphg_HCL_Zymosan_24:CD62E/E-Selectin	0.0660626	CD62E/E-Selectin	lMphg	0.07007
Oleanolic acid	0.00000037	HUVEC/Mphg_HCL_Zymosan_24:CD69	0.0309815	CD69	lMphg	0.07735
Oleanolic acid	0.00000037	HUVEC/Mphg_HCL_Zymosan_24:CXCL8/IL-8	0.0303062	CXCL8/IL-8	lMphg	0.07093
Oleanolic acid	0.00000037	HUVEC/Mphg_HCL_Zymosan_24:IL-1alpha	-0.00594933	IL-1alpha	lMphg	0.08854
Oleanolic acid	0.00000037	HUVEC/Mphg_HCL_Zymosan_24:M-CSF	-0.0010546	M-CSF	lMphg	0.06972
Oleanolic acid	0.00000037	HUVEC/Mphg_HCL_Zymosan_24:SRB	0.0117571	SRB	lMphg	0.03144
Oleanolic acid	0.00000037	HUVEC/Mphg_HCL_Zymosan_24:SRB-Mphg	0.0268698	SRB-Mphg	lMphg	0.05256
Oleanolic acid	0.00000037	HUVEC/Mphg_HCL_Zymosan_24:sIL-10	-0.0495182	sIL-10	lMphg	0.08397
Oleanolic acid	0.00000037	B cell/PBMC_anti-IgM/SEBlo/TSSTlo_84:B cell Proliferation	0.0282852	B cell Proliferation	BT	0.04271
Oleanolic acid	0.00000037	B cell/PBMC_anti-IgM/SEBlo/TSSTlo_84:PBMC Cytotoxicity	0.0259665	PBMC Cytotoxicity	BT	0.03359
Oleanolic acid	0.00000037	B cell/PBMC_anti-IgM/SEBlo/TSSTlo_84:Secreted IgG	-0.00650228	Secreted IgG	BT	0.13075
Oleanolic acid	0.00000037	B cell/PBMC_anti-IgM/SEBlo/TSSTlo_84:sIL-17A	-0.108973	sIL-17A	BT	0.14727
Oleanolic acid	0.00000037	B cell/PBMC_anti-IgM/SEBlo/TSSTlo_84:sIL-17F	-0.0781114	sIL-17F	BT	0.1031
Oleanolic acid	0.00000037	B cell/PBMC_anti-IgM/SEBlo/TSSTlo_84:sIL-2	-0.0499308	sIL-2	BT	0.10676
Oleanolic acid	0.00000037	B cell/PBMC_anti-IgM/SEBlo/TSSTlo_84:sIL-6	-0.0328726	sIL-6	BT	0.10825
Oleanolic acid	0.00000037	B cell/PBMC_anti-IgM/SEBlo/TSSTlo_84:sTNF-alpha	-0.0980941	sTNF-alpha	BT	0.08748
Oleanolic acid	0.00000037	HEK/HDFn_IL-1b/TNF-a/IFN-g/TGF-b_24:CCL2/MCP-1	-0.00208796	CCL2/MCP-1	KF3CT	0.07648
Oleanolic acid	0.00000037	HEK/HDFn_IL-1b/TNF-a/IFN-g/TGF-b_24:CD54/ICAM-1	-0.0454351	CD54/ICAM-1	KF3CT	0.03681
Oleanolic acid	0.00000037	HEK/HDFn_IL-1b/TNF-a/IFN-g/TGF-b_24:CXCL10/IP-10	-0.0467434	CXCL10/IP-10	KF3CT	0.03177
Oleanolic acid	0.00000037	HEK/HDFn_IL-1b/TNF-a/IFN-g/TGF-b_24:CXCL8/IL-8	-0.0529519	CXCL8/IL-8	KF3CT	0.05447
Oleanolic acid	0.00000037	HEK/HDFn_IL-1b/TNF-a/IFN-g/TGF-b_24:CXCL9/MIG	-0.0148059	CXCL9/MIG	KF3CT	0.02465
Oleanolic acid	0.00000037	HEK/HDFn_IL-1b/TNF-a/IFN-g/TGF-b_24:IL-1alpha	-0.0323782	IL-1alpha	KF3CT	0.04882
Oleanolic acid	0.00000037	HEK/HDFn_IL-1b/TNF-a/IFN-g/TGF-b_24:MMP-9	-0.0474206	MMP-9	KF3CT	0.0505
Oleanolic acid	0.00000037	HEK/HDFn_IL-1b/TNF-a/IFN-g/TGF-b_24:PAI-I	-0.0261905	PAI-I	KF3CT	0.05223
Oleanolic acid	0.00000037	HEK/HDFn_IL-1b/TNF-a/IFN-g/TGF-b_24:SRB	-0.00986895	SRB	KF3CT	0.03133
Oleanolic acid	0.00000037	HEK/HDFn_IL-1b/TNF-a/IFN-g/TGF-b_24:TIMP-2	-0.0110843	TIMP-2	KF3CT	0.05803
Oleanolic acid	0.00000037	HEK/HDFn_IL-1b/TNF-a/IFN-g/TGF-b_24:uPA	-0.024678	uPA	KF3CT	0.04236
Oleanolic acid	0.00000037	HUVEC_IL-1b/TNF-a/IFN-g_24:CCL2/MCP-1	-0.0379892	CCL2/MCP-1	3C	0.05008
Oleanolic acid	0.00000037	HUVEC_IL-1b/TNF-a/IFN-g_24:CD106/VCAM-1	-0.0234154	CD106/VCAM-1	3C	0.03857
Oleanolic acid	0.00000037	HUVEC_IL-1b/TNF-a/IFN-g_24:CD141/Thrombomodulin	-0.0779795	CD141/Thrombomodulin	3C	0.04513
Oleanolic acid	0.00000037	HUVEC_IL-1b/TNF-a/IFN-g_24:CD142/Tissue Factor	-0.00699608	CD142/Tissue Factor	3C	0.05772
Oleanolic acid	0.00000037	HUVEC_IL-1b/TNF-a/IFN-g_24:CD54/ICAM-1	-0.0492668	CD54/ICAM-1	3C	0.03063
Oleanolic acid	0.00000037	HUVEC_IL-1b/TNF-a/IFN-g_24:CD62E/E-Selectin	-0.0196551	CD62E/E-Selectin	3C	0.04495
Oleanolic acid	0.00000037	HUVEC_IL-1b/TNF-a/IFN-g_24:CD87/uPAR	-0.0282971	CD87/uPAR	3C	0.05188
Oleanolic acid	0.00000037	HUVEC_IL-1b/TNF-a/IFN-g_24:CXCL8/IL-8	-0.0755556	CXCL8/IL-8	3C	0.05229
Oleanolic acid	0.00000037	HUVEC_IL-1b/TNF-a/IFN-g_24:CXCL9/MIG	-0.0202153	CXCL9/MIG	3C	0.03337
Oleanolic acid	0.00000037	HUVEC_IL-1b/TNF-a/IFN-g_24:HLA-DR	-0.0290317	HLA-DR	3C	0.04899
Oleanolic acid	0.00000037	HUVEC_IL-1b/TNF-a/IFN-g_24:Proliferation	0.0128075	Proliferation	3C	0.05697
Oleanolic acid	0.00000037	HUVEC_IL-1b/TNF-a/IFN-g_24:SRB	0.0110531	SRB	3C	0.04474
alpha-CEHC	0.00001	BrEPI_IL-1b/TNF-a/IFN-g_24:CD54/ICAM-1	-0.0120622	CD54/ICAM-1	BE3C	0.04111
alpha-CEHC	0.00001	BrEPI_IL-1b/TNF-a/IFN-g_24:CD87/uPAR	-0.0319079	CD87/uPAR	BE3C	0.05504
alpha-CEHC	0.00001	BrEPI_IL-1b/TNF-a/IFN-g_24:CXCL10/IP-10	-0.0345868	CXCL10/IP-10	BE3C	0.05442
alpha-CEHC	0.00001	BrEPI_IL-1b/TNF-a/IFN-g_24:CXCL11/I-TAC	-0.0219609	CXCL11/I-TAC	BE3C	0.04486
alpha-CEHC	0.00001	BrEPI_IL-1b/TNF-a/IFN-g_24:CXCL8/IL-8	-0.0308158	CXCL8/IL-8	BE3C	0.0715
alpha-CEHC	0.00001	BrEPI_IL-1b/TNF-a/IFN-g_24:CXCL9/MIG	-0.019248	CXCL9/MIG	BE3C	0.02284
alpha-CEHC	0.00001	BrEPI_IL-1b/TNF-a/IFN-g_24:EGFR	0.0565244	EGFR	BE3C	0.04331
alpha-CEHC	0.00001	BrEPI_IL-1b/TNF-a/IFN-g_24:HLA-DR	0.0225263	HLA-DR	BE3C	0.05013
alpha-CEHC	0.00001	BrEPI_IL-1b/TNF-a/IFN-g_24:IL-1alpha	-0.0274116	IL-1alpha	BE3C	0.0464
alpha-CEHC	0.00001	BrEPI_IL-1b/TNF-a/IFN-g_24:Keratin 8/18	0.00597275	Keratin 8/18	BE3C	0.05043
alpha-CEHC	0.00001	BrEPI_IL-1b/TNF-a/IFN-g_24:MMP-1	0.0520596	MMP-1	BE3C	0.04861
alpha-CEHC	0.00001	BrEPI_IL-1b/TNF-a/IFN-g_24:MMP-9	0.0404002	MMP-9	BE3C	0.06432
alpha-CEHC	0.00001	BrEPI_IL-1b/TNF-a/IFN-g_24:PAI-I	-0.0651372	PAI-I	BE3C	0.06125
alpha-CEHC	0.00001	BrEPI_IL-1b/TNF-a/IFN-g_24:SRB	0.0305502	SRB	BE3C	0.02997
alpha-CEHC	0.00001	BrEPI_IL-1b/TNF-a/IFN-g_24:tPA	-0.0343936	tPA	BE3C	0.06553
alpha-CEHC	0.00001	BrEPI_IL-1b/TNF-a/IFN-g_24:uPA	-0.022963	uPA	BE3C	0.05607
alpha-CEHC	0.00001	BrEPI/HDFn_IL-4/TNF-a_24:CCL2/MCP-1	0.0596469	CCL2/MCP-1	BF4T	0.0607
alpha-CEHC	0.00001	BrEPI/HDFn_IL-4/TNF-a_24:CCL26/Eotaxin-3	0.00884541	CCL26/Eotaxin-3	BF4T	0.07263
alpha-CEHC	0.00001	BrEPI/HDFn_IL-4/TNF-a_24:CD106/VCAM-1	-0.0554305	CD106/VCAM-1	BF4T	0.06939
alpha-CEHC	0.00001	BrEPI/HDFn_IL-4/TNF-a_24:CD54/ICAM-1	-0.02804	CD54/ICAM-1	BF4T	0.03236
alpha-CEHC	0.00001	BrEPI/HDFn_IL-4/TNF-a_24:CD90	-0.00666172	CD90	BF4T	0.0317
alpha-CEHC	0.00001	BrEPI/HDFn_IL-4/TNF-a_24:CXCL8/IL-8	-0.0121458	CXCL8/IL-8	BF4T	0.05761
alpha-CEHC	0.00001	BrEPI/HDFn_IL-4/TNF-a_24:IL-1alpha	-0.011308	IL-1alpha	BF4T	0.04797
alpha-CEHC	0.00001	BrEPI/HDFn_IL-4/TNF-a_24:Keratin 8/18	-0.00682871	Keratin 8/18	BF4T	0.05214
alpha-CEHC	0.00001	BrEPI/HDFn_IL-4/TNF-a_24:MMP-1	0.0939891	MMP-1	BF4T	0.02882
alpha-CEHC	0.00001	BrEPI/HDFn_IL-4/TNF-a_24:MMP-3	-0.0829288	MMP-3	BF4T	0.0676
alpha-CEHC	0.00001	BrEPI/HDFn_IL-4/TNF-a_24:MMP-9	-0.0384276	MMP-9	BF4T	0.05312
alpha-CEHC	0.00001	BrEPI/HDFn_IL-4/TNF-a_24:PAI-I	-0.00543418	PAI-I	BF4T	0.04165
alpha-CEHC	0.00001	BrEPI/HDFn_IL-4/TNF-a_24:SRB	0.0247792	SRB	BF4T	0.03555
alpha-CEHC	0.00001	BrEPI/HDFn_IL-4/TNF-a_24:tPA	-0.0311283	tPA	BF4T	0.05605
alpha-CEHC	0.00001	BrEPI/HDFn_IL-4/TNF-a_24:uPA	-0.0475636	uPA	BF4T	0.04905
alpha-CEHC	0.00001	CASMC_HCL_IL-1b/TNF-a/IFN-g_24:CCL2/MCP-1	0.00548686	CCL2/MCP-1	CASM3C	0.05581
alpha-CEHC	0.00001	CASMC_HCL_IL-1b/TNF-a/IFN-g_24:CD106/VCAM-1	0.0310067	CD106/VCAM-1	CASM3C	0.04731
alpha-CEHC	0.00001	CASMC_HCL_IL-1b/TNF-a/IFN-g_24:CD141/Thrombomodulin	-0.0142599	CD141/Thrombomodulin	CASM3C	0.05825
alpha-CEHC	0.00001	CASMC_HCL_IL-1b/TNF-a/IFN-g_24:CD142/Tissue Factor	0.0153103	CD142/Tissue Factor	CASM3C	0.06689
alpha-CEHC	0.00001	CASMC_HCL_IL-1b/TNF-a/IFN-g_24:CD87/uPAR	-0.0262371	CD87/uPAR	CASM3C	0.06041
alpha-CEHC	0.00001	CASMC_HCL_IL-1b/TNF-a/IFN-g_24:CXCL8/IL-8	-0.0324634	CXCL8/IL-8	CASM3C	0.03623
alpha-CEHC	0.00001	CASMC_HCL_IL-1b/TNF-a/IFN-g_24:CXCL9/MIG	0.0557191	CXCL9/MIG	CASM3C	0.03174
alpha-CEHC	0.00001	CASMC_HCL_IL-1b/TNF-a/IFN-g_24:HLA-DR	-0.010258	HLA-DR	CASM3C	0.06772
alpha-CEHC	0.00001	CASMC_HCL_IL-1b/TNF-a/IFN-g_24:IL-6	-0.0234338	IL-6	CASM3C	0.07426
alpha-CEHC	0.00001	CASMC_HCL_IL-1b/TNF-a/IFN-g_24:LDLR	0.00412312	LDLR	CASM3C	0.04743
alpha-CEHC	0.00001	CASMC_HCL_IL-1b/TNF-a/IFN-g_24:M-CSF	-0.042988	M-CSF	CASM3C	0.05579
alpha-CEHC	0.00001	CASMC_HCL_IL-1b/TNF-a/IFN-g_24:PAI-I	0.000744362	PAI-I	CASM3C	0.02577
alpha-CEHC	0.00001	CASMC_HCL_IL-1b/TNF-a/IFN-g_24:Proliferation	0.0479006	Proliferation	CASM3C	0.04534
alpha-CEHC	0.00001	CASMC_HCL_IL-1b/TNF-a/IFN-g_24:SRB	0.0221191	SRB	CASM3C	0.03222
alpha-CEHC	0.00001	CASMC_HCL_IL-1b/TNF-a/IFN-g_24:Serum Amyloid A	-0.011923	Serum Amyloid A	CASM3C	0.08248
alpha-CEHC	0.00001	HLFa_TNF-a/TGF-b_48:CD106/VCAM-1	-0.02969	CD106/VCAM-1	MyoF	0.05438
alpha-CEHC	0.00001	HLFa_TNF-a/TGF-b_48:CXCL8/IL-8	-0.0438771	CXCL8/IL-8	MyoF	0.05979
alpha-CEHC	0.00001	HLFa_TNF-a/TGF-b_48:Collagen I	-0.00346053	Collagen I	MyoF	0.05065
alpha-CEHC	0.00001	HLFa_TNF-a/TGF-b_48:Collagen III	-0.0465017	Collagen III	MyoF	0.03974
alpha-CEHC	0.00001	HLFa_TNF-a/TGF-b_48:Collagen IV	-0.0152746	Collagen IV	MyoF	0.07395
alpha-CEHC	0.00001	HLFa_TNF-a/TGF-b_48:Decorin	-0.051091	Decorin	MyoF	0.05174
alpha-CEHC	0.00001	HLFa_TNF-a/TGF-b_48:MMP-1	-0.026238	MMP-1	MyoF	0.07386
alpha-CEHC	0.00001	HLFa_TNF-a/TGF-b_48:PAI-I	0.00493983	PAI-I	MyoF	0.05718
alpha-CEHC	0.00001	HLFa_TNF-a/TGF-b_48:SRB	0.0117278	SRB	MyoF	0.03976
alpha-CEHC	0.00001	HLFa_TNF-a/TGF-b_48:TIMP-1	-0.0493907	TIMP-1	MyoF	0.06943
alpha-CEHC	0.00001	HLFa_TNF-a/TGF-b_48:alpha-SM Actin	0.0273026	alpha-SM Actin	MyoF	0.04593
alpha-CEHC	0.00001	HLFa_TNF-a/TGF-b_48:bFGF	0.0314386	bFGF	MyoF	0.03638
alpha-CEHC	0.00001	HUVEC/PBMC_LPS_24:CCL2/MCP-1	0.00602264	CCL2/MCP-1	LPS	0.05299
alpha-CEHC	0.00001	HUVEC/PBMC_LPS_24:CD106/VCAM-1	-0.00115539	CD106/VCAM-1	LPS	0.03855
alpha-CEHC	0.00001	HUVEC/PBMC_LPS_24:CD141/Thrombomodulin	-0.00248409	CD141/Thrombomodulin	LPS	0.05421
alpha-CEHC	0.00001	HUVEC/PBMC_LPS_24:CD142/Tissue Factor	-0.0154739	CD142/Tissue Factor	LPS	0.06994
alpha-CEHC	0.00001	HUVEC/PBMC_LPS_24:CD40	-0.125542	CD40	LPS	0.08333
alpha-CEHC	0.00001	HUVEC/PBMC_LPS_24:CD62E/E-Selectin	-0.0203707	CD62E/E-Selectin	LPS	0.04624
alpha-CEHC	0.00001	HUVEC/PBMC_LPS_24:CD69	-0.0866312	CD69	LPS	0.07379
alpha-CEHC	0.00001	HUVEC/PBMC_LPS_24:CXCL8/IL-8	-0.00470231	CXCL8/IL-8	LPS	0.05267
alpha-CEHC	0.00001	HUVEC/PBMC_LPS_24:IL-1alpha	-0.000431318	IL-1alpha	LPS	0.08098
alpha-CEHC	0.00001	HUVEC/PBMC_LPS_24:M-CSF	-0.177847	M-CSF	LPS	0.06211
alpha-CEHC	0.00001	HUVEC/PBMC_LPS_24:SRB	0.0133339	SRB	LPS	0.0357
alpha-CEHC	0.00001	HUVEC/PBMC_LPS_24:sPGE2	0.0592703	sPGE2	LPS	0.05816
alpha-CEHC	0.00001	HUVEC/PBMC_LPS_24:sTNF-alpha	-0.040936	sTNF-alpha	LPS	0.08926
alpha-CEHC	0.00001	HDFn_IL-1b/TNF-a/IFN-g/EGF/FGF/PDGFbb_24:CCL2/MCP-1	0.040533	CCL2/MCP-1	HDF3CGF	0.05487
alpha-CEHC	0.00001	HDFn_IL-1b/TNF-a/IFN-g/EGF/FGF/PDGFbb_24:CD106/VCAM-1	-0.112474	CD106/VCAM-1	HDF3CGF	0.07411
alpha-CEHC	0.00001	HDFn_IL-1b/TNF-a/IFN-g/EGF/FGF/PDGFbb_24:CD54/ICAM-1	0.0110976	CD54/ICAM-1	HDF3CGF	0.03375
alpha-CEHC	0.00001	HDFn_IL-1b/TNF-a/IFN-g/EGF/FGF/PDGFbb_24:CXCL10/IP-10	-0.0492592	CXCL10/IP-10	HDF3CGF	0.06332
alpha-CEHC	0.00001	HDFn_IL-1b/TNF-a/IFN-g/EGF/FGF/PDGFbb_24:CXCL11/I-TAC	-0.053066	CXCL11/I-TAC	HDF3CGF	0.05589
alpha-CEHC	0.00001	HDFn_IL-1b/TNF-a/IFN-g/EGF/FGF/PDGFbb_24:CXCL8/IL-8	-0.0173458	CXCL8/IL-8	HDF3CGF	0.02234
alpha-CEHC	0.00001	HDFn_IL-1b/TNF-a/IFN-g/EGF/FGF/PDGFbb_24:CXCL9/MIG	-0.0498551	CXCL9/MIG	HDF3CGF	0.03111
alpha-CEHC	0.00001	HDFn_IL-1b/TNF-a/IFN-g/EGF/FGF/PDGFbb_24:Collagen I	0.0781162	Collagen I	HDF3CGF	0.07149
alpha-CEHC	0.00001	HDFn_IL-1b/TNF-a/IFN-g/EGF/FGF/PDGFbb_24:Collagen III	-0.0638133	Collagen III	HDF3CGF	0.08131
alpha-CEHC	0.00001	HDFn_IL-1b/TNF-a/IFN-g/EGF/FGF/PDGFbb_24:EGFR	-0.0397692	EGFR	HDF3CGF	0.07492
alpha-CEHC	0.00001	HDFn_IL-1b/TNF-a/IFN-g/EGF/FGF/PDGFbb_24:M-CSF	-0.116173	M-CSF	HDF3CGF	0.05349
alpha-CEHC	0.00001	HDFn_IL-1b/TNF-a/IFN-g/EGF/FGF/PDGFbb_24:MMP-1	-0.0133859	MMP-1	HDF3CGF	0.041
alpha-CEHC	0.00001	HDFn_IL-1b/TNF-a/IFN-g/EGF/FGF/PDGFbb_24:PAI-I	0.0611683	PAI-I	HDF3CGF	0.07304
alpha-CEHC	0.00001	HDFn_IL-1b/TNF-a/IFN-g/EGF/FGF/PDGFbb_24:Proliferation_72hr	0.0897743	Proliferation_72hr	HDF3CGF	0.0681
alpha-CEHC	0.00001	HDFn_IL-1b/TNF-a/IFN-g/EGF/FGF/PDGFbb_24:SRB	0.032118	SRB	HDF3CGF	0.05114
alpha-CEHC	0.00001	HDFn_IL-1b/TNF-a/IFN-g/EGF/FGF/PDGFbb_24:TIMP-1	-0.017351	TIMP-1	HDF3CGF	0.07579
alpha-CEHC	0.00001	HDFn_IL-1b/TNF-a/IFN-g/EGF/FGF/PDGFbb_24:TIMP-2	-0.162749	TIMP-2	HDF3CGF	0.07233
alpha-CEHC	0.00001	HUVEC/PBMC_SEB/TSST_24:CCL2/MCP-1	0.0270165	CCL2/MCP-1	SAg	0.05878
alpha-CEHC	0.00001	HUVEC/PBMC_SEB/TSST_24:CD38	0.00627019	CD38	SAg	0.04589
alpha-CEHC	0.00001	HUVEC/PBMC_SEB/TSST_24:CD40	-0.0164498	CD40	SAg	0.05397
alpha-CEHC	0.00001	HUVEC/PBMC_SEB/TSST_24:CD62E/E-Selectin	0.0481604	CD62E/E-Selectin	SAg	0.07144
alpha-CEHC	0.00001	HUVEC/PBMC_SEB/TSST_24:CD69	0.000816851	CD69	SAg	0.06302
alpha-CEHC	0.00001	HUVEC/PBMC_SEB/TSST_24:CXCL8/IL-8	0.0429785	CXCL8/IL-8	SAg	0.0833
alpha-CEHC	0.00001	HUVEC/PBMC_SEB/TSST_24:CXCL9/MIG	-0.011682	CXCL9/MIG	SAg	0.04069
alpha-CEHC	0.00001	HUVEC/PBMC_SEB/TSST_24:PBMC Cytotoxicity	0.0078952	PBMC Cytotoxicity	SAg	0.03521
alpha-CEHC	0.00001	HUVEC/PBMC_SEB/TSST_24:Proliferation	0.0309471	Proliferation	SAg	0.06395
alpha-CEHC	0.00001	HUVEC/PBMC_SEB/TSST_24:SRB	0.00110592	SRB	SAg	0.03921
alpha-CEHC	0.00001	HUVEC_IL-4/Histamine_24:CCL2/MCP-1	0.0615861	CCL2/MCP-1	4H	0.08535
alpha-CEHC	0.00001	HUVEC_IL-4/Histamine_24:CCL26/Eotaxin-3	-0.0233427	CCL26/Eotaxin-3	4H	0.0491
alpha-CEHC	0.00001	HUVEC_IL-4/Histamine_24:CD106/VCAM-1	0.0125145	CD106/VCAM-1	4H	0.03928
alpha-CEHC	0.00001	HUVEC_IL-4/Histamine_24:CD62P/P-selectin	-0.0619105	CD62P/P-selectin	4H	0.07684
alpha-CEHC	0.00001	HUVEC_IL-4/Histamine_24:CD87/uPAR	-0.0306375	CD87/uPAR	4H	0.07019
alpha-CEHC	0.00001	HUVEC_IL-4/Histamine_24:SRB	0.0233621	SRB	4H	0.04032
alpha-CEHC	0.00001	HUVEC_IL-4/Histamine_24:VEGFR2	-0.0277694	VEGFR2	4H	0.06978
alpha-CEHC	0.00001	HUVEC/Mphg_HCL_Zymosan_24:CCL2/MCP-1	0.0572595	CCL2/MCP-1	lMphg	0.07734
alpha-CEHC	0.00001	HUVEC/Mphg_HCL_Zymosan_24:CCL3/MIP-1alpha	0.0254274	CCL3/MIP-1alpha	lMphg	0.06504
alpha-CEHC	0.00001	HUVEC/Mphg_HCL_Zymosan_24:CD106/VCAM-1	0.0169321	CD106/VCAM-1	lMphg	0.04222
alpha-CEHC	0.00001	HUVEC/Mphg_HCL_Zymosan_24:CD40	-0.0906841	CD40	lMphg	0.05935
alpha-CEHC	0.00001	HUVEC/Mphg_HCL_Zymosan_24:CD62E/E-Selectin	0.0266406	CD62E/E-Selectin	lMphg	0.07007
alpha-CEHC	0.00001	HUVEC/Mphg_HCL_Zymosan_24:CD69	-0.0297994	CD69	lMphg	0.07735
alpha-CEHC	0.00001	HUVEC/Mphg_HCL_Zymosan_24:CXCL8/IL-8	0.15883	CXCL8/IL-8	lMphg	0.07093
alpha-CEHC	0.00001	HUVEC/Mphg_HCL_Zymosan_24:IL-1alpha	0.0887587	IL-1alpha	lMphg	0.08854
alpha-CEHC	0.00001	HUVEC/Mphg_HCL_Zymosan_24:M-CSF	0.0082821	M-CSF	lMphg	0.06972
alpha-CEHC	0.00001	HUVEC/Mphg_HCL_Zymosan_24:SRB	-0.0102859	SRB	lMphg	0.03144
alpha-CEHC	0.00001	HUVEC/Mphg_HCL_Zymosan_24:SRB-Mphg	0.0141887	SRB-Mphg	lMphg	0.05256
alpha-CEHC	0.00001	HUVEC/Mphg_HCL_Zymosan_24:sIL-10	0.0844193	sIL-10	lMphg	0.08397
alpha-CEHC	0.00001	B cell/PBMC_anti-IgM/SEBlo/TSSTlo_84:B cell Proliferation	0.0343392	B cell Proliferation	BT	0.04271
alpha-CEHC	0.00001	B cell/PBMC_anti-IgM/SEBlo/TSSTlo_84:PBMC Cytotoxicity	0.0109259	PBMC Cytotoxicity	BT	0.03359
alpha-CEHC	0.00001	B cell/PBMC_anti-IgM/SEBlo/TSSTlo_84:Secreted IgG	0.101005	Secreted IgG	BT	0.13075
alpha-CEHC	0.00001	B cell/PBMC_anti-IgM/SEBlo/TSSTlo_84:sIL-17A	0.0125288	sIL-17A	BT	0.14727
alpha-CEHC	0.00001	B cell/PBMC_anti-IgM/SEBlo/TSSTlo_84:sIL-17F	0.0752827	sIL-17F	BT	0.1031
alpha-CEHC	0.00001	B cell/PBMC_anti-IgM/SEBlo/TSSTlo_84:sIL-2	-0.0672588	sIL-2	BT	0.10676
alpha-CEHC	0.00001	B cell/PBMC_anti-IgM/SEBlo/TSSTlo_84:sIL-6	-0.0821017	sIL-6	BT	0.10825
alpha-CEHC	0.00001	B cell/PBMC_anti-IgM/SEBlo/TSSTlo_84:sTNF-alpha	-0.044069	sTNF-alpha	BT	0.08748
alpha-CEHC	0.00001	HEK/HDFn_IL-1b/TNF-a/IFN-g/TGF-b_24:CCL2/MCP-1	0.0770933	CCL2/MCP-1	KF3CT	0.07648
alpha-CEHC	0.00001	HEK/HDFn_IL-1b/TNF-a/IFN-g/TGF-b_24:CD54/ICAM-1	-0.0110093	CD54/ICAM-1	KF3CT	0.03681
alpha-CEHC	0.00001	HEK/HDFn_IL-1b/TNF-a/IFN-g/TGF-b_24:CXCL10/IP-10	-0.00248238	CXCL10/IP-10	KF3CT	0.03177
alpha-CEHC	0.00001	HEK/HDFn_IL-1b/TNF-a/IFN-g/TGF-b_24:CXCL8/IL-8	0.0491814	CXCL8/IL-8	KF3CT	0.05447
alpha-CEHC	0.00001	HEK/HDFn_IL-1b/TNF-a/IFN-g/TGF-b_24:CXCL9/MIG	0.00547353	CXCL9/MIG	KF3CT	0.02465
alpha-CEHC	0.00001	HEK/HDFn_IL-1b/TNF-a/IFN-g/TGF-b_24:IL-1alpha	-0.0378802	IL-1alpha	KF3CT	0.04882
alpha-CEHC	0.00001	HEK/HDFn_IL-1b/TNF-a/IFN-g/TGF-b_24:MMP-9	-0.0411597	MMP-9	KF3CT	0.0505
alpha-CEHC	0.00001	HEK/HDFn_IL-1b/TNF-a/IFN-g/TGF-b_24:PAI-I	-0.00183397	PAI-I	KF3CT	0.05223
alpha-CEHC	0.00001	HEK/HDFn_IL-1b/TNF-a/IFN-g/TGF-b_24:SRB	0.0242028	SRB	KF3CT	0.03133
alpha-CEHC	0.00001	HEK/HDFn_IL-1b/TNF-a/IFN-g/TGF-b_24:TIMP-2	-0.0236405	TIMP-2	KF3CT	0.05803
alpha-CEHC	0.00001	HEK/HDFn_IL-1b/TNF-a/IFN-g/TGF-b_24:uPA	-0.0254261	uPA	KF3CT	0.04236
alpha-CEHC	0.00001	HUVEC_IL-1b/TNF-a/IFN-g_24:CCL2/MCP-1	0.00765098	CCL2/MCP-1	3C	0.05008
alpha-CEHC	0.00001	HUVEC_IL-1b/TNF-a/IFN-g_24:CD106/VCAM-1	-0.0328683	CD106/VCAM-1	3C	0.03857
alpha-CEHC	0.00001	HUVEC_IL-1b/TNF-a/IFN-g_24:CD141/Thrombomodulin	-0.0684578	CD141/Thrombomodulin	3C	0.04513
alpha-CEHC	0.00001	HUVEC_IL-1b/TNF-a/IFN-g_24:CD142/Tissue Factor	0.141247	CD142/Tissue Factor	3C	0.05772
alpha-CEHC	0.00001	HUVEC_IL-1b/TNF-a/IFN-g_24:CD54/ICAM-1	0.0153446	CD54/ICAM-1	3C	0.03063
alpha-CEHC	0.00001	HUVEC_IL-1b/TNF-a/IFN-g_24:CD62E/E-Selectin	0.016294	CD62E/E-Selectin	3C	0.04495
alpha-CEHC	0.00001	HUVEC_IL-1b/TNF-a/IFN-g_24:CD87/uPAR	-0.0663988	CD87/uPAR	3C	0.05188
alpha-CEHC	0.00001	HUVEC_IL-1b/TNF-a/IFN-g_24:CXCL8/IL-8	-0.0439206	CXCL8/IL-8	3C	0.05229
alpha-CEHC	0.00001	HUVEC_IL-1b/TNF-a/IFN-g_24:CXCL9/MIG	-0.0055462	CXCL9/MIG	3C	0.03337
alpha-CEHC	0.00001	HUVEC_IL-1b/TNF-a/IFN-g_24:HLA-DR	-0.0072618	HLA-DR	3C	0.04899
alpha-CEHC	0.00001	HUVEC_IL-1b/TNF-a/IFN-g_24:Proliferation	0.0352324	Proliferation	3C	0.05697
alpha-CEHC	0.00001	HUVEC_IL-1b/TNF-a/IFN-g_24:SRB	-0.000346373	SRB	3C	0.04474
alpha-CEHC	0.0000033	BrEPI_IL-1b/TNF-a/IFN-g_24:CD54/ICAM-1	-0.016751	CD54/ICAM-1	BE3C	0.04111
alpha-CEHC	0.0000033	BrEPI_IL-1b/TNF-a/IFN-g_24:CD87/uPAR	-0.0487594	CD87/uPAR	BE3C	0.05504
alpha-CEHC	0.0000033	BrEPI_IL-1b/TNF-a/IFN-g_24:CXCL10/IP-10	-0.041418	CXCL10/IP-10	BE3C	0.05442
alpha-CEHC	0.0000033	BrEPI_IL-1b/TNF-a/IFN-g_24:CXCL11/I-TAC	-0.0201961	CXCL11/I-TAC	BE3C	0.04486
alpha-CEHC	0.0000033	BrEPI_IL-1b/TNF-a/IFN-g_24:CXCL8/IL-8	-0.0279804	CXCL8/IL-8	BE3C	0.0715
alpha-CEHC	0.0000033	BrEPI_IL-1b/TNF-a/IFN-g_24:CXCL9/MIG	-0.0123661	CXCL9/MIG	BE3C	0.02284
alpha-CEHC	0.0000033	BrEPI_IL-1b/TNF-a/IFN-g_24:EGFR	0.0588225	EGFR	BE3C	0.04331
alpha-CEHC	0.0000033	BrEPI_IL-1b/TNF-a/IFN-g_24:HLA-DR	0.000159825	HLA-DR	BE3C	0.05013
alpha-CEHC	0.0000033	BrEPI_IL-1b/TNF-a/IFN-g_24:IL-1alpha	-0.0204341	IL-1alpha	BE3C	0.0464
alpha-CEHC	0.0000033	BrEPI_IL-1b/TNF-a/IFN-g_24:Keratin 8/18	0.00256392	Keratin 8/18	BE3C	0.05043
alpha-CEHC	0.0000033	BrEPI_IL-1b/TNF-a/IFN-g_24:MMP-1	0.0155939	MMP-1	BE3C	0.04861
alpha-CEHC	0.0000033	BrEPI_IL-1b/TNF-a/IFN-g_24:MMP-9	0.00618006	MMP-9	BE3C	0.06432
alpha-CEHC	0.0000033	BrEPI_IL-1b/TNF-a/IFN-g_24:PAI-I	-0.0415418	PAI-I	BE3C	0.06125
alpha-CEHC	0.0000033	BrEPI_IL-1b/TNF-a/IFN-g_24:SRB	0.0165394	SRB	BE3C	0.02997
alpha-CEHC	0.0000033	BrEPI_IL-1b/TNF-a/IFN-g_24:tPA	-0.0390487	tPA	BE3C	0.06553
alpha-CEHC	0.0000033	BrEPI_IL-1b/TNF-a/IFN-g_24:uPA	-0.0285112	uPA	BE3C	0.05607
alpha-CEHC	0.0000033	BrEPI/HDFn_IL-4/TNF-a_24:CCL2/MCP-1	0.0198608	CCL2/MCP-1	BF4T	0.0607
alpha-CEHC	0.0000033	BrEPI/HDFn_IL-4/TNF-a_24:CCL26/Eotaxin-3	-0.0636756	CCL26/Eotaxin-3	BF4T	0.07263
alpha-CEHC	0.0000033	BrEPI/HDFn_IL-4/TNF-a_24:CD106/VCAM-1	-0.0487148	CD106/VCAM-1	BF4T	0.06939
alpha-CEHC	0.0000033	BrEPI/HDFn_IL-4/TNF-a_24:CD54/ICAM-1	-0.0457455	CD54/ICAM-1	BF4T	0.03236
alpha-CEHC	0.0000033	BrEPI/HDFn_IL-4/TNF-a_24:CD90	-0.041276	CD90	BF4T	0.0317
alpha-CEHC	0.0000033	BrEPI/HDFn_IL-4/TNF-a_24:CXCL8/IL-8	-0.00106447	CXCL8/IL-8	BF4T	0.05761
alpha-CEHC	0.0000033	BrEPI/HDFn_IL-4/TNF-a_24:IL-1alpha	-0.0172341	IL-1alpha	BF4T	0.04797
alpha-CEHC	0.0000033	BrEPI/HDFn_IL-4/TNF-a_24:Keratin 8/18	-0.00544913	Keratin 8/18	BF4T	0.05214
alpha-CEHC	0.0000033	BrEPI/HDFn_IL-4/TNF-a_24:MMP-1	0.0638197	MMP-1	BF4T	0.02882
alpha-CEHC	0.0000033	BrEPI/HDFn_IL-4/TNF-a_24:MMP-3	-0.0349669	MMP-3	BF4T	0.0676
alpha-CEHC	0.0000033	BrEPI/HDFn_IL-4/TNF-a_24:MMP-9	0.0149829	MMP-9	BF4T	0.05312
alpha-CEHC	0.0000033	BrEPI/HDFn_IL-4/TNF-a_24:PAI-I	-0.00299974	PAI-I	BF4T	0.04165
alpha-CEHC	0.0000033	BrEPI/HDFn_IL-4/TNF-a_24:SRB	0.00629583	SRB	BF4T	0.03555
alpha-CEHC	0.0000033	BrEPI/HDFn_IL-4/TNF-a_24:tPA	-0.0399022	tPA	BF4T	0.05605
alpha-CEHC	0.0000033	BrEPI/HDFn_IL-4/TNF-a_24:uPA	-0.0437935	uPA	BF4T	0.04905
alpha-CEHC	0.0000033	CASMC_HCL_IL-1b/TNF-a/IFN-g_24:CCL2/MCP-1	-0.00238392	CCL2/MCP-1	CASM3C	0.05581
alpha-CEHC	0.0000033	CASMC_HCL_IL-1b/TNF-a/IFN-g_24:CD106/VCAM-1	0.0326959	CD106/VCAM-1	CASM3C	0.04731
alpha-CEHC	0.0000033	CASMC_HCL_IL-1b/TNF-a/IFN-g_24:CD141/Thrombomodulin	-0.0365151	CD141/Thrombomodulin	CASM3C	0.05825
alpha-CEHC	0.0000033	CASMC_HCL_IL-1b/TNF-a/IFN-g_24:CD142/Tissue Factor	-0.00675159	CD142/Tissue Factor	CASM3C	0.06689
alpha-CEHC	0.0000033	CASMC_HCL_IL-1b/TNF-a/IFN-g_24:CD87/uPAR	-0.0282276	CD87/uPAR	CASM3C	0.06041
alpha-CEHC	0.0000033	CASMC_HCL_IL-1b/TNF-a/IFN-g_24:CXCL8/IL-8	-0.00835527	CXCL8/IL-8	CASM3C	0.03623
alpha-CEHC	0.0000033	CASMC_HCL_IL-1b/TNF-a/IFN-g_24:CXCL9/MIG	0.0113772	CXCL9/MIG	CASM3C	0.03174
alpha-CEHC	0.0000033	CASMC_HCL_IL-1b/TNF-a/IFN-g_24:HLA-DR	0.00220721	HLA-DR	CASM3C	0.06772
alpha-CEHC	0.0000033	CASMC_HCL_IL-1b/TNF-a/IFN-g_24:IL-6	-0.0521355	IL-6	CASM3C	0.07426
alpha-CEHC	0.0000033	CASMC_HCL_IL-1b/TNF-a/IFN-g_24:LDLR	-0.0347593	LDLR	CASM3C	0.04743
alpha-CEHC	0.0000033	CASMC_HCL_IL-1b/TNF-a/IFN-g_24:M-CSF	-0.0520362	M-CSF	CASM3C	0.05579
alpha-CEHC	0.0000033	CASMC_HCL_IL-1b/TNF-a/IFN-g_24:PAI-I	-0.0149186	PAI-I	CASM3C	0.02577
alpha-CEHC	0.0000033	CASMC_HCL_IL-1b/TNF-a/IFN-g_24:Proliferation	-0.0643966	Proliferation	CASM3C	0.04534
alpha-CEHC	0.0000033	CASMC_HCL_IL-1b/TNF-a/IFN-g_24:SRB	0.00558083	SRB	CASM3C	0.03222
alpha-CEHC	0.0000033	CASMC_HCL_IL-1b/TNF-a/IFN-g_24:Serum Amyloid A	-0.0226029	Serum Amyloid A	CASM3C	0.08248
alpha-CEHC	0.0000033	HLFa_TNF-a/TGF-b_48:CD106/VCAM-1	0.00245679	CD106/VCAM-1	MyoF	0.05438
alpha-CEHC	0.0000033	HLFa_TNF-a/TGF-b_48:CXCL8/IL-8	-0.0506764	CXCL8/IL-8	MyoF	0.05979
alpha-CEHC	0.0000033	HLFa_TNF-a/TGF-b_48:Collagen I	-0.0118801	Collagen I	MyoF	0.05065
alpha-CEHC	0.0000033	HLFa_TNF-a/TGF-b_48:Collagen III	-0.0012281	Collagen III	MyoF	0.03974
alpha-CEHC	0.0000033	HLFa_TNF-a/TGF-b_48:Collagen IV	-0.0562662	Collagen IV	MyoF	0.07395
alpha-CEHC	0.0000033	HLFa_TNF-a/TGF-b_48:Decorin	-0.0337386	Decorin	MyoF	0.05174
alpha-CEHC	0.0000033	HLFa_TNF-a/TGF-b_48:MMP-1	-0.0752706	MMP-1	MyoF	0.07386
alpha-CEHC	0.0000033	HLFa_TNF-a/TGF-b_48:PAI-I	-0.000370907	PAI-I	MyoF	0.05718
alpha-CEHC	0.0000033	HLFa_TNF-a/TGF-b_48:SRB	0.00434789	SRB	MyoF	0.03976
alpha-CEHC	0.0000033	HLFa_TNF-a/TGF-b_48:TIMP-1	-0.0667289	TIMP-1	MyoF	0.06943
alpha-CEHC	0.0000033	HLFa_TNF-a/TGF-b_48:alpha-SM Actin	-0.00411173	alpha-SM Actin	MyoF	0.04593
alpha-CEHC	0.0000033	HLFa_TNF-a/TGF-b_48:bFGF	0.00190582	bFGF	MyoF	0.03638
alpha-CEHC	0.0000033	HUVEC/PBMC_LPS_24:CCL2/MCP-1	-0.0607803	CCL2/MCP-1	LPS	0.05299
alpha-CEHC	0.0000033	HUVEC/PBMC_LPS_24:CD106/VCAM-1	-0.00918888	CD106/VCAM-1	LPS	0.03855
alpha-CEHC	0.0000033	HUVEC/PBMC_LPS_24:CD141/Thrombomodulin	-0.00579439	CD141/Thrombomodulin	LPS	0.05421
alpha-CEHC	0.0000033	HUVEC/PBMC_LPS_24:CD142/Tissue Factor	-0.0160802	CD142/Tissue Factor	LPS	0.06994
alpha-CEHC	0.0000033	HUVEC/PBMC_LPS_24:CD40	-0.0484936	CD40	LPS	0.08333
alpha-CEHC	0.0000033	HUVEC/PBMC_LPS_24:CD62E/E-Selectin	-0.0271619	CD62E/E-Selectin	LPS	0.04624
alpha-CEHC	0.0000033	HUVEC/PBMC_LPS_24:CD69	-0.0357416	CD69	LPS	0.07379
alpha-CEHC	0.0000033	HUVEC/PBMC_LPS_24:CXCL8/IL-8	0.00305992	CXCL8/IL-8	LPS	0.05267
alpha-CEHC	0.0000033	HUVEC/PBMC_LPS_24:IL-1alpha	0.00186411	IL-1alpha	LPS	0.08098
alpha-CEHC	0.0000033	HUVEC/PBMC_LPS_24:M-CSF	-0.0874518	M-CSF	LPS	0.06211
alpha-CEHC	0.0000033	HUVEC/PBMC_LPS_24:SRB	-0.0117158	SRB	LPS	0.0357
alpha-CEHC	0.0000033	HUVEC/PBMC_LPS_24:sPGE2	0.0833145	sPGE2	LPS	0.05816
alpha-CEHC	0.0000033	HUVEC/PBMC_LPS_24:sTNF-alpha	-0.0329762	sTNF-alpha	LPS	0.08926
alpha-CEHC	0.0000033	HDFn_IL-1b/TNF-a/IFN-g/EGF/FGF/PDGFbb_24:CCL2/MCP-1	-0.0157921	CCL2/MCP-1	HDF3CGF	0.05487
alpha-CEHC	0.0000033	HDFn_IL-1b/TNF-a/IFN-g/EGF/FGF/PDGFbb_24:CD106/VCAM-1	-0.0906471	CD106/VCAM-1	HDF3CGF	0.07411
alpha-CEHC	0.0000033	HDFn_IL-1b/TNF-a/IFN-g/EGF/FGF/PDGFbb_24:CD54/ICAM-1	-0.0255306	CD54/ICAM-1	HDF3CGF	0.03375
alpha-CEHC	0.0000033	HDFn_IL-1b/TNF-a/IFN-g/EGF/FGF/PDGFbb_24:CXCL10/IP-10	-0.0851969	CXCL10/IP-10	HDF3CGF	0.06332
alpha-CEHC	0.0000033	HDFn_IL-1b/TNF-a/IFN-g/EGF/FGF/PDGFbb_24:CXCL11/I-TAC	-0.0328964	CXCL11/I-TAC	HDF3CGF	0.05589
alpha-CEHC	0.0000033	HDFn_IL-1b/TNF-a/IFN-g/EGF/FGF/PDGFbb_24:CXCL8/IL-8	-0.0224419	CXCL8/IL-8	HDF3CGF	0.02234
alpha-CEHC	0.0000033	HDFn_IL-1b/TNF-a/IFN-g/EGF/FGF/PDGFbb_24:CXCL9/MIG	-0.0518169	CXCL9/MIG	HDF3CGF	0.03111
alpha-CEHC	0.0000033	HDFn_IL-1b/TNF-a/IFN-g/EGF/FGF/PDGFbb_24:Collagen I	0.0500875	Collagen I	HDF3CGF	0.07149
alpha-CEHC	0.0000033	HDFn_IL-1b/TNF-a/IFN-g/EGF/FGF/PDGFbb_24:Collagen III	-0.14753	Collagen III	HDF3CGF	0.08131
alpha-CEHC	0.0000033	HDFn_IL-1b/TNF-a/IFN-g/EGF/FGF/PDGFbb_24:EGFR	-0.103916	EGFR	HDF3CGF	0.07492
alpha-CEHC	0.0000033	HDFn_IL-1b/TNF-a/IFN-g/EGF/FGF/PDGFbb_24:M-CSF	-0.0923697	M-CSF	HDF3CGF	0.05349
alpha-CEHC	0.0000033	HDFn_IL-1b/TNF-a/IFN-g/EGF/FGF/PDGFbb_24:MMP-1	0.0450415	MMP-1	HDF3CGF	0.041
alpha-CEHC	0.0000033	HDFn_IL-1b/TNF-a/IFN-g/EGF/FGF/PDGFbb_24:PAI-I	0.018186	PAI-I	HDF3CGF	0.07304
alpha-CEHC	0.0000033	HDFn_IL-1b/TNF-a/IFN-g/EGF/FGF/PDGFbb_24:Proliferation_72hr	0.0923827	Proliferation_72hr	HDF3CGF	0.0681
alpha-CEHC	0.0000033	HDFn_IL-1b/TNF-a/IFN-g/EGF/FGF/PDGFbb_24:SRB	0.0383174	SRB	HDF3CGF	0.05114
alpha-CEHC	0.0000033	HDFn_IL-1b/TNF-a/IFN-g/EGF/FGF/PDGFbb_24:TIMP-1	0.0021956	TIMP-1	HDF3CGF	0.07579
alpha-CEHC	0.0000033	HDFn_IL-1b/TNF-a/IFN-g/EGF/FGF/PDGFbb_24:TIMP-2	-0.0839143	TIMP-2	HDF3CGF	0.07233
alpha-CEHC	0.0000033	HUVEC/PBMC_SEB/TSST_24:CCL2/MCP-1	0.0106198	CCL2/MCP-1	SAg	0.05878
alpha-CEHC	0.0000033	HUVEC/PBMC_SEB/TSST_24:CD38	0.00742831	CD38	SAg	0.04589
alpha-CEHC	0.0000033	HUVEC/PBMC_SEB/TSST_24:CD40	-0.0164123	CD40	SAg	0.05397
alpha-CEHC	0.0000033	HUVEC/PBMC_SEB/TSST_24:CD62E/E-Selectin	-0.00527745	CD62E/E-Selectin	SAg	0.07144
alpha-CEHC	0.0000033	HUVEC/PBMC_SEB/TSST_24:CD69	-0.0259692	CD69	SAg	0.06302
alpha-CEHC	0.0000033	HUVEC/PBMC_SEB/TSST_24:CXCL8/IL-8	0.0521821	CXCL8/IL-8	SAg	0.0833
alpha-CEHC	0.0000033	HUVEC/PBMC_SEB/TSST_24:CXCL9/MIG	-0.00732438	CXCL9/MIG	SAg	0.04069
alpha-CEHC	0.0000033	HUVEC/PBMC_SEB/TSST_24:PBMC Cytotoxicity	0.0255298	PBMC Cytotoxicity	SAg	0.03521
alpha-CEHC	0.0000033	HUVEC/PBMC_SEB/TSST_24:Proliferation	0.0530251	Proliferation	SAg	0.06395
alpha-CEHC	0.0000033	HUVEC/PBMC_SEB/TSST_24:SRB	0.00593879	SRB	SAg	0.03921
alpha-CEHC	0.0000033	HUVEC_IL-4/Histamine_24:CCL2/MCP-1	0.0250107	CCL2/MCP-1	4H	0.08535
alpha-CEHC	0.0000033	HUVEC_IL-4/Histamine_24:CCL26/Eotaxin-3	-0.0105103	CCL26/Eotaxin-3	4H	0.0491
alpha-CEHC	0.0000033	HUVEC_IL-4/Histamine_24:CD106/VCAM-1	0.0217935	CD106/VCAM-1	4H	0.03928
alpha-CEHC	0.0000033	HUVEC_IL-4/Histamine_24:CD62P/P-selectin	-0.00672059	CD62P/P-selectin	4H	0.07684
alpha-CEHC	0.0000033	HUVEC_IL-4/Histamine_24:CD87/uPAR	-0.0403136	CD87/uPAR	4H	0.07019
alpha-CEHC	0.0000033	HUVEC_IL-4/Histamine_24:SRB	0.00395175	SRB	4H	0.04032
alpha-CEHC	0.0000033	HUVEC_IL-4/Histamine_24:VEGFR2	-0.0236252	VEGFR2	4H	0.06978
alpha-CEHC	0.0000033	HUVEC/Mphg_HCL_Zymosan_24:CCL2/MCP-1	0.0805122	CCL2/MCP-1	lMphg	0.07734
alpha-CEHC	0.0000033	HUVEC/Mphg_HCL_Zymosan_24:CCL3/MIP-1alpha	0.0175737	CCL3/MIP-1alpha	lMphg	0.06504
alpha-CEHC	0.0000033	HUVEC/Mphg_HCL_Zymosan_24:CD106/VCAM-1	0.00219403	CD106/VCAM-1	lMphg	0.04222
alpha-CEHC	0.0000033	HUVEC/Mphg_HCL_Zymosan_24:CD40	-0.0317951	CD40	lMphg	0.05935
alpha-CEHC	0.0000033	HUVEC/Mphg_HCL_Zymosan_24:CD62E/E-Selectin	0.0515257	CD62E/E-Selectin	lMphg	0.07007
alpha-CEHC	0.0000033	HUVEC/Mphg_HCL_Zymosan_24:CD69	0.00127247	CD69	lMphg	0.07735
alpha-CEHC	0.0000033	HUVEC/Mphg_HCL_Zymosan_24:CXCL8/IL-8	0.0270941	CXCL8/IL-8	lMphg	0.07093
alpha-CEHC	0.0000033	HUVEC/Mphg_HCL_Zymosan_24:IL-1alpha	-0.000985913	IL-1alpha	lMphg	0.08854
alpha-CEHC	0.0000033	HUVEC/Mphg_HCL_Zymosan_24:M-CSF	-0.00804552	M-CSF	lMphg	0.06972
alpha-CEHC	0.0000033	HUVEC/Mphg_HCL_Zymosan_24:SRB	-0.00140435	SRB	lMphg	0.03144
alpha-CEHC	0.0000033	HUVEC/Mphg_HCL_Zymosan_24:SRB-Mphg	-0.0172542	SRB-Mphg	lMphg	0.05256
alpha-CEHC	0.0000033	HUVEC/Mphg_HCL_Zymosan_24:sIL-10	-0.041203	sIL-10	lMphg	0.08397
alpha-CEHC	0.0000033	B cell/PBMC_anti-IgM/SEBlo/TSSTlo_84:B cell Proliferation	-0.0100506	B cell Proliferation	BT	0.04271
alpha-CEHC	0.0000033	B cell/PBMC_anti-IgM/SEBlo/TSSTlo_84:PBMC Cytotoxicity	0.0231079	PBMC Cytotoxicity	BT	0.03359
alpha-CEHC	0.0000033	B cell/PBMC_anti-IgM/SEBlo/TSSTlo_84:Secreted IgG	0.054848	Secreted IgG	BT	0.13075
alpha-CEHC	0.0000033	B cell/PBMC_anti-IgM/SEBlo/TSSTlo_84:sIL-17A	0.0384505	sIL-17A	BT	0.14727
alpha-CEHC	0.0000033	B cell/PBMC_anti-IgM/SEBlo/TSSTlo_84:sIL-17F	-0.00069916	sIL-17F	BT	0.1031
alpha-CEHC	0.0000033	B cell/PBMC_anti-IgM/SEBlo/TSSTlo_84:sIL-2	-0.0901177	sIL-2	BT	0.10676
alpha-CEHC	0.0000033	B cell/PBMC_anti-IgM/SEBlo/TSSTlo_84:sIL-6	-0.0648667	sIL-6	BT	0.10825
alpha-CEHC	0.0000033	B cell/PBMC_anti-IgM/SEBlo/TSSTlo_84:sTNF-alpha	-0.0945933	sTNF-alpha	BT	0.08748
alpha-CEHC	0.0000033	HEK/HDFn_IL-1b/TNF-a/IFN-g/TGF-b_24:CCL2/MCP-1	0.0330765	CCL2/MCP-1	KF3CT	0.07648
alpha-CEHC	0.0000033	HEK/HDFn_IL-1b/TNF-a/IFN-g/TGF-b_24:CD54/ICAM-1	-0.0154719	CD54/ICAM-1	KF3CT	0.03681
alpha-CEHC	0.0000033	HEK/HDFn_IL-1b/TNF-a/IFN-g/TGF-b_24:CXCL10/IP-10	-0.0341238	CXCL10/IP-10	KF3CT	0.03177
alpha-CEHC	0.0000033	HEK/HDFn_IL-1b/TNF-a/IFN-g/TGF-b_24:CXCL8/IL-8	-0.0230917	CXCL8/IL-8	KF3CT	0.05447
alpha-CEHC	0.0000033	HEK/HDFn_IL-1b/TNF-a/IFN-g/TGF-b_24:CXCL9/MIG	-0.00567811	CXCL9/MIG	KF3CT	0.02465
alpha-CEHC	0.0000033	HEK/HDFn_IL-1b/TNF-a/IFN-g/TGF-b_24:IL-1alpha	-0.0215163	IL-1alpha	KF3CT	0.04882
alpha-CEHC	0.0000033	HEK/HDFn_IL-1b/TNF-a/IFN-g/TGF-b_24:MMP-9	-0.0469177	MMP-9	KF3CT	0.0505
alpha-CEHC	0.0000033	HEK/HDFn_IL-1b/TNF-a/IFN-g/TGF-b_24:PAI-I	-0.0175694	PAI-I	KF3CT	0.05223
alpha-CEHC	0.0000033	HEK/HDFn_IL-1b/TNF-a/IFN-g/TGF-b_24:SRB	0.00399939	SRB	KF3CT	0.03133
alpha-CEHC	0.0000033	HEK/HDFn_IL-1b/TNF-a/IFN-g/TGF-b_24:TIMP-2	-0.0394053	TIMP-2	KF3CT	0.05803
alpha-CEHC	0.0000033	HEK/HDFn_IL-1b/TNF-a/IFN-g/TGF-b_24:uPA	-0.010014	uPA	KF3CT	0.04236
alpha-CEHC	0.0000033	HUVEC_IL-1b/TNF-a/IFN-g_24:CCL2/MCP-1	-0.0452893	CCL2/MCP-1	3C	0.05008
alpha-CEHC	0.0000033	HUVEC_IL-1b/TNF-a/IFN-g_24:CD106/VCAM-1	-0.016369	CD106/VCAM-1	3C	0.03857
alpha-CEHC	0.0000033	HUVEC_IL-1b/TNF-a/IFN-g_24:CD141/Thrombomodulin	-0.0273276	CD141/Thrombomodulin	3C	0.04513
alpha-CEHC	0.0000033	HUVEC_IL-1b/TNF-a/IFN-g_24:CD142/Tissue Factor	0.0967481	CD142/Tissue Factor	3C	0.05772
alpha-CEHC	0.0000033	HUVEC_IL-1b/TNF-a/IFN-g_24:CD54/ICAM-1	-0.0303906	CD54/ICAM-1	3C	0.03063
alpha-CEHC	0.0000033	HUVEC_IL-1b/TNF-a/IFN-g_24:CD62E/E-Selectin	-0.00376994	CD62E/E-Selectin	3C	0.04495
alpha-CEHC	0.0000033	HUVEC_IL-1b/TNF-a/IFN-g_24:CD87/uPAR	-0.051211	CD87/uPAR	3C	0.05188
alpha-CEHC	0.0000033	HUVEC_IL-1b/TNF-a/IFN-g_24:CXCL8/IL-8	-0.0708638	CXCL8/IL-8	3C	0.05229
alpha-CEHC	0.0000033	HUVEC_IL-1b/TNF-a/IFN-g_24:CXCL9/MIG	-0.0181846	CXCL9/MIG	3C	0.03337
alpha-CEHC	0.0000033	HUVEC_IL-1b/TNF-a/IFN-g_24:HLA-DR	-0.03582	HLA-DR	3C	0.04899
alpha-CEHC	0.0000033	HUVEC_IL-1b/TNF-a/IFN-g_24:Proliferation	0.00682748	Proliferation	3C	0.05697
alpha-CEHC	0.0000033	HUVEC_IL-1b/TNF-a/IFN-g_24:SRB	-0.016346	SRB	3C	0.04474
alpha-CEHC	0.0000011	BrEPI_IL-1b/TNF-a/IFN-g_24:CD54/ICAM-1	-0.0255047	CD54/ICAM-1	BE3C	0.04111
alpha-CEHC	0.0000011	BrEPI_IL-1b/TNF-a/IFN-g_24:CD87/uPAR	-0.0362685	CD87/uPAR	BE3C	0.05504
alpha-CEHC	0.0000011	BrEPI_IL-1b/TNF-a/IFN-g_24:CXCL10/IP-10	-0.0317408	CXCL10/IP-10	BE3C	0.05442
alpha-CEHC	0.0000011	BrEPI_IL-1b/TNF-a/IFN-g_24:CXCL11/I-TAC	-0.0239495	CXCL11/I-TAC	BE3C	0.04486
alpha-CEHC	0.0000011	BrEPI_IL-1b/TNF-a/IFN-g_24:CXCL8/IL-8	-0.0466803	CXCL8/IL-8	BE3C	0.0715
alpha-CEHC	0.0000011	BrEPI_IL-1b/TNF-a/IFN-g_24:CXCL9/MIG	0.00303181	CXCL9/MIG	BE3C	0.02284
alpha-CEHC	0.0000011	BrEPI_IL-1b/TNF-a/IFN-g_24:EGFR	0.0110089	EGFR	BE3C	0.04331
alpha-CEHC	0.0000011	BrEPI_IL-1b/TNF-a/IFN-g_24:HLA-DR	-0.0138347	HLA-DR	BE3C	0.05013
alpha-CEHC	0.0000011	BrEPI_IL-1b/TNF-a/IFN-g_24:IL-1alpha	-0.0116007	IL-1alpha	BE3C	0.0464
alpha-CEHC	0.0000011	BrEPI_IL-1b/TNF-a/IFN-g_24:Keratin 8/18	0.0164012	Keratin 8/18	BE3C	0.05043
alpha-CEHC	0.0000011	BrEPI_IL-1b/TNF-a/IFN-g_24:MMP-1	0.0261764	MMP-1	BE3C	0.04861
alpha-CEHC	0.0000011	BrEPI_IL-1b/TNF-a/IFN-g_24:MMP-9	-0.00201215	MMP-9	BE3C	0.06432
alpha-CEHC	0.0000011	BrEPI_IL-1b/TNF-a/IFN-g_24:PAI-I	0.00340208	PAI-I	BE3C	0.06125
alpha-CEHC	0.0000011	BrEPI_IL-1b/TNF-a/IFN-g_24:SRB	0.00850846	SRB	BE3C	0.02997
alpha-CEHC	0.0000011	BrEPI_IL-1b/TNF-a/IFN-g_24:tPA	-0.0434318	tPA	BE3C	0.06553
alpha-CEHC	0.0000011	BrEPI_IL-1b/TNF-a/IFN-g_24:uPA	-0.00410748	uPA	BE3C	0.05607
alpha-CEHC	0.0000011	BrEPI/HDFn_IL-4/TNF-a_24:CCL2/MCP-1	0.00322465	CCL2/MCP-1	BF4T	0.0607
alpha-CEHC	0.0000011	BrEPI/HDFn_IL-4/TNF-a_24:CCL26/Eotaxin-3	-0.0369845	CCL26/Eotaxin-3	BF4T	0.07263
alpha-CEHC	0.0000011	BrEPI/HDFn_IL-4/TNF-a_24:CD106/VCAM-1	-0.00954532	CD106/VCAM-1	BF4T	0.06939
alpha-CEHC	0.0000011	BrEPI/HDFn_IL-4/TNF-a_24:CD54/ICAM-1	0.00503797	CD54/ICAM-1	BF4T	0.03236
alpha-CEHC	0.0000011	BrEPI/HDFn_IL-4/TNF-a_24:CD90	-0.0212378	CD90	BF4T	0.0317
alpha-CEHC	0.0000011	BrEPI/HDFn_IL-4/TNF-a_24:CXCL8/IL-8	-0.0484569	CXCL8/IL-8	BF4T	0.05761
alpha-CEHC	0.0000011	BrEPI/HDFn_IL-4/TNF-a_24:IL-1alpha	-0.00962952	IL-1alpha	BF4T	0.04797
alpha-CEHC	0.0000011	BrEPI/HDFn_IL-4/TNF-a_24:Keratin 8/18	-0.0156266	Keratin 8/18	BF4T	0.05214
alpha-CEHC	0.0000011	BrEPI/HDFn_IL-4/TNF-a_24:MMP-1	0.049672	MMP-1	BF4T	0.02882
alpha-CEHC	0.0000011	BrEPI/HDFn_IL-4/TNF-a_24:MMP-3	-0.0379274	MMP-3	BF4T	0.0676
alpha-CEHC	0.0000011	BrEPI/HDFn_IL-4/TNF-a_24:MMP-9	-0.0203129	MMP-9	BF4T	0.05312
alpha-CEHC	0.0000011	BrEPI/HDFn_IL-4/TNF-a_24:PAI-I	0.00356361	PAI-I	BF4T	0.04165
alpha-CEHC	0.0000011	BrEPI/HDFn_IL-4/TNF-a_24:SRB	0.00207934	SRB	BF4T	0.03555
alpha-CEHC	0.0000011	BrEPI/HDFn_IL-4/TNF-a_24:tPA	-0.0400512	tPA	BF4T	0.05605
alpha-CEHC	0.0000011	BrEPI/HDFn_IL-4/TNF-a_24:uPA	-0.027411	uPA	BF4T	0.04905
alpha-CEHC	0.0000011	CASMC_HCL_IL-1b/TNF-a/IFN-g_24:CCL2/MCP-1	-0.00738634	CCL2/MCP-1	CASM3C	0.05581
alpha-CEHC	0.0000011	CASMC_HCL_IL-1b/TNF-a/IFN-g_24:CD106/VCAM-1	0.00626154	CD106/VCAM-1	CASM3C	0.04731
alpha-CEHC	0.0000011	CASMC_HCL_IL-1b/TNF-a/IFN-g_24:CD141/Thrombomodulin	-0.04881	CD141/Thrombomodulin	CASM3C	0.05825
alpha-CEHC	0.0000011	CASMC_HCL_IL-1b/TNF-a/IFN-g_24:CD142/Tissue Factor	-0.093212	CD142/Tissue Factor	CASM3C	0.06689
alpha-CEHC	0.0000011	CASMC_HCL_IL-1b/TNF-a/IFN-g_24:CD87/uPAR	-0.0619459	CD87/uPAR	CASM3C	0.06041
alpha-CEHC	0.0000011	CASMC_HCL_IL-1b/TNF-a/IFN-g_24:CXCL8/IL-8	-0.0244387	CXCL8/IL-8	CASM3C	0.03623
alpha-CEHC	0.0000011	CASMC_HCL_IL-1b/TNF-a/IFN-g_24:CXCL9/MIG	-0.0070941	CXCL9/MIG	CASM3C	0.03174
alpha-CEHC	0.0000011	CASMC_HCL_IL-1b/TNF-a/IFN-g_24:HLA-DR	-0.0158338	HLA-DR	CASM3C	0.06772
alpha-CEHC	0.0000011	CASMC_HCL_IL-1b/TNF-a/IFN-g_24:IL-6	-0.0577816	IL-6	CASM3C	0.07426
alpha-CEHC	0.0000011	CASMC_HCL_IL-1b/TNF-a/IFN-g_24:LDLR	-0.065326	LDLR	CASM3C	0.04743
alpha-CEHC	0.0000011	CASMC_HCL_IL-1b/TNF-a/IFN-g_24:M-CSF	-0.0736079	M-CSF	CASM3C	0.05579
alpha-CEHC	0.0000011	CASMC_HCL_IL-1b/TNF-a/IFN-g_24:PAI-I	-0.00825251	PAI-I	CASM3C	0.02577
alpha-CEHC	0.0000011	CASMC_HCL_IL-1b/TNF-a/IFN-g_24:Proliferation	0.0479006	Proliferation	CASM3C	0.04534
alpha-CEHC	0.0000011	CASMC_HCL_IL-1b/TNF-a/IFN-g_24:SRB	0.00424796	SRB	CASM3C	0.03222
alpha-CEHC	0.0000011	CASMC_HCL_IL-1b/TNF-a/IFN-g_24:Serum Amyloid A	-0.039132	Serum Amyloid A	CASM3C	0.08248
alpha-CEHC	0.0000011	HLFa_TNF-a/TGF-b_48:CD106/VCAM-1	-0.0278076	CD106/VCAM-1	MyoF	0.05438
alpha-CEHC	0.0000011	HLFa_TNF-a/TGF-b_48:CXCL8/IL-8	-0.035525	CXCL8/IL-8	MyoF	0.05979
alpha-CEHC	0.0000011	HLFa_TNF-a/TGF-b_48:Collagen I	-0.0147233	Collagen I	MyoF	0.05065
alpha-CEHC	0.0000011	HLFa_TNF-a/TGF-b_48:Collagen III	0.0116523	Collagen III	MyoF	0.03974
alpha-CEHC	0.0000011	HLFa_TNF-a/TGF-b_48:Collagen IV	-0.0411023	Collagen IV	MyoF	0.07395
alpha-CEHC	0.0000011	HLFa_TNF-a/TGF-b_48:Decorin	-0.0134869	Decorin	MyoF	0.05174
alpha-CEHC	0.0000011	HLFa_TNF-a/TGF-b_48:MMP-1	-0.00512232	MMP-1	MyoF	0.07386
alpha-CEHC	0.0000011	HLFa_TNF-a/TGF-b_48:PAI-I	-0.0063489	PAI-I	MyoF	0.05718
alpha-CEHC	0.0000011	HLFa_TNF-a/TGF-b_48:SRB	0.00248316	SRB	MyoF	0.03976
alpha-CEHC	0.0000011	HLFa_TNF-a/TGF-b_48:TIMP-1	-0.0271143	TIMP-1	MyoF	0.06943
alpha-CEHC	0.0000011	HLFa_TNF-a/TGF-b_48:alpha-SM Actin	0.0233361	alpha-SM Actin	MyoF	0.04593
alpha-CEHC	0.0000011	HLFa_TNF-a/TGF-b_48:bFGF	0.0204296	bFGF	MyoF	0.03638
alpha-CEHC	0.0000011	HUVEC/PBMC_LPS_24:CCL2/MCP-1	0.0012215	CCL2/MCP-1	LPS	0.05299
alpha-CEHC	0.0000011	HUVEC/PBMC_LPS_24:CD106/VCAM-1	0.00551866	CD106/VCAM-1	LPS	0.03855
alpha-CEHC	0.0000011	HUVEC/PBMC_LPS_24:CD141/Thrombomodulin	-0.0258258	CD141/Thrombomodulin	LPS	0.05421
alpha-CEHC	0.0000011	HUVEC/PBMC_LPS_24:CD142/Tissue Factor	-0.0106537	CD142/Tissue Factor	LPS	0.06994
alpha-CEHC	0.0000011	HUVEC/PBMC_LPS_24:CD40	-0.0604075	CD40	LPS	0.08333
alpha-CEHC	0.0000011	HUVEC/PBMC_LPS_24:CD62E/E-Selectin	-0.022373	CD62E/E-Selectin	LPS	0.04624
alpha-CEHC	0.0000011	HUVEC/PBMC_LPS_24:CD69	-0.0566587	CD69	LPS	0.07379
alpha-CEHC	0.0000011	HUVEC/PBMC_LPS_24:CXCL8/IL-8	0.0198081	CXCL8/IL-8	LPS	0.05267
alpha-CEHC	0.0000011	HUVEC/PBMC_LPS_24:IL-1alpha	-0.0825222	IL-1alpha	LPS	0.08098
alpha-CEHC	0.0000011	HUVEC/PBMC_LPS_24:M-CSF	-0.0864732	M-CSF	LPS	0.06211
alpha-CEHC	0.0000011	HUVEC/PBMC_LPS_24:SRB	0.00470814	SRB	LPS	0.0357
alpha-CEHC	0.0000011	HUVEC/PBMC_LPS_24:sPGE2	0.0568429	sPGE2	LPS	0.05816
alpha-CEHC	0.0000011	HUVEC/PBMC_LPS_24:sTNF-alpha	-0.035448	sTNF-alpha	LPS	0.08926
alpha-CEHC	0.0000011	HDFn_IL-1b/TNF-a/IFN-g/EGF/FGF/PDGFbb_24:CCL2/MCP-1	0.020144	CCL2/MCP-1	HDF3CGF	0.05487
alpha-CEHC	0.0000011	HDFn_IL-1b/TNF-a/IFN-g/EGF/FGF/PDGFbb_24:CD106/VCAM-1	-0.0954848	CD106/VCAM-1	HDF3CGF	0.07411
alpha-CEHC	0.0000011	HDFn_IL-1b/TNF-a/IFN-g/EGF/FGF/PDGFbb_24:CD54/ICAM-1	-0.00926219	CD54/ICAM-1	HDF3CGF	0.03375
alpha-CEHC	0.0000011	HDFn_IL-1b/TNF-a/IFN-g/EGF/FGF/PDGFbb_24:CXCL10/IP-10	-0.0406019	CXCL10/IP-10	HDF3CGF	0.06332
alpha-CEHC	0.0000011	HDFn_IL-1b/TNF-a/IFN-g/EGF/FGF/PDGFbb_24:CXCL11/I-TAC	-0.0550525	CXCL11/I-TAC	HDF3CGF	0.05589
alpha-CEHC	0.0000011	HDFn_IL-1b/TNF-a/IFN-g/EGF/FGF/PDGFbb_24:CXCL8/IL-8	-0.0128656	CXCL8/IL-8	HDF3CGF	0.02234
alpha-CEHC	0.0000011	HDFn_IL-1b/TNF-a/IFN-g/EGF/FGF/PDGFbb_24:CXCL9/MIG	-0.0130357	CXCL9/MIG	HDF3CGF	0.03111
alpha-CEHC	0.0000011	HDFn_IL-1b/TNF-a/IFN-g/EGF/FGF/PDGFbb_24:Collagen I	0.0310642	Collagen I	HDF3CGF	0.07149
alpha-CEHC	0.0000011	HDFn_IL-1b/TNF-a/IFN-g/EGF/FGF/PDGFbb_24:Collagen III	-0.117795	Collagen III	HDF3CGF	0.08131
alpha-CEHC	0.0000011	HDFn_IL-1b/TNF-a/IFN-g/EGF/FGF/PDGFbb_24:EGFR	-0.120769	EGFR	HDF3CGF	0.07492
alpha-CEHC	0.0000011	HDFn_IL-1b/TNF-a/IFN-g/EGF/FGF/PDGFbb_24:M-CSF	-0.119858	M-CSF	HDF3CGF	0.05349
alpha-CEHC	0.0000011	HDFn_IL-1b/TNF-a/IFN-g/EGF/FGF/PDGFbb_24:MMP-1	0.0321195	MMP-1	HDF3CGF	0.041
alpha-CEHC	0.0000011	HDFn_IL-1b/TNF-a/IFN-g/EGF/FGF/PDGFbb_24:PAI-I	0.0226579	PAI-I	HDF3CGF	0.07304
alpha-CEHC	0.0000011	HDFn_IL-1b/TNF-a/IFN-g/EGF/FGF/PDGFbb_24:Proliferation_72hr	0.0800739	Proliferation_72hr	HDF3CGF	0.0681
alpha-CEHC	0.0000011	HDFn_IL-1b/TNF-a/IFN-g/EGF/FGF/PDGFbb_24:SRB	0.0444295	SRB	HDF3CGF	0.05114
alpha-CEHC	0.0000011	HDFn_IL-1b/TNF-a/IFN-g/EGF/FGF/PDGFbb_24:TIMP-1	-0.0261022	TIMP-1	HDF3CGF	0.07579
alpha-CEHC	0.0000011	HDFn_IL-1b/TNF-a/IFN-g/EGF/FGF/PDGFbb_24:TIMP-2	-0.0485467	TIMP-2	HDF3CGF	0.07233
alpha-CEHC	0.0000011	HUVEC/PBMC_SEB/TSST_24:CCL2/MCP-1	0.0219331	CCL2/MCP-1	SAg	0.05878
alpha-CEHC	0.0000011	HUVEC/PBMC_SEB/TSST_24:CD38	-0.0109126	CD38	SAg	0.04589
alpha-CEHC	0.0000011	HUVEC/PBMC_SEB/TSST_24:CD40	4.06357e-05	CD40	SAg	0.05397
alpha-CEHC	0.0000011	HUVEC/PBMC_SEB/TSST_24:CD62E/E-Selectin	-0.0365566	CD62E/E-Selectin	SAg	0.07144
alpha-CEHC	0.0000011	HUVEC/PBMC_SEB/TSST_24:CD69	-0.0272425	CD69	SAg	0.06302
alpha-CEHC	0.0000011	HUVEC/PBMC_SEB/TSST_24:CXCL8/IL-8	-0.0330252	CXCL8/IL-8	SAg	0.0833
alpha-CEHC	0.0000011	HUVEC/PBMC_SEB/TSST_24:CXCL9/MIG	0.0111618	CXCL9/MIG	SAg	0.04069
alpha-CEHC	0.0000011	HUVEC/PBMC_SEB/TSST_24:PBMC Cytotoxicity	0.0229116	PBMC Cytotoxicity	SAg	0.03521
alpha-CEHC	0.0000011	HUVEC/PBMC_SEB/TSST_24:Proliferation	0.0428778	Proliferation	SAg	0.06395
alpha-CEHC	0.0000011	HUVEC/PBMC_SEB/TSST_24:SRB	0.00637548	SRB	SAg	0.03921
alpha-CEHC	0.0000011	HUVEC_IL-4/Histamine_24:CCL2/MCP-1	0.0158286	CCL2/MCP-1	4H	0.08535
alpha-CEHC	0.0000011	HUVEC_IL-4/Histamine_24:CCL26/Eotaxin-3	0.00712119	CCL26/Eotaxin-3	4H	0.0491
alpha-CEHC	0.0000011	HUVEC_IL-4/Histamine_24:CD106/VCAM-1	0.00836042	CD106/VCAM-1	4H	0.03928
alpha-CEHC	0.0000011	HUVEC_IL-4/Histamine_24:CD62P/P-selectin	-0.0639609	CD62P/P-selectin	4H	0.07684
alpha-CEHC	0.0000011	HUVEC_IL-4/Histamine_24:CD87/uPAR	-0.0291678	CD87/uPAR	4H	0.07019
alpha-CEHC	0.0000011	HUVEC_IL-4/Histamine_24:SRB	0.00828751	SRB	4H	0.04032
alpha-CEHC	0.0000011	HUVEC_IL-4/Histamine_24:VEGFR2	-0.00942429	VEGFR2	4H	0.06978
alpha-CEHC	0.0000011	HUVEC/Mphg_HCL_Zymosan_24:CCL2/MCP-1	0.0270955	CCL2/MCP-1	lMphg	0.07734
alpha-CEHC	0.0000011	HUVEC/Mphg_HCL_Zymosan_24:CCL3/MIP-1alpha	0.0146201	CCL3/MIP-1alpha	lMphg	0.06504
alpha-CEHC	0.0000011	HUVEC/Mphg_HCL_Zymosan_24:CD106/VCAM-1	0.0290691	CD106/VCAM-1	lMphg	0.04222
alpha-CEHC	0.0000011	HUVEC/Mphg_HCL_Zymosan_24:CD40	-0.0116978	CD40	lMphg	0.05935
alpha-CEHC	0.0000011	HUVEC/Mphg_HCL_Zymosan_24:CD62E/E-Selectin	0.0466403	CD62E/E-Selectin	lMphg	0.07007
alpha-CEHC	0.0000011	HUVEC/Mphg_HCL_Zymosan_24:CD69	0.0321665	CD69	lMphg	0.07735
alpha-CEHC	0.0000011	HUVEC/Mphg_HCL_Zymosan_24:CXCL8/IL-8	0.105722	CXCL8/IL-8	lMphg	0.07093
alpha-CEHC	0.0000011	HUVEC/Mphg_HCL_Zymosan_24:IL-1alpha	-0.00395715	IL-1alpha	lMphg	0.08854
alpha-CEHC	0.0000011	HUVEC/Mphg_HCL_Zymosan_24:M-CSF	0.0283764	M-CSF	lMphg	0.06972
alpha-CEHC	0.0000011	HUVEC/Mphg_HCL_Zymosan_24:SRB	0.00764378	SRB	lMphg	0.03144
alpha-CEHC	0.0000011	HUVEC/Mphg_HCL_Zymosan_24:SRB-Mphg	0.0137289	SRB-Mphg	lMphg	0.05256
alpha-CEHC	0.0000011	HUVEC/Mphg_HCL_Zymosan_24:sIL-10	-0.10773	sIL-10	lMphg	0.08397
alpha-CEHC	0.0000011	B cell/PBMC_anti-IgM/SEBlo/TSSTlo_84:B cell Proliferation	0.0273226	B cell Proliferation	BT	0.04271
alpha-CEHC	0.0000011	B cell/PBMC_anti-IgM/SEBlo/TSSTlo_84:PBMC Cytotoxicity	0.0033982	PBMC Cytotoxicity	BT	0.03359
alpha-CEHC	0.0000011	B cell/PBMC_anti-IgM/SEBlo/TSSTlo_84:Secreted IgG	0.0651043	Secreted IgG	BT	0.13075
alpha-CEHC	0.0000011	B cell/PBMC_anti-IgM/SEBlo/TSSTlo_84:sIL-17A	-0.00582171	sIL-17A	BT	0.14727
alpha-CEHC	0.0000011	B cell/PBMC_anti-IgM/SEBlo/TSSTlo_84:sIL-17F	-0.0296307	sIL-17F	BT	0.1031
alpha-CEHC	0.0000011	B cell/PBMC_anti-IgM/SEBlo/TSSTlo_84:sIL-2	-0.121684	sIL-2	BT	0.10676
alpha-CEHC	0.0000011	B cell/PBMC_anti-IgM/SEBlo/TSSTlo_84:sIL-6	0.00107101	sIL-6	BT	0.10825
alpha-CEHC	0.0000011	B cell/PBMC_anti-IgM/SEBlo/TSSTlo_84:sTNF-alpha	0.032788	sTNF-alpha	BT	0.08748
alpha-CEHC	0.0000011	HUVEC_IL-1b/TNF-a/IFN-g_24:CCL2/MCP-1	-0.0475765	CCL2/MCP-1	3C	0.05008
alpha-CEHC	0.0000011	HUVEC_IL-1b/TNF-a/IFN-g_24:CD106/VCAM-1	-0.0207802	CD106/VCAM-1	3C	0.03857
alpha-CEHC	0.0000011	HUVEC_IL-1b/TNF-a/IFN-g_24:CD141/Thrombomodulin	-0.0500187	CD141/Thrombomodulin	3C	0.04513
alpha-CEHC	0.0000011	HUVEC_IL-1b/TNF-a/IFN-g_24:CD142/Tissue Factor	0.0300218	CD142/Tissue Factor	3C	0.05772
alpha-CEHC	0.0000011	HUVEC_IL-1b/TNF-a/IFN-g_24:CD54/ICAM-1	-0.0181341	CD54/ICAM-1	3C	0.03063
alpha-CEHC	0.0000011	HUVEC_IL-1b/TNF-a/IFN-g_24:CD62E/E-Selectin	-0.0121756	CD62E/E-Selectin	3C	0.04495
alpha-CEHC	0.0000011	HUVEC_IL-1b/TNF-a/IFN-g_24:CD87/uPAR	-0.025861	CD87/uPAR	3C	0.05188
alpha-CEHC	0.0000011	HUVEC_IL-1b/TNF-a/IFN-g_24:CXCL8/IL-8	-0.082794	CXCL8/IL-8	3C	0.05229
alpha-CEHC	0.0000011	HUVEC_IL-1b/TNF-a/IFN-g_24:CXCL9/MIG	-0.00314534	CXCL9/MIG	3C	0.03337
alpha-CEHC	0.0000011	HUVEC_IL-1b/TNF-a/IFN-g_24:HLA-DR	-0.0382363	HLA-DR	3C	0.04899
alpha-CEHC	0.0000011	HUVEC_IL-1b/TNF-a/IFN-g_24:Proliferation	0.015767	Proliferation	3C	0.05697
alpha-CEHC	0.0000011	HUVEC_IL-1b/TNF-a/IFN-g_24:SRB	0.00149777	SRB	3C	0.04474
alpha-CEHC	0.0000011	HEK/HDFn_IL-1b/TNF-a/IFN-g/TGF-b_24:CCL2/MCP-1	0.0291988	CCL2/MCP-1	KF3CT	0.07648
alpha-CEHC	0.0000011	HEK/HDFn_IL-1b/TNF-a/IFN-g/TGF-b_24:CD54/ICAM-1	-0.0372121	CD54/ICAM-1	KF3CT	0.03681
alpha-CEHC	0.0000011	HEK/HDFn_IL-1b/TNF-a/IFN-g/TGF-b_24:CXCL10/IP-10	-0.0299974	CXCL10/IP-10	KF3CT	0.03177
alpha-CEHC	0.0000011	HEK/HDFn_IL-1b/TNF-a/IFN-g/TGF-b_24:CXCL8/IL-8	-0.0529519	CXCL8/IL-8	KF3CT	0.05447
alpha-CEHC	0.0000011	HEK/HDFn_IL-1b/TNF-a/IFN-g/TGF-b_24:CXCL9/MIG	-0.000428418	CXCL9/MIG	KF3CT	0.02465
alpha-CEHC	0.0000011	HEK/HDFn_IL-1b/TNF-a/IFN-g/TGF-b_24:IL-1alpha	-0.00623089	IL-1alpha	KF3CT	0.04882
alpha-CEHC	0.0000011	HEK/HDFn_IL-1b/TNF-a/IFN-g/TGF-b_24:MMP-9	-0.0391474	MMP-9	KF3CT	0.0505
alpha-CEHC	0.0000011	HEK/HDFn_IL-1b/TNF-a/IFN-g/TGF-b_24:PAI-I	-0.0184989	PAI-I	KF3CT	0.05223
alpha-CEHC	0.0000011	HEK/HDFn_IL-1b/TNF-a/IFN-g/TGF-b_24:SRB	-0.00477453	SRB	KF3CT	0.03133
alpha-CEHC	0.0000011	HEK/HDFn_IL-1b/TNF-a/IFN-g/TGF-b_24:TIMP-2	-0.0377571	TIMP-2	KF3CT	0.05803
alpha-CEHC	0.0000011	HEK/HDFn_IL-1b/TNF-a/IFN-g/TGF-b_24:uPA	-0.00703036	uPA	KF3CT	0.04236
alpha-CEHC	0.00000037	BrEPI_IL-1b/TNF-a/IFN-g_24:CD54/ICAM-1	-0.0363834	CD54/ICAM-1	BE3C	0.04111
alpha-CEHC	0.00000037	BrEPI_IL-1b/TNF-a/IFN-g_24:CD87/uPAR	-0.0154869	CD87/uPAR	BE3C	0.05504
alpha-CEHC	0.00000037	BrEPI_IL-1b/TNF-a/IFN-g_24:CXCL10/IP-10	-0.0405692	CXCL10/IP-10	BE3C	0.05442
alpha-CEHC	0.00000037	BrEPI_IL-1b/TNF-a/IFN-g_24:CXCL11/I-TAC	-0.00737135	CXCL11/I-TAC	BE3C	0.04486
alpha-CEHC	0.00000037	BrEPI_IL-1b/TNF-a/IFN-g_24:CXCL8/IL-8	-0.0709505	CXCL8/IL-8	BE3C	0.0715
alpha-CEHC	0.00000037	BrEPI_IL-1b/TNF-a/IFN-g_24:CXCL9/MIG	-0.0109846	CXCL9/MIG	BE3C	0.02284
alpha-CEHC	0.00000037	BrEPI_IL-1b/TNF-a/IFN-g_24:EGFR	-0.00433126	EGFR	BE3C	0.04331
alpha-CEHC	0.00000037	BrEPI_IL-1b/TNF-a/IFN-g_24:HLA-DR	-0.0187229	HLA-DR	BE3C	0.05013
alpha-CEHC	0.00000037	BrEPI_IL-1b/TNF-a/IFN-g_24:IL-1alpha	0.0117771	IL-1alpha	BE3C	0.0464
alpha-CEHC	0.00000037	BrEPI_IL-1b/TNF-a/IFN-g_24:Keratin 8/18	-0.00592988	Keratin 8/18	BE3C	0.05043
alpha-CEHC	0.00000037	BrEPI_IL-1b/TNF-a/IFN-g_24:MMP-1	0.0232865	MMP-1	BE3C	0.04861
alpha-CEHC	0.00000037	BrEPI_IL-1b/TNF-a/IFN-g_24:MMP-9	-0.0157259	MMP-9	BE3C	0.06432
alpha-CEHC	0.00000037	BrEPI_IL-1b/TNF-a/IFN-g_24:PAI-I	-0.0188371	PAI-I	BE3C	0.06125
alpha-CEHC	0.00000037	BrEPI_IL-1b/TNF-a/IFN-g_24:SRB	0.0140193	SRB	BE3C	0.02997
alpha-CEHC	0.00000037	BrEPI_IL-1b/TNF-a/IFN-g_24:tPA	-0.0139416	tPA	BE3C	0.06553
alpha-CEHC	0.00000037	BrEPI_IL-1b/TNF-a/IFN-g_24:uPA	0.00141875	uPA	BE3C	0.05607
alpha-CEHC	0.00000037	BrEPI/HDFn_IL-4/TNF-a_24:CCL2/MCP-1	-0.000743473	CCL2/MCP-1	BF4T	0.0607
alpha-CEHC	0.00000037	BrEPI/HDFn_IL-4/TNF-a_24:CCL26/Eotaxin-3	-0.0498452	CCL26/Eotaxin-3	BF4T	0.07263
alpha-CEHC	0.00000037	BrEPI/HDFn_IL-4/TNF-a_24:CD106/VCAM-1	0.00179461	CD106/VCAM-1	BF4T	0.06939
alpha-CEHC	0.00000037	BrEPI/HDFn_IL-4/TNF-a_24:CD54/ICAM-1	-0.050045	CD54/ICAM-1	BF4T	0.03236
alpha-CEHC	0.00000037	BrEPI/HDFn_IL-4/TNF-a_24:CD90	-0.0304232	CD90	BF4T	0.0317
alpha-CEHC	0.00000037	BrEPI/HDFn_IL-4/TNF-a_24:CXCL8/IL-8	-0.0336512	CXCL8/IL-8	BF4T	0.05761
alpha-CEHC	0.00000037	BrEPI/HDFn_IL-4/TNF-a_24:IL-1alpha	-0.0275852	IL-1alpha	BF4T	0.04797
alpha-CEHC	0.00000037	BrEPI/HDFn_IL-4/TNF-a_24:Keratin 8/18	-0.0166104	Keratin 8/18	BF4T	0.05214
alpha-CEHC	0.00000037	BrEPI/HDFn_IL-4/TNF-a_24:MMP-1	0.0236626	MMP-1	BF4T	0.02882
alpha-CEHC	0.00000037	BrEPI/HDFn_IL-4/TNF-a_24:MMP-3	-0.0733119	MMP-3	BF4T	0.0676
alpha-CEHC	0.00000037	BrEPI/HDFn_IL-4/TNF-a_24:MMP-9	-0.00820529	MMP-9	BF4T	0.05312
alpha-CEHC	0.00000037	BrEPI/HDFn_IL-4/TNF-a_24:PAI-I	-0.00844709	PAI-I	BF4T	0.04165
alpha-CEHC	0.00000037	BrEPI/HDFn_IL-4/TNF-a_24:SRB	0.0118549	SRB	BF4T	0.03555
alpha-CEHC	0.00000037	BrEPI/HDFn_IL-4/TNF-a_24:tPA	-0.0122041	tPA	BF4T	0.05605
alpha-CEHC	0.00000037	BrEPI/HDFn_IL-4/TNF-a_24:uPA	-0.00980208	uPA	BF4T	0.04905
alpha-CEHC	0.00000037	CASMC_HCL_IL-1b/TNF-a/IFN-g_24:CCL2/MCP-1	-0.0112649	CCL2/MCP-1	CASM3C	0.05581
alpha-CEHC	0.00000037	CASMC_HCL_IL-1b/TNF-a/IFN-g_24:CD106/VCAM-1	0.0160853	CD106/VCAM-1	CASM3C	0.04731
alpha-CEHC	0.00000037	CASMC_HCL_IL-1b/TNF-a/IFN-g_24:CD141/Thrombomodulin	-0.0567118	CD141/Thrombomodulin	CASM3C	0.05825
alpha-CEHC	0.00000037	CASMC_HCL_IL-1b/TNF-a/IFN-g_24:CD142/Tissue Factor	-0.0791812	CD142/Tissue Factor	CASM3C	0.06689
alpha-CEHC	0.00000037	CASMC_HCL_IL-1b/TNF-a/IFN-g_24:CD87/uPAR	-0.0512471	CD87/uPAR	CASM3C	0.06041
alpha-CEHC	0.00000037	CASMC_HCL_IL-1b/TNF-a/IFN-g_24:CXCL8/IL-8	-0.0413725	CXCL8/IL-8	CASM3C	0.03623
alpha-CEHC	0.00000037	CASMC_HCL_IL-1b/TNF-a/IFN-g_24:CXCL9/MIG	-0.0161584	CXCL9/MIG	CASM3C	0.03174
alpha-CEHC	0.00000037	CASMC_HCL_IL-1b/TNF-a/IFN-g_24:HLA-DR	-0.0536001	HLA-DR	CASM3C	0.06772
alpha-CEHC	0.00000037	CASMC_HCL_IL-1b/TNF-a/IFN-g_24:IL-6	-0.0430783	IL-6	CASM3C	0.07426
alpha-CEHC	0.00000037	CASMC_HCL_IL-1b/TNF-a/IFN-g_24:LDLR	-0.0954975	LDLR	CASM3C	0.04743
alpha-CEHC	0.00000037	CASMC_HCL_IL-1b/TNF-a/IFN-g_24:M-CSF	-0.0894666	M-CSF	CASM3C	0.05579
alpha-CEHC	0.00000037	CASMC_HCL_IL-1b/TNF-a/IFN-g_24:PAI-I	-0.0102751	PAI-I	CASM3C	0.02577
alpha-CEHC	0.00000037	CASMC_HCL_IL-1b/TNF-a/IFN-g_24:Proliferation	0.0345023	Proliferation	CASM3C	0.04534
alpha-CEHC	0.00000037	CASMC_HCL_IL-1b/TNF-a/IFN-g_24:SRB	0.005137	SRB	CASM3C	0.03222
alpha-CEHC	0.00000037	CASMC_HCL_IL-1b/TNF-a/IFN-g_24:Serum Amyloid A	0.00867983	Serum Amyloid A	CASM3C	0.08248
alpha-CEHC	0.00000037	HLFa_TNF-a/TGF-b_48:CD106/VCAM-1	0.0309027	CD106/VCAM-1	MyoF	0.05438
alpha-CEHC	0.00000037	HLFa_TNF-a/TGF-b_48:CXCL8/IL-8	-0.045567	CXCL8/IL-8	MyoF	0.05979
alpha-CEHC	0.00000037	HLFa_TNF-a/TGF-b_48:Collagen I	-0.0140107	Collagen I	MyoF	0.05065
alpha-CEHC	0.00000037	HLFa_TNF-a/TGF-b_48:Collagen III	-0.0206599	Collagen III	MyoF	0.03974
alpha-CEHC	0.00000037	HLFa_TNF-a/TGF-b_48:Collagen IV	-0.0400391	Collagen IV	MyoF	0.07395
alpha-CEHC	0.00000037	HLFa_TNF-a/TGF-b_48:Decorin	-0.0155211	Decorin	MyoF	0.05174
alpha-CEHC	0.00000037	HLFa_TNF-a/TGF-b_48:MMP-1	0.0093555	MMP-1	MyoF	0.07386
alpha-CEHC	0.00000037	HLFa_TNF-a/TGF-b_48:PAI-I	-0.0404594	PAI-I	MyoF	0.05718
alpha-CEHC	0.00000037	HLFa_TNF-a/TGF-b_48:SRB	0.00173502	SRB	MyoF	0.03976
alpha-CEHC	0.00000037	HLFa_TNF-a/TGF-b_48:TIMP-1	-0.0299072	TIMP-1	MyoF	0.06943
alpha-CEHC	0.00000037	HLFa_TNF-a/TGF-b_48:alpha-SM Actin	0.0203973	alpha-SM Actin	MyoF	0.04593
alpha-CEHC	0.00000037	HLFa_TNF-a/TGF-b_48:bFGF	0.00649559	bFGF	MyoF	0.03638
alpha-CEHC	0.00000037	HUVEC/PBMC_LPS_24:CCL2/MCP-1	-0.0508822	CCL2/MCP-1	LPS	0.05299
alpha-CEHC	0.00000037	HUVEC/PBMC_LPS_24:CD106/VCAM-1	0.00633817	CD106/VCAM-1	LPS	0.03855
alpha-CEHC	0.00000037	HUVEC/PBMC_LPS_24:CD141/Thrombomodulin	0.00575327	CD141/Thrombomodulin	LPS	0.05421
alpha-CEHC	0.00000037	HUVEC/PBMC_LPS_24:CD142/Tissue Factor	0.00707506	CD142/Tissue Factor	LPS	0.06994
alpha-CEHC	0.00000037	HUVEC/PBMC_LPS_24:CD40	-0.0477873	CD40	LPS	0.08333
alpha-CEHC	0.00000037	HUVEC/PBMC_LPS_24:CD62E/E-Selectin	-0.0229125	CD62E/E-Selectin	LPS	0.04624
alpha-CEHC	0.00000037	HUVEC/PBMC_LPS_24:CD69	-0.0379751	CD69	LPS	0.07379
alpha-CEHC	0.00000037	HUVEC/PBMC_LPS_24:CXCL8/IL-8	0.0527401	CXCL8/IL-8	LPS	0.05267
alpha-CEHC	0.00000037	HUVEC/PBMC_LPS_24:IL-1alpha	-0.0292125	IL-1alpha	LPS	0.08098
alpha-CEHC	0.00000037	HUVEC/PBMC_LPS_24:M-CSF	-0.0794917	M-CSF	LPS	0.06211
alpha-CEHC	0.00000037	HUVEC/PBMC_LPS_24:SRB	0.00688071	SRB	LPS	0.0357
alpha-CEHC	0.00000037	HUVEC/PBMC_LPS_24:sPGE2	0.0444158	sPGE2	LPS	0.05816
alpha-CEHC	0.00000037	HUVEC/PBMC_LPS_24:sTNF-alpha	-0.0361923	sTNF-alpha	LPS	0.08926
alpha-CEHC	0.00000037	HDFn_IL-1b/TNF-a/IFN-g/EGF/FGF/PDGFbb_24:CCL2/MCP-1	-0.0041194	CCL2/MCP-1	HDF3CGF	0.05487
alpha-CEHC	0.00000037	HDFn_IL-1b/TNF-a/IFN-g/EGF/FGF/PDGFbb_24:CD106/VCAM-1	-0.0766822	CD106/VCAM-1	HDF3CGF	0.07411
alpha-CEHC	0.00000037	HDFn_IL-1b/TNF-a/IFN-g/EGF/FGF/PDGFbb_24:CD54/ICAM-1	0.00250249	CD54/ICAM-1	HDF3CGF	0.03375
alpha-CEHC	0.00000037	HDFn_IL-1b/TNF-a/IFN-g/EGF/FGF/PDGFbb_24:CXCL10/IP-10	-0.0406019	CXCL10/IP-10	HDF3CGF	0.06332
alpha-CEHC	0.00000037	HDFn_IL-1b/TNF-a/IFN-g/EGF/FGF/PDGFbb_24:CXCL11/I-TAC	0.00757078	CXCL11/I-TAC	HDF3CGF	0.05589
alpha-CEHC	0.00000037	HDFn_IL-1b/TNF-a/IFN-g/EGF/FGF/PDGFbb_24:CXCL8/IL-8	-0.0190379	CXCL8/IL-8	HDF3CGF	0.02234
alpha-CEHC	0.00000037	HDFn_IL-1b/TNF-a/IFN-g/EGF/FGF/PDGFbb_24:CXCL9/MIG	-0.00898883	CXCL9/MIG	HDF3CGF	0.03111
alpha-CEHC	0.00000037	HDFn_IL-1b/TNF-a/IFN-g/EGF/FGF/PDGFbb_24:Collagen I	0.0417354	Collagen I	HDF3CGF	0.07149
alpha-CEHC	0.00000037	HDFn_IL-1b/TNF-a/IFN-g/EGF/FGF/PDGFbb_24:Collagen III	-0.124229	Collagen III	HDF3CGF	0.08131
alpha-CEHC	0.00000037	HDFn_IL-1b/TNF-a/IFN-g/EGF/FGF/PDGFbb_24:EGFR	-0.116108	EGFR	HDF3CGF	0.07492
alpha-CEHC	0.00000037	HDFn_IL-1b/TNF-a/IFN-g/EGF/FGF/PDGFbb_24:M-CSF	-0.0832022	M-CSF	HDF3CGF	0.05349
alpha-CEHC	0.00000037	HDFn_IL-1b/TNF-a/IFN-g/EGF/FGF/PDGFbb_24:MMP-1	0.0105835	MMP-1	HDF3CGF	0.041
alpha-CEHC	0.00000037	HDFn_IL-1b/TNF-a/IFN-g/EGF/FGF/PDGFbb_24:PAI-I	0.014735	PAI-I	HDF3CGF	0.07304
alpha-CEHC	0.00000037	HDFn_IL-1b/TNF-a/IFN-g/EGF/FGF/PDGFbb_24:Proliferation_72hr	0.0719729	Proliferation_72hr	HDF3CGF	0.0681
alpha-CEHC	0.00000037	HDFn_IL-1b/TNF-a/IFN-g/EGF/FGF/PDGFbb_24:SRB	0.0286352	SRB	HDF3CGF	0.05114
alpha-CEHC	0.00000037	HDFn_IL-1b/TNF-a/IFN-g/EGF/FGF/PDGFbb_24:TIMP-1	0.00831104	TIMP-1	HDF3CGF	0.07579
alpha-CEHC	0.00000037	HDFn_IL-1b/TNF-a/IFN-g/EGF/FGF/PDGFbb_24:TIMP-2	-0.0710239	TIMP-2	HDF3CGF	0.07233
alpha-CEHC	0.00000037	HUVEC/PBMC_SEB/TSST_24:CCL2/MCP-1	-0.00376478	CCL2/MCP-1	SAg	0.05878
alpha-CEHC	0.00000037	HUVEC/PBMC_SEB/TSST_24:CD38	-0.0205362	CD38	SAg	0.04589
alpha-CEHC	0.00000037	HUVEC/PBMC_SEB/TSST_24:CD40	-0.0140927	CD40	SAg	0.05397
alpha-CEHC	0.00000037	HUVEC/PBMC_SEB/TSST_24:CD62E/E-Selectin	-0.00541449	CD62E/E-Selectin	SAg	0.07144
alpha-CEHC	0.00000037	HUVEC/PBMC_SEB/TSST_24:CD69	-0.0251387	CD69	SAg	0.06302
alpha-CEHC	0.00000037	HUVEC/PBMC_SEB/TSST_24:CXCL8/IL-8	-0.0448236	CXCL8/IL-8	SAg	0.0833
alpha-CEHC	0.00000037	HUVEC/PBMC_SEB/TSST_24:CXCL9/MIG	-0.00556235	CXCL9/MIG	SAg	0.04069
alpha-CEHC	0.00000037	HUVEC/PBMC_SEB/TSST_24:PBMC Cytotoxicity	0.000122927	PBMC Cytotoxicity	SAg	0.03521
alpha-CEHC	0.00000037	HUVEC/PBMC_SEB/TSST_24:Proliferation	0.0168171	Proliferation	SAg	0.06395
alpha-CEHC	0.00000037	HUVEC/PBMC_SEB/TSST_24:SRB	0.0167266	SRB	SAg	0.03921
alpha-CEHC	0.00000037	HUVEC_IL-4/Histamine_24:CCL2/MCP-1	-0.0611311	CCL2/MCP-1	4H	0.08535
alpha-CEHC	0.00000037	HUVEC_IL-4/Histamine_24:CCL26/Eotaxin-3	0.00383994	CCL26/Eotaxin-3	4H	0.0491
alpha-CEHC	0.00000037	HUVEC_IL-4/Histamine_24:CD106/VCAM-1	0.030915	CD106/VCAM-1	4H	0.03928
alpha-CEHC	0.00000037	HUVEC_IL-4/Histamine_24:CD62P/P-selectin	-0.0538043	CD62P/P-selectin	4H	0.07684
alpha-CEHC	0.00000037	HUVEC_IL-4/Histamine_24:CD87/uPAR	-0.0509811	CD87/uPAR	4H	0.07019
alpha-CEHC	0.00000037	HUVEC_IL-4/Histamine_24:SRB	0.0219709	SRB	4H	0.04032
alpha-CEHC	0.00000037	HUVEC_IL-4/Histamine_24:VEGFR2	-0.0320192	VEGFR2	4H	0.06978
alpha-CEHC	0.00000037	HUVEC/Mphg_HCL_Zymosan_24:CCL2/MCP-1	0.0161538	CCL2/MCP-1	lMphg	0.07734
alpha-CEHC	0.00000037	HUVEC/Mphg_HCL_Zymosan_24:CCL3/MIP-1alpha	-0.0131503	CCL3/MIP-1alpha	lMphg	0.06504
alpha-CEHC	0.00000037	HUVEC/Mphg_HCL_Zymosan_24:CD106/VCAM-1	0.00245306	CD106/VCAM-1	lMphg	0.04222
alpha-CEHC	0.00000037	HUVEC/Mphg_HCL_Zymosan_24:CD40	0.0458761	CD40	lMphg	0.05935
alpha-CEHC	0.00000037	HUVEC/Mphg_HCL_Zymosan_24:CD62E/E-Selectin	0.0535062	CD62E/E-Selectin	lMphg	0.07007
alpha-CEHC	0.00000037	HUVEC/Mphg_HCL_Zymosan_24:CD69	0.0436113	CD69	lMphg	0.07735
alpha-CEHC	0.00000037	HUVEC/Mphg_HCL_Zymosan_24:CXCL8/IL-8	0.0493658	CXCL8/IL-8	lMphg	0.07093
alpha-CEHC	0.00000037	HUVEC/Mphg_HCL_Zymosan_24:IL-1alpha	0.0106998	IL-1alpha	lMphg	0.08854
alpha-CEHC	0.00000037	HUVEC/Mphg_HCL_Zymosan_24:M-CSF	0.0131539	M-CSF	lMphg	0.06972
alpha-CEHC	0.00000037	HUVEC/Mphg_HCL_Zymosan_24:SRB	0.0181912	SRB	lMphg	0.03144
alpha-CEHC	0.00000037	HUVEC/Mphg_HCL_Zymosan_24:SRB-Mphg	0.0205755	SRB-Mphg	lMphg	0.05256
alpha-CEHC	0.00000037	HUVEC/Mphg_HCL_Zymosan_24:sIL-10	-0.0759946	sIL-10	lMphg	0.08397
alpha-CEHC	0.00000037	B cell/PBMC_anti-IgM/SEBlo/TSSTlo_84:B cell Proliferation	0.00905104	B cell Proliferation	BT	0.04271
alpha-CEHC	0.00000037	B cell/PBMC_anti-IgM/SEBlo/TSSTlo_84:PBMC Cytotoxicity	0.031553	PBMC Cytotoxicity	BT	0.03359
alpha-CEHC	0.00000037	B cell/PBMC_anti-IgM/SEBlo/TSSTlo_84:Secreted IgG	0.00885393	Secreted IgG	BT	0.13075
alpha-CEHC	0.00000037	B cell/PBMC_anti-IgM/SEBlo/TSSTlo_84:sIL-17A	0.0266706	sIL-17A	BT	0.14727
alpha-CEHC	0.00000037	B cell/PBMC_anti-IgM/SEBlo/TSSTlo_84:sIL-17F	-0.0276408	sIL-17F	BT	0.1031
alpha-CEHC	0.00000037	B cell/PBMC_anti-IgM/SEBlo/TSSTlo_84:sIL-2	-0.0935361	sIL-2	BT	0.10676
alpha-CEHC	0.00000037	B cell/PBMC_anti-IgM/SEBlo/TSSTlo_84:sIL-6	0.0340191	sIL-6	BT	0.10825
alpha-CEHC	0.00000037	B cell/PBMC_anti-IgM/SEBlo/TSSTlo_84:sTNF-alpha	0.0114358	sTNF-alpha	BT	0.08748
alpha-CEHC	0.00000037	HEK/HDFn_IL-1b/TNF-a/IFN-g/TGF-b_24:CCL2/MCP-1	0.0113077	CCL2/MCP-1	KF3CT	0.07648
alpha-CEHC	0.00000037	HEK/HDFn_IL-1b/TNF-a/IFN-g/TGF-b_24:CD54/ICAM-1	-0.00939777	CD54/ICAM-1	KF3CT	0.03681
alpha-CEHC	0.00000037	HEK/HDFn_IL-1b/TNF-a/IFN-g/TGF-b_24:CXCL10/IP-10	-0.0252324	CXCL10/IP-10	KF3CT	0.03177
alpha-CEHC	0.00000037	HEK/HDFn_IL-1b/TNF-a/IFN-g/TGF-b_24:CXCL8/IL-8	-0.0483399	CXCL8/IL-8	KF3CT	0.05447
alpha-CEHC	0.00000037	HEK/HDFn_IL-1b/TNF-a/IFN-g/TGF-b_24:CXCL9/MIG	-0.0150041	CXCL9/MIG	KF3CT	0.02465
alpha-CEHC	0.00000037	HEK/HDFn_IL-1b/TNF-a/IFN-g/TGF-b_24:IL-1alpha	-0.0261834	IL-1alpha	KF3CT	0.04882
alpha-CEHC	0.00000037	HEK/HDFn_IL-1b/TNF-a/IFN-g/TGF-b_24:MMP-9	-0.050045	MMP-9	KF3CT	0.0505
alpha-CEHC	0.00000037	HEK/HDFn_IL-1b/TNF-a/IFN-g/TGF-b_24:PAI-I	-0.0210577	PAI-I	KF3CT	0.05223
alpha-CEHC	0.00000037	HEK/HDFn_IL-1b/TNF-a/IFN-g/TGF-b_24:SRB	-0.00901572	SRB	KF3CT	0.03133
alpha-CEHC	0.00000037	HEK/HDFn_IL-1b/TNF-a/IFN-g/TGF-b_24:TIMP-2	-0.0157504	TIMP-2	KF3CT	0.05803
alpha-CEHC	0.00000037	HEK/HDFn_IL-1b/TNF-a/IFN-g/TGF-b_24:uPA	-0.034251	uPA	KF3CT	0.04236
alpha-CEHC	0.00000037	HUVEC_IL-1b/TNF-a/IFN-g_24:CCL2/MCP-1	-0.0561558	CCL2/MCP-1	3C	0.05008
alpha-CEHC	0.00000037	HUVEC_IL-1b/TNF-a/IFN-g_24:CD106/VCAM-1	-0.0412557	CD106/VCAM-1	3C	0.03857
alpha-CEHC	0.00000037	HUVEC_IL-1b/TNF-a/IFN-g_24:CD141/Thrombomodulin	-0.034854	CD141/Thrombomodulin	3C	0.04513
alpha-CEHC	0.00000037	HUVEC_IL-1b/TNF-a/IFN-g_24:CD142/Tissue Factor	-0.00115534	CD142/Tissue Factor	3C	0.05772
alpha-CEHC	0.00000037	HUVEC_IL-1b/TNF-a/IFN-g_24:CD54/ICAM-1	-0.00426372	CD54/ICAM-1	3C	0.03063
alpha-CEHC	0.00000037	HUVEC_IL-1b/TNF-a/IFN-g_24:CD62E/E-Selectin	-0.0244994	CD62E/E-Selectin	3C	0.04495
alpha-CEHC	0.00000037	HUVEC_IL-1b/TNF-a/IFN-g_24:CD87/uPAR	-0.033604	CD87/uPAR	3C	0.05188
alpha-CEHC	0.00000037	HUVEC_IL-1b/TNF-a/IFN-g_24:CXCL8/IL-8	-0.0472706	CXCL8/IL-8	3C	0.05229
alpha-CEHC	0.00000037	HUVEC_IL-1b/TNF-a/IFN-g_24:CXCL9/MIG	-0.0161633	CXCL9/MIG	3C	0.03337
alpha-CEHC	0.00000037	HUVEC_IL-1b/TNF-a/IFN-g_24:HLA-DR	-0.0176594	HLA-DR	3C	0.04899
alpha-CEHC	0.00000037	HUVEC_IL-1b/TNF-a/IFN-g_24:Proliferation	0.0359368	Proliferation	3C	0.05697
alpha-CEHC	0.00000037	HUVEC_IL-1b/TNF-a/IFN-g_24:SRB	0.0110531	SRB	3C	0.04474
Niacin	0.00081	HUVEC/Mphg_HCL_Zymosan_24:CCL2/MCP-1	0.0217938	CCL2/MCP-1	lMphg	0.07734
Niacin	0.00081	HUVEC/Mphg_HCL_Zymosan_24:CCL3/MIP-1alpha	-0.00816655	CCL3/MIP-1alpha	lMphg	0.06504
Niacin	0.00081	HUVEC/Mphg_HCL_Zymosan_24:CD106/VCAM-1	-0.0241278	CD106/VCAM-1	lMphg	0.04222
Niacin	0.00081	HUVEC/Mphg_HCL_Zymosan_24:CD40	-0.0402085	CD40	lMphg	0.05935
Niacin	0.00081	HUVEC/Mphg_HCL_Zymosan_24:CD62E/E-Selectin	-0.029491	CD62E/E-Selectin	lMphg	0.07007
Niacin	0.00081	HUVEC/Mphg_HCL_Zymosan_24:CD69	-0.0118026	CD69	lMphg	0.07735
Niacin	0.00081	HUVEC/Mphg_HCL_Zymosan_24:CXCL8/IL-8	0.0837447	CXCL8/IL-8	lMphg	0.07093
Niacin	0.00081	HUVEC/Mphg_HCL_Zymosan_24:IL-1alpha	0.0199814	IL-1alpha	lMphg	0.08854
Niacin	0.00081	HUVEC/Mphg_HCL_Zymosan_24:M-CSF	-0.00111682	M-CSF	lMphg	0.06972
Niacin	0.00081	HUVEC/Mphg_HCL_Zymosan_24:SRB	-0.00174533	SRB	lMphg	0.03144
Niacin	0.00081	HUVEC/Mphg_HCL_Zymosan_24:SRB-Mphg	-0.0511525	SRB-Mphg	lMphg	0.05256
Niacin	0.00081	HUVEC/Mphg_HCL_Zymosan_24:sIL-10	-0.0925298	sIL-10	lMphg	0.08397
Niacin	0.00081	HUVEC/PBMC_LPS_24:CCL2/MCP-1	-0.01916	CCL2/MCP-1	LPS	0.05299
Niacin	0.00081	HUVEC/PBMC_LPS_24:CD106/VCAM-1	-0.0343455	CD106/VCAM-1	LPS	0.03855
Niacin	0.00081	HUVEC/PBMC_LPS_24:CD141/Thrombomodulin	-0.00813921	CD141/Thrombomodulin	LPS	0.05421
Niacin	0.00081	HUVEC/PBMC_LPS_24:CD142/Tissue Factor	0.00369635	CD142/Tissue Factor	LPS	0.06994
Niacin	0.00081	HUVEC/PBMC_LPS_24:CD40	-0.000457489	CD40	LPS	0.08333
Niacin	0.00081	HUVEC/PBMC_LPS_24:CD62E/E-Selectin	0.0317613	CD62E/E-Selectin	LPS	0.04624
Niacin	0.00081	HUVEC/PBMC_LPS_24:CD69	0.0298354	CD69	LPS	0.07379
Niacin	0.00081	HUVEC/PBMC_LPS_24:CXCL8/IL-8	-0.00404089	CXCL8/IL-8	LPS	0.05267
Niacin	0.00081	HUVEC/PBMC_LPS_24:IL-1alpha	0.0347237	IL-1alpha	LPS	0.08098
Niacin	0.00081	HUVEC/PBMC_LPS_24:M-CSF	-0.0175575	M-CSF	LPS	0.06211
Niacin	0.00081	HUVEC/PBMC_LPS_24:SRB	-0.00383136	SRB	LPS	0.0357
Niacin	0.00081	HUVEC/PBMC_LPS_24:sPGE2	0.108337	sPGE2	LPS	0.05816
Niacin	0.00081	HUVEC/PBMC_LPS_24:sTNF-alpha	-0.0277202	sTNF-alpha	LPS	0.08926
Niacin	0.00081	HUVEC_IL-1b/TNF-a/IFN-g_24:CCL2/MCP-1	0.00720119	CCL2/MCP-1	3C	0.05008
Niacin	0.00081	HUVEC_IL-1b/TNF-a/IFN-g_24:CD106/VCAM-1	0.0195769	CD106/VCAM-1	3C	0.03857
Niacin	0.00081	HUVEC_IL-1b/TNF-a/IFN-g_24:CD141/Thrombomodulin	-0.0242899	CD141/Thrombomodulin	3C	0.04513
Niacin	0.00081	HUVEC_IL-1b/TNF-a/IFN-g_24:CD142/Tissue Factor	0.0486425	CD142/Tissue Factor	3C	0.05772
Niacin	0.00081	HUVEC_IL-1b/TNF-a/IFN-g_24:CD54/ICAM-1	-0.00167345	CD54/ICAM-1	3C	0.03063
Niacin	0.00081	HUVEC_IL-1b/TNF-a/IFN-g_24:CD62E/E-Selectin	-0.0133692	CD62E/E-Selectin	3C	0.04495
Niacin	0.00081	HUVEC_IL-1b/TNF-a/IFN-g_24:CD87/uPAR	0.0216321	CD87/uPAR	3C	0.05188
Niacin	0.00081	HUVEC_IL-1b/TNF-a/IFN-g_24:CXCL8/IL-8	0.0406312	CXCL8/IL-8	3C	0.05229
Niacin	0.00081	HUVEC_IL-1b/TNF-a/IFN-g_24:CXCL9/MIG	-0.00420964	CXCL9/MIG	3C	0.03337
Niacin	0.00081	HUVEC_IL-1b/TNF-a/IFN-g_24:HLA-DR	0.015424	HLA-DR	3C	0.04899
Niacin	0.00081	HUVEC_IL-1b/TNF-a/IFN-g_24:Proliferation	-0.0362187	Proliferation	3C	0.05697
Niacin	0.00081	HUVEC_IL-1b/TNF-a/IFN-g_24:SRB	0.0259419	SRB	3C	0.04474
Niacin	0.00081	BrEPI/HDFn_IL-4/TNF-a_24:CCL2/MCP-1	-0.0155147	CCL2/MCP-1	BF4T	0.0607
Niacin	0.00081	BrEPI/HDFn_IL-4/TNF-a_24:CCL26/Eotaxin-3	-0.00693424	CCL26/Eotaxin-3	BF4T	0.07263
Niacin	0.00081	BrEPI/HDFn_IL-4/TNF-a_24:CD106/VCAM-1	-0.024838	CD106/VCAM-1	BF4T	0.06939
Niacin	0.00081	BrEPI/HDFn_IL-4/TNF-a_24:CD54/ICAM-1	0.000912339	CD54/ICAM-1	BF4T	0.03236
Niacin	0.00081	BrEPI/HDFn_IL-4/TNF-a_24:CD90	0.018917	CD90	BF4T	0.0317
Niacin	0.00081	BrEPI/HDFn_IL-4/TNF-a_24:CXCL8/IL-8	0.0367747	CXCL8/IL-8	BF4T	0.05761
Niacin	0.00081	BrEPI/HDFn_IL-4/TNF-a_24:IL-1alpha	0.0317692	IL-1alpha	BF4T	0.04797
Niacin	0.00081	BrEPI/HDFn_IL-4/TNF-a_24:Keratin 8/18	0.0331126	Keratin 8/18	BF4T	0.05214
Niacin	0.00081	BrEPI/HDFn_IL-4/TNF-a_24:MMP-1	0.0136667	MMP-1	BF4T	0.02882
Niacin	0.00081	BrEPI/HDFn_IL-4/TNF-a_24:MMP-3	0.0162548	MMP-3	BF4T	0.0676
Niacin	0.00081	BrEPI/HDFn_IL-4/TNF-a_24:MMP-9	0.0467024	MMP-9	BF4T	0.05312
Niacin	0.00081	BrEPI/HDFn_IL-4/TNF-a_24:PAI-I	-0.0202708	PAI-I	BF4T	0.04165
Niacin	0.00081	BrEPI/HDFn_IL-4/TNF-a_24:SRB	-0.0120993	SRB	BF4T	0.03555
Niacin	0.00081	BrEPI/HDFn_IL-4/TNF-a_24:tPA	0.0342367	tPA	BF4T	0.05605
Niacin	0.00081	BrEPI/HDFn_IL-4/TNF-a_24:uPA	0.0301379	uPA	BF4T	0.04905
Niacin	0.00081	CASMC_HCL_IL-1b/TNF-a/IFN-g_24:CCL2/MCP-1	-0.0149382	CCL2/MCP-1	CASM3C	0.05581
Niacin	0.00081	CASMC_HCL_IL-1b/TNF-a/IFN-g_24:CD106/VCAM-1	0.0480141	CD106/VCAM-1	CASM3C	0.04731
Niacin	0.00081	CASMC_HCL_IL-1b/TNF-a/IFN-g_24:CD141/Thrombomodulin	0.0359622	CD141/Thrombomodulin	CASM3C	0.05825
Niacin	0.00081	CASMC_HCL_IL-1b/TNF-a/IFN-g_24:CD142/Tissue Factor	0.0311919	CD142/Tissue Factor	CASM3C	0.06689
Niacin	0.00081	CASMC_HCL_IL-1b/TNF-a/IFN-g_24:CD87/uPAR	-0.0238656	CD87/uPAR	CASM3C	0.06041
Niacin	0.00081	CASMC_HCL_IL-1b/TNF-a/IFN-g_24:CXCL8/IL-8	0.0245746	CXCL8/IL-8	CASM3C	0.03623
Niacin	0.00081	CASMC_HCL_IL-1b/TNF-a/IFN-g_24:CXCL9/MIG	-0.0124182	CXCL9/MIG	CASM3C	0.03174
Niacin	0.00081	CASMC_HCL_IL-1b/TNF-a/IFN-g_24:HLA-DR	-0.0218533	HLA-DR	CASM3C	0.06772
Niacin	0.00081	CASMC_HCL_IL-1b/TNF-a/IFN-g_24:IL-6	0.000330753	IL-6	CASM3C	0.07426
Niacin	0.00081	CASMC_HCL_IL-1b/TNF-a/IFN-g_24:LDLR	0.0288302	LDLR	CASM3C	0.04743
Niacin	0.00081	CASMC_HCL_IL-1b/TNF-a/IFN-g_24:M-CSF	-0.0114616	M-CSF	CASM3C	0.05579
Niacin	0.00081	CASMC_HCL_IL-1b/TNF-a/IFN-g_24:PAI-I	0.0179781	PAI-I	CASM3C	0.02577
Niacin	0.00081	CASMC_HCL_IL-1b/TNF-a/IFN-g_24:Proliferation	-0.0674635	Proliferation	CASM3C	0.04534
Niacin	0.00081	CASMC_HCL_IL-1b/TNF-a/IFN-g_24:SRB	-0.0283636	SRB	CASM3C	0.03222
Niacin	0.00081	CASMC_HCL_IL-1b/TNF-a/IFN-g_24:Serum Amyloid A	0.140301	Serum Amyloid A	CASM3C	0.08248
Niacin	0.00081	HEK/HDFn_IL-1b/TNF-a/IFN-g/TGF-b_24:CCL2/MCP-1	-0.055459	CCL2/MCP-1	KF3CT	0.07648
Niacin	0.00081	HEK/HDFn_IL-1b/TNF-a/IFN-g/TGF-b_24:CD54/ICAM-1	-0.000935733	CD54/ICAM-1	KF3CT	0.03681
Niacin	0.00081	HEK/HDFn_IL-1b/TNF-a/IFN-g/TGF-b_24:CXCL10/IP-10	0.0161294	CXCL10/IP-10	KF3CT	0.03177
Niacin	0.00081	HEK/HDFn_IL-1b/TNF-a/IFN-g/TGF-b_24:CXCL8/IL-8	0.00737249	CXCL8/IL-8	KF3CT	0.05447
Niacin	0.00081	HEK/HDFn_IL-1b/TNF-a/IFN-g/TGF-b_24:CXCL9/MIG	0.0119255	CXCL9/MIG	KF3CT	0.02465
Niacin	0.00081	HEK/HDFn_IL-1b/TNF-a/IFN-g/TGF-b_24:IL-1alpha	0.0137097	IL-1alpha	KF3CT	0.04882
Niacin	0.00081	HEK/HDFn_IL-1b/TNF-a/IFN-g/TGF-b_24:MMP-9	0.0116237	MMP-9	KF3CT	0.0505
Niacin	0.00081	HEK/HDFn_IL-1b/TNF-a/IFN-g/TGF-b_24:PAI-I	0.0154872	PAI-I	KF3CT	0.05223
Niacin	0.00081	HEK/HDFn_IL-1b/TNF-a/IFN-g/TGF-b_24:SRB	0.00588199	SRB	KF3CT	0.03133
Niacin	0.00081	HEK/HDFn_IL-1b/TNF-a/IFN-g/TGF-b_24:TIMP-2	0.012717	TIMP-2	KF3CT	0.05803
Niacin	0.00081	HEK/HDFn_IL-1b/TNF-a/IFN-g/TGF-b_24:uPA	0.0392168	uPA	KF3CT	0.04236
Niacin	0.00081	HLFa_TNF-a/TGF-b_48:CD106/VCAM-1	0.00317066	CD106/VCAM-1	MyoF	0.05438
Niacin	0.00081	HLFa_TNF-a/TGF-b_48:CXCL8/IL-8	-0.0151565	CXCL8/IL-8	MyoF	0.05979
Niacin	0.00081	HLFa_TNF-a/TGF-b_48:Collagen I	0.0289137	Collagen I	MyoF	0.05065
Niacin	0.00081	HLFa_TNF-a/TGF-b_48:Collagen III	0.0287243	Collagen III	MyoF	0.03974
Niacin	0.00081	HLFa_TNF-a/TGF-b_48:Collagen IV	0.00563816	Collagen IV	MyoF	0.07395
Niacin	0.00081	HLFa_TNF-a/TGF-b_48:Decorin	0.0177231	Decorin	MyoF	0.05174
Niacin	0.00081	HLFa_TNF-a/TGF-b_48:MMP-1	0.111089	MMP-1	MyoF	0.07386
Niacin	0.00081	HLFa_TNF-a/TGF-b_48:PAI-I	-0.00336606	PAI-I	MyoF	0.05718
Niacin	0.00081	HLFa_TNF-a/TGF-b_48:SRB	0.000479736	SRB	MyoF	0.03976
Niacin	0.00081	HLFa_TNF-a/TGF-b_48:TIMP-1	0.00656043	TIMP-1	MyoF	0.06943
Niacin	0.00081	HLFa_TNF-a/TGF-b_48:alpha-SM Actin	0.0282796	alpha-SM Actin	MyoF	0.04593
Niacin	0.00081	HLFa_TNF-a/TGF-b_48:bFGF	0.0801962	bFGF	MyoF	0.03638
Niacin	0.00081	HUVEC/PBMC_SEB/TSST_24:CCL2/MCP-1	0.0186859	CCL2/MCP-1	SAg	0.05878
Niacin	0.00081	HUVEC/PBMC_SEB/TSST_24:CD38	0.0191891	CD38	SAg	0.04589
Niacin	0.00081	HUVEC/PBMC_SEB/TSST_24:CD40	0.0197202	CD40	SAg	0.05397
Niacin	0.00081	HUVEC/PBMC_SEB/TSST_24:CD62E/E-Selectin	0.0325908	CD62E/E-Selectin	SAg	0.07144
Niacin	0.00081	HUVEC/PBMC_SEB/TSST_24:CD69	-0.00553032	CD69	SAg	0.06302
Niacin	0.00081	HUVEC/PBMC_SEB/TSST_24:CXCL8/IL-8	0.0287574	CXCL8/IL-8	SAg	0.0833
Niacin	0.00081	HUVEC/PBMC_SEB/TSST_24:CXCL9/MIG	0.00411035	CXCL9/MIG	SAg	0.04069
Niacin	0.00081	HUVEC/PBMC_SEB/TSST_24:PBMC Cytotoxicity	0.0301371	PBMC Cytotoxicity	SAg	0.03521
Niacin	0.00081	HUVEC/PBMC_SEB/TSST_24:Proliferation	-0.0156743	Proliferation	SAg	0.06395
Niacin	0.00081	HUVEC/PBMC_SEB/TSST_24:SRB	-0.0194496	SRB	SAg	0.03921
Niacin	0.00081	HUVEC_IL-4/Histamine_24:CCL2/MCP-1	0.0286805	CCL2/MCP-1	4H	0.08535
Niacin	0.00081	HUVEC_IL-4/Histamine_24:CCL26/Eotaxin-3	-0.0327799	CCL26/Eotaxin-3	4H	0.0491
Niacin	0.00081	HUVEC_IL-4/Histamine_24:CD106/VCAM-1	0.00169219	CD106/VCAM-1	4H	0.03928
Niacin	0.00081	HUVEC_IL-4/Histamine_24:CD62P/P-selectin	-0.0329878	CD62P/P-selectin	4H	0.07684
Niacin	0.00081	HUVEC_IL-4/Histamine_24:CD87/uPAR	0.00329913	CD87/uPAR	4H	0.07019
Niacin	0.00081	HUVEC_IL-4/Histamine_24:SRB	0.0067294	SRB	4H	0.04032
Niacin	0.00081	HUVEC_IL-4/Histamine_24:VEGFR2	0.0224007	VEGFR2	4H	0.06978
Niacin	0.00081	BrEPI_IL-1b/TNF-a/IFN-g_24:CD54/ICAM-1	0.0233083	CD54/ICAM-1	BE3C	0.04111
Niacin	0.00081	BrEPI_IL-1b/TNF-a/IFN-g_24:CD87/uPAR	0.00109722	CD87/uPAR	BE3C	0.05504
Niacin	0.00081	BrEPI_IL-1b/TNF-a/IFN-g_24:CXCL10/IP-10	-0.00480574	CXCL10/IP-10	BE3C	0.05442
Niacin	0.00081	BrEPI_IL-1b/TNF-a/IFN-g_24:CXCL11/I-TAC	-0.028726	CXCL11/I-TAC	BE3C	0.04486
Niacin	0.00081	BrEPI_IL-1b/TNF-a/IFN-g_24:CXCL8/IL-8	0.067393	CXCL8/IL-8	BE3C	0.0715
Niacin	0.00081	BrEPI_IL-1b/TNF-a/IFN-g_24:CXCL9/MIG	-0.0184845	CXCL9/MIG	BE3C	0.02284
Niacin	0.00081	BrEPI_IL-1b/TNF-a/IFN-g_24:EGFR	0.00849844	EGFR	BE3C	0.04331
Niacin	0.00081	BrEPI_IL-1b/TNF-a/IFN-g_24:HLA-DR	-0.00219953	HLA-DR	BE3C	0.05013
Niacin	0.00081	BrEPI_IL-1b/TNF-a/IFN-g_24:IL-1alpha	0.0140431	IL-1alpha	BE3C	0.0464
Niacin	0.00081	BrEPI_IL-1b/TNF-a/IFN-g_24:Keratin 8/18	0.0277576	Keratin 8/18	BE3C	0.05043
Niacin	0.00081	BrEPI_IL-1b/TNF-a/IFN-g_24:MMP-1	0.0736792	MMP-1	BE3C	0.04861
Niacin	0.00081	BrEPI_IL-1b/TNF-a/IFN-g_24:MMP-9	0.0298535	MMP-9	BE3C	0.06432
Niacin	0.00081	BrEPI_IL-1b/TNF-a/IFN-g_24:PAI-I	0.012349	PAI-I	BE3C	0.06125
Niacin	0.00081	BrEPI_IL-1b/TNF-a/IFN-g_24:SRB	0.0184708	SRB	BE3C	0.02997
Niacin	0.00081	BrEPI_IL-1b/TNF-a/IFN-g_24:tPA	0.0361905	tPA	BE3C	0.06553
Niacin	0.00081	BrEPI_IL-1b/TNF-a/IFN-g_24:uPA	0.0422658	uPA	BE3C	0.05607
Niacin	0.00081	HDFn_IL-1b/TNF-a/IFN-g/EGF/FGF/PDGFbb_24:CCL2/MCP-1	0.0302894	CCL2/MCP-1	HDF3CGF	0.05487
Niacin	0.00081	HDFn_IL-1b/TNF-a/IFN-g/EGF/FGF/PDGFbb_24:CD106/VCAM-1	-0.0221343	CD106/VCAM-1	HDF3CGF	0.07411
Niacin	0.00081	HDFn_IL-1b/TNF-a/IFN-g/EGF/FGF/PDGFbb_24:CD54/ICAM-1	-0.00371707	CD54/ICAM-1	HDF3CGF	0.03375
Niacin	0.00081	HDFn_IL-1b/TNF-a/IFN-g/EGF/FGF/PDGFbb_24:CXCL10/IP-10	0.0360899	CXCL10/IP-10	HDF3CGF	0.06332
Niacin	0.00081	HDFn_IL-1b/TNF-a/IFN-g/EGF/FGF/PDGFbb_24:CXCL11/I-TAC	0.0304416	CXCL11/I-TAC	HDF3CGF	0.05589
Niacin	0.00081	HDFn_IL-1b/TNF-a/IFN-g/EGF/FGF/PDGFbb_24:CXCL8/IL-8	0.00859103	CXCL8/IL-8	HDF3CGF	0.02234
Niacin	0.00081	HDFn_IL-1b/TNF-a/IFN-g/EGF/FGF/PDGFbb_24:CXCL9/MIG	-0.0176687	CXCL9/MIG	HDF3CGF	0.03111
Niacin	0.00081	HDFn_IL-1b/TNF-a/IFN-g/EGF/FGF/PDGFbb_24:Collagen I	-0.00932815	Collagen I	HDF3CGF	0.07149
Niacin	0.00081	HDFn_IL-1b/TNF-a/IFN-g/EGF/FGF/PDGFbb_24:Collagen III	0.06163	Collagen III	HDF3CGF	0.08131
Niacin	0.00081	HDFn_IL-1b/TNF-a/IFN-g/EGF/FGF/PDGFbb_24:EGFR	0.0139361	EGFR	HDF3CGF	0.07492
Niacin	0.00081	HDFn_IL-1b/TNF-a/IFN-g/EGF/FGF/PDGFbb_24:M-CSF	0.0120138	M-CSF	HDF3CGF	0.05349
Niacin	0.00081	HDFn_IL-1b/TNF-a/IFN-g/EGF/FGF/PDGFbb_24:MMP-1	-0.00377103	MMP-1	HDF3CGF	0.041
Niacin	0.00081	HDFn_IL-1b/TNF-a/IFN-g/EGF/FGF/PDGFbb_24:PAI-I	0.0892058	PAI-I	HDF3CGF	0.07304
Niacin	0.00081	HDFn_IL-1b/TNF-a/IFN-g/EGF/FGF/PDGFbb_24:Proliferation_72hr	-0.0917704	Proliferation_72hr	HDF3CGF	0.0681
Niacin	0.00081	HDFn_IL-1b/TNF-a/IFN-g/EGF/FGF/PDGFbb_24:SRB	-0.00701462	SRB	HDF3CGF	0.05114
Niacin	0.00081	HDFn_IL-1b/TNF-a/IFN-g/EGF/FGF/PDGFbb_24:TIMP-1	0.0522148	TIMP-1	HDF3CGF	0.07579
Niacin	0.00081	HDFn_IL-1b/TNF-a/IFN-g/EGF/FGF/PDGFbb_24:TIMP-2	-0.022326	TIMP-2	HDF3CGF	0.07233
Niacin	0.00081	B cell/PBMC_anti-IgM/SEBlo/TSSTlo_84:B cell Proliferation	0.0309558	B cell Proliferation	BT	0.04271
Niacin	0.00081	B cell/PBMC_anti-IgM/SEBlo/TSSTlo_84:PBMC Cytotoxicity	0.0128636	PBMC Cytotoxicity	BT	0.03359
Niacin	0.00081	B cell/PBMC_anti-IgM/SEBlo/TSSTlo_84:Secreted IgG	-0.00760671	Secreted IgG	BT	0.13075
Niacin	0.00081	B cell/PBMC_anti-IgM/SEBlo/TSSTlo_84:sIL-17A	-0.1601	sIL-17A	BT	0.14727
Niacin	0.00081	B cell/PBMC_anti-IgM/SEBlo/TSSTlo_84:sIL-17F	-0.0295062	sIL-17F	BT	0.1031
Niacin	0.00081	B cell/PBMC_anti-IgM/SEBlo/TSSTlo_84:sIL-2	-0.00910788	sIL-2	BT	0.10676
Niacin	0.00081	B cell/PBMC_anti-IgM/SEBlo/TSSTlo_84:sIL-6	-0.0461719	sIL-6	BT	0.10825
Niacin	0.00081	B cell/PBMC_anti-IgM/SEBlo/TSSTlo_84:sTNF-alpha	-0.0182317	sTNF-alpha	BT	0.08748
Niacin	0.00027	HUVEC/Mphg_HCL_Zymosan_24:CCL2/MCP-1	-0.0185626	CCL2/MCP-1	lMphg	0.07734
Niacin	0.00027	HUVEC/Mphg_HCL_Zymosan_24:CCL3/MIP-1alpha	0.014578	CCL3/MIP-1alpha	lMphg	0.06504
Niacin	0.00027	HUVEC/Mphg_HCL_Zymosan_24:CD106/VCAM-1	-0.0120943	CD106/VCAM-1	lMphg	0.04222
Niacin	0.00027	HUVEC/Mphg_HCL_Zymosan_24:CD40	-0.0161495	CD40	lMphg	0.05935
Niacin	0.00027	HUVEC/Mphg_HCL_Zymosan_24:CD62E/E-Selectin	0.017735	CD62E/E-Selectin	lMphg	0.07007
Niacin	0.00027	HUVEC/Mphg_HCL_Zymosan_24:CD69	0.0398236	CD69	lMphg	0.07735
Niacin	0.00027	HUVEC/Mphg_HCL_Zymosan_24:CXCL8/IL-8	0.0112891	CXCL8/IL-8	lMphg	0.07093
Niacin	0.00027	HUVEC/Mphg_HCL_Zymosan_24:IL-1alpha	0.0506979	IL-1alpha	lMphg	0.08854
Niacin	0.00027	HUVEC/Mphg_HCL_Zymosan_24:M-CSF	-0.0165352	M-CSF	lMphg	0.06972
Niacin	0.00027	HUVEC/Mphg_HCL_Zymosan_24:SRB	-0.0244822	SRB	lMphg	0.03144
Niacin	0.00027	HUVEC/Mphg_HCL_Zymosan_24:SRB-Mphg	-0.0105765	SRB-Mphg	lMphg	0.05256
Niacin	0.00027	HUVEC/Mphg_HCL_Zymosan_24:sIL-10	-0.0690506	sIL-10	lMphg	0.08397
Niacin	0.00027	HUVEC/PBMC_LPS_24:CCL2/MCP-1	-0.042571	CCL2/MCP-1	LPS	0.05299
Niacin	0.00027	HUVEC/PBMC_LPS_24:CD106/VCAM-1	-0.0231232	CD106/VCAM-1	LPS	0.03855
Niacin	0.00027	HUVEC/PBMC_LPS_24:CD141/Thrombomodulin	0.0101201	CD141/Thrombomodulin	LPS	0.05421
Niacin	0.00027	HUVEC/PBMC_LPS_24:CD142/Tissue Factor	-0.0182273	CD142/Tissue Factor	LPS	0.06994
Niacin	0.00027	HUVEC/PBMC_LPS_24:CD40	-0.00561457	CD40	LPS	0.08333
Niacin	0.00027	HUVEC/PBMC_LPS_24:CD62E/E-Selectin	-0.00148369	CD62E/E-Selectin	LPS	0.04624
Niacin	0.00027	HUVEC/PBMC_LPS_24:CD69	-0.0152206	CD69	LPS	0.07379
Niacin	0.00027	HUVEC/PBMC_LPS_24:CXCL8/IL-8	-0.00995181	CXCL8/IL-8	LPS	0.05267
Niacin	0.00027	HUVEC/PBMC_LPS_24:IL-1alpha	0.00271245	IL-1alpha	LPS	0.08098
Niacin	0.00027	HUVEC/PBMC_LPS_24:M-CSF	-0.0281595	M-CSF	LPS	0.06211
Niacin	0.00027	HUVEC/PBMC_LPS_24:SRB	-0.00837034	SRB	LPS	0.0357
Niacin	0.00027	HUVEC/PBMC_LPS_24:sPGE2	0.0472868	sPGE2	LPS	0.05816
Niacin	0.00027	HUVEC/PBMC_LPS_24:sTNF-alpha	-0.0482997	sTNF-alpha	LPS	0.08926
Niacin	0.00027	HUVEC_IL-1b/TNF-a/IFN-g_24:CCL2/MCP-1	-0.0157092	CCL2/MCP-1	3C	0.05008
Niacin	0.00027	HUVEC_IL-1b/TNF-a/IFN-g_24:CD106/VCAM-1	-0.0114372	CD106/VCAM-1	3C	0.03857
Niacin	0.00027	HUVEC_IL-1b/TNF-a/IFN-g_24:CD141/Thrombomodulin	-0.0430329	CD141/Thrombomodulin	3C	0.04513
Niacin	0.00027	HUVEC_IL-1b/TNF-a/IFN-g_24:CD142/Tissue Factor	0.0406782	CD142/Tissue Factor	3C	0.05772
Niacin	0.00027	HUVEC_IL-1b/TNF-a/IFN-g_24:CD54/ICAM-1	-0.00386657	CD54/ICAM-1	3C	0.03063
Niacin	0.00027	HUVEC_IL-1b/TNF-a/IFN-g_24:CD62E/E-Selectin	-0.00624242	CD62E/E-Selectin	3C	0.04495
Niacin	0.00027	HUVEC_IL-1b/TNF-a/IFN-g_24:CD87/uPAR	-0.0454511	CD87/uPAR	3C	0.05188
Niacin	0.00027	HUVEC_IL-1b/TNF-a/IFN-g_24:CXCL8/IL-8	0.052149	CXCL8/IL-8	3C	0.05229
Niacin	0.00027	HUVEC_IL-1b/TNF-a/IFN-g_24:CXCL9/MIG	-0.00674523	CXCL9/MIG	3C	0.03337
Niacin	0.00027	HUVEC_IL-1b/TNF-a/IFN-g_24:HLA-DR	0.0202245	HLA-DR	3C	0.04899
Niacin	0.00027	HUVEC_IL-1b/TNF-a/IFN-g_24:Proliferation	-0.0239661	Proliferation	3C	0.05697
Niacin	0.00027	HUVEC_IL-1b/TNF-a/IFN-g_24:SRB	0.00162623	SRB	3C	0.04474
Niacin	0.00027	BrEPI/HDFn_IL-4/TNF-a_24:CCL2/MCP-1	0.00662271	CCL2/MCP-1	BF4T	0.0607
Niacin	0.00027	BrEPI/HDFn_IL-4/TNF-a_24:CCL26/Eotaxin-3	-0.0102314	CCL26/Eotaxin-3	BF4T	0.07263
Niacin	0.00027	BrEPI/HDFn_IL-4/TNF-a_24:CD106/VCAM-1	-0.0130531	CD106/VCAM-1	BF4T	0.06939
Niacin	0.00027	BrEPI/HDFn_IL-4/TNF-a_24:CD54/ICAM-1	-0.00703551	CD54/ICAM-1	BF4T	0.03236
Niacin	0.00027	BrEPI/HDFn_IL-4/TNF-a_24:CD90	-0.010441	CD90	BF4T	0.0317
Niacin	0.00027	BrEPI/HDFn_IL-4/TNF-a_24:CXCL8/IL-8	-0.0295862	CXCL8/IL-8	BF4T	0.05761
Niacin	0.00027	BrEPI/HDFn_IL-4/TNF-a_24:IL-1alpha	0.00762184	IL-1alpha	BF4T	0.04797
Niacin	0.00027	BrEPI/HDFn_IL-4/TNF-a_24:Keratin 8/18	0.00624694	Keratin 8/18	BF4T	0.05214
Niacin	0.00027	BrEPI/HDFn_IL-4/TNF-a_24:MMP-1	0.0134108	MMP-1	BF4T	0.02882
Niacin	0.00027	BrEPI/HDFn_IL-4/TNF-a_24:MMP-3	0.00144551	MMP-3	BF4T	0.0676
Niacin	0.00027	BrEPI/HDFn_IL-4/TNF-a_24:MMP-9	0.047481	MMP-9	BF4T	0.05312
Niacin	0.00027	BrEPI/HDFn_IL-4/TNF-a_24:PAI-I	-0.0171937	PAI-I	BF4T	0.04165
Niacin	0.00027	BrEPI/HDFn_IL-4/TNF-a_24:SRB	-0.00991136	SRB	BF4T	0.03555
Niacin	0.00027	BrEPI/HDFn_IL-4/TNF-a_24:tPA	0.016693	tPA	BF4T	0.05605
Niacin	0.00027	BrEPI/HDFn_IL-4/TNF-a_24:uPA	-0.00430179	uPA	BF4T	0.04905
Niacin	0.00027	CASMC_HCL_IL-1b/TNF-a/IFN-g_24:CCL2/MCP-1	-0.00431855	CCL2/MCP-1	CASM3C	0.05581
Niacin	0.00027	CASMC_HCL_IL-1b/TNF-a/IFN-g_24:CD106/VCAM-1	-0.0274848	CD106/VCAM-1	CASM3C	0.04731
Niacin	0.00027	CASMC_HCL_IL-1b/TNF-a/IFN-g_24:CD141/Thrombomodulin	-0.00193343	CD141/Thrombomodulin	CASM3C	0.05825
Niacin	0.00027	CASMC_HCL_IL-1b/TNF-a/IFN-g_24:CD142/Tissue Factor	0.0388599	CD142/Tissue Factor	CASM3C	0.06689
Niacin	0.00027	CASMC_HCL_IL-1b/TNF-a/IFN-g_24:CD87/uPAR	-0.00215069	CD87/uPAR	CASM3C	0.06041
Niacin	0.00027	CASMC_HCL_IL-1b/TNF-a/IFN-g_24:CXCL8/IL-8	0.00887287	CXCL8/IL-8	CASM3C	0.03623
Niacin	0.00027	CASMC_HCL_IL-1b/TNF-a/IFN-g_24:CXCL9/MIG	-0.00257495	CXCL9/MIG	CASM3C	0.03174
Niacin	0.00027	CASMC_HCL_IL-1b/TNF-a/IFN-g_24:HLA-DR	0.00513412	HLA-DR	CASM3C	0.06772
Niacin	0.00027	CASMC_HCL_IL-1b/TNF-a/IFN-g_24:IL-6	-0.00103657	IL-6	CASM3C	0.07426
Niacin	0.00027	CASMC_HCL_IL-1b/TNF-a/IFN-g_24:LDLR	-0.0112525	LDLR	CASM3C	0.04743
Niacin	0.00027	CASMC_HCL_IL-1b/TNF-a/IFN-g_24:M-CSF	0.0348518	M-CSF	CASM3C	0.05579
Niacin	0.00027	CASMC_HCL_IL-1b/TNF-a/IFN-g_24:PAI-I	0.000965867	PAI-I	CASM3C	0.02577
Niacin	0.00027	CASMC_HCL_IL-1b/TNF-a/IFN-g_24:Proliferation	0.0137237	Proliferation	CASM3C	0.04534
Niacin	0.00027	CASMC_HCL_IL-1b/TNF-a/IFN-g_24:SRB	-0.0229235	SRB	CASM3C	0.03222
Niacin	0.00027	CASMC_HCL_IL-1b/TNF-a/IFN-g_24:Serum Amyloid A	0.0335027	Serum Amyloid A	CASM3C	0.08248
Niacin	0.00027	HEK/HDFn_IL-1b/TNF-a/IFN-g/TGF-b_24:CCL2/MCP-1	-0.0270125	CCL2/MCP-1	KF3CT	0.07648
Niacin	0.00027	HEK/HDFn_IL-1b/TNF-a/IFN-g/TGF-b_24:CD54/ICAM-1	0.0154023	CD54/ICAM-1	KF3CT	0.03681
Niacin	0.00027	HEK/HDFn_IL-1b/TNF-a/IFN-g/TGF-b_24:CXCL10/IP-10	0.0178719	CXCL10/IP-10	KF3CT	0.03177
Niacin	0.00027	HEK/HDFn_IL-1b/TNF-a/IFN-g/TGF-b_24:CXCL8/IL-8	-0.00235163	CXCL8/IL-8	KF3CT	0.05447
Niacin	0.00027	HEK/HDFn_IL-1b/TNF-a/IFN-g/TGF-b_24:CXCL9/MIG	0.0130487	CXCL9/MIG	KF3CT	0.02465
Niacin	0.00027	HEK/HDFn_IL-1b/TNF-a/IFN-g/TGF-b_24:IL-1alpha	-0.000224565	IL-1alpha	KF3CT	0.04882
Niacin	0.00027	HEK/HDFn_IL-1b/TNF-a/IFN-g/TGF-b_24:MMP-9	0.0378274	MMP-9	KF3CT	0.0505
Niacin	0.00027	HEK/HDFn_IL-1b/TNF-a/IFN-g/TGF-b_24:PAI-I	-0.00795838	PAI-I	KF3CT	0.05223
Niacin	0.00027	HEK/HDFn_IL-1b/TNF-a/IFN-g/TGF-b_24:SRB	-0.0237646	SRB	KF3CT	0.03133
Niacin	0.00027	HEK/HDFn_IL-1b/TNF-a/IFN-g/TGF-b_24:TIMP-2	0.0378913	TIMP-2	KF3CT	0.05803
Niacin	0.00027	HEK/HDFn_IL-1b/TNF-a/IFN-g/TGF-b_24:uPA	0.0257116	uPA	KF3CT	0.04236
Niacin	0.00027	HLFa_TNF-a/TGF-b_48:CD106/VCAM-1	0.00373305	CD106/VCAM-1	MyoF	0.05438
Niacin	0.00027	HLFa_TNF-a/TGF-b_48:CXCL8/IL-8	0.00208695	CXCL8/IL-8	MyoF	0.05979
Niacin	0.00027	HLFa_TNF-a/TGF-b_48:Collagen I	0.0140835	Collagen I	MyoF	0.05065
Niacin	0.00027	HLFa_TNF-a/TGF-b_48:Collagen III	0.00944442	Collagen III	MyoF	0.03974
Niacin	0.00027	HLFa_TNF-a/TGF-b_48:Collagen IV	0.000998985	Collagen IV	MyoF	0.07395
Niacin	0.00027	HLFa_TNF-a/TGF-b_48:Decorin	0.0216423	Decorin	MyoF	0.05174
Niacin	0.00027	HLFa_TNF-a/TGF-b_48:MMP-1	-0.0212773	MMP-1	MyoF	0.07386
Niacin	0.00027	HLFa_TNF-a/TGF-b_48:PAI-I	0.000886327	PAI-I	MyoF	0.05718
Niacin	0.00027	HLFa_TNF-a/TGF-b_48:SRB	0.00133129	SRB	MyoF	0.03976
Niacin	0.00027	HLFa_TNF-a/TGF-b_48:TIMP-1	-0.00442231	TIMP-1	MyoF	0.06943
Niacin	0.00027	HLFa_TNF-a/TGF-b_48:alpha-SM Actin	0.00311473	alpha-SM Actin	MyoF	0.04593
Niacin	0.00027	HLFa_TNF-a/TGF-b_48:bFGF	0.0129722	bFGF	MyoF	0.03638
Niacin	0.00027	HUVEC/PBMC_SEB/TSST_24:CCL2/MCP-1	0.0438569	CCL2/MCP-1	SAg	0.05878
Niacin	0.00027	HUVEC/PBMC_SEB/TSST_24:CD38	0.0163612	CD38	SAg	0.04589
Niacin	0.00027	HUVEC/PBMC_SEB/TSST_24:CD40	0.0186581	CD40	SAg	0.05397
Niacin	0.00027	HUVEC/PBMC_SEB/TSST_24:CD62E/E-Selectin	0.00437701	CD62E/E-Selectin	SAg	0.07144
Niacin	0.00027	HUVEC/PBMC_SEB/TSST_24:CD69	0.00749819	CD69	SAg	0.06302
Niacin	0.00027	HUVEC/PBMC_SEB/TSST_24:CXCL8/IL-8	-0.0162396	CXCL8/IL-8	SAg	0.0833
Niacin	0.00027	HUVEC/PBMC_SEB/TSST_24:CXCL9/MIG	-0.024251	CXCL9/MIG	SAg	0.04069
Niacin	0.00027	HUVEC/PBMC_SEB/TSST_24:PBMC Cytotoxicity	0.0206533	PBMC Cytotoxicity	SAg	0.03521
Niacin	0.00027	HUVEC/PBMC_SEB/TSST_24:Proliferation	0.00893284	Proliferation	SAg	0.06395
Niacin	0.00027	HUVEC/PBMC_SEB/TSST_24:SRB	-0.0126543	SRB	SAg	0.03921
Niacin	0.00027	HUVEC_IL-4/Histamine_24:CCL2/MCP-1	-0.0203911	CCL2/MCP-1	4H	0.08535
Niacin	0.00027	HUVEC_IL-4/Histamine_24:CCL26/Eotaxin-3	-0.0159534	CCL26/Eotaxin-3	4H	0.0491
Niacin	0.00027	HUVEC_IL-4/Histamine_24:CD106/VCAM-1	-0.0212888	CD106/VCAM-1	4H	0.03928
Niacin	0.00027	HUVEC_IL-4/Histamine_24:CD62P/P-selectin	-0.0271374	CD62P/P-selectin	4H	0.07684
Niacin	0.00027	HUVEC_IL-4/Histamine_24:CD87/uPAR	-0.0551308	CD87/uPAR	4H	0.07019
Niacin	0.00027	HUVEC_IL-4/Histamine_24:SRB	0.0389432	SRB	4H	0.04032
Niacin	0.00027	HUVEC_IL-4/Histamine_24:VEGFR2	0.0180394	VEGFR2	4H	0.06978
Niacin	0.00027	BrEPI_IL-1b/TNF-a/IFN-g_24:CD54/ICAM-1	0.00487991	CD54/ICAM-1	BE3C	0.04111
Niacin	0.00027	BrEPI_IL-1b/TNF-a/IFN-g_24:CD87/uPAR	-0.0090058	CD87/uPAR	BE3C	0.05504
Niacin	0.00027	BrEPI_IL-1b/TNF-a/IFN-g_24:CXCL10/IP-10	0.00844475	CXCL10/IP-10	BE3C	0.05442
Niacin	0.00027	BrEPI_IL-1b/TNF-a/IFN-g_24:CXCL11/I-TAC	-0.00300651	CXCL11/I-TAC	BE3C	0.04486
Niacin	0.00027	BrEPI_IL-1b/TNF-a/IFN-g_24:CXCL8/IL-8	-0.0170832	CXCL8/IL-8	BE3C	0.0715
Niacin	0.00027	BrEPI_IL-1b/TNF-a/IFN-g_24:CXCL9/MIG	-0.0185378	CXCL9/MIG	BE3C	0.02284
Niacin	0.00027	BrEPI_IL-1b/TNF-a/IFN-g_24:EGFR	-0.02222	EGFR	BE3C	0.04331
Niacin	0.00027	BrEPI_IL-1b/TNF-a/IFN-g_24:HLA-DR	-0.020503	HLA-DR	BE3C	0.05013
Niacin	0.00027	BrEPI_IL-1b/TNF-a/IFN-g_24:IL-1alpha	0.00582534	IL-1alpha	BE3C	0.0464
Niacin	0.00027	BrEPI_IL-1b/TNF-a/IFN-g_24:Keratin 8/18	-0.00240534	Keratin 8/18	BE3C	0.05043
Niacin	0.00027	BrEPI_IL-1b/TNF-a/IFN-g_24:MMP-1	0.0615961	MMP-1	BE3C	0.04861
Niacin	0.00027	BrEPI_IL-1b/TNF-a/IFN-g_24:MMP-9	0.0418318	MMP-9	BE3C	0.06432
Niacin	0.00027	BrEPI_IL-1b/TNF-a/IFN-g_24:PAI-I	0.0319401	PAI-I	BE3C	0.06125
Niacin	0.00027	BrEPI_IL-1b/TNF-a/IFN-g_24:SRB	0.0108822	SRB	BE3C	0.02997
Niacin	0.00027	BrEPI_IL-1b/TNF-a/IFN-g_24:tPA	0.030464	tPA	BE3C	0.06553
Niacin	0.00027	BrEPI_IL-1b/TNF-a/IFN-g_24:uPA	0.00437738	uPA	BE3C	0.05607
Niacin	0.00027	HDFn_IL-1b/TNF-a/IFN-g/EGF/FGF/PDGFbb_24:CCL2/MCP-1	0.00968072	CCL2/MCP-1	HDF3CGF	0.05487
Niacin	0.00027	HDFn_IL-1b/TNF-a/IFN-g/EGF/FGF/PDGFbb_24:CD106/VCAM-1	0.0121462	CD106/VCAM-1	HDF3CGF	0.07411
Niacin	0.00027	HDFn_IL-1b/TNF-a/IFN-g/EGF/FGF/PDGFbb_24:CD54/ICAM-1	-0.00222794	CD54/ICAM-1	HDF3CGF	0.03375
Niacin	0.00027	HDFn_IL-1b/TNF-a/IFN-g/EGF/FGF/PDGFbb_24:CXCL10/IP-10	0.0339192	CXCL10/IP-10	HDF3CGF	0.06332
Niacin	0.00027	HDFn_IL-1b/TNF-a/IFN-g/EGF/FGF/PDGFbb_24:CXCL11/I-TAC	0.0206918	CXCL11/I-TAC	HDF3CGF	0.05589
Niacin	0.00027	HDFn_IL-1b/TNF-a/IFN-g/EGF/FGF/PDGFbb_24:CXCL8/IL-8	0.00326996	CXCL8/IL-8	HDF3CGF	0.02234
Niacin	0.00027	HDFn_IL-1b/TNF-a/IFN-g/EGF/FGF/PDGFbb_24:CXCL9/MIG	0.0098224	CXCL9/MIG	HDF3CGF	0.03111
Niacin	0.00027	HDFn_IL-1b/TNF-a/IFN-g/EGF/FGF/PDGFbb_24:Collagen I	-0.0243131	Collagen I	HDF3CGF	0.07149
Niacin	0.00027	HDFn_IL-1b/TNF-a/IFN-g/EGF/FGF/PDGFbb_24:Collagen III	0.00625678	Collagen III	HDF3CGF	0.08131
Niacin	0.00027	HDFn_IL-1b/TNF-a/IFN-g/EGF/FGF/PDGFbb_24:EGFR	-0.000197173	EGFR	HDF3CGF	0.07492
Niacin	0.00027	HDFn_IL-1b/TNF-a/IFN-g/EGF/FGF/PDGFbb_24:M-CSF	0.00390879	M-CSF	HDF3CGF	0.05349
Niacin	0.00027	HDFn_IL-1b/TNF-a/IFN-g/EGF/FGF/PDGFbb_24:MMP-1	-0.0397131	MMP-1	HDF3CGF	0.041
Niacin	0.00027	HDFn_IL-1b/TNF-a/IFN-g/EGF/FGF/PDGFbb_24:PAI-I	0.0230721	PAI-I	HDF3CGF	0.07304
Niacin	0.00027	HDFn_IL-1b/TNF-a/IFN-g/EGF/FGF/PDGFbb_24:Proliferation_72hr	-0.0344176	Proliferation_72hr	HDF3CGF	0.0681
Niacin	0.00027	HDFn_IL-1b/TNF-a/IFN-g/EGF/FGF/PDGFbb_24:SRB	0.0163462	SRB	HDF3CGF	0.05114
Niacin	0.00027	HDFn_IL-1b/TNF-a/IFN-g/EGF/FGF/PDGFbb_24:TIMP-1	0.0804871	TIMP-1	HDF3CGF	0.07579
Niacin	0.00027	HDFn_IL-1b/TNF-a/IFN-g/EGF/FGF/PDGFbb_24:TIMP-2	0.0489121	TIMP-2	HDF3CGF	0.07233
Niacin	0.00027	B cell/PBMC_anti-IgM/SEBlo/TSSTlo_84:B cell Proliferation	-0.0093019	B cell Proliferation	BT	0.04271
Niacin	0.00027	B cell/PBMC_anti-IgM/SEBlo/TSSTlo_84:PBMC Cytotoxicity	-0.0374486	PBMC Cytotoxicity	BT	0.03359
Niacin	0.00027	B cell/PBMC_anti-IgM/SEBlo/TSSTlo_84:Secreted IgG	-0.00406968	Secreted IgG	BT	0.13075
Niacin	0.00027	B cell/PBMC_anti-IgM/SEBlo/TSSTlo_84:sIL-17A	-0.05343	sIL-17A	BT	0.14727
Niacin	0.00027	B cell/PBMC_anti-IgM/SEBlo/TSSTlo_84:sIL-17F	-0.0218299	sIL-17F	BT	0.1031
Niacin	0.00027	B cell/PBMC_anti-IgM/SEBlo/TSSTlo_84:sIL-2	0.0103557	sIL-2	BT	0.10676
Niacin	0.00027	B cell/PBMC_anti-IgM/SEBlo/TSSTlo_84:sIL-6	0.0383803	sIL-6	BT	0.10825
Niacin	0.00027	B cell/PBMC_anti-IgM/SEBlo/TSSTlo_84:sTNF-alpha	-0.0327943	sTNF-alpha	BT	0.08748
Niacin	0.00009	HUVEC/Mphg_HCL_Zymosan_24:CCL2/MCP-1	0.00245844	CCL2/MCP-1	lMphg	0.07734
Niacin	0.00009	HUVEC/Mphg_HCL_Zymosan_24:CCL3/MIP-1alpha	-0.00728189	CCL3/MIP-1alpha	lMphg	0.06504
Niacin	0.00009	HUVEC/Mphg_HCL_Zymosan_24:CD106/VCAM-1	-0.0067268	CD106/VCAM-1	lMphg	0.04222
Niacin	0.00009	HUVEC/Mphg_HCL_Zymosan_24:CD40	0.0108474	CD40	lMphg	0.05935
Niacin	0.00009	HUVEC/Mphg_HCL_Zymosan_24:CD62E/E-Selectin	0.0191125	CD62E/E-Selectin	lMphg	0.07007
Niacin	0.00009	HUVEC/Mphg_HCL_Zymosan_24:CD69	0.0475514	CD69	lMphg	0.07735
Niacin	0.00009	HUVEC/Mphg_HCL_Zymosan_24:CXCL8/IL-8	-0.011113	CXCL8/IL-8	lMphg	0.07093
Niacin	0.00009	HUVEC/Mphg_HCL_Zymosan_24:IL-1alpha	0.0381343	IL-1alpha	lMphg	0.08854
Niacin	0.00009	HUVEC/Mphg_HCL_Zymosan_24:M-CSF	0.00709254	M-CSF	lMphg	0.06972
Niacin	0.00009	HUVEC/Mphg_HCL_Zymosan_24:SRB	0.0176359	SRB	lMphg	0.03144
Niacin	0.00009	HUVEC/Mphg_HCL_Zymosan_24:SRB-Mphg	0.0381208	SRB-Mphg	lMphg	0.05256
Niacin	0.00009	HUVEC/Mphg_HCL_Zymosan_24:sIL-10	-0.012458	sIL-10	lMphg	0.08397
Niacin	0.00009	HUVEC/PBMC_LPS_24:CCL2/MCP-1	-0.0355204	CCL2/MCP-1	LPS	0.05299
Niacin	0.00009	HUVEC/PBMC_LPS_24:CD106/VCAM-1	-0.0104542	CD106/VCAM-1	LPS	0.03855
Niacin	0.00009	HUVEC/PBMC_LPS_24:CD141/Thrombomodulin	-0.0188531	CD141/Thrombomodulin	LPS	0.05421
Niacin	0.00009	HUVEC/PBMC_LPS_24:CD142/Tissue Factor	-0.0384161	CD142/Tissue Factor	LPS	0.06994
Niacin	0.00009	HUVEC/PBMC_LPS_24:CD40	-0.0047684	CD40	LPS	0.08333
Niacin	0.00009	HUVEC/PBMC_LPS_24:CD62E/E-Selectin	-0.00488912	CD62E/E-Selectin	LPS	0.04624
Niacin	0.00009	HUVEC/PBMC_LPS_24:CD69	-0.027351	CD69	LPS	0.07379
Niacin	0.00009	HUVEC/PBMC_LPS_24:CXCL8/IL-8	-0.0375535	CXCL8/IL-8	LPS	0.05267
Niacin	0.00009	HUVEC/PBMC_LPS_24:IL-1alpha	-0.0756969	IL-1alpha	LPS	0.08098
Niacin	0.00009	HUVEC/PBMC_LPS_24:M-CSF	-0.0674848	M-CSF	LPS	0.06211
Niacin	0.00009	HUVEC/PBMC_LPS_24:SRB	-0.00671431	SRB	LPS	0.0357
Niacin	0.00009	HUVEC/PBMC_LPS_24:sPGE2	0.0873946	sPGE2	LPS	0.05816
Niacin	0.00009	HUVEC/PBMC_LPS_24:sTNF-alpha	-0.0277202	sTNF-alpha	LPS	0.08926
Niacin	0.00009	HUVEC_IL-1b/TNF-a/IFN-g_24:CCL2/MCP-1	-0.0100285	CCL2/MCP-1	3C	0.05008
Niacin	0.00009	HUVEC_IL-1b/TNF-a/IFN-g_24:CD106/VCAM-1	0.0117933	CD106/VCAM-1	3C	0.03857
Niacin	0.00009	HUVEC_IL-1b/TNF-a/IFN-g_24:CD141/Thrombomodulin	-0.00665947	CD141/Thrombomodulin	3C	0.04513
Niacin	0.00009	HUVEC_IL-1b/TNF-a/IFN-g_24:CD142/Tissue Factor	-0.00938545	CD142/Tissue Factor	3C	0.05772
Niacin	0.00009	HUVEC_IL-1b/TNF-a/IFN-g_24:CD54/ICAM-1	0.0083703	CD54/ICAM-1	3C	0.03063
Niacin	0.00009	HUVEC_IL-1b/TNF-a/IFN-g_24:CD62E/E-Selectin	-0.0196629	CD62E/E-Selectin	3C	0.04495
Niacin	0.00009	HUVEC_IL-1b/TNF-a/IFN-g_24:CD87/uPAR	-0.0386128	CD87/uPAR	3C	0.05188
Niacin	0.00009	HUVEC_IL-1b/TNF-a/IFN-g_24:CXCL8/IL-8	0.0377935	CXCL8/IL-8	3C	0.05229
Niacin	0.00009	HUVEC_IL-1b/TNF-a/IFN-g_24:CXCL9/MIG	-0.0124046	CXCL9/MIG	3C	0.03337
Niacin	0.00009	HUVEC_IL-1b/TNF-a/IFN-g_24:HLA-DR	-0.00699128	HLA-DR	3C	0.04899
Niacin	0.00009	HUVEC_IL-1b/TNF-a/IFN-g_24:Proliferation	-0.0176536	Proliferation	3C	0.05697
Niacin	0.00009	HUVEC_IL-1b/TNF-a/IFN-g_24:SRB	0.0286619	SRB	3C	0.04474
Niacin	0.00009	BrEPI/HDFn_IL-4/TNF-a_24:CCL2/MCP-1	-0.011927	CCL2/MCP-1	BF4T	0.0607
Niacin	0.00009	BrEPI/HDFn_IL-4/TNF-a_24:CCL26/Eotaxin-3	-0.00685413	CCL26/Eotaxin-3	BF4T	0.07263
Niacin	0.00009	BrEPI/HDFn_IL-4/TNF-a_24:CD106/VCAM-1	-0.0136944	CD106/VCAM-1	BF4T	0.06939
Niacin	0.00009	BrEPI/HDFn_IL-4/TNF-a_24:CD54/ICAM-1	-0.000134896	CD54/ICAM-1	BF4T	0.03236
Niacin	0.00009	BrEPI/HDFn_IL-4/TNF-a_24:CD90	-0.00540377	CD90	BF4T	0.0317
Niacin	0.00009	BrEPI/HDFn_IL-4/TNF-a_24:CXCL8/IL-8	0.00196286	CXCL8/IL-8	BF4T	0.05761
Niacin	0.00009	BrEPI/HDFn_IL-4/TNF-a_24:IL-1alpha	0.016604	IL-1alpha	BF4T	0.04797
Niacin	0.00009	BrEPI/HDFn_IL-4/TNF-a_24:Keratin 8/18	-0.000351002	Keratin 8/18	BF4T	0.05214
Niacin	0.00009	BrEPI/HDFn_IL-4/TNF-a_24:MMP-1	-0.00184331	MMP-1	BF4T	0.02882
Niacin	0.00009	BrEPI/HDFn_IL-4/TNF-a_24:MMP-3	-0.0170093	MMP-3	BF4T	0.0676
Niacin	0.00009	BrEPI/HDFn_IL-4/TNF-a_24:MMP-9	0.00410265	MMP-9	BF4T	0.05312
Niacin	0.00009	BrEPI/HDFn_IL-4/TNF-a_24:PAI-I	-0.0268358	PAI-I	BF4T	0.04165
Niacin	0.00009	BrEPI/HDFn_IL-4/TNF-a_24:SRB	0.0137133	SRB	BF4T	0.03555
Niacin	0.00009	BrEPI/HDFn_IL-4/TNF-a_24:tPA	-0.00299082	tPA	BF4T	0.05605
Niacin	0.00009	BrEPI/HDFn_IL-4/TNF-a_24:uPA	-0.00151784	uPA	BF4T	0.04905
Niacin	0.00009	CASMC_HCL_IL-1b/TNF-a/IFN-g_24:CCL2/MCP-1	-0.00191102	CCL2/MCP-1	CASM3C	0.05581
Niacin	0.00009	CASMC_HCL_IL-1b/TNF-a/IFN-g_24:CD106/VCAM-1	-0.031799	CD106/VCAM-1	CASM3C	0.04731
Niacin	0.00009	CASMC_HCL_IL-1b/TNF-a/IFN-g_24:CD141/Thrombomodulin	-0.00930483	CD141/Thrombomodulin	CASM3C	0.05825
Niacin	0.00009	CASMC_HCL_IL-1b/TNF-a/IFN-g_24:CD142/Tissue Factor	-0.0288617	CD142/Tissue Factor	CASM3C	0.06689
Niacin	0.00009	CASMC_HCL_IL-1b/TNF-a/IFN-g_24:CD87/uPAR	-0.0314322	CD87/uPAR	CASM3C	0.06041
Niacin	0.00009	CASMC_HCL_IL-1b/TNF-a/IFN-g_24:CXCL8/IL-8	-0.000571275	CXCL8/IL-8	CASM3C	0.03623
Niacin	0.00009	CASMC_HCL_IL-1b/TNF-a/IFN-g_24:CXCL9/MIG	-0.0167635	CXCL9/MIG	CASM3C	0.03174
Niacin	0.00009	CASMC_HCL_IL-1b/TNF-a/IFN-g_24:HLA-DR	0.00913183	HLA-DR	CASM3C	0.06772
Niacin	0.00009	CASMC_HCL_IL-1b/TNF-a/IFN-g_24:IL-6	-0.0189473	IL-6	CASM3C	0.07426
Niacin	0.00009	CASMC_HCL_IL-1b/TNF-a/IFN-g_24:LDLR	-0.00941068	LDLR	CASM3C	0.04743
Niacin	0.00009	CASMC_HCL_IL-1b/TNF-a/IFN-g_24:M-CSF	-0.00710681	M-CSF	CASM3C	0.05579
Niacin	0.00009	CASMC_HCL_IL-1b/TNF-a/IFN-g_24:PAI-I	0.00917781	PAI-I	CASM3C	0.02577
Niacin	0.00009	CASMC_HCL_IL-1b/TNF-a/IFN-g_24:Proliferation	-0.0109821	Proliferation	CASM3C	0.04534
Niacin	0.00009	CASMC_HCL_IL-1b/TNF-a/IFN-g_24:SRB	-0.0157745	SRB	CASM3C	0.03222
Niacin	0.00009	CASMC_HCL_IL-1b/TNF-a/IFN-g_24:Serum Amyloid A	-0.0378532	Serum Amyloid A	CASM3C	0.08248
Niacin	0.00009	HEK/HDFn_IL-1b/TNF-a/IFN-g/TGF-b_24:CCL2/MCP-1	-0.0428031	CCL2/MCP-1	KF3CT	0.07648
Niacin	0.00009	HEK/HDFn_IL-1b/TNF-a/IFN-g/TGF-b_24:CD54/ICAM-1	-0.012724	CD54/ICAM-1	KF3CT	0.03681
Niacin	0.00009	HEK/HDFn_IL-1b/TNF-a/IFN-g/TGF-b_24:CXCL10/IP-10	-0.000357609	CXCL10/IP-10	KF3CT	0.03177
Niacin	0.00009	HEK/HDFn_IL-1b/TNF-a/IFN-g/TGF-b_24:CXCL8/IL-8	-0.0279231	CXCL8/IL-8	KF3CT	0.05447
Niacin	0.00009	HEK/HDFn_IL-1b/TNF-a/IFN-g/TGF-b_24:CXCL9/MIG	0.00834109	CXCL9/MIG	KF3CT	0.02465
Niacin	0.00009	HEK/HDFn_IL-1b/TNF-a/IFN-g/TGF-b_24:IL-1alpha	0.0486057	IL-1alpha	KF3CT	0.04882
Niacin	0.00009	HEK/HDFn_IL-1b/TNF-a/IFN-g/TGF-b_24:MMP-9	0.0111897	MMP-9	KF3CT	0.0505
Niacin	0.00009	HEK/HDFn_IL-1b/TNF-a/IFN-g/TGF-b_24:PAI-I	-0.0112192	PAI-I	KF3CT	0.05223
Niacin	0.00009	HEK/HDFn_IL-1b/TNF-a/IFN-g/TGF-b_24:SRB	0.0055407	SRB	KF3CT	0.03133
Niacin	0.00009	HEK/HDFn_IL-1b/TNF-a/IFN-g/TGF-b_24:TIMP-2	0.0124991	TIMP-2	KF3CT	0.05803
Niacin	0.00009	HEK/HDFn_IL-1b/TNF-a/IFN-g/TGF-b_24:uPA	0.0228955	uPA	KF3CT	0.04236
Niacin	0.00009	HLFa_TNF-a/TGF-b_48:CD106/VCAM-1	0.00475372	CD106/VCAM-1	MyoF	0.05438
Niacin	0.00009	HLFa_TNF-a/TGF-b_48:CXCL8/IL-8	0.0289011	CXCL8/IL-8	MyoF	0.05979
Niacin	0.00009	HLFa_TNF-a/TGF-b_48:Collagen I	0.0118935	Collagen I	MyoF	0.05065
Niacin	0.00009	HLFa_TNF-a/TGF-b_48:Collagen III	0.00638206	Collagen III	MyoF	0.03974
Niacin	0.00009	HLFa_TNF-a/TGF-b_48:Collagen IV	-0.0325539	Collagen IV	MyoF	0.07395
Niacin	0.00009	HLFa_TNF-a/TGF-b_48:Decorin	0.0343804	Decorin	MyoF	0.05174
Niacin	0.00009	HLFa_TNF-a/TGF-b_48:MMP-1	-0.0283122	MMP-1	MyoF	0.07386
Niacin	0.00009	HLFa_TNF-a/TGF-b_48:PAI-I	-0.00681693	PAI-I	MyoF	0.05718
Niacin	0.00009	HLFa_TNF-a/TGF-b_48:SRB	-0.0138175	SRB	MyoF	0.03976
Niacin	0.00009	HLFa_TNF-a/TGF-b_48:TIMP-1	0.0234273	TIMP-1	MyoF	0.06943
Niacin	0.00009	HLFa_TNF-a/TGF-b_48:alpha-SM Actin	-0.0177218	alpha-SM Actin	MyoF	0.04593
Niacin	0.00009	HLFa_TNF-a/TGF-b_48:bFGF	-0.00100671	bFGF	MyoF	0.03638
Niacin	0.00009	HUVEC/PBMC_SEB/TSST_24:CCL2/MCP-1	0.0121942	CCL2/MCP-1	SAg	0.05878
Niacin	0.00009	HUVEC/PBMC_SEB/TSST_24:CD38	-0.0179101	CD38	SAg	0.04589
Niacin	0.00009	HUVEC/PBMC_SEB/TSST_24:CD40	-0.014605	CD40	SAg	0.05397
Niacin	0.00009	HUVEC/PBMC_SEB/TSST_24:CD62E/E-Selectin	-0.0161308	CD62E/E-Selectin	SAg	0.07144
Niacin	0.00009	HUVEC/PBMC_SEB/TSST_24:CD69	-0.00907517	CD69	SAg	0.06302
Niacin	0.00009	HUVEC/PBMC_SEB/TSST_24:CXCL8/IL-8	-0.0209541	CXCL8/IL-8	SAg	0.0833
Niacin	0.00009	HUVEC/PBMC_SEB/TSST_24:CXCL9/MIG	0.00227773	CXCL9/MIG	SAg	0.04069
Niacin	0.00009	HUVEC/PBMC_SEB/TSST_24:PBMC Cytotoxicity	0.0348086	PBMC Cytotoxicity	SAg	0.03521
Niacin	0.00009	HUVEC/PBMC_SEB/TSST_24:Proliferation	-0.0185344	Proliferation	SAg	0.06395
Niacin	0.00009	HUVEC/PBMC_SEB/TSST_24:SRB	0.0175997	SRB	SAg	0.03921
Niacin	0.00009	HUVEC_IL-4/Histamine_24:CCL2/MCP-1	0.00762341	CCL2/MCP-1	4H	0.08535
Niacin	0.00009	HUVEC_IL-4/Histamine_24:CCL26/Eotaxin-3	0.00751203	CCL26/Eotaxin-3	4H	0.0491
Niacin	0.00009	HUVEC_IL-4/Histamine_24:CD106/VCAM-1	-0.00594076	CD106/VCAM-1	4H	0.03928
Niacin	0.00009	HUVEC_IL-4/Histamine_24:CD62P/P-selectin	-0.0440664	CD62P/P-selectin	4H	0.07684
Niacin	0.00009	HUVEC_IL-4/Histamine_24:CD87/uPAR	-0.0282166	CD87/uPAR	4H	0.07019
Niacin	0.00009	HUVEC_IL-4/Histamine_24:SRB	0.00876357	SRB	4H	0.04032
Niacin	0.00009	HUVEC_IL-4/Histamine_24:VEGFR2	-0.0371118	VEGFR2	4H	0.06978
Niacin	0.00009	BrEPI_IL-1b/TNF-a/IFN-g_24:CD54/ICAM-1	-0.0115186	CD54/ICAM-1	BE3C	0.04111
Niacin	0.00009	BrEPI_IL-1b/TNF-a/IFN-g_24:CD87/uPAR	0.00827956	CD87/uPAR	BE3C	0.05504
Niacin	0.00009	BrEPI_IL-1b/TNF-a/IFN-g_24:CXCL10/IP-10	0.0199248	CXCL10/IP-10	BE3C	0.05442
Niacin	0.00009	BrEPI_IL-1b/TNF-a/IFN-g_24:CXCL11/I-TAC	-0.0119908	CXCL11/I-TAC	BE3C	0.04486
Niacin	0.00009	BrEPI_IL-1b/TNF-a/IFN-g_24:CXCL8/IL-8	0.000352273	CXCL8/IL-8	BE3C	0.0715
Niacin	0.00009	BrEPI_IL-1b/TNF-a/IFN-g_24:CXCL9/MIG	0.00804178	CXCL9/MIG	BE3C	0.02284
Niacin	0.00009	BrEPI_IL-1b/TNF-a/IFN-g_24:EGFR	-0.00840896	EGFR	BE3C	0.04331
Niacin	0.00009	BrEPI_IL-1b/TNF-a/IFN-g_24:HLA-DR	-0.025388	HLA-DR	BE3C	0.05013
Niacin	0.00009	BrEPI_IL-1b/TNF-a/IFN-g_24:IL-1alpha	0.0257288	IL-1alpha	BE3C	0.0464
Niacin	0.00009	BrEPI_IL-1b/TNF-a/IFN-g_24:Keratin 8/18	-0.020303	Keratin 8/18	BE3C	0.05043
Niacin	0.00009	BrEPI_IL-1b/TNF-a/IFN-g_24:MMP-1	0.0430104	MMP-1	BE3C	0.04861
Niacin	0.00009	BrEPI_IL-1b/TNF-a/IFN-g_24:MMP-9	0.0575803	MMP-9	BE3C	0.06432
Niacin	0.00009	BrEPI_IL-1b/TNF-a/IFN-g_24:PAI-I	0.0211078	PAI-I	BE3C	0.06125
Niacin	0.00009	BrEPI_IL-1b/TNF-a/IFN-g_24:SRB	-0.00592747	SRB	BE3C	0.02997
Niacin	0.00009	BrEPI_IL-1b/TNF-a/IFN-g_24:tPA	-0.0231176	tPA	BE3C	0.06553
Niacin	0.00009	BrEPI_IL-1b/TNF-a/IFN-g_24:uPA	-0.00184285	uPA	BE3C	0.05607
Niacin	0.00009	HDFn_IL-1b/TNF-a/IFN-g/EGF/FGF/PDGFbb_24:CCL2/MCP-1	-0.0369601	CCL2/MCP-1	HDF3CGF	0.05487
Niacin	0.00009	HDFn_IL-1b/TNF-a/IFN-g/EGF/FGF/PDGFbb_24:CD106/VCAM-1	0.0144136	CD106/VCAM-1	HDF3CGF	0.07411
Niacin	0.00009	HDFn_IL-1b/TNF-a/IFN-g/EGF/FGF/PDGFbb_24:CD54/ICAM-1	0.00597646	CD54/ICAM-1	HDF3CGF	0.03375
Niacin	0.00009	HDFn_IL-1b/TNF-a/IFN-g/EGF/FGF/PDGFbb_24:CXCL10/IP-10	-0.00272006	CXCL10/IP-10	HDF3CGF	0.06332
Niacin	0.00009	HDFn_IL-1b/TNF-a/IFN-g/EGF/FGF/PDGFbb_24:CXCL11/I-TAC	0.0228104	CXCL11/I-TAC	HDF3CGF	0.05589
Niacin	0.00009	HDFn_IL-1b/TNF-a/IFN-g/EGF/FGF/PDGFbb_24:CXCL8/IL-8	-0.00561757	CXCL8/IL-8	HDF3CGF	0.02234
Niacin	0.00009	HDFn_IL-1b/TNF-a/IFN-g/EGF/FGF/PDGFbb_24:CXCL9/MIG	-0.000345345	CXCL9/MIG	HDF3CGF	0.03111
Niacin	0.00009	HDFn_IL-1b/TNF-a/IFN-g/EGF/FGF/PDGFbb_24:Collagen I	-0.0163022	Collagen I	HDF3CGF	0.07149
Niacin	0.00009	HDFn_IL-1b/TNF-a/IFN-g/EGF/FGF/PDGFbb_24:Collagen III	-0.0119449	Collagen III	HDF3CGF	0.08131
Niacin	0.00009	HDFn_IL-1b/TNF-a/IFN-g/EGF/FGF/PDGFbb_24:EGFR	-0.0138623	EGFR	HDF3CGF	0.07492
Niacin	0.00009	HDFn_IL-1b/TNF-a/IFN-g/EGF/FGF/PDGFbb_24:M-CSF	-0.00456245	M-CSF	HDF3CGF	0.05349
Niacin	0.00009	HDFn_IL-1b/TNF-a/IFN-g/EGF/FGF/PDGFbb_24:MMP-1	-0.0240077	MMP-1	HDF3CGF	0.041
Niacin	0.00009	HDFn_IL-1b/TNF-a/IFN-g/EGF/FGF/PDGFbb_24:PAI-I	-0.0106133	PAI-I	HDF3CGF	0.07304
Niacin	0.00009	HDFn_IL-1b/TNF-a/IFN-g/EGF/FGF/PDGFbb_24:Proliferation_72hr	0.00411657	Proliferation_72hr	HDF3CGF	0.0681
Niacin	0.00009	HDFn_IL-1b/TNF-a/IFN-g/EGF/FGF/PDGFbb_24:SRB	0.010897	SRB	HDF3CGF	0.05114
Niacin	0.00009	HDFn_IL-1b/TNF-a/IFN-g/EGF/FGF/PDGFbb_24:TIMP-1	0.0654815	TIMP-1	HDF3CGF	0.07579
Niacin	0.00009	HDFn_IL-1b/TNF-a/IFN-g/EGF/FGF/PDGFbb_24:TIMP-2	0.013383	TIMP-2	HDF3CGF	0.07233
Niacin	0.00009	B cell/PBMC_anti-IgM/SEBlo/TSSTlo_84:B cell Proliferation	0.0140393	B cell Proliferation	BT	0.04271
Niacin	0.00009	B cell/PBMC_anti-IgM/SEBlo/TSSTlo_84:PBMC Cytotoxicity	-0.000734618	PBMC Cytotoxicity	BT	0.03359
Niacin	0.00009	B cell/PBMC_anti-IgM/SEBlo/TSSTlo_84:Secreted IgG	-0.00659319	Secreted IgG	BT	0.13075
Niacin	0.00009	B cell/PBMC_anti-IgM/SEBlo/TSSTlo_84:sIL-17A	0.0527021	sIL-17A	BT	0.14727
Niacin	0.00009	B cell/PBMC_anti-IgM/SEBlo/TSSTlo_84:sIL-17F	-0.0336966	sIL-17F	BT	0.1031
Niacin	0.00009	B cell/PBMC_anti-IgM/SEBlo/TSSTlo_84:sIL-2	0.00658625	sIL-2	BT	0.10676
Niacin	0.00009	B cell/PBMC_anti-IgM/SEBlo/TSSTlo_84:sIL-6	0.0478795	sIL-6	BT	0.10825
Niacin	0.00009	B cell/PBMC_anti-IgM/SEBlo/TSSTlo_84:sTNF-alpha	-0.0424746	sTNF-alpha	BT	0.08748
Niacin	0.00003	HUVEC/Mphg_HCL_Zymosan_24:CCL2/MCP-1	4.70216e-05	CCL2/MCP-1	lMphg	0.07734
Niacin	0.00003	HUVEC/Mphg_HCL_Zymosan_24:CCL3/MIP-1alpha	0.00784739	CCL3/MIP-1alpha	lMphg	0.06504
Niacin	0.00003	HUVEC/Mphg_HCL_Zymosan_24:CD106/VCAM-1	0.0255331	CD106/VCAM-1	lMphg	0.04222
Niacin	0.00003	HUVEC/Mphg_HCL_Zymosan_24:CD40	0.0229026	CD40	lMphg	0.05935
Niacin	0.00003	HUVEC/Mphg_HCL_Zymosan_24:CD62E/E-Selectin	0.0145039	CD62E/E-Selectin	lMphg	0.07007
Niacin	0.00003	HUVEC/Mphg_HCL_Zymosan_24:CD69	0.0130628	CD69	lMphg	0.07735
Niacin	0.00003	HUVEC/Mphg_HCL_Zymosan_24:CXCL8/IL-8	0.0292057	CXCL8/IL-8	lMphg	0.07093
Niacin	0.00003	HUVEC/Mphg_HCL_Zymosan_24:IL-1alpha	0.044792	IL-1alpha	lMphg	0.08854
Niacin	0.00003	HUVEC/Mphg_HCL_Zymosan_24:M-CSF	0.0297054	M-CSF	lMphg	0.06972
Niacin	0.00003	HUVEC/Mphg_HCL_Zymosan_24:SRB	0.00375765	SRB	lMphg	0.03144
Niacin	0.00003	HUVEC/Mphg_HCL_Zymosan_24:SRB-Mphg	-0.0159404	SRB-Mphg	lMphg	0.05256
Niacin	0.00003	HUVEC/Mphg_HCL_Zymosan_24:sIL-10	-0.0152956	sIL-10	lMphg	0.08397
Niacin	0.00003	HUVEC/PBMC_LPS_24:CCL2/MCP-1	-0.0238153	CCL2/MCP-1	LPS	0.05299
Niacin	0.00003	HUVEC/PBMC_LPS_24:CD106/VCAM-1	0.0233068	CD106/VCAM-1	LPS	0.03855
Niacin	0.00003	HUVEC/PBMC_LPS_24:CD141/Thrombomodulin	0.0163283	CD141/Thrombomodulin	LPS	0.05421
Niacin	0.00003	HUVEC/PBMC_LPS_24:CD142/Tissue Factor	0.027428	CD142/Tissue Factor	LPS	0.06994
Niacin	0.00003	HUVEC/PBMC_LPS_24:CD40	0.0231612	CD40	LPS	0.08333
Niacin	0.00003	HUVEC/PBMC_LPS_24:CD62E/E-Selectin	0.00424839	CD62E/E-Selectin	LPS	0.04624
Niacin	0.00003	HUVEC/PBMC_LPS_24:CD69	-0.0160626	CD69	LPS	0.07379
Niacin	0.00003	HUVEC/PBMC_LPS_24:CXCL8/IL-8	-0.0201419	CXCL8/IL-8	LPS	0.05267
Niacin	0.00003	HUVEC/PBMC_LPS_24:IL-1alpha	0.00786897	IL-1alpha	LPS	0.08098
Niacin	0.00003	HUVEC/PBMC_LPS_24:M-CSF	0.0273956	M-CSF	LPS	0.06211
Niacin	0.00003	HUVEC/PBMC_LPS_24:SRB	-0.00424204	SRB	LPS	0.0357
Niacin	0.00003	HUVEC/PBMC_LPS_24:sPGE2	-0.0151574	sPGE2	LPS	0.05816
Niacin	0.00003	HUVEC/PBMC_LPS_24:sTNF-alpha	-0.0574271	sTNF-alpha	LPS	0.08926
Niacin	0.00003	HUVEC_IL-1b/TNF-a/IFN-g_24:CCL2/MCP-1	0.0146278	CCL2/MCP-1	3C	0.05008
Niacin	0.00003	HUVEC_IL-1b/TNF-a/IFN-g_24:CD106/VCAM-1	0.0149622	CD106/VCAM-1	3C	0.03857
Niacin	0.00003	HUVEC_IL-1b/TNF-a/IFN-g_24:CD141/Thrombomodulin	0.0286922	CD141/Thrombomodulin	3C	0.04513
Niacin	0.00003	HUVEC_IL-1b/TNF-a/IFN-g_24:CD142/Tissue Factor	0.0172256	CD142/Tissue Factor	3C	0.05772
Niacin	0.00003	HUVEC_IL-1b/TNF-a/IFN-g_24:CD54/ICAM-1	0.00509536	CD54/ICAM-1	3C	0.03063
Niacin	0.00003	HUVEC_IL-1b/TNF-a/IFN-g_24:CD62E/E-Selectin	0.00690832	CD62E/E-Selectin	3C	0.04495
Niacin	0.00003	HUVEC_IL-1b/TNF-a/IFN-g_24:CD87/uPAR	-0.0211663	CD87/uPAR	3C	0.05188
Niacin	0.00003	HUVEC_IL-1b/TNF-a/IFN-g_24:CXCL8/IL-8	-0.00588281	CXCL8/IL-8	3C	0.05229
Niacin	0.00003	HUVEC_IL-1b/TNF-a/IFN-g_24:CXCL9/MIG	-0.00136604	CXCL9/MIG	3C	0.03337
Niacin	0.00003	HUVEC_IL-1b/TNF-a/IFN-g_24:HLA-DR	0.00698201	HLA-DR	3C	0.04899
Niacin	0.00003	HUVEC_IL-1b/TNF-a/IFN-g_24:Proliferation	-0.000451528	Proliferation	3C	0.05697
Niacin	0.00003	HUVEC_IL-1b/TNF-a/IFN-g_24:SRB	-0.0200684	SRB	3C	0.04474
Niacin	0.00003	BrEPI/HDFn_IL-4/TNF-a_24:CCL2/MCP-1	0.0158638	CCL2/MCP-1	BF4T	0.0607
Niacin	0.00003	BrEPI/HDFn_IL-4/TNF-a_24:CCL26/Eotaxin-3	-0.0350644	CCL26/Eotaxin-3	BF4T	0.07263
Niacin	0.00003	BrEPI/HDFn_IL-4/TNF-a_24:CD106/VCAM-1	-0.0191376	CD106/VCAM-1	BF4T	0.06939
Niacin	0.00003	BrEPI/HDFn_IL-4/TNF-a_24:CD54/ICAM-1	-0.00763123	CD54/ICAM-1	BF4T	0.03236
Niacin	0.00003	BrEPI/HDFn_IL-4/TNF-a_24:CD90	0.00690133	CD90	BF4T	0.0317
Niacin	0.00003	BrEPI/HDFn_IL-4/TNF-a_24:CXCL8/IL-8	0.00231806	CXCL8/IL-8	BF4T	0.05761
Niacin	0.00003	BrEPI/HDFn_IL-4/TNF-a_24:IL-1alpha	0.0343327	IL-1alpha	BF4T	0.04797
Niacin	0.00003	BrEPI/HDFn_IL-4/TNF-a_24:Keratin 8/18	-0.00463258	Keratin 8/18	BF4T	0.05214
Niacin	0.00003	BrEPI/HDFn_IL-4/TNF-a_24:MMP-1	-0.0108067	MMP-1	BF4T	0.02882
Niacin	0.00003	BrEPI/HDFn_IL-4/TNF-a_24:MMP-3	0.00759657	MMP-3	BF4T	0.0676
Niacin	0.00003	BrEPI/HDFn_IL-4/TNF-a_24:MMP-9	0.00928679	MMP-9	BF4T	0.05312
Niacin	0.00003	BrEPI/HDFn_IL-4/TNF-a_24:PAI-I	-0.0322618	PAI-I	BF4T	0.04165
Niacin	0.00003	BrEPI/HDFn_IL-4/TNF-a_24:SRB	-0.0120993	SRB	BF4T	0.03555
Niacin	0.00003	BrEPI/HDFn_IL-4/TNF-a_24:tPA	-0.00328135	tPA	BF4T	0.05605
Niacin	0.00003	BrEPI/HDFn_IL-4/TNF-a_24:uPA	-0.0765563	uPA	BF4T	0.04905
Niacin	0.00003	CASMC_HCL_IL-1b/TNF-a/IFN-g_24:CCL2/MCP-1	0.0170923	CCL2/MCP-1	CASM3C	0.05581
Niacin	0.00003	CASMC_HCL_IL-1b/TNF-a/IFN-g_24:CD106/VCAM-1	0.0302686	CD106/VCAM-1	CASM3C	0.04731
Niacin	0.00003	CASMC_HCL_IL-1b/TNF-a/IFN-g_24:CD141/Thrombomodulin	0.0015067	CD141/Thrombomodulin	CASM3C	0.05825
Niacin	0.00003	CASMC_HCL_IL-1b/TNF-a/IFN-g_24:CD142/Tissue Factor	-0.0243205	CD142/Tissue Factor	CASM3C	0.06689
Niacin	0.00003	CASMC_HCL_IL-1b/TNF-a/IFN-g_24:CD87/uPAR	-0.00632826	CD87/uPAR	CASM3C	0.06041
Niacin	0.00003	CASMC_HCL_IL-1b/TNF-a/IFN-g_24:CXCL8/IL-8	-0.0225958	CXCL8/IL-8	CASM3C	0.03623
Niacin	0.00003	CASMC_HCL_IL-1b/TNF-a/IFN-g_24:CXCL9/MIG	0.0122679	CXCL9/MIG	CASM3C	0.03174
Niacin	0.00003	CASMC_HCL_IL-1b/TNF-a/IFN-g_24:HLA-DR	0.0350527	HLA-DR	CASM3C	0.06772
Niacin	0.00003	CASMC_HCL_IL-1b/TNF-a/IFN-g_24:IL-6	-0.0317096	IL-6	CASM3C	0.07426
Niacin	0.00003	CASMC_HCL_IL-1b/TNF-a/IFN-g_24:LDLR	0.00371398	LDLR	CASM3C	0.04743
Niacin	0.00003	CASMC_HCL_IL-1b/TNF-a/IFN-g_24:M-CSF	-0.0455935	M-CSF	CASM3C	0.05579
Niacin	0.00003	CASMC_HCL_IL-1b/TNF-a/IFN-g_24:PAI-I	0.00757812	PAI-I	CASM3C	0.02577
Niacin	0.00003	CASMC_HCL_IL-1b/TNF-a/IFN-g_24:Proliferation	0.0177081	Proliferation	CASM3C	0.04534
Niacin	0.00003	CASMC_HCL_IL-1b/TNF-a/IFN-g_24:SRB	-0.00397109	SRB	CASM3C	0.03222
Niacin	0.00003	CASMC_HCL_IL-1b/TNF-a/IFN-g_24:Serum Amyloid A	0.0146759	Serum Amyloid A	CASM3C	0.08248
Niacin	0.00003	HEK/HDFn_IL-1b/TNF-a/IFN-g/TGF-b_24:CCL2/MCP-1	-0.00966962	CCL2/MCP-1	KF3CT	0.07648
Niacin	0.00003	HEK/HDFn_IL-1b/TNF-a/IFN-g/TGF-b_24:CD54/ICAM-1	-0.00777628	CD54/ICAM-1	KF3CT	0.03681
Niacin	0.00003	HEK/HDFn_IL-1b/TNF-a/IFN-g/TGF-b_24:CXCL10/IP-10	0.0096704	CXCL10/IP-10	KF3CT	0.03177
Niacin	0.00003	HEK/HDFn_IL-1b/TNF-a/IFN-g/TGF-b_24:CXCL8/IL-8	-0.025939	CXCL8/IL-8	KF3CT	0.05447
Niacin	0.00003	HEK/HDFn_IL-1b/TNF-a/IFN-g/TGF-b_24:CXCL9/MIG	0.00700784	CXCL9/MIG	KF3CT	0.02465
Niacin	0.00003	HEK/HDFn_IL-1b/TNF-a/IFN-g/TGF-b_24:IL-1alpha	0.0363583	IL-1alpha	KF3CT	0.04882
Niacin	0.00003	HEK/HDFn_IL-1b/TNF-a/IFN-g/TGF-b_24:MMP-9	0.00778194	MMP-9	KF3CT	0.0505
Niacin	0.00003	HEK/HDFn_IL-1b/TNF-a/IFN-g/TGF-b_24:PAI-I	-0.0455706	PAI-I	KF3CT	0.05223
Niacin	0.00003	HEK/HDFn_IL-1b/TNF-a/IFN-g/TGF-b_24:SRB	0.0262094	SRB	KF3CT	0.03133
Niacin	0.00003	HEK/HDFn_IL-1b/TNF-a/IFN-g/TGF-b_24:TIMP-2	-0.0214043	TIMP-2	KF3CT	0.05803
Niacin	0.00003	HEK/HDFn_IL-1b/TNF-a/IFN-g/TGF-b_24:uPA	-0.00138596	uPA	KF3CT	0.04236
Niacin	0.00003	HLFa_TNF-a/TGF-b_48:CD106/VCAM-1	0.00830729	CD106/VCAM-1	MyoF	0.05438
Niacin	0.00003	HLFa_TNF-a/TGF-b_48:CXCL8/IL-8	0.0545103	CXCL8/IL-8	MyoF	0.05979
Niacin	0.00003	HLFa_TNF-a/TGF-b_48:Collagen I	-0.00818575	Collagen I	MyoF	0.05065
Niacin	0.00003	HLFa_TNF-a/TGF-b_48:Collagen III	-0.00628886	Collagen III	MyoF	0.03974
Niacin	0.00003	HLFa_TNF-a/TGF-b_48:Collagen IV	0.000460492	Collagen IV	MyoF	0.07395
Niacin	0.00003	HLFa_TNF-a/TGF-b_48:Decorin	-0.0242772	Decorin	MyoF	0.05174
Niacin	0.00003	HLFa_TNF-a/TGF-b_48:MMP-1	-4.88603e-05	MMP-1	MyoF	0.07386
Niacin	0.00003	HLFa_TNF-a/TGF-b_48:PAI-I	-0.0137069	PAI-I	MyoF	0.05718
Niacin	0.00003	HLFa_TNF-a/TGF-b_48:SRB	-0.000373495	SRB	MyoF	0.03976
Niacin	0.00003	HLFa_TNF-a/TGF-b_48:TIMP-1	-0.00712715	TIMP-1	MyoF	0.06943
Niacin	0.00003	HLFa_TNF-a/TGF-b_48:alpha-SM Actin	-0.000177765	alpha-SM Actin	MyoF	0.04593
Niacin	0.00003	HLFa_TNF-a/TGF-b_48:bFGF	-0.0119365	bFGF	MyoF	0.03638
Niacin	0.00003	HUVEC/PBMC_SEB/TSST_24:CCL2/MCP-1	0.0267933	CCL2/MCP-1	SAg	0.05878
Niacin	0.00003	HUVEC/PBMC_SEB/TSST_24:CD38	0.0259018	CD38	SAg	0.04589
Niacin	0.00003	HUVEC/PBMC_SEB/TSST_24:CD40	-0.0116175	CD40	SAg	0.05397
Niacin	0.00003	HUVEC/PBMC_SEB/TSST_24:CD62E/E-Selectin	-0.0286058	CD62E/E-Selectin	SAg	0.07144
Niacin	0.00003	HUVEC/PBMC_SEB/TSST_24:CD69	0.00662802	CD69	SAg	0.06302
Niacin	0.00003	HUVEC/PBMC_SEB/TSST_24:CXCL8/IL-8	-0.0317526	CXCL8/IL-8	SAg	0.0833
Niacin	0.00003	HUVEC/PBMC_SEB/TSST_24:CXCL9/MIG	0.00418159	CXCL9/MIG	SAg	0.04069
Niacin	0.00003	HUVEC/PBMC_SEB/TSST_24:PBMC Cytotoxicity	0.0278081	PBMC Cytotoxicity	SAg	0.03521
Niacin	0.00003	HUVEC/PBMC_SEB/TSST_24:Proliferation	0.00355936	Proliferation	SAg	0.06395
Niacin	0.00003	HUVEC/PBMC_SEB/TSST_24:SRB	-0.0158389	SRB	SAg	0.03921
Niacin	0.00003	HUVEC_IL-4/Histamine_24:CCL2/MCP-1	0.0274577	CCL2/MCP-1	4H	0.08535
Niacin	0.00003	HUVEC_IL-4/Histamine_24:CCL26/Eotaxin-3	0.0214622	CCL26/Eotaxin-3	4H	0.0491
Niacin	0.00003	HUVEC_IL-4/Histamine_24:CD106/VCAM-1	0.0120611	CD106/VCAM-1	4H	0.03928
Niacin	0.00003	HUVEC_IL-4/Histamine_24:CD62P/P-selectin	-0.0320272	CD62P/P-selectin	4H	0.07684
Niacin	0.00003	HUVEC_IL-4/Histamine_24:CD87/uPAR	-0.0154882	CD87/uPAR	4H	0.07019
Niacin	0.00003	HUVEC_IL-4/Histamine_24:SRB	0.00550431	SRB	4H	0.04032
Niacin	0.00003	HUVEC_IL-4/Histamine_24:VEGFR2	-0.00960486	VEGFR2	4H	0.06978
Niacin	0.00003	BrEPI_IL-1b/TNF-a/IFN-g_24:CD54/ICAM-1	0.0131473	CD54/ICAM-1	BE3C	0.04111
Niacin	0.00003	BrEPI_IL-1b/TNF-a/IFN-g_24:CD87/uPAR	0.0123841	CD87/uPAR	BE3C	0.05504
Niacin	0.00003	BrEPI_IL-1b/TNF-a/IFN-g_24:CXCL10/IP-10	-0.0242922	CXCL10/IP-10	BE3C	0.05442
Niacin	0.00003	BrEPI_IL-1b/TNF-a/IFN-g_24:CXCL11/I-TAC	0.0196883	CXCL11/I-TAC	BE3C	0.04486
Niacin	0.00003	BrEPI_IL-1b/TNF-a/IFN-g_24:CXCL8/IL-8	-0.043999	CXCL8/IL-8	BE3C	0.0715
Niacin	0.00003	BrEPI_IL-1b/TNF-a/IFN-g_24:CXCL9/MIG	-0.00619531	CXCL9/MIG	BE3C	0.02284
Niacin	0.00003	BrEPI_IL-1b/TNF-a/IFN-g_24:EGFR	0.0125849	EGFR	BE3C	0.04331
Niacin	0.00003	BrEPI_IL-1b/TNF-a/IFN-g_24:HLA-DR	0.00108101	HLA-DR	BE3C	0.05013
Niacin	0.00003	BrEPI_IL-1b/TNF-a/IFN-g_24:IL-1alpha	0.0359489	IL-1alpha	BE3C	0.0464
Niacin	0.00003	BrEPI_IL-1b/TNF-a/IFN-g_24:Keratin 8/18	0.00376241	Keratin 8/18	BE3C	0.05043
Niacin	0.00003	BrEPI_IL-1b/TNF-a/IFN-g_24:MMP-1	0.0785271	MMP-1	BE3C	0.04861
Niacin	0.00003	BrEPI_IL-1b/TNF-a/IFN-g_24:MMP-9	0.0557921	MMP-9	BE3C	0.06432
Niacin	0.00003	BrEPI_IL-1b/TNF-a/IFN-g_24:PAI-I	0.0233255	PAI-I	BE3C	0.06125
Niacin	0.00003	BrEPI_IL-1b/TNF-a/IFN-g_24:SRB	-0.00562152	SRB	BE3C	0.02997
Niacin	0.00003	BrEPI_IL-1b/TNF-a/IFN-g_24:tPA	-0.032515	tPA	BE3C	0.06553
Niacin	0.00003	BrEPI_IL-1b/TNF-a/IFN-g_24:uPA	-0.0316425	uPA	BE3C	0.05607
Niacin	0.00003	HDFn_IL-1b/TNF-a/IFN-g/EGF/FGF/PDGFbb_24:CCL2/MCP-1	0.00172086	CCL2/MCP-1	HDF3CGF	0.05487
Niacin	0.00003	HDFn_IL-1b/TNF-a/IFN-g/EGF/FGF/PDGFbb_24:CD106/VCAM-1	0.00552324	CD106/VCAM-1	HDF3CGF	0.07411
Niacin	0.00003	HDFn_IL-1b/TNF-a/IFN-g/EGF/FGF/PDGFbb_24:CD54/ICAM-1	0.0168833	CD54/ICAM-1	HDF3CGF	0.03375
Niacin	0.00003	HDFn_IL-1b/TNF-a/IFN-g/EGF/FGF/PDGFbb_24:CXCL10/IP-10	-0.0121775	CXCL10/IP-10	HDF3CGF	0.06332
Niacin	0.00003	HDFn_IL-1b/TNF-a/IFN-g/EGF/FGF/PDGFbb_24:CXCL11/I-TAC	0.0183088	CXCL11/I-TAC	HDF3CGF	0.05589
Niacin	0.00003	HDFn_IL-1b/TNF-a/IFN-g/EGF/FGF/PDGFbb_24:CXCL8/IL-8	-0.00885535	CXCL8/IL-8	HDF3CGF	0.02234
Niacin	0.00003	HDFn_IL-1b/TNF-a/IFN-g/EGF/FGF/PDGFbb_24:CXCL9/MIG	-0.00706097	CXCL9/MIG	HDF3CGF	0.03111
Niacin	0.00003	HDFn_IL-1b/TNF-a/IFN-g/EGF/FGF/PDGFbb_24:Collagen I	-0.0431985	Collagen I	HDF3CGF	0.07149
Niacin	0.00003	HDFn_IL-1b/TNF-a/IFN-g/EGF/FGF/PDGFbb_24:Collagen III	-0.0128847	Collagen III	HDF3CGF	0.08131
Niacin	0.00003	HDFn_IL-1b/TNF-a/IFN-g/EGF/FGF/PDGFbb_24:EGFR	-0.0120664	EGFR	HDF3CGF	0.07492
Niacin	0.00003	HDFn_IL-1b/TNF-a/IFN-g/EGF/FGF/PDGFbb_24:M-CSF	0.00852935	M-CSF	HDF3CGF	0.05349
Niacin	0.00003	HDFn_IL-1b/TNF-a/IFN-g/EGF/FGF/PDGFbb_24:MMP-1	0.00795598	MMP-1	HDF3CGF	0.041
Niacin	0.00003	HDFn_IL-1b/TNF-a/IFN-g/EGF/FGF/PDGFbb_24:PAI-I	-0.0313804	PAI-I	HDF3CGF	0.07304
Niacin	0.00003	HDFn_IL-1b/TNF-a/IFN-g/EGF/FGF/PDGFbb_24:Proliferation_72hr	0.0122345	Proliferation_72hr	HDF3CGF	0.0681
Niacin	0.00003	HDFn_IL-1b/TNF-a/IFN-g/EGF/FGF/PDGFbb_24:SRB	0.00648785	SRB	HDF3CGF	0.05114
Niacin	0.00003	HDFn_IL-1b/TNF-a/IFN-g/EGF/FGF/PDGFbb_24:TIMP-1	0.0479501	TIMP-1	HDF3CGF	0.07579
Niacin	0.00003	HDFn_IL-1b/TNF-a/IFN-g/EGF/FGF/PDGFbb_24:TIMP-2	0.030047	TIMP-2	HDF3CGF	0.07233
Niacin	0.00003	B cell/PBMC_anti-IgM/SEBlo/TSSTlo_84:B cell Proliferation	-0.02113	B cell Proliferation	BT	0.04271
Niacin	0.00003	B cell/PBMC_anti-IgM/SEBlo/TSSTlo_84:PBMC Cytotoxicity	-0.00422269	PBMC Cytotoxicity	BT	0.03359
Niacin	0.00003	B cell/PBMC_anti-IgM/SEBlo/TSSTlo_84:Secreted IgG	-0.00709966	Secreted IgG	BT	0.13075
Niacin	0.00003	B cell/PBMC_anti-IgM/SEBlo/TSSTlo_84:sIL-17A	-0.037743	sIL-17A	BT	0.14727
Niacin	0.00003	B cell/PBMC_anti-IgM/SEBlo/TSSTlo_84:sIL-17F	-0.00405428	sIL-17F	BT	0.1031
Niacin	0.00003	B cell/PBMC_anti-IgM/SEBlo/TSSTlo_84:sIL-2	-0.0409476	sIL-2	BT	0.10676
Niacin	0.00003	B cell/PBMC_anti-IgM/SEBlo/TSSTlo_84:sIL-6	-0.0230552	sIL-6	BT	0.10825
Niacin	0.00003	B cell/PBMC_anti-IgM/SEBlo/TSSTlo_84:sTNF-alpha	-0.0489278	sTNF-alpha	BT	0.08748
Niacin	0.00001	HUVEC/Mphg_HCL_Zymosan_24:CCL2/MCP-1	-0.00259406	CCL2/MCP-1	lMphg	0.07734
Niacin	0.00001	HUVEC/Mphg_HCL_Zymosan_24:CCL3/MIP-1alpha	-0.00714238	CCL3/MIP-1alpha	lMphg	0.06504
Niacin	0.00001	HUVEC/Mphg_HCL_Zymosan_24:CD106/VCAM-1	0.00055488	CD106/VCAM-1	lMphg	0.04222
Niacin	0.00001	HUVEC/Mphg_HCL_Zymosan_24:CD40	0.0349332	CD40	lMphg	0.05935
Niacin	0.00001	HUVEC/Mphg_HCL_Zymosan_24:CD62E/E-Selectin	0.0301836	CD62E/E-Selectin	lMphg	0.07007
Niacin	0.00001	HUVEC/Mphg_HCL_Zymosan_24:CD69	0.0181272	CD69	lMphg	0.07735
Niacin	0.00001	HUVEC/Mphg_HCL_Zymosan_24:CXCL8/IL-8	0.0157973	CXCL8/IL-8	lMphg	0.07093
Niacin	0.00001	HUVEC/Mphg_HCL_Zymosan_24:IL-1alpha	0.031827	IL-1alpha	lMphg	0.08854
Niacin	0.00001	HUVEC/Mphg_HCL_Zymosan_24:M-CSF	-0.00886932	M-CSF	lMphg	0.06972
Niacin	0.00001	HUVEC/Mphg_HCL_Zymosan_24:SRB	-0.00349769	SRB	lMphg	0.03144
Niacin	0.00001	HUVEC/Mphg_HCL_Zymosan_24:SRB-Mphg	0.0540285	SRB-Mphg	lMphg	0.05256
Niacin	0.00001	HUVEC/Mphg_HCL_Zymosan_24:sIL-10	-0.0172783	sIL-10	lMphg	0.08397
Niacin	0.00001	HUVEC/PBMC_LPS_24:CCL2/MCP-1	-0.0167015	CCL2/MCP-1	LPS	0.05299
Niacin	0.00001	HUVEC/PBMC_LPS_24:CD106/VCAM-1	-0.00237709	CD106/VCAM-1	LPS	0.03855
Niacin	0.00001	HUVEC/PBMC_LPS_24:CD141/Thrombomodulin	0.0231415	CD141/Thrombomodulin	LPS	0.05421
Niacin	0.00001	HUVEC/PBMC_LPS_24:CD142/Tissue Factor	-0.0173083	CD142/Tissue Factor	LPS	0.06994
Niacin	0.00001	HUVEC/PBMC_LPS_24:CD40	0.0149592	CD40	LPS	0.08333
Niacin	0.00001	HUVEC/PBMC_LPS_24:CD62E/E-Selectin	0.00269258	CD62E/E-Selectin	LPS	0.04624
Niacin	0.00001	HUVEC/PBMC_LPS_24:CD69	0.030677	CD69	LPS	0.07379
Niacin	0.00001	HUVEC/PBMC_LPS_24:CXCL8/IL-8	0.0203267	CXCL8/IL-8	LPS	0.05267
Niacin	0.00001	HUVEC/PBMC_LPS_24:IL-1alpha	0.00688628	IL-1alpha	LPS	0.08098
Niacin	0.00001	HUVEC/PBMC_LPS_24:M-CSF	0.0292921	M-CSF	LPS	0.06211
Niacin	0.00001	HUVEC/PBMC_LPS_24:SRB	0.0118896	SRB	LPS	0.0357
Niacin	0.00001	HUVEC/PBMC_LPS_24:sPGE2	0.0158419	sPGE2	LPS	0.05816
Niacin	0.00001	HUVEC/PBMC_LPS_24:sTNF-alpha	-0.0241457	sTNF-alpha	LPS	0.08926
Niacin	0.00001	HUVEC_IL-1b/TNF-a/IFN-g_24:CCL2/MCP-1	-0.00804432	CCL2/MCP-1	3C	0.05008
Niacin	0.00001	HUVEC_IL-1b/TNF-a/IFN-g_24:CD106/VCAM-1	0.00948297	CD106/VCAM-1	3C	0.03857
Niacin	0.00001	HUVEC_IL-1b/TNF-a/IFN-g_24:CD141/Thrombomodulin	0.0156001	CD141/Thrombomodulin	3C	0.04513
Niacin	0.00001	HUVEC_IL-1b/TNF-a/IFN-g_24:CD142/Tissue Factor	0.0176766	CD142/Tissue Factor	3C	0.05772
Niacin	0.00001	HUVEC_IL-1b/TNF-a/IFN-g_24:CD54/ICAM-1	-0.00101192	CD54/ICAM-1	3C	0.03063
Niacin	0.00001	HUVEC_IL-1b/TNF-a/IFN-g_24:CD62E/E-Selectin	0.00090369	CD62E/E-Selectin	3C	0.04495
Niacin	0.00001	HUVEC_IL-1b/TNF-a/IFN-g_24:CD87/uPAR	-0.0185926	CD87/uPAR	3C	0.05188
Niacin	0.00001	HUVEC_IL-1b/TNF-a/IFN-g_24:CXCL8/IL-8	-0.0182926	CXCL8/IL-8	3C	0.05229
Niacin	0.00001	HUVEC_IL-1b/TNF-a/IFN-g_24:CXCL9/MIG	0.00939885	CXCL9/MIG	3C	0.03337
Niacin	0.00001	HUVEC_IL-1b/TNF-a/IFN-g_24:HLA-DR	0.0171622	HLA-DR	3C	0.04899
Niacin	0.00001	HUVEC_IL-1b/TNF-a/IFN-g_24:Proliferation	0.016095	Proliferation	3C	0.05697
Niacin	0.00001	HUVEC_IL-1b/TNF-a/IFN-g_24:SRB	-0.00859293	SRB	3C	0.04474
Niacin	0.00001	BrEPI/HDFn_IL-4/TNF-a_24:CCL2/MCP-1	-0.00779142	CCL2/MCP-1	BF4T	0.0607
Niacin	0.00001	BrEPI/HDFn_IL-4/TNF-a_24:CCL26/Eotaxin-3	-0.00974729	CCL26/Eotaxin-3	BF4T	0.07263
Niacin	0.00001	BrEPI/HDFn_IL-4/TNF-a_24:CD106/VCAM-1	-0.0169152	CD106/VCAM-1	BF4T	0.06939
Niacin	0.00001	BrEPI/HDFn_IL-4/TNF-a_24:CD54/ICAM-1	0.022516	CD54/ICAM-1	BF4T	0.03236
Niacin	0.00001	BrEPI/HDFn_IL-4/TNF-a_24:CD90	-0.0126217	CD90	BF4T	0.0317
Niacin	0.00001	BrEPI/HDFn_IL-4/TNF-a_24:CXCL8/IL-8	-0.00856561	CXCL8/IL-8	BF4T	0.05761
Niacin	0.00001	BrEPI/HDFn_IL-4/TNF-a_24:IL-1alpha	-0.0246444	IL-1alpha	BF4T	0.04797
Niacin	0.00001	BrEPI/HDFn_IL-4/TNF-a_24:Keratin 8/18	-0.0128906	Keratin 8/18	BF4T	0.05214
Niacin	0.00001	BrEPI/HDFn_IL-4/TNF-a_24:MMP-1	0.000944181	MMP-1	BF4T	0.02882
Niacin	0.00001	BrEPI/HDFn_IL-4/TNF-a_24:MMP-3	0.018607	MMP-3	BF4T	0.0676
Niacin	0.00001	BrEPI/HDFn_IL-4/TNF-a_24:MMP-9	0.02157	MMP-9	BF4T	0.05312
Niacin	0.00001	BrEPI/HDFn_IL-4/TNF-a_24:PAI-I	0.0241321	PAI-I	BF4T	0.04165
Niacin	0.00001	BrEPI/HDFn_IL-4/TNF-a_24:SRB	0.0150031	SRB	BF4T	0.03555
Niacin	0.00001	BrEPI/HDFn_IL-4/TNF-a_24:tPA	0.0192759	tPA	BF4T	0.05605
Niacin	0.00001	BrEPI/HDFn_IL-4/TNF-a_24:uPA	-0.00654187	uPA	BF4T	0.04905
Niacin	0.00001	CASMC_HCL_IL-1b/TNF-a/IFN-g_24:CCL2/MCP-1	-0.00335394	CCL2/MCP-1	CASM3C	0.05581
Niacin	0.00001	CASMC_HCL_IL-1b/TNF-a/IFN-g_24:CD106/VCAM-1	0.00190568	CD106/VCAM-1	CASM3C	0.04731
Niacin	0.00001	CASMC_HCL_IL-1b/TNF-a/IFN-g_24:CD141/Thrombomodulin	0.0193821	CD141/Thrombomodulin	CASM3C	0.05825
Niacin	0.00001	CASMC_HCL_IL-1b/TNF-a/IFN-g_24:CD142/Tissue Factor	-0.00685065	CD142/Tissue Factor	CASM3C	0.06689
Niacin	0.00001	CASMC_HCL_IL-1b/TNF-a/IFN-g_24:CD87/uPAR	0.00861428	CD87/uPAR	CASM3C	0.06041
Niacin	0.00001	CASMC_HCL_IL-1b/TNF-a/IFN-g_24:CXCL8/IL-8	-0.0123086	CXCL8/IL-8	CASM3C	0.03623
Niacin	0.00001	CASMC_HCL_IL-1b/TNF-a/IFN-g_24:CXCL9/MIG	-0.0295927	CXCL9/MIG	CASM3C	0.03174
Niacin	0.00001	CASMC_HCL_IL-1b/TNF-a/IFN-g_24:HLA-DR	0.018968	HLA-DR	CASM3C	0.06772
Niacin	0.00001	CASMC_HCL_IL-1b/TNF-a/IFN-g_24:IL-6	0.00406883	IL-6	CASM3C	0.07426
Niacin	0.00001	CASMC_HCL_IL-1b/TNF-a/IFN-g_24:LDLR	-0.0155101	LDLR	CASM3C	0.04743
Niacin	0.00001	CASMC_HCL_IL-1b/TNF-a/IFN-g_24:M-CSF	0.0290765	M-CSF	CASM3C	0.05579
Niacin	0.00001	CASMC_HCL_IL-1b/TNF-a/IFN-g_24:PAI-I	0.0212012	PAI-I	CASM3C	0.02577
Niacin	0.00001	CASMC_HCL_IL-1b/TNF-a/IFN-g_24:Proliferation	0.0361502	Proliferation	CASM3C	0.04534
Niacin	0.00001	CASMC_HCL_IL-1b/TNF-a/IFN-g_24:SRB	-0.00139111	SRB	CASM3C	0.03222
Niacin	0.00001	CASMC_HCL_IL-1b/TNF-a/IFN-g_24:Serum Amyloid A	-0.0286452	Serum Amyloid A	CASM3C	0.08248
Niacin	0.00001	HEK/HDFn_IL-1b/TNF-a/IFN-g/TGF-b_24:CCL2/MCP-1	-0.00181359	CCL2/MCP-1	KF3CT	0.07648
Niacin	0.00001	HEK/HDFn_IL-1b/TNF-a/IFN-g/TGF-b_24:CD54/ICAM-1	-0.00331058	CD54/ICAM-1	KF3CT	0.03681
Niacin	0.00001	HEK/HDFn_IL-1b/TNF-a/IFN-g/TGF-b_24:CXCL10/IP-10	-0.00206117	CXCL10/IP-10	KF3CT	0.03177
Niacin	0.00001	HEK/HDFn_IL-1b/TNF-a/IFN-g/TGF-b_24:CXCL8/IL-8	0.0372634	CXCL8/IL-8	KF3CT	0.05447
Niacin	0.00001	HEK/HDFn_IL-1b/TNF-a/IFN-g/TGF-b_24:CXCL9/MIG	0.00118264	CXCL9/MIG	KF3CT	0.02465
Niacin	0.00001	HEK/HDFn_IL-1b/TNF-a/IFN-g/TGF-b_24:IL-1alpha	0.0432411	IL-1alpha	KF3CT	0.04882
Niacin	0.00001	HEK/HDFn_IL-1b/TNF-a/IFN-g/TGF-b_24:MMP-9	0.0167587	MMP-9	KF3CT	0.0505
Niacin	0.00001	HEK/HDFn_IL-1b/TNF-a/IFN-g/TGF-b_24:PAI-I	-0.0256538	PAI-I	KF3CT	0.05223
Niacin	0.00001	HEK/HDFn_IL-1b/TNF-a/IFN-g/TGF-b_24:SRB	-0.0150856	SRB	KF3CT	0.03133
Niacin	0.00001	HEK/HDFn_IL-1b/TNF-a/IFN-g/TGF-b_24:TIMP-2	-0.0819843	TIMP-2	KF3CT	0.05803
Niacin	0.00001	HEK/HDFn_IL-1b/TNF-a/IFN-g/TGF-b_24:uPA	-0.00958044	uPA	KF3CT	0.04236
Niacin	0.00001	HLFa_TNF-a/TGF-b_48:CD106/VCAM-1	0.0066864	CD106/VCAM-1	MyoF	0.05438
Niacin	0.00001	HLFa_TNF-a/TGF-b_48:CXCL8/IL-8	0.0358514	CXCL8/IL-8	MyoF	0.05979
Niacin	0.00001	HLFa_TNF-a/TGF-b_48:Collagen I	0.00560478	Collagen I	MyoF	0.05065
Niacin	0.00001	HLFa_TNF-a/TGF-b_48:Collagen III	0.00711315	Collagen III	MyoF	0.03974
Niacin	0.00001	HLFa_TNF-a/TGF-b_48:Collagen IV	0.0554674	Collagen IV	MyoF	0.07395
Niacin	0.00001	HLFa_TNF-a/TGF-b_48:Decorin	0.0254332	Decorin	MyoF	0.05174
Niacin	0.00001	HLFa_TNF-a/TGF-b_48:MMP-1	-0.00476523	MMP-1	MyoF	0.07386
Niacin	0.00001	HLFa_TNF-a/TGF-b_48:PAI-I	0.00423112	PAI-I	MyoF	0.05718
Niacin	0.00001	HLFa_TNF-a/TGF-b_48:SRB	0.0281354	SRB	MyoF	0.03976
Niacin	0.00001	HLFa_TNF-a/TGF-b_48:TIMP-1	-0.0128169	TIMP-1	MyoF	0.06943
Niacin	0.00001	HLFa_TNF-a/TGF-b_48:alpha-SM Actin	0.0257646	alpha-SM Actin	MyoF	0.04593
Niacin	0.00001	HLFa_TNF-a/TGF-b_48:bFGF	-0.0154947	bFGF	MyoF	0.03638
Niacin	0.00001	HUVEC/PBMC_SEB/TSST_24:CCL2/MCP-1	0.0153337	CCL2/MCP-1	SAg	0.05878
Niacin	0.00001	HUVEC/PBMC_SEB/TSST_24:CD38	0.00324546	CD38	SAg	0.04589
Niacin	0.00001	HUVEC/PBMC_SEB/TSST_24:CD40	0.0415573	CD40	SAg	0.05397
Niacin	0.00001	HUVEC/PBMC_SEB/TSST_24:CD62E/E-Selectin	-0.0252551	CD62E/E-Selectin	SAg	0.07144
Niacin	0.00001	HUVEC/PBMC_SEB/TSST_24:CD69	0.0156038	CD69	SAg	0.06302
Niacin	0.00001	HUVEC/PBMC_SEB/TSST_24:CXCL8/IL-8	-0.0272762	CXCL8/IL-8	SAg	0.0833
Niacin	0.00001	HUVEC/PBMC_SEB/TSST_24:CXCL9/MIG	-0.00329115	CXCL9/MIG	SAg	0.04069
Niacin	0.00001	HUVEC/PBMC_SEB/TSST_24:PBMC Cytotoxicity	0.0360482	PBMC Cytotoxicity	SAg	0.03521
Niacin	0.00001	HUVEC/PBMC_SEB/TSST_24:Proliferation	0.0207662	Proliferation	SAg	0.06395
Niacin	0.00001	HUVEC/PBMC_SEB/TSST_24:SRB	-0.0122578	SRB	SAg	0.03921
Niacin	0.00001	HUVEC_IL-4/Histamine_24:CCL2/MCP-1	0.0137747	CCL2/MCP-1	4H	0.08535
Niacin	0.00001	HUVEC_IL-4/Histamine_24:CCL26/Eotaxin-3	0.0264505	CCL26/Eotaxin-3	4H	0.0491
Niacin	0.00001	HUVEC_IL-4/Histamine_24:CD106/VCAM-1	-0.0210989	CD106/VCAM-1	4H	0.03928
Niacin	0.00001	HUVEC_IL-4/Histamine_24:CD62P/P-selectin	-0.0194964	CD62P/P-selectin	4H	0.07684
Niacin	0.00001	HUVEC_IL-4/Histamine_24:CD87/uPAR	-0.0034333	CD87/uPAR	4H	0.07019
Niacin	0.00001	HUVEC_IL-4/Histamine_24:SRB	0.00139553	SRB	4H	0.04032
Niacin	0.00001	HUVEC_IL-4/Histamine_24:VEGFR2	-0.00458485	VEGFR2	4H	0.06978
Niacin	0.00001	BrEPI_IL-1b/TNF-a/IFN-g_24:CD54/ICAM-1	-0.00324194	CD54/ICAM-1	BE3C	0.04111
Niacin	0.00001	BrEPI_IL-1b/TNF-a/IFN-g_24:CD87/uPAR	-0.00142575	CD87/uPAR	BE3C	0.05504
Niacin	0.00001	BrEPI_IL-1b/TNF-a/IFN-g_24:CXCL10/IP-10	-0.0308038	CXCL10/IP-10	BE3C	0.05442
Niacin	0.00001	BrEPI_IL-1b/TNF-a/IFN-g_24:CXCL11/I-TAC	0.0187557	CXCL11/I-TAC	BE3C	0.04486
Niacin	0.00001	BrEPI_IL-1b/TNF-a/IFN-g_24:CXCL8/IL-8	-0.0616151	CXCL8/IL-8	BE3C	0.0715
Niacin	0.00001	BrEPI_IL-1b/TNF-a/IFN-g_24:CXCL9/MIG	0.00555413	CXCL9/MIG	BE3C	0.02284
Niacin	0.00001	BrEPI_IL-1b/TNF-a/IFN-g_24:EGFR	0.00925515	EGFR	BE3C	0.04331
Niacin	0.00001	BrEPI_IL-1b/TNF-a/IFN-g_24:HLA-DR	-0.00522072	HLA-DR	BE3C	0.05013
Niacin	0.00001	BrEPI_IL-1b/TNF-a/IFN-g_24:IL-1alpha	0.00715067	IL-1alpha	BE3C	0.0464
Niacin	0.00001	BrEPI_IL-1b/TNF-a/IFN-g_24:Keratin 8/18	-0.000646704	Keratin 8/18	BE3C	0.05043
Niacin	0.00001	BrEPI_IL-1b/TNF-a/IFN-g_24:MMP-1	0.0259512	MMP-1	BE3C	0.04861
Niacin	0.00001	BrEPI_IL-1b/TNF-a/IFN-g_24:MMP-9	0.0334479	MMP-9	BE3C	0.06432
Niacin	0.00001	BrEPI_IL-1b/TNF-a/IFN-g_24:PAI-I	0.0237676	PAI-I	BE3C	0.06125
Niacin	0.00001	BrEPI_IL-1b/TNF-a/IFN-g_24:SRB	0.00852025	SRB	BE3C	0.02997
Niacin	0.00001	BrEPI_IL-1b/TNF-a/IFN-g_24:tPA	-0.0444457	tPA	BE3C	0.06553
Niacin	0.00001	BrEPI_IL-1b/TNF-a/IFN-g_24:uPA	-0.0156658	uPA	BE3C	0.05607
Niacin	0.00001	HDFn_IL-1b/TNF-a/IFN-g/EGF/FGF/PDGFbb_24:CCL2/MCP-1	0.000444746	CCL2/MCP-1	HDF3CGF	0.05487
Niacin	0.00001	HDFn_IL-1b/TNF-a/IFN-g/EGF/FGF/PDGFbb_24:CD106/VCAM-1	0.0240401	CD106/VCAM-1	HDF3CGF	0.07411
Niacin	0.00001	HDFn_IL-1b/TNF-a/IFN-g/EGF/FGF/PDGFbb_24:CD54/ICAM-1	0.0330403	CD54/ICAM-1	HDF3CGF	0.03375
Niacin	0.00001	HDFn_IL-1b/TNF-a/IFN-g/EGF/FGF/PDGFbb_24:CXCL10/IP-10	-0.00492005	CXCL10/IP-10	HDF3CGF	0.06332
Niacin	0.00001	HDFn_IL-1b/TNF-a/IFN-g/EGF/FGF/PDGFbb_24:CXCL11/I-TAC	0.0217524	CXCL11/I-TAC	HDF3CGF	0.05589
Niacin	0.00001	HDFn_IL-1b/TNF-a/IFN-g/EGF/FGF/PDGFbb_24:CXCL8/IL-8	0.00914981	CXCL8/IL-8	HDF3CGF	0.02234
Niacin	0.00001	HDFn_IL-1b/TNF-a/IFN-g/EGF/FGF/PDGFbb_24:CXCL9/MIG	0.00484415	CXCL9/MIG	HDF3CGF	0.03111
Niacin	0.00001	HDFn_IL-1b/TNF-a/IFN-g/EGF/FGF/PDGFbb_24:Collagen I	0.0280697	Collagen I	HDF3CGF	0.07149
Niacin	0.00001	HDFn_IL-1b/TNF-a/IFN-g/EGF/FGF/PDGFbb_24:Collagen III	-0.0270374	Collagen III	HDF3CGF	0.08131
Niacin	0.00001	HDFn_IL-1b/TNF-a/IFN-g/EGF/FGF/PDGFbb_24:EGFR	-0.0120664	EGFR	HDF3CGF	0.07492
Niacin	0.00001	HDFn_IL-1b/TNF-a/IFN-g/EGF/FGF/PDGFbb_24:M-CSF	0.0119458	M-CSF	HDF3CGF	0.05349
Niacin	0.00001	HDFn_IL-1b/TNF-a/IFN-g/EGF/FGF/PDGFbb_24:MMP-1	0.0171222	MMP-1	HDF3CGF	0.041
Niacin	0.00001	HDFn_IL-1b/TNF-a/IFN-g/EGF/FGF/PDGFbb_24:PAI-I	-0.011767	PAI-I	HDF3CGF	0.07304
Niacin	0.00001	HDFn_IL-1b/TNF-a/IFN-g/EGF/FGF/PDGFbb_24:Proliferation_72hr	0.0188853	Proliferation_72hr	HDF3CGF	0.0681
Niacin	0.00001	HDFn_IL-1b/TNF-a/IFN-g/EGF/FGF/PDGFbb_24:SRB	0.0147186	SRB	HDF3CGF	0.05114
Niacin	0.00001	HDFn_IL-1b/TNF-a/IFN-g/EGF/FGF/PDGFbb_24:TIMP-1	0.04979	TIMP-1	HDF3CGF	0.07579
Niacin	0.00001	HDFn_IL-1b/TNF-a/IFN-g/EGF/FGF/PDGFbb_24:TIMP-2	0.0351487	TIMP-2	HDF3CGF	0.07233
Niacin	0.00001	B cell/PBMC_anti-IgM/SEBlo/TSSTlo_84:B cell Proliferation	0.0125562	B cell Proliferation	BT	0.04271
Niacin	0.00001	B cell/PBMC_anti-IgM/SEBlo/TSSTlo_84:PBMC Cytotoxicity	0.00966433	PBMC Cytotoxicity	BT	0.03359
Niacin	0.00001	B cell/PBMC_anti-IgM/SEBlo/TSSTlo_84:Secreted IgG	0.00489543	Secreted IgG	BT	0.13075
Niacin	0.00001	B cell/PBMC_anti-IgM/SEBlo/TSSTlo_84:sIL-17A	0.130864	sIL-17A	BT	0.14727
Niacin	0.00001	B cell/PBMC_anti-IgM/SEBlo/TSSTlo_84:sIL-17F	-0.00743841	sIL-17F	BT	0.1031
Niacin	0.00001	B cell/PBMC_anti-IgM/SEBlo/TSSTlo_84:sIL-2	0.0897882	sIL-2	BT	0.10676
Niacin	0.00001	B cell/PBMC_anti-IgM/SEBlo/TSSTlo_84:sIL-6	0.0137997	sIL-6	BT	0.10825
Niacin	0.00001	B cell/PBMC_anti-IgM/SEBlo/TSSTlo_84:sTNF-alpha	-0.00156297	sTNF-alpha	BT	0.08748
Niacin	0.0000033	HUVEC/Mphg_HCL_Zymosan_24:CCL2/MCP-1	0.00792801	CCL2/MCP-1	lMphg	0.07734
Niacin	0.0000033	HUVEC/Mphg_HCL_Zymosan_24:CCL3/MIP-1alpha	0.0255833	CCL3/MIP-1alpha	lMphg	0.06504
Niacin	0.0000033	HUVEC/Mphg_HCL_Zymosan_24:CD106/VCAM-1	-0.00175028	CD106/VCAM-1	lMphg	0.04222
Niacin	0.0000033	HUVEC/Mphg_HCL_Zymosan_24:CD40	0.00333017	CD40	lMphg	0.05935
Niacin	0.0000033	HUVEC/Mphg_HCL_Zymosan_24:CD62E/E-Selectin	-0.02455	CD62E/E-Selectin	lMphg	0.07007
Niacin	0.0000033	HUVEC/Mphg_HCL_Zymosan_24:CD69	-0.0457083	CD69	lMphg	0.07735
Niacin	0.0000033	HUVEC/Mphg_HCL_Zymosan_24:CXCL8/IL-8	-0.00048651	CXCL8/IL-8	lMphg	0.07093
Niacin	0.0000033	HUVEC/Mphg_HCL_Zymosan_24:IL-1alpha	0.0383579	IL-1alpha	lMphg	0.08854
Niacin	0.0000033	HUVEC/Mphg_HCL_Zymosan_24:M-CSF	0.078037	M-CSF	lMphg	0.06972
Niacin	0.0000033	HUVEC/Mphg_HCL_Zymosan_24:SRB	0.0014491	SRB	lMphg	0.03144
Niacin	0.0000033	HUVEC/Mphg_HCL_Zymosan_24:SRB-Mphg	0.0595068	SRB-Mphg	lMphg	0.05256
Niacin	0.0000033	HUVEC/Mphg_HCL_Zymosan_24:sIL-10	0.0274124	sIL-10	lMphg	0.08397
Niacin	0.0000033	HUVEC/PBMC_LPS_24:CCL2/MCP-1	0.00356715	CCL2/MCP-1	LPS	0.05299
Niacin	0.0000033	HUVEC/PBMC_LPS_24:CD106/VCAM-1	-0.00115322	CD106/VCAM-1	LPS	0.03855
Niacin	0.0000033	HUVEC/PBMC_LPS_24:CD141/Thrombomodulin	0.0237798	CD141/Thrombomodulin	LPS	0.05421
Niacin	0.0000033	HUVEC/PBMC_LPS_24:CD142/Tissue Factor	-0.0106283	CD142/Tissue Factor	LPS	0.06994
Niacin	0.0000033	HUVEC/PBMC_LPS_24:CD40	-0.00901581	CD40	LPS	0.08333
Niacin	0.0000033	HUVEC/PBMC_LPS_24:CD62E/E-Selectin	0.028216	CD62E/E-Selectin	LPS	0.04624
Niacin	0.0000033	HUVEC/PBMC_LPS_24:CD69	0.037435	CD69	LPS	0.07379
Niacin	0.0000033	HUVEC/PBMC_LPS_24:CXCL8/IL-8	0.00371724	CXCL8/IL-8	LPS	0.05267
Niacin	0.0000033	HUVEC/PBMC_LPS_24:IL-1alpha	-0.0166981	IL-1alpha	LPS	0.08098
Niacin	0.0000033	HUVEC/PBMC_LPS_24:M-CSF	0.0340559	M-CSF	LPS	0.06211
Niacin	0.0000033	HUVEC/PBMC_LPS_24:SRB	0.000254226	SRB	LPS	0.0357
Niacin	0.0000033	HUVEC/PBMC_LPS_24:sPGE2	0.058163	sPGE2	LPS	0.05816
Niacin	0.0000033	HUVEC/PBMC_LPS_24:sTNF-alpha	-0.00807183	sTNF-alpha	LPS	0.08926
Niacin	0.0000033	HUVEC_IL-1b/TNF-a/IFN-g_24:CCL2/MCP-1	0.0123876	CCL2/MCP-1	3C	0.05008
Niacin	0.0000033	HUVEC_IL-1b/TNF-a/IFN-g_24:CD106/VCAM-1	0.0282246	CD106/VCAM-1	3C	0.03857
Niacin	0.0000033	HUVEC_IL-1b/TNF-a/IFN-g_24:CD141/Thrombomodulin	0.000860246	CD141/Thrombomodulin	3C	0.04513
Niacin	0.0000033	HUVEC_IL-1b/TNF-a/IFN-g_24:CD142/Tissue Factor	0.0433209	CD142/Tissue Factor	3C	0.05772
Niacin	0.0000033	HUVEC_IL-1b/TNF-a/IFN-g_24:CD54/ICAM-1	-0.00075333	CD54/ICAM-1	3C	0.03063
Niacin	0.0000033	HUVEC_IL-1b/TNF-a/IFN-g_24:CD62E/E-Selectin	0.013843	CD62E/E-Selectin	3C	0.04495
Niacin	0.0000033	HUVEC_IL-1b/TNF-a/IFN-g_24:CD87/uPAR	-0.0393524	CD87/uPAR	3C	0.05188
Niacin	0.0000033	HUVEC_IL-1b/TNF-a/IFN-g_24:CXCL8/IL-8	-0.00385516	CXCL8/IL-8	3C	0.05229
Niacin	0.0000033	HUVEC_IL-1b/TNF-a/IFN-g_24:CXCL9/MIG	-0.00880317	CXCL9/MIG	3C	0.03337
Niacin	0.0000033	HUVEC_IL-1b/TNF-a/IFN-g_24:HLA-DR	-0.00198975	HLA-DR	3C	0.04899
Niacin	0.0000033	HUVEC_IL-1b/TNF-a/IFN-g_24:Proliferation	0.00135177	Proliferation	3C	0.05697
Niacin	0.0000033	HUVEC_IL-1b/TNF-a/IFN-g_24:SRB	0.0172143	SRB	3C	0.04474
Niacin	0.0000033	BrEPI/HDFn_IL-4/TNF-a_24:CCL2/MCP-1	0.0148061	CCL2/MCP-1	BF4T	0.0607
Niacin	0.0000033	BrEPI/HDFn_IL-4/TNF-a_24:CCL26/Eotaxin-3	-0.0627685	CCL26/Eotaxin-3	BF4T	0.07263
Niacin	0.0000033	BrEPI/HDFn_IL-4/TNF-a_24:CD106/VCAM-1	0.0213426	CD106/VCAM-1	BF4T	0.06939
Niacin	0.0000033	BrEPI/HDFn_IL-4/TNF-a_24:CD54/ICAM-1	0.0078402	CD54/ICAM-1	BF4T	0.03236
Niacin	0.0000033	BrEPI/HDFn_IL-4/TNF-a_24:CD90	-0.00605979	CD90	BF4T	0.0317
Niacin	0.0000033	BrEPI/HDFn_IL-4/TNF-a_24:CXCL8/IL-8	0.0208942	CXCL8/IL-8	BF4T	0.05761
Niacin	0.0000033	BrEPI/HDFn_IL-4/TNF-a_24:IL-1alpha	0.0115202	IL-1alpha	BF4T	0.04797
Niacin	0.0000033	BrEPI/HDFn_IL-4/TNF-a_24:Keratin 8/18	0.00744424	Keratin 8/18	BF4T	0.05214
Niacin	0.0000033	BrEPI/HDFn_IL-4/TNF-a_24:MMP-1	0.00216408	MMP-1	BF4T	0.02882
Niacin	0.0000033	BrEPI/HDFn_IL-4/TNF-a_24:MMP-3	0.0274486	MMP-3	BF4T	0.0676
Niacin	0.0000033	BrEPI/HDFn_IL-4/TNF-a_24:MMP-9	0.00478982	MMP-9	BF4T	0.05312
Niacin	0.0000033	BrEPI/HDFn_IL-4/TNF-a_24:PAI-I	0.015431	PAI-I	BF4T	0.04165
Niacin	0.0000033	BrEPI/HDFn_IL-4/TNF-a_24:SRB	-0.0112775	SRB	BF4T	0.03555
Niacin	0.0000033	BrEPI/HDFn_IL-4/TNF-a_24:tPA	-0.00129992	tPA	BF4T	0.05605
Niacin	0.0000033	BrEPI/HDFn_IL-4/TNF-a_24:uPA	-0.0468644	uPA	BF4T	0.04905
Niacin	0.0000033	BrEPI_IL-1b/TNF-a/IFN-g_24:CD54/ICAM-1	0.00953855	CD54/ICAM-1	BE3C	0.04111
Niacin	0.0000033	BrEPI_IL-1b/TNF-a/IFN-g_24:CD87/uPAR	0.0204057	CD87/uPAR	BE3C	0.05504
Niacin	0.0000033	BrEPI_IL-1b/TNF-a/IFN-g_24:CXCL10/IP-10	-0.0395856	CXCL10/IP-10	BE3C	0.05442
Niacin	0.0000033	BrEPI_IL-1b/TNF-a/IFN-g_24:CXCL11/I-TAC	0.0157799	CXCL11/I-TAC	BE3C	0.04486
Niacin	0.0000033	BrEPI_IL-1b/TNF-a/IFN-g_24:CXCL8/IL-8	-0.035962	CXCL8/IL-8	BE3C	0.0715
Niacin	0.0000033	BrEPI_IL-1b/TNF-a/IFN-g_24:CXCL9/MIG	-0.00676529	CXCL9/MIG	BE3C	0.02284
Niacin	0.0000033	BrEPI_IL-1b/TNF-a/IFN-g_24:EGFR	0.013098	EGFR	BE3C	0.04331
Niacin	0.0000033	BrEPI_IL-1b/TNF-a/IFN-g_24:HLA-DR	-0.0158179	HLA-DR	BE3C	0.05013
Niacin	0.0000033	BrEPI_IL-1b/TNF-a/IFN-g_24:IL-1alpha	-0.0025509	IL-1alpha	BE3C	0.0464
Niacin	0.0000033	BrEPI_IL-1b/TNF-a/IFN-g_24:Keratin 8/18	0.00202158	Keratin 8/18	BE3C	0.05043
Niacin	0.0000033	BrEPI_IL-1b/TNF-a/IFN-g_24:MMP-1	-0.00415596	MMP-1	BE3C	0.04861
Niacin	0.0000033	BrEPI_IL-1b/TNF-a/IFN-g_24:MMP-9	0.0225741	MMP-9	BE3C	0.06432
Niacin	0.0000033	BrEPI_IL-1b/TNF-a/IFN-g_24:PAI-I	0.0422971	PAI-I	BE3C	0.06125
Niacin	0.0000033	BrEPI_IL-1b/TNF-a/IFN-g_24:SRB	-0.00899887	SRB	BE3C	0.02997
Niacin	0.0000033	BrEPI_IL-1b/TNF-a/IFN-g_24:tPA	-0.0513499	tPA	BE3C	0.06553
Niacin	0.0000033	BrEPI_IL-1b/TNF-a/IFN-g_24:uPA	0.0522452	uPA	BE3C	0.05607
Niacin	0.0000033	CASMC_HCL_IL-1b/TNF-a/IFN-g_24:CCL2/MCP-1	0.00878196	CCL2/MCP-1	CASM3C	0.05581
Niacin	0.0000033	CASMC_HCL_IL-1b/TNF-a/IFN-g_24:CD106/VCAM-1	-0.00733019	CD106/VCAM-1	CASM3C	0.04731
Niacin	0.0000033	CASMC_HCL_IL-1b/TNF-a/IFN-g_24:CD141/Thrombomodulin	0.00955966	CD141/Thrombomodulin	CASM3C	0.05825
Niacin	0.0000033	CASMC_HCL_IL-1b/TNF-a/IFN-g_24:CD142/Tissue Factor	0.009153	CD142/Tissue Factor	CASM3C	0.06689
Niacin	0.0000033	CASMC_HCL_IL-1b/TNF-a/IFN-g_24:CD87/uPAR	-0.00254415	CD87/uPAR	CASM3C	0.06041
Niacin	0.0000033	CASMC_HCL_IL-1b/TNF-a/IFN-g_24:CXCL8/IL-8	-0.00801604	CXCL8/IL-8	CASM3C	0.03623
[truncated: 7,337 more rows]
